# Supplementary material for: Cinnamic‐Hydroxamic‐Acid Derivatives Exhibit Antibiotic, Anti‐Biofilm, and Supercoiling Relaxation Properties by Targeting Bacterial Nucleoid‐Associated Protein HU
Source: Adv Sci (Weinh). 2025 Nov 21;13(13):e09876. doi: 10.1002/advs.202509876 (PMC12955902; doi:10.1002/advs.202509876)
Supplement: Supplementary file 3 — Supplemental Data [file ADVS-13-e09876-s001.zip]

Archive with 10 entries (10 files):
- advs72933-sup-0010-Supplementary Table 9.xlsx
- advs72933-sup-0011-Supplementary Table 10.docx
- advs72933-sup-0002-Supplementary Table 1.xlsx
- advs72933-sup-0003-Supplementary Table 2.xlsx
- advs72933-sup-0004-Supplementary Table 3.xlsx
- advs72933-sup-0005-Supplementary Table 4.xlsx
- advs72933-sup-0006-Supplementary Table 5.xlsx
- advs72933-sup-0007-Supplementary Table 6.xlsx
- advs72933-sup-0008-Supplementary Table 7.pdf
- advs72933-sup-0009-Supplementary Table 8.docx
