# Supplementary material for: Cinnamic‐Hydroxamic‐Acid Derivatives Exhibit Antibiotic, Anti‐Biofilm, and Supercoiling Relaxation Properties by Targeting Bacterial Nucleoid‐Associated Protein HU
Source: Adv Sci (Weinh). 2025 Nov 21;13(13):e09876. doi: 10.1002/advs.202509876 (PMC12955902; doi:10.1002/advs.202509876)
Supplement: Supplementary file 3 — Supplemental Data [file ADVS-13-e09876-s001.zip › advs72933-sup-0010-Supplementary Table 9.xlsx]

## Sheet: Supplementary Table
Table S9: MS analysis of HU population in different forms
Protein IDs	S. aureus_Biofilm Log2 (Intensity)	S. aureus_Medium Log2 (Intensity)	S. aureus_Cellular Material Log2 (Intensity)	S. aureus + R4Cl_Biofilm Log2 (Intensity)	S. aureus + R4Cl_Medium Log2 (Intensity)	S. aureus + R4Cl_Cellular Material Log2 (Intensity)
Q7A5J1	26.8839	25.7793	26.1575	26.6355	27.2307	28.7639
O05204	23.0127	20.3893	25.2446	20.6417	20.1521	26.4403
O06446	24.8623	27.1406	27.0673	25.021	28.8837	27.6481
O07325	22.2808	22.0683	25.9046	22.4416	23.4608	26.3663
O34090	21.1229	21.8836	24.3543	21.9343	24.0497	24.8123
O52582	14.6205	14.6205	21.7535	19.2903	14.6205	22.9581
P02976	20.1413	21.0362	14.6205	14.6205	14.6205	14.6205
P0A084	14.6205	14.6205	20.9111	14.6205	14.6205	22.0415
P0A086	14.6205	14.6205	20.2832	14.6205	14.6205	20.4078
P0A088	14.6205	14.6205	19.2853	14.6205	14.6205	23.4866
P0A0B7	23.2704	24.8036	28.7805	24.6691	25.3585	29.5706
P0A0F4	20.0211	21.0066	25.9081	21.8418	21.9612	26.7548
P0A0F8	24.766	22.561	27.7446	26.2362	26.1526	28.6581
P0A0G2	18.758	21.0629	25.121	22.2223	21.0518	25.4564
P0A0H0	22.9743	22.7746	27.3262	23.5693	26.096	28.1082
P0A0J0	25.1406	24.8092	25.6702	25.3153	25.0971	25.7601
P0A0J3	20.6616	23.2042	28.5694	25.0086	24.5906	29.7305
P0A0K3	19.5781	18.9143	23.936	20.5669	20.3106	24.4378
P0C0V7	24.0377	14.6205	26.2139	24.7026	21.4047	27.4313
P0C7Y1	14.6205	24.8603	23.5628	21.283	25.7631	23.7175
P0C818	18.7548	26.0864	14.6205	21.4024	26.3179	23.5099
P47768	25.7653	25.4052	28.4604	26.4362	25.3523	28.5845
P48860	14.6205	21.6544	25.7786	21.9151	23.1275	27.4217
P48940	21.6894	20.0815	28.3259	23.705	20.7497	29.2675
P52078	14.6205	21.0344	21.1417	14.6205	14.6205	14.6205
P60070	19.5903	18.9304	21.5859	17.5197	19.2055	22.6617
P60393	14.6205	14.6205	21.2026	14.6205	14.6205	21.2653
P60430	24.1746	23.7572	28.8263	25.7722	25.2768	29.7631
P72360	23.8297	22.9791	25.2049	24.098	23.9299	26.2796
P95689	23.199	22.6868	27.2028	23.8523	21.4937	27.9352
Q05615	14.6205	14.6205	14.6205	14.6205	14.6205	19.896
Q2FUQ3	14.6205	14.6205	20.2104	14.6205	14.6205	20.9464
Q2FUS9	21.2333	20.9168	24.3757	23.0092	24.2065	29.0133
Q2FUX3	25.9472	24.6122	26.8028	26.794	25.733	26.695
Q2FUX7	25.5661	25.3411	29.9738	26.9101	27.0065	30.7784
Q2FUY1	20.9439	14.6205	23.3151	21.7364	20.6626	24.2513
Q2FV11	14.6205	22.0823	22.0896	23.8165	23.6763	14.6205
Q2FV17	21.9728	21.0978	29.3307	25.2763	23.2689	29.4799
Q2FV21	21.734	21.7955	24.951	22.1154	14.6205	25.516
Q2FV22	14.6205	14.6205	21.7995	14.6205	14.6205	22.3406
Q2FV39	19.6202	19.9938	21.9277	19.658	19.9291	23.2183
Q2FV52	24.1224	27.1983	24.8677	24.6568	26.9814	25.3701
Q2FV64	14.6205	14.6205	14.6205	14.6205	14.6205	14.6205
Q2FV74	24.493	23.8358	28.2999	24.5309	23.6275	28.8368
Q2FV99	14.6205	14.6205	20.7439	14.6205	14.6205	21.3467
Q2FVA4	20.0368	19.6582	24.9771	14.6205	14.6205	27.0834
Q2FVD5	14.6205	18.1367	23.9966	20.1051	19.1572	26.1983
Q2FVK1	21.3876	23.1678	24.5997	21.9518	23.3788	24.6528
Q2FVK2	24.4039	22.0931	23.1476	24.0172	22.0199	21.4685
Q2FVK5	23.3433	21.9065	23.8181	23.3226	23.6569	24.4216
Q2FVK8	19.1852	20.7345	24.5272	21.5326	21.0405	25.751
Q2FVN3	21.6217	20.4747	22.8255	14.6205	19.1841	23.1786
Q2FVQ2	14.6205	20.4166	22.2545	14.6205	14.6205	14.6205
Q2FVR0	24.8117	17.4362	18.6622	25.2343	25.2482	25.2319
Q2FVR9	25.0313	24.5081	23.9828	25.8729	25.6644	26.125
Q2FVV9	14.6205	14.6205	22.3442	14.6205	14.6205	23.251
Q2FVW4	26.9468	25.692	26.4819	25.2093	26.9028	27.5691
Q2FVW5	23.4203	21.5749	23.3418	24.3881	23.0605	25.6164
Q2FVZ4	14.6205	19.6872	23.8435	19.1298	14.6205	25.1184
Q2FVZ6	20.4719	20.0604	20.213	21.331	21.4147	21.0996
Q2FW06	23.2075	19.5957	26.4517	22.2735	22.6217	26.7065
Q2FW07	21.9379	23.5403	27.6929	24.0719	22.0029	28.4673
Q2FW08	21.9051	16.7398	26.8522	22.6584	14.6205	27.1928
Q2FW10	22.9119	21.6969	26.6115	24.2278	22.657	27.5407
Q2FW11	26.957	21.1329	28.0445	24.1257	22.6368	28.7229
Q2FW12	22.2715	21.3915	29.0674	24.442	21.4963	29.7996
Q2FW13	21.6813	20.8644	26.4412	23.1823	19.255	27.6893
Q2FW14	23.7478	23.5074	27.0958	24.5422	25.4887	27.6965
Q2FW15	14.6205	14.6205	26.5018	14.6205	17.16	27.5663
Q2FW16	27.4139	26.8066	27.8591	27.2854	26.1491	28.6562
Q2FW17	14.6205	14.6205	24.1623	19.8029	14.6205	24.0288
Q2FW18	25.0474	25.0891	29.0507	25.4168	25.6886	29.6045
Q2FW20	19.0644	18.7088	27.2967	21.4509	20.8112	27.8899
Q2FW21	22.4485	21.2343	28.6256	24.5954	23.7499	29.2
Q2FW22	21.4056	19.7396	26.7234	22.5232	14.6205	27.3731
Q2FW23	18.7609	17.9802	28.9634	24.6919	20.748	29.2941
Q2FW29	22.5968	20.185	25.0227	21.9196	19.8512	26.2381
Q2FW30	24.0002	23.3373	27.6615	24.2758	24.3693	28.6633
Q2FW31	25.7388	20.1842	26.8483	26.2188	25.9844	27.554
Q2FW32	26.6869	26.2608	28.2624	27.0981	26.9891	28.8911
Q2FW33	24.2488	23.4655	27.4036	23.4701	21.1906	28.3043
Q2FW38	22.5345	21.3811	28.3516	24.0641	22.8182	29.4243
Q2FW39	22.4174	21.6139	27.4627	23.8799	22.7389	28.1603
Q2FW66	24.7105	23.8402	28.2648	24.4145	23.5116	28.6909
Q2FW72	14.6205	17.4394	21.5217	22.2756	22.4122	22.1971
Q2FW81	21.5636	21.3536	23.1118	21.415	21.6524	23.6131
Q2FW96	14.6205	14.6205	23.0905	14.6205	14.6205	23.5126
Q2FWC1	18.735	14.6205	25.3977	19.303	14.6205	25.7023
Q2FWC3	14.6205	14.6205	23.4223	14.6205	14.6205	23.1477
Q2FWC7	14.6205	14.6205	17.3181	14.6205	14.6205	18.8369
Q2FWD0	19.305	14.6205	24.1495	19.6412	14.6205	24.1273
Q2FWD1	24.0919	23.5329	26.1005	23.8339	24.9809	27.2122
Q2FWD6	22.3292	21.1593	26.9983	23.1764	20.318	28.6798
Q2FWD8	14.6205	18.7456	24.8927	20.153	14.6205	26.0846
Q2FWE0	14.6205	14.6205	22.3199	14.6205	14.6205	21.623
Q2FWE1	14.6205	20.3389	20.6785	21.1454	21.1106	21.003
Q2FWE5	22.4318	20.5731	22.9792	23.304	20.8228	24.5398
Q2FWE6	24.4428	22.8673	27.8331	23.5622	21.9754	28.8446
Q2FWE7	20.5614	19.5761	24.0001	20.063	14.6205	25.0724
Q2FWE8	27.6709	26.7225	28.855	27.9601	27.9483	29.6333
Q2FWF0	23.0595	22.7505	28.7149	24.0572	23.6494	28.8974
Q2FWF1	14.6205	14.6205	21.1972	14.6205	14.6205	22.2859
Q2FWF5	22.0335	22.1849	24.3332	22.9464	20.4614	24.8565
Q2FWF8	14.6205	22.4038	20.0551	21.1828	22.2968	23.3465
Q2FWH3	21.7577	20.3435	25.6501	21.1273	19.7822	26.0557
Q2FWH4	14.6205	14.6205	22.7427	18.3489	14.6205	23.4901
Q2FWH5	25.4585	24.9508	26.3	25.6001	25.5509	26.4172
Q2FWJ3	23.1285	21.6032	25.7469	22.3809	19.4797	26.3537
Q2FWK7	22.0662	21.1481	22.2371	22.0974	21.8811	19.0505
Q2FWL2	14.6205	14.6205	21.3717	19.2223	14.6205	21.1803
Q2FWL6	14.6205	20.0212	24.9989	21.2068	14.6205	25.9726
Q2FWM8	21.6817	28.2425	27.2145	23.0228	29.0548	27.119
Q2FWN3	14.6205	14.6205	21.2465	14.6205	14.6205	22.5706
Q2FWN4	14.6205	22.2354	26.5414	23.6078	14.6205	27.7832
Q2FWN9	23.4852	23.3242	27.5023	22.4927	22.8387	27.4994
Q2FWP0	20.9839	14.6205	24.1384	14.6205	14.6205	24.7151
Q2FWV6	14.6205	24.2757	14.6205	18.1984	25.2796	25.8348
Q2FWX8	19.6275	17.9275	24.5793	26.0925	25.301	25.7278
Q2FWX9	14.6205	14.6205	22.3261	14.6205	14.6205	22.4619
Q2FWY1	21.695	22.9829	26.7684	19.7667	19.5022	27.1304
Q2FWY9	25.0884	23.9697	26.738	25.1539	25.3541	27.5165
Q2FWZ0	24.4083	23.5242	26.657	24.8695	24.7605	26.6566
Q2FWZ2	14.6205	14.6205	21.3213	14.6205	14.6205	14.6205
Q2FWZ8	23.9725	24.5116	29.1466	25.1611	25.069	30.4593
Q2FX09	18.9377	14.6205	20.9994	19.4302	14.6205	23.2245
Q2FX77	21.5954	14.6205	22.3578	21.2653	21.2424	23.488
Q2FXA0	14.6205	19.2157	25.0375	20.0386	17.1316	24.8349
Q2FXA3	18.6519	14.6205	23.2067	14.6205	17.5841	23.9943
Q2FXA4	20.6337	18.7246	24.1532	20.4844	20.6112	25.5695
Q2FXA5	22.4767	21.4498	24.0088	21.7069	21.8059	23.6474
Q2FXG2	18.5914	18.8561	19.8238	18.0125	14.6205	20.2621
Q2FXH2	23.623	23.0506	25.5561	23.2341	18.4546	26.1355
Q2FXH9	22.0904	21.5972	27.0908	22.5171	22.533	27.9859
Q2FXJ0	24.0625	19.8877	24.5202	24.5923	22.4791	25.812
Q2FXJ5	20.3443	20.2601	24.3177	21.8445	18.5856	24.808
Q2FXK6	18.0496	22.1187	28.1589	23.4182	14.6205	28.9607
Q2FXK8	22.0711	20.2254	25.2829	21.2998	22.0016	25.5794
Q2FXL5	23.3774	22.5699	27.6011	23.5387	22.0304	27.862
Q2FXL6	21.8478	22.0044	27.7205	23.8133	22.2146	28.8502
Q2FXL9	14.6205	14.6205	24.9605	18.7639	17.6689	25.7457
Q2FXM0	21.1002	23.3864	26.552	23.0394	23.6086	27.4825
Q2FXM6	14.6205	14.6205	23.7008	14.6205	14.6205	22.8828
Q2FXM7	19.8949	20.2438	24.015	20.5681	14.6205	24.4671
Q2FXM8	22.3021	22.7349	28.1108	28.7562	29.0058	28.7253
Q2FXM9	23.5273	22.1317	30.9507	26.3934	23.2618	31.4038
Q2FXP7	24.4453	23.713	28.3407	24.8488	24.2415	28.9076
Q2FXP9	26.1633	25.7582	26.6287	26.1421	25.7383	26.6422
Q2FXQ0	23.0185	20.4134	25.5516	23.4269	14.6205	25.4688
Q2FXQ1	24.2777	21.0076	26.5135	24.0587	21.5185	27.1516
Q2FXQ6	22.764	21.899	28.8011	25.0368	21.323	29.7657
Q2FXQ7	22.7436	23.1595	25.1106	23.57	23.9856	25.5069
Q2FXR3	18.7288	17.4517	24.2796	18.87	14.6205	25.1307
Q2FXR4	19.2957	19.882	25.6912	20.4783	19.7763	26.2855
Q2FXR8	20.9226	25.6435	26.0701	19.9017	21.3555	26.8538
Q2FXS8	23.3147	20.6481	28.1119	24.2541	23.2498	28.6054
Q2FXT0	22.8365	20.8835	25.8947	24.0329	24.1905	27.5424
Q2FXT1	16.8688	20.4501	22.8645	14.6205	14.6205	21.1463
Q2FXU0	14.6205	17.7345	22.443	14.6205	14.6205	14.6205
Q2FXU4	14.6205	14.6205	22.3612	14.6205	14.6205	22.9135
Q2FXU5	24.025	21.5839	25.6541	23.9484	24.463	26.3877
Q2FXV6	22.2643	14.6205	21.7851	14.6205	14.6205	23.0575
Q2FXV9	22.7665	22.039	25.6346	22.7639	21.472	25.8543
Q2FXW0	14.6205	14.6205	14.6205	14.6205	14.6205	20.7248
Q2FXX8	14.6205	14.6205	23.8885	14.6205	14.6205	23.218
Q2FXY6	14.6205	18.9593	27.2715	22.2721	21.6286	26.7511
Q2FXY7	22.776	23.334	24.6577	21.4918	21.5029	23.996
Q2FXZ2	22.7308	25.8571	28.8323	24.7904	23.7953	30.0887
Q2FXZ3	14.6205	14.6205	21.2785	14.6205	14.6205	21.533
Q2FXZ4	14.6205	14.6205	14.6205	14.6205	14.6205	20.3431
Q2FXZ7	22.505	20.067	25.6438	22.6468	19.8873	27.1421
Q2FXZ9	22.9634	21.7875	26.3792	23.1289	23.5259	26.7406
Q2FY02	14.6205	14.6205	21.0948	14.6205	14.6205	21.6466
Q2FY06	14.6205	17.7887	23.8689	14.6205	14.6205	24.586
Q2FY08	23.3295	23.2179	27.1462	21.8184	21.8272	27.698
Q2FY10	14.6205	14.6205	21.2044	14.6205	14.6205	22.4623
Q2FY15	14.6205	14.6205	22.9802	14.6205	14.6205	23.7208
Q2FY16	19.5328	19.7009	22.589	14.6205	14.6205	22.1533
Q2FY34	14.6205	14.6205	21.8279	14.6205	14.6205	21.0984
Q2FY37	14.6205	14.6205	22.7023	17.8535	17.5418	23.1486
Q2FY41	21.2468	14.6205	24.8531	14.6205	22.9852	25.8809
Q2FY45	14.6205	20.7024	21.9855	19.8989	14.6205	19.8407
Q2FY49	19.7891	14.6205	21.7052	14.6205	14.6205	22.4481
Q2FY79	14.6205	19.4638	24.9445	19.0691	14.6205	25.2825
Q2FY80	14.6205	14.6205	18.6141	14.6205	14.6205	17.6854
Q2FYF1	14.6205	19.3586	22.8487	20.2512	20.0922	23.2856
Q2FYG0	20.3496	14.6205	25.4127	21.2571	19.9459	25.8221
Q2FYG7	14.6205	14.6205	19.6684	14.6205	14.6205	20.1385
Q2FYH5	14.6205	15.9919	21.6953	14.6205	14.6205	19.9499
Q2FYH6	26.5916	26.7889	28.3338	26.6363	27.4169	28.4491
Q2FYI5	14.6205	17.7001	24.3664	20.3441	14.6205	24.2052
Q2FYJ2	19.6873	14.6205	26.4366	21.1737	14.6205	26.1462
Q2FYJ3	14.6205	20.1846	28.1931	23.3679	18.103	27.7059
Q2FYJ6	19.883	21.1044	21.0635	22.571	22.1329	21.2807
Q2FYK5	14.6205	14.6205	20.4937	14.6205	14.6205	20.3182
Q2FYL5	20.6947	20.8621	24.1787	18.7527	24.767	25.5675
Q2FYM2	20.0856	20.1685	20.3336	19.0699	21.156	19.194
Q2FYM7	15.0873	14.6205	21.9359	14.6205	14.6205	23.1675
Q2FYM9	14.6205	14.6205	22.3218	14.6205	14.6205	22.9088
Q2FYP3	23.6278	22.4089	23.7658	20.7964	21.8548	24.7002
Q2FYP6	14.6205	14.6205	14.6205	14.6205	14.6205	14.6205
Q2FYR1	14.6205	14.6205	23.4696	19.5757	22.1273	24.3201
Q2FYR2	21.1224	20.3386	23.0199	21.3895	21.3235	24.4235
Q2FYS4	14.6205	18.3032	25.0132	14.6205	18.7327	24.8219
Q2FYS5	18.8551	20.3284	22.979	20.4255	21.5629	23.7757
Q2FYS7	14.6205	20.4277	22.6981	14.6205	14.6205	23.9308
Q2FYU6	14.6205	14.6205	22.749	14.6205	14.6205	23.7232
Q2FYU7	18.0639	19.1006	14.6205	18.7549	14.6205	20.7045
Q2FYZ4	14.6205	14.6205	21.5998	14.6205	14.6205	24.3996
Q2FYZ5	21.2139	22.243	22.8749	21.6555	22.4334	23.574
Q2FZ08	14.6205	18.6276	20.6861	14.6205	20.9268	14.6205
Q2FZ19	18.4132	18.91	25.9761	20.7519	20.3949	26.5508
Q2FZ20	19.0201	14.6205	26.4071	21.6689	20.9897	27.2694
Q2FZ21	22.1999	21.5395	23.5146	22.2788	22.7071	25.4989
Q2FZ22	14.6205	14.6205	23.8596	20.5563	14.6205	24.7298
Q2FZ23	23.933	23.8405	29.3066	24.8683	24.6937	30.0999
Q2FZ25	24.7086	23.5411	28.7421	25.0429	24.4377	29.2202
Q2FZ27	23.6767	22.6271	26.5229	24.9572	26.2962	27.5039
Q2FZ28	24.0595	22.8576	24.7384	24.1202	24.7146	25.4179
Q2FZ31	14.6205	14.6205	22.3737	14.6205	14.6205	23.7996
Q2FZ32	14.6205	14.6205	20.3121	14.6205	14.6205	21.8775
Q2FZ37	24.4056	24.2247	25.6182	25.1089	25.2395	26.3046
Q2FZ42	24.3715	23.0968	27.1185	21.8284	20.7356	27.9522
Q2FZ43	20.7906	19.6829	14.6205	21.2563	21.65	21.282
Q2FZ45	27.5559	27.029	28.164	28.0039	27.8859	28.5629
Q2FZ50	14.6205	14.6205	22.9184	14.6205	14.6205	22.5991
Q2FZ51	21.0494	20.6876	21.9628	23.4301	20.7204	21.844
Q2FZ55	20.0042	19.7639	23.7677	14.6205	14.6205	23.9648
Q2FZ58	19.1777	14.6205	25.5299	14.6205	14.6205	25.8583
Q2FZ68	14.6205	14.6205	24.6532	14.6205	14.6205	22.2568
Q2FZ72	24.5402	22.9873	23.0856	23.9504	23.5893	23.89
Q2FZ82	22.8642	22.0471	27.5535	21.3447	22.8785	27.9547
Q2FZ89	24.6195	25.202	28.1265	23.5028	20.4843	28.9058
Q2FZ92	14.6205	14.6205	22.4894	14.6205	14.6205	21.7422
Q2FZC6	21.7273	21.2309	22.4357	24.151	23.1587	24.0435
Q2FZD2	14.6205	14.6205	24.547	19.5001	14.6205	25.3087
Q2FZD9	14.6205	14.6205	23.4409	18.9389	14.6205	24.4848
Q2FZG8	14.6205	14.6205	20.5685	14.6205	19.6285	20.5905
Q2FZG9	23.0813	22.9345	26.3553	23.0632	23.6984	26.8667
Q2FZJ3	14.6205	14.6205	14.6205	19.0628	19.5528	19.5449
Q2FZJ6	16.283	14.6205	22.9498	14.6205	14.6205	23.0651
Q2FZJ9	19.9365	19.578	26.2271	21.5862	20.0099	27.0338
Q2FZK0	18.4982	14.6205	25.6578	19.7753	14.6205	25.9503
Q2FZK3	24.2118	19.1592	14.6205	14.6205	14.6205	14.6205
Q2FZK7	29.7909	29.5944	29.377	29.2833	30.0127	29.5095
Q2FZL2	14.6205	22.7647	19.1683	25.0747	25.2382	24.9908
Q2FZL3	19.2595	23.8605	19.1717	14.6205	23.6086	20.8007
Q2FZL7	26.7929	24.3291	26.5518	27.2573	26.5278	25.0474
Q2FZP4	20.793	18.3939	22.7596	14.6205	21.5771	23.7452
Q2FZP6	14.6205	14.6205	22.4721	14.6205	14.6205	21.6524
Q2FZP9	19.4721	14.6205	23.3226	19.7534	14.6205	24.0247
Q2FZQ3	21.1838	22.3151	25.4496	22.5421	21.6554	26.8196
Q2FZS0	24.3173	22.7077	24.8216	23.7069	23.1052	24.2445
Q2FZT4	24.5912	23.3644	27.2073	24.7022	24.7274	28.4088
Q2FZT5	14.6205	26.1078	18.3519	21.616	27.9229	25.3716
Q2FZT6	22.51	21.8949	22.4028	22.8539	23.0617	23.2043
Q2FZU0	23.7355	25.2998	29.0905	25.1424	26.0446	30.1933
Q2FZU1	14.6205	14.6205	20.8621	14.6205	14.6205	20.4312
Q2FZU9	21.434	20.9496	24.958	19.8984	20.4083	22.5961
Q2FZV1	21.9624	14.6205	21.1453	22.2817	22.1313	21.9008
Q2FZV7	22.8108	21.6104	27.8244	22.2056	21.8738	28.3064
Q2FZW3	17.8152	14.6205	22.1742	18.7925	19.5239	22.7379
Q2FZW4	14.6205	14.6205	23.9127	21.512	21.7326	24.6149
Q2FZW6	14.6205	18.9263	23.8502	19.344	14.6205	24.8909
Q2FZX0	14.6205	14.6205	22.5049	18.6569	14.6205	25.5755
Q2FZX4	14.6205	14.6205	22.6201	14.6205	14.6205	22.9277
Q2FZY3	23.7604	21.9288	26.5462	22.2639	22.1548	26.9473
Q2FZZ8	19.9791	20.1316	23.1411	14.6205	14.6205	23.6214
Q2G002	14.6205	14.6205	20.2688	18.5381	18.1684	21.6098
Q2G026	14.6205	19.3023	22.5117	14.6205	14.6205	21.7785
Q2G028	24.0187	23.8207	31.4157	27.4199	25.0256	32.0404
Q2G030	21.4509	23.3431	29.8656	25.812	24.2331	30.0431
Q2G031	24.058	23.3645	30.8513	26.6169	26.813	31.4562
Q2G036	24.7841	23.1958	27.4855	25.1358	25.1247	28.2702
Q2G039	14.6205	14.6205	14.6205	14.6205	14.6205	21.8396
Q2G045	18.3192	14.6205	23.6782	21.8785	22.8252	24.5925
Q2G055	21.6181	14.6205	24.5655	22.5225	20.929	25.611
Q2G064	14.6205	14.6205	14.6205	14.6205	14.6205	14.6205
Q2G069	20.3677	19.2481	20.5236	22.5578	19.7712	22.7145
Q2G081	14.6205	16.7223	21.7517	17.9411	19.5147	21.3422
Q2G084	21.5999	18.6475	22.8397	20.2084	14.6205	22.9842
Q2G093	22.5942	27.1533	26.9872	24.1434	27.4939	27.2003
Q2G0B1	20.7627	14.6205	24.556	20.9521	20.083	22.7016
Q2G0D0	14.6205	14.6205	26.3214	19.2595	14.6205	26.661
Q2G0D1	21.9303	20.6986	24.3322	23.3973	19.182	25.4069
Q2G0D4	20.9201	23.7201	21.1902	14.6205	23.7353	14.6205
Q2G0E0	14.6205	14.6205	14.6205	14.6205	14.6205	21.4087
Q2G0F8	20.0331	26.7184	27.3769	27.8908	22.9938	26.7498
Q2G0G1	21.4924	22.3998	30.4291	26.3568	23.0432	30.0241
Q2G0J1	20.3096	18.3642	26.0428	23.1346	19.8809	27.0628
Q2G0K7	22.4352	21.6616	25.3251	21.4656	22.7646	25.4483
Q2G0K8	14.6205	14.6205	19.96	14.6205	14.6205	22.9211
Q2G0L1	14.6205	14.6205	22.2271	14.6205	14.6205	24.3391
Q2G0L5	14.6205	18.9898	19.4012	14.6205	19.7635	20.0885
Q2G0L7	14.6205	14.6205	20.9723	14.6205	14.6205	14.6205
Q2G0M7	19.9822	21.0289	26.2899	21.9246	19.4183	26.1665
Q2G0N0	29.6589	27.8767	32.2514	30.1289	29.7666	32.738
Q2G0N1	25.4416	23.0569	29.9698	25.9732	24.896	30.0946
Q2G0N5	27.9643	26.3598	28.827	29.1995	27.388	29.4686
Q2G0N9	24.5765	24.0449	27.8615	25.5253	25.0417	28.2662
Q2G0P0	20.526	21.0249	28.7675	24.1724	18.8683	29.0738
Q2G0P2	21.7785	21.0093	24.3028	19.96	14.6205	25.2495
Q2G0P5	24.1112	23.5065	27.0635	24.7004	24.6386	27.8341
Q2G0P8	14.6205	14.6205	19.8656	14.6205	14.6205	20.8231
Q2G0Q0	23.3969	22.6034	23.5098	14.6205	21.7979	22.9969
Q2G0Q1	23.3754	22.6715	26.7766	23.6586	24.3475	26.2289
Q2G0Q3	23.6303	23.3631	27.5119	24.5863	24.5641	28.0361
Q2G0Q9	14.6205	21.3808	23.3156	19.0268	17.6951	22.349
Q2G0S3	22.6707	22.1168	21.7417	23.221	23.5207	23.4681
Q2G0S5	18.9247	17.8494	23.1918	14.6205	14.6205	22.4415
Q2G0T0	14.6205	14.6205	14.6205	14.6205	14.6205	14.6205
Q2G0T1	14.6205	14.6205	14.6205	14.6205	14.6205	14.6205
Q2G0U9	20.9269	22.8774	26.4105	20.8154	22.6455	25.8506
Q2G0X1	14.6205	14.6205	14.6205	14.6205	18.3548	22.3412
Q2G0X4	25.4589	26.6118	25.7857	25.5082	25.4683	24.9752
Q2G0Y6	14.6205	20.4453	25.5436	21.8288	20.1415	25.7251
Q2G0Y7	24.922	24.1136	27.8153	24.5854	24.5048	27.6732
Q2G0Z5	14.6205	14.6205	20.3105	21.6865	21.5204	22.1687
Q2G107	24.908	24.5832	18.9697	25.2167	26.0323	14.6205
Q2G111	22.9723	22.4097	24.0637	23.1979	23.6047	24.736
Q2G113	22.7183	21.4423	25.6571	21.6028	20.4506	26.5545
Q2G124	24.6463	18.6954	25.3419	24.7948	24.7698	25.2511
Q2G155	23.7019	18.0394	23.043	24.02	22.4041	21.9333
Q2G185	15.8909	17.4572	18.0192	15.8763	14.6205	14.6205
Q2G188	20.2247	21.6248	24.0954	20.7463	21.7849	23.7343
Q2G189	14.6205	21.0648	22.979	19.281	24.6455	24.2636
Q2G1B8	19.2523	19.0883	23.4055	19.6218	17.362	25.1721
Q2G1B9	14.6205	14.6205	24.4991	14.6205	14.6205	25.4144
Q2G1C0	21.9576	22.9435	26.6431	22.9519	23.5739	27.3482
Q2G1D8	22.3881	22.9553	29.4477	25.0579	23.1047	29.0374
Q2G1F2	22.7126	26.112	24.4963	22.2605	26.4915	28.4753
Q2G1F3	14.6205	14.6205	14.6205	14.6205	14.6205	14.6205
Q2G1G8	22.586	24.7111	25.4381	23.8065	23.7358	24.4183
Q2G1Q2	14.6205	20.2326	14.6205	14.6205	20.7268	14.6205
Q2G1T6	14.6205	14.6205	20.7588	14.6205	14.6205	20.9934
Q2G1U0	14.6205	14.6205	14.6205	14.6205	19.8988	22.1616
Q2G1W4	14.6205	14.6205	25.6379	20.1885	14.6205	26.1204
Q2G1X0	17.3686	20.231	14.6205	14.6205	21.4345	20.263
Q2G1X6	14.6205	16.7004	22.793	14.6205	14.6205	23.4311
Q2G1Y0	20.6017	19.111	21.4693	20.9429	14.6205	21.3431
Q2G1Y5	24.9192	23.9497	27.2142	24.3996	24.2225	27.6026
Q2G1Z4	19.2595	20.2355	25.8147	19.5753	22.1617	26.2169
Q2G1Z9	14.6205	14.6205	14.6205	14.6205	14.6205	21.7388
Q2G218	24.4072	24.0503	28.873	24.5347	23.8576	29.3657
Q2G222	20.5489	21.0607	25.6404	20.4023	21.1021	26.3334
Q2G227	18.7551	18.5268	24.9344	20.8449	14.6205	26.3332
Q2G230	14.6205	14.6205	20.0269	14.6205	14.6205	20.8904
Q2G236	14.6205	24.3034	22.598	19.0604	19.6752	24.6198
Q2G241	21.8721	20.347	26.8802	23.8306	22.6144	27.902
Q2G247	24.782	23.6533	28.0326	23.817	24.509	28.6521
Q2G260	23.0038	22.3088	22.7997	23.6971	24.0914	23.5256
Q2G261	14.6205	18.2788	24.9706	19.4714	21.6127	24.1151
Q2G272	14.6205	14.6205	20.9769	14.6205	14.6205	21.3115
Q2G273	21.8266	14.6205	26.8429	22.3232	22.1125	27.6644
Q2G283	14.6205	18.1048	25.0416	19.7015	16.634	25.8204
Q2G296	14.6205	14.6205	24.1288	18.5961	20.4451	24.4701
Q2G297	14.6205	14.6205	21.3892	14.6205	14.6205	22.6354
Q2G2B1	14.6205	19.6299	14.6205	22.0293	14.6205	14.6205
Q2G2C4	14.6205	14.6205	14.6205	14.6205	14.6205	14.6205
Q2G2D0	24.1359	25.5427	27.676	25.465	25.2414	27.9951
Q2G2D3	14.6205	14.6205	14.6205	14.6205	14.6205	20.844
Q2G2F8	14.6205	14.6205	25.3054	21.7576	14.6205	25.5964
Q2G2G7	14.6205	14.6205	21.9574	14.6205	14.6205	23.357
Q2G2G9	14.6205	14.6205	21.4098	14.6205	14.6205	14.6205
Q2G2H5	23.3545	23.7336	24.4442	23.8853	23.4459	23.6981
Q2G2J2	18.3192	22.4672	27.1809	23.5037	23.8632	27.4991
Q2G2K5	20.3297	20.3245	27.4563	22.047	18.3542	28.9131
Q2G2K6	20.2067	14.6205	23.348	18.8915	14.6205	25.5347
Q2G2K8	24.2298	23.0138	25.6214	21.1576	21.1788	27.0886
Q2G2L1	14.6205	14.6205	23.1122	14.6205	14.6205	23.5565
Q2G2L3	17.2028	14.6205	14.6205	14.6205	18.068	20.8603
Q2G2M6	27.4608	23.7014	26.5296	26.5052	26.8136	27.3236
Q2G2P5	14.6205	14.6205	22.9568	14.6205	14.6205	22.7005
Q2G2P8	14.6205	14.6205	22.2363	14.6205	14.6205	22.8608
Q2G2Q0	21.0224	20.8328	24.5218	19.8879	22.1941	25.0975
Q2G2Q1	23.581	19.7362	26.6703	25.3497	21.125	27.7878
Q2G2Q4	22.9722	18.4362	23.0627	14.6205	19.81	23.9977
Q2G2R9	14.6205	14.6205	20.0281	19.8837	14.6205	22.5853
Q2G2S0	20.3396	14.6205	24.1223	14.6205	18.8474	24.6687
Q2G2S6	23.531	22.0056	24.5226	23.3924	22.7095	25.8563
Q2G2T3	21.7892	20.7172	23.0906	21.4859	21.9312	25.7442
Q2G2U6	19.4466	18.8087	25.9506	21.9325	19.5992	27.2089
Q2G2U9	24.6469	21.983	26.1936	25.314	21.1959	27.7944
Q59801	14.6205	14.6205	14.6205	14.6205	14.6205	14.6205
Q7X2S2	19.8204	23.3261	28.7627	23.8647	19.3773	29.4514
Q93T05	14.6205	14.6205	21.621	14.6205	14.6205	14.6205
Q9F0R1	20.8758	21.2379	22.6467	14.6205	14.6205	22.4372
Q9RFJ6	20.7268	15.8679	22.5081	14.6205	14.6205	22.4312
Q9ZAH5	22.3024	21.4989	23.1361	22.1424	22.0274	21.9214
Q2FUP6	25.4681	24.7516	23.8027	24.5752	24.8022	24.7637
Q2FUQ5	14.6205	14.6205	14.6205	14.6205	14.6205	14.6205
Q2FUR2	22.0452	20.7319	20.5898	22.3177	14.6205	22.2791
Q2FUV7	14.6205	14.6205	21.0505	14.6205	14.6205	21.0583
Q2FUX8	25.1733	25.3962	30.38	26.9659	26.4485	31.1493
Q2FUZ8	14.6205	14.6205	14.6205	22.6102	22.3441	14.6205
Q2FV02	14.6205	14.6205	19.0875	14.6205	14.6205	21.1369
Q2FV14	14.6205	16.7707	25.5554	20.1586	20.1245	26.0748
Q2FV16	21.9609	20.8153	28.8795	24.4165	22.3087	29.879
Q2FV24	14.6205	14.6205	21.9151	14.6205	18.4566	14.6205
Q2FV27	18.8828	20.0952	24.1634	22.2763	22.7538	26.4585
Q2FV30	14.6205	20.7537	21.1489	14.6205	19.8701	20.9933
Q2FV40	14.6205	18.5377	22.1745	20.6796	19.0265	23.2036
Q2FV44	18.8806	27.3377	22.9867	20.1226	26.9909	23.4812
Q2FV61	20.3958	14.6205	20.8141	20.3875	14.6205	19.6926
Q2FV76	22.7033	21.5239	26.2758	20.7886	22.6424	26.9573
Q2FV77	14.6205	14.6205	21.5007	14.6205	14.6205	21.9166
Q2FV81	22.6971	20.2818	14.6205	22.8615	14.6205	14.6205
Q2FV86	23.5738	22.3442	26.0122	24.0245	23.8875	27.0701
Q2FV88	14.6205	14.6205	22.9115	14.6205	14.6205	24.059
Q2FV90	19.9872	14.6205	24.5727	21.6944	18.7084	25.2268
Q2FV95	14.6205	14.6205	14.6205	14.6205	14.6205	20.5036
Q2FVA3	24.4675	23.7182	28.003	23.9325	24.5009	29.0826
Q2FVA5	14.6205	14.6205	21.3454	14.6205	14.6205	24.1968
Q2FVE0	20.9511	20.444	23.3522	21.0353	21.3712	24.5159
Q2FVG5	14.6205	14.6205	21.7599	14.6205	14.6205	22.9766
Q2FVG8	14.6205	14.6205	22.6936	14.6205	14.6205	23.6369
Q2FVH5	25.5244	25.0715	25.497	25.9516	23.3485	26.1404
Q2FVI6	14.6205	16.3371	20.8998	14.6205	15.9573	22.1336
Q2FVK9	14.6205	14.6205	14.6205	14.6205	14.6205	14.6205
Q2FVL2	20.1697	21.2489	26.9378	22.2588	22.2395	27.8065
Q2FVL3	14.6205	14.6205	22.3489	17.801	14.6205	22.7193
Q2FVL4	14.6205	14.6205	19.7213	14.6205	14.6205	19.5325
Q2FVL7	19.5248	18.7705	19.6598	19.5476	19.3804	20.2055
Q2FVL8	21.7187	21.1599	26.3353	22.3125	20.8196	27.3233
Q2FVL9	14.6205	14.6205	20.4187	14.6205	14.6205	21.9154
Q2FVM1	21.144	21.1932	24.2479	22.4769	20.4515	23.2978
Q2FVM2	14.6205	14.6205	21.7166	17.1115	14.6205	22.0862
Q2FVN4	14.6205	14.6205	19.6237	14.6205	14.6205	23.4314
Q2FVN6	14.6205	14.6205	23.2392	14.6205	19.843	24.0674
Q2FVQ3	14.6205	14.6205	18.3499	14.6205	14.6205	21.3224
Q2FVQ4	14.6205	14.6205	23.3006	14.6205	14.6205	23.4175
Q2FVS3	14.6205	14.6205	14.6205	14.6205	24.5778	14.6205
Q2FVT0	14.6205	18.9888	22.1276	19.9872	20.4497	22.8308
Q2FVT8	14.6205	14.6205	24.553	21.6647	14.6205	25.9099
Q2FVU3	23.556	22.505	22.2142	25.6547	25.2023	25.206
Q2FVV2	20.7773	20.1092	22.3628	14.6205	14.6205	22.4961
Q2FVV4	26.1727	25.6485	26.0292	26.4747	26.8072	26.5035
Q2FVV8	24.9801	25.7791	24.7257	24.6285	24.8457	25.9329
Q2FVW0	14.6205	14.6205	21.3503	14.6205	14.6205	20.0935
Q2FVW3	14.6205	14.6205	14.6205	14.6205	14.6205	22.501
Q2FVW9	14.6205	14.6205	22.4086	14.6205	14.6205	23.1627
Q2FVX4	22.4265	20.4333	26.3717	21.7249	14.6205	27.6713
Q2FVX6	14.6205	14.6205	14.6205	14.6205	14.6205	14.6205
Q2FVX8	20.8533	21.0385	24.861	21.9053	20.3094	26.0304
Q2FVY0	22.6065	21.8561	24.9311	24.575	14.6205	25.3879
Q2FVZ5	14.6205	14.6205	20.9732	14.6205	23.9407	22.4431
Q2FW27	14.6205	14.6205	23.2963	14.6205	17.4064	24.2458
Q2FW49	22.9634	26.321	28.7082	25.0416	26.0203	29.8518
Q2FW50	23.1573	23.5465	25.5709	22.5242	25.0958	27.3631
Q2FW57	19.9915	18.1325	22.2419	20.1734	20.5647	23.6886
Q2FW62	14.6205	14.6205	22.2849	14.6205	14.6205	22.9213
Q2FW64	14.6205	22.8468	23.6361	14.6205	14.6205	23.0167
Q2FW69	14.6205	14.6205	14.6205	14.6205	14.6205	20.6187
Q2FW86	18.919	14.6205	24.1089	21.0419	20.8228	25.5402
Q2FW95	14.6205	20.4962	22.1716	14.6205	19.3279	19.1637
Q2FW97	14.6205	14.6205	14.6205	19.1073	14.6205	22.3401
Q2FWA0	21.7195	19.3922	28.5017	23.5575	21.9336	28.9456
Q2FWA2	18.7112	14.6205	21.9675	14.6205	14.6205	23.0567
Q2FWB0	14.6205	18.0763	14.6205	19.4901	14.6205	20.6558
Q2FWB1	21.7875	14.6205	14.6205	21.6292	21.6371	24.0153
Q2FWB7	20.1881	23.6564	25.6969	21.5067	24.3354	27.3644
Q2FWB8	21.9678	23.8182	26.8287	24.0842	23.6674	27.2462
Q2FWC6	14.6205	14.6205	22.2548	14.6205	14.6205	23.0083
Q2FWD3	24.2868	24.896	29.3425	25.9054	26.1274	29.9885
Q2FWD4	14.6205	14.6205	23.6419	17.8571	14.6205	23.4145
Q2FWD7	14.6205	20.1525	22.9048	19.8039	20.5267	22.2404
Q2FWE9	20.9272	17.9889	24.2784	22.6922	19.9781	24.6838
Q2FWF4	21.9057	20.756	24.4011	22.1269	22.0149	24.8064
Q2FWI0	23.6676	24.0138	23.417	23.7052	24.3389	23.5819
Q2FWI3	14.6205	22.6209	14.6205	23.0715	14.6205	22.5281
Q2FWL0	14.6205	14.6205	22.3016	22.6901	23.2677	22.9688
Q2FWM1	14.6205	20.1802	21.1778	14.6205	14.6205	14.6205
Q2FWM2	14.6205	14.6205	20.0137	19.0856	14.6205	20.6801
Q2FWM4	19.4497	14.6205	20.8126	20.093	18.4933	22.1511
Q2FWN0	18.4783	16.6293	24.4912	18.2707	19.7069	27.6922
Q2FWN8	14.6205	14.6205	20.4779	14.6205	14.6205	23.1129
Q2FWU3	14.6205	20.3124	19.8517	14.6205	14.6205	14.6205
Q2FWU5	25.0429	23.9788	22.241	25.0571	25.5982	25.6309
Q2FWU8	14.6205	18.4677	22.4701	14.6205	14.6205	23.2538
Q2FWV2	14.6205	14.6205	14.6205	14.6205	14.6205	14.6205
Q2FWV3	20.1679	24.6013	20.4063	14.6205	24.4835	14.6205
Q2FWW3	20.5861	20.4966	24.0765	19.6068	19.4788	25.9471
Q2FWW9	17.957	14.6205	20.6572	19.9438	20.2864	21.9191
Q2FWX1	14.6205	17.9508	23.3917	14.6205	14.6205	24.1611
Q2FWX6	20.6996	22.1297	25.6759	19.5253	24.0129	27.0821
Q2FWY2	23.089	14.6205	21.3375	14.6205	19.933	22.2267
Q2FWZ9	14.6205	14.6205	20.7203	14.6205	14.6205	21.5043
Q2FX00	18.7445	18.9253	22.4038	14.6205	14.6205	23.088
Q2FX05	14.6205	14.6205	24.1803	14.6205	14.6205	25.1081
Q2FX14	22.7375	17.5318	23.1718	21.3076	23.9463	24.2196
Q2FX16	24.5203	14.6205	14.6205	14.6205	14.6205	14.6205
Q2FX22	14.6205	22.9959	23.2952	18.1666	19.9788	24.8137
Q2FX33	27.948	27.8964	27.3217	28.0784	28.3631	27.4872
Q2FX35	14.6205	14.6205	14.6205	14.6205	14.6205	14.6205
Q2FX65	23.9833	23.6621	22.7849	24.2191	24.0151	24.1012
Q2FX73	20.2117	19.275	14.6205	21.5132	21.2044	18.6905
Q2FX89	14.6205	14.6205	16.1697	14.6205	14.6205	21.7022
Q2FX90	21.3002	20.7868	27.0016	23.3534	21.8709	27.5556
Q2FX94	20.0022	18.8626	14.6205	20.1793	20.1238	20.024
Q2FX95	22.025	21.917	22.9818	22.2416	22.3182	22.2107
Q2FX98	14.6205	19.9422	22.5906	14.6205	19.1673	22.7785
Q2FXA8	21.4805	21.6171	21.2123	22.91	21.9975	22.8648
Q2FXB3	24.3185	22.7109	23.8736	27.089	26.4741	26.3946
Q2FXE2	14.6205	19.9816	25.0162	21.2866	21.3909	26.5064
Q2FXE8	21.554	23.2131	26.6391	23.492	24.5444	27.0981
Q2FXG5	14.6205	14.6205	21.6527	14.6205	14.6205	22.0899
Q2FXH3	19.4195	18.2365	19.8717	14.6205	19.7731	14.6205
Q2FXH5	14.6205	14.6205	22.3857	14.6205	20.1396	14.6205
Q2FXH8	22.3239	22.4159	24.8907	22.5332	22.402	25.5328
Q2FXI0	24.6227	23.0564	25.3603	21.639	22.6868	26.4131
Q2FXI5	19.7363	19.0964	25.6252	19.8135	20.2791	26.3729
Q2FXI6	14.6205	14.6205	22.8523	14.6205	14.6205	24.013
Q2FXI8	14.6205	18.7298	24.39	20.1806	20.9659	24.7863
Q2FXI9	14.6205	14.6205	20.8438	18.5008	14.6205	20.8615
Q2FXJ6	24.9626	22.3093	23.2559	20.7844	19.4978	24.7813
Q2FXJ7	20.3755	20.8581	24.9576	20.1357	19.7368	23.8221
Q2FXK1	25.9482	19.4616	25.1172	26.3887	26.5559	26.5267
Q2FXL0	14.6205	14.6205	18.5138	14.6205	14.6205	19.7446
Q2FXL3	19.0984	14.6205	25.735	20.9381	18.597	26.5711
Q2FXL4	20.3119	18.2498	23.154	19.5193	20.9511	23.7995
Q2FXM1	23.4293	22.5633	26.2562	22.7792	14.6205	27.7455
Q2FXM5	21.6376	21.6714	25.0147	21.1299	20.7379	25.3036
Q2FXN4	14.6205	18.4954	23.3617	19.3217	17.4535	24.3329
Q2FXN9	25.829	23.857	23.2517	24.8832	25.3325	25.3259
Q2FXP1	14.6205	15.9588	21.5675	14.6205	15.5546	22.9821
Q2FXP5	14.6205	14.6205	20.7232	14.6205	19.0988	20.9681
Q2FXQ3	14.6205	19.4012	20.971	14.6205	14.6205	22.7228
Q2FXS6	20.0132	20.753	21.5453	19.9411	21.7118	24.1429
Q2FXT7	22.7649	21.1457	24.2152	22.9935	19.474	25.2321
Q2FXT8	14.6205	18.5698	23.3777	14.6205	14.6205	23.5401
Q2FXU7	19.9911	14.6205	22.9596	14.6205	14.6205	23.5479
Q2FXV0	18.9813	14.6205	22.8297	19.5855	20.4833	23.6776
Q2FXV3	14.6205	14.6205	20.2321	14.6205	14.6205	24.3855
Q2FXV4	14.6205	14.6205	20.261	14.6205	14.6205	14.6205
Q2FXX1	14.6205	19.7789	14.6205	14.6205	14.6205	20.4862
Q2FXY0	27.5569	25.7212	23.7934	27.7276	28.228	18.2068
Q2FXY2	14.6205	14.6205	22.6495	14.6205	14.6205	22.2599
Q2FXZ6	22.5653	21.2128	14.6205	22.5769	22.0504	22.191
Q2FY01	14.6205	14.6205	21.6272	14.6205	14.6205	20.8145
Q2FY27	18.4374	21.1539	21.9693	14.6205	14.6205	23.2283
Q2FY28	14.6205	14.6205	19.7894	14.6205	14.6205	21.02
Q2FY36	19.8596	14.6205	21.8593	20.8235	20.6995	23.2063
Q2FY39	20.8179	20.378	20.5515	14.6205	20.6318	14.6205
Q2FY40	21.3844	19.27	26.2552	19.7278	14.6205	25.3214
Q2FY42	22.5591	22.3476	23.5855	22.9887	14.6205	23.6489
Q2FY43	14.6205	14.6205	19.8998	18.6547	21.4264	21.8057
Q2FY44	21.3607	20.8945	22.3036	20.0186	21.2527	23.4347
Q2FY50	20.5763	18.7098	21.2554	14.6205	19.4306	21.7429
Q2FY52	14.6205	14.6205	23.3712	14.6205	14.6205	24.7876
Q2FY53	14.6205	14.6205	24.9577	19.7677	18.3223	25.13
Q2FY54	24.5354	20.0936	24.506	25.986	26.1869	26.5707
Q2FY59	19.3353	19.439	20.6859	17.9565	14.6205	22.7257
Q2FY60	22.8058	21.7483	28.7256	24.1877	26.2703	29.6294
Q2FY66	22.5439	19.9532	25.4532	23.0829	21.3149	26.4447
Q2FY68	14.6205	14.6205	21.3591	14.6205	14.6205	17.839
Q2FY71	21.4693	14.6205	22.5854	21.3449	21.5321	24.0426
Q2FY73	14.6205	14.6205	14.6205	14.6205	14.6205	14.6205
Q2FY74	14.6205	14.6205	17.4239	14.6205	14.6205	23.0725
Q2FY81	18.8974	14.6205	23.0102	14.6205	14.6205	22.9631
Q2FY83	21.6496	20.3136	20.6629	21.3383	14.6205	21.4194
Q2FY84	14.6205	24.1571	19.6474	25.9944	14.6205	26.0063
Q2FY89	14.6205	14.6205	20.5917	14.6205	14.6205	21.5821
Q2FYD1	14.6205	14.6205	14.6205	14.6205	14.6205	14.6205
Q2FYE6	14.6205	22.8579	22.8608	24.6167	23.343	23.6737
Q2FYF2	21.6559	21.6297	21.9579	14.6205	22.6621	22.4393
Q2FYF3	17.1122	23.6936	24.5592	19.7619	20.4468	25.379
Q2FYF5	14.6205	14.6205	23.0723	22.2648	14.6205	22.3951
Q2FYF9	22.5701	22.0209	27.9044	23.8562	22.7244	28.9927
Q2FYG2	24.8691	24.3754	28.3876	25.8888	25.361	28.5755
Q2FYG6	14.6205	14.6205	14.6205	14.6205	14.6205	14.6205
Q2FYI0	25.389	24.6943	25.7551	26.3123	26.638	26.7058
Q2FYI6	14.6205	23.1515	19.9365	14.6205	23.2446	20.544
Q2FYI9	25.3846	24.7148	24.7529	24.9699	25.3214	25.1469
Q2FYJ1	14.6205	17.9171	21.7402	14.6205	14.6205	21.7127
Q2FYK0	14.6205	14.6205	19.16	14.6205	14.6205	20.0974
Q2FYK6	14.6205	14.6205	22.0069	18.299	14.6205	23.5242
Q2FYK7	14.6205	14.6205	23.1394	14.6205	14.6205	23.4356
Q2FYL0	14.6205	14.6205	24.6823	14.6205	14.6205	26.3495
Q2FYL4	14.6205	14.6205	19.9086	14.6205	14.6205	20.7691
Q2FYM3	19.6007	18.6475	24.1289	18.9478	20.602	24.3993
Q2FYP2	19.5824	17.6727	24.9035	14.6205	21.8084	25.4651
Q2FYQ2	23.4312	20.8043	22.7412	24.1218	24.6394	24.9253
Q2FYS8	14.6205	14.6205	14.6205	14.6205	14.6205	21.0249
Q2FYS9	27.5327	20.8858	24.5209	27.6586	22.9605	28.0908
Q2FYT8	25.3138	24.0111	28.6493	25.381	25.1904	29.6301
Q2FYV1	14.6205	18.5372	22.5856	19.632	14.6205	22.94
Q2FYV7	21.3268	22.7016	24.2691	22.5449	23.6197	24.6687
Q2FYW0	27.4006	26.603	26.9716	27.5679	27.8963	27.9775
Q2FYW1	24.5803	23.0024	14.6205	24.0418	14.6205	14.6205
Q2FYY6	22.9994	24.6716	28.3122	24.0647	24.4748	29.4201
Q2FYZ0	14.6205	14.6205	22.0081	14.6205	14.6205	20.95
Q2FYZ7	14.6205	14.6205	20.1939	14.6205	14.6205	20.7591
Q2FZ05	20.5408	19.6308	21.6058	19.3439	19.692	20.6441
Q2FZ06	26.9844	25.7555	20.2225	14.6205	14.6205	21.6027
Q2FZ09	18.0835	22.302	24.0758	20.5449	21.1227	24.0443
Q2FZ16	14.6205	14.6205	20.1942	14.6205	14.6205	20.3178
Q2FZ36	25.697	25.733	26.025	25.3679	24.103	24.1471
Q2FZ46	22.4568	21.7675	23.8507	23.8787	21.776	24.3447
Q2FZ48	18.4849	19.08	21.5854	14.6205	19.2103	24.6651
Q2FZ49	14.6205	14.6205	18.3488	14.6205	14.6205	14.6205
Q2FZ53	22.7839	22.5069	26.5398	22.7987	22.1614	27.3167
Q2FZ54	14.6205	21.4632	24.8112	20.6131	19.9385	26.0661
Q2FZ59	20.2389	19.9046	24.9272	20.2144	19.8542	26.0303
Q2FZ62	14.6205	14.6205	20.4714	14.6205	14.6205	23.2069
Q2FZ78	14.6205	14.6205	22.214	14.6205	18.6154	18.49
Q2FZ83	20.1999	20.0969	24.2987	19.2159	21.7371	25.4238
Q2FZ87	14.6205	14.6205	21.9986	19.5168	14.6205	21.8804
Q2FZ94	14.6205	14.6205	14.6205	14.6205	14.6205	14.6205
Q2FZA1	14.6205	14.6205	20.2659	14.6205	14.6205	22.9669
Q2FZA3	14.6205	20.7488	19.4175	16.6932	20.7042	19.9198
Q2FZA4	22.3784	24.3124	21.6235	23.0569	25.2893	25.0765
Q2FZB0	14.6205	17.8599	23.7508	19.883	17.72	23.9317
Q2FZC2	23.724	22.7177	23.047	23.7154	22.4818	24.3423
Q2FZC4	14.6205	14.6205	20.1513	14.6205	14.6205	14.6205
Q2FZC5	24.6428	23.7109	14.6205	26.7862	25.9457	21.449
Q2FZD4	18.1164	14.6205	20.072	14.6205	14.6205	20.985
Q2FZD8	20.9879	14.6205	24.679	18.0263	20.5809	25.8197
Q2FZF6	18.05	14.6205	20.8002	14.6205	14.6205	21.0347
Q2FZF9	14.6205	18.9803	14.6205	19.7084	14.6205	20.6486
Q2FZG4	21.9899	21.5356	27.2595	23.7525	23.535	29.0347
Q2FZG5	20.0289	18.8584	21.8778	14.6205	14.6205	22.6962
Q2FZG6	21.9771	20.9008	23.3915	21.5497	21.3445	25.3715
Q2FZH5	25.3404	24.2102	27.3111	23.1313	24.4022	28.3157
Q2FZH6	19.3919	23.4325	26.3575	23.9033	21.1828	26.2885
Q2FZH7	14.6205	14.6205	21.7622	18.7607	14.6205	21.6797
Q2FZH9	14.6205	14.6205	18.4114	14.6205	14.6205	20.3766
Q2FZI5	21.9527	21.329	20.9825	21.6986	21.5904	22.0867
Q2FZI9	14.6205	14.6205	14.6205	14.6205	14.6205	14.6205
Q2FZL5	20.2983	19.4464	26.9912	23.3594	14.6205	27.501
Q2FZN7	20.5607	14.6205	24.347	20.9261	19.0469	25.3521
Q2FZQ6	24.4129	21.615	25.5323	25.4313	25.0224	23.9966
Q2FZQ7	14.6205	14.6205	25.4209	17.814	14.6205	26.0796
Q2FZR9	20.6461	20.613	26.4495	20.3453	23.176	27.5756
Q2FZS2	21.1059	26.3519	21.4371	19.1822	27.0372	20.0628
Q2FZS7	19.8627	19.1168	20.2402	20.2698	20.2729	20.7078
Q2FZS8	21.1376	14.6205	23.6996	14.6205	14.6205	25.7453
Q2FZT1	14.6205	20.2636	20.1814	21.0151	21.1203	21.4377
Q2FZT7	20.02	20.3091	23.0318	14.6205	14.6205	25.2572
Q2FZU5	22.4138	22.2259	24.4611	22.6058	22.6852	23.9074
Q2FZU7	22.216	19.3813	23.7752	18.516	19.3516	24.1684
Q2FZV6	14.6205	14.6205	23.3723	17.6519	14.6205	23.8664
Q2FZX1	14.6205	14.6205	19.8254	14.6205	14.6205	21.0213
Q2FZY5	14.6205	20.0632	23.7122	21.0562	21.5535	25.1471
Q2FZY6	22.9459	22.264	26.979	23.0063	20.395	27.3532
Q2FZY7	21.0129	17.0335	26.3007	21.5423	20.8048	26.928
Q2FZZ9	14.6205	14.6205	23.1317	14.6205	21.8588	23.3917
Q2G010	24.8062	27.4839	22.9174	22.1405	26.9957	22.1286
Q2G019	21.3014	21.0947	26.3591	21.5864	21.9145	25.3828
Q2G024	14.6205	14.6205	20.5797	14.6205	14.6205	14.6205
Q2G029	22.1343	21.9529	29.1983	23.9265	21.1393	29.9183
Q2G032	24.7132	24.2877	31.892	28.9211	26.9361	32.5956
Q2G033	14.6205	22.9629	20.6506	14.6205	14.6205	20.6356
Q2G038	14.6205	19.0267	21.4408	14.6205	14.6205	18.9748
Q2G041	21.958	21.6064	26.338	22.0107	21.955	27.2195
Q2G046	21.7565	21.8924	22.8686	22.8282	22.5124	23.5989
Q2G047	14.6205	14.6205	21.5372	20.4072	14.6205	22.7388
Q2G050	14.6205	20.0942	21.0342	14.6205	14.6205	19.8266
Q2G077	23.0352	21.6088	26.1329	21.3838	20.7495	26.6312
Q2G078	21.7443	19.4304	27.0184	22.5782	21.7102	27.4566
Q2G0B5	20.7304	14.6205	22.76	22.5409	14.6205	24.4653
Q2G0B7	14.6205	14.6205	20.1233	14.6205	14.6205	20.7239
Q2G0B9	14.6205	14.6205	21.374	14.6205	20.5069	23.1909
Q2G0C0	25.5545	25.7039	18.9864	25.683	25.3924	25.0501
Q2G0D6	19.0147	14.6205	25.4778	22.5181	22.5922	25.6981
Q2G0F0	20.8856	20.6661	22.3141	21.1278	20.7507	22.4848
Q2G0F2	25.87	28.0274	24.2742	25.0592	29.2525	24.0538
Q2G0F3	14.6205	14.6205	21.0624	14.6205	14.6205	21.3375
Q2G0G3	14.6205	14.6205	14.6205	14.6205	14.6205	19.9791
Q2G0G6	14.6205	14.6205	22.1346	14.6205	14.6205	23.0829
Q2G0H8	26.8382	25.8026	26.4092	26.7677	26.7083	26.7781
Q2G0I4	20.6176	14.6205	24.3076	14.6205	14.6205	25.5216
Q2G0I6	21.0286	14.6205	14.6205	20.2099	14.6205	21.3479
Q2G0I7	23.6361	22.4632	14.6205	23.4087	23.6563	21.7193
Q2G0I8	14.6205	14.6205	14.6205	14.6205	14.6205	21.4853
Q2G0J0	19.1558	21.0916	28.4574	23.8679	14.6205	29.02
Q2G0J8	21.0807	19.413	25.1318	20.9589	19.7555	24.8665
Q2G0K9	14.6205	14.6205	21.0345	17.5659	14.6205	22.4355
Q2G0L3	14.6205	14.6205	19.8198	14.6205	14.6205	20.6621
Q2G0L8	14.6205	19.2453	21.8396	18.7511	14.6205	21.5301
Q2G0M4	20.6885	21.4189	27.0821	23.8522	22.7928	27.3951
Q2G0M8	21.0014	20.9035	22.248	21.4807	21.7668	23.1931
Q2G0Q7	14.6205	14.6205	14.6205	14.6205	14.6205	22.2985
Q2G0Q8	21.8457	22.2846	28.8268	24.609	21.5897	29.1989
Q2G0R0	20.0059	16.879	24.672	20.9241	19.2245	25.5239
Q2G0R1	14.6205	14.6205	23.9066	14.6205	16.9133	25.0184
Q2G0R3	19.1389	18.7178	21.9817	18.7188	19.4718	22.7135
Q2G0R4	23.2895	20.7948	21.7837	22.0016	21.1911	23.56
Q2G0R7	22.4635	22.4586	22.6173	22.407	22.2115	22.3908
Q2G0S0	23.3574	23.8581	28.3075	24.2196	22.1318	28.693
Q2G0S2	21.9181	20.5482	26.4676	25.7154	25.7404	27.1608
Q2G0S7	14.6205	15.9191	23.9067	19.2629	14.6205	24.2221
Q2G0V3	14.6205	19.7231	25.8558	21.8986	20.7643	26.1831
Q2G0W8	14.6205	14.6205	22.9392	20.848	20.1074	22.4985
Q2G0X6	14.6205	14.6205	20.4887	14.6205	14.6205	21.5859
Q2G0X8	14.6205	14.6205	14.6205	14.6205	14.6205	17.6895
Q2G0Y0	18.4983	14.6205	24.2139	18.3004	19.6243	25.9015
Q2G0Z2	14.6205	14.6205	21.6086	14.6205	14.6205	21.7986
Q2G0Z4	14.6205	14.6205	21.0299	14.6205	14.6205	21.1007
Q2G104	14.6205	14.6205	21.3438	14.6205	14.6205	22.3451
Q2G105	23.2959	22.8492	25.0825	22.8373	23.7989	24.9904
Q2G112	14.6205	18.8247	21.4926	14.6205	20.0425	23.6579
Q2G115	23.228	22.4546	25.7478	19.7396	23.3872	25.8965
Q2G116	23.9548	22.1302	14.6205	14.6205	24.8766	24.5853
Q2G135	23.7062	23.3217	14.6205	24.1856	24.4679	24.1758
Q2G136	14.6205	20.1589	19.3853	14.6205	14.6205	22.8647
Q2G137	14.6205	14.6205	20.8122	14.6205	14.6205	22.8436
Q2G146	14.6205	14.6205	22.4953	14.6205	14.6205	22.6516
Q2G152	22.0621	21.5963	22.783	22.1673	22.8563	22.4786
Q2G168	14.6205	14.6205	19.8645	14.6205	14.6205	20.6901
Q2G170	27.2179	21.1641	23.6222	27.1736	23.4238	22.1084
Q2G172	14.6205	14.6205	20.7832	14.6205	14.6205	14.6205
Q2G190	14.6205	20.8812	21.7947	14.6205	22.6784	23.2297
Q2G193	20.8482	14.6205	24.0344	19.615	18.4267	24.0037
Q2G1A9	14.6205	14.6205	14.6205	14.6205	14.6205	22.089
Q2G1B7	14.6205	14.6205	23.8242	14.6205	14.6205	24.2973
Q2G1E4	14.6205	14.6205	14.6205	14.6205	14.6205	19.6862
Q2G1G1	25.7788	24.6496	25.0353	25.7845	25.5945	25.7913
Q2G1H0	20.3171	19.7915	21.2905	20.4405	21.0695	22.5325
Q2G1H9	23.6716	22.687	23.5923	23.7317	24.211	24.5136
Q2G1I1	16.8051	21.1308	19.6975	14.6205	14.6205	20.7107
Q2G1K2	22.3187	20.8118	20.8174	21.5428	14.6205	21.7927
Q2G1K3	20.4268	18.4507	19.8641	20.1929	20.5046	19.7957
Q2G1K9	21.5163	20.9013	26.5996	22.3695	20.6909	25.1043
Q2G1L6	22.0381	22.3734	14.6205	22.3565	22.4444	23.5573
Q2G1M1	21.0906	21.109	27.5273	23.5126	23.0089	29.4005
Q2G1N4	19.1278	18.4976	14.6205	20.1904	20.4396	20.2498
Q2G1P3	20.364	22.388	25.693	14.6205	22.983	27.1416
Q2G1P7	24.3679	22.5395	22.9897	14.6205	14.6205	14.6205
Q2G1Q4	14.6205	14.6205	14.6205	14.6205	14.6205	22.184
Q2G1R3	14.6205	14.6205	20.8157	14.6205	14.6205	21.0321
Q2G1R9	23.2177	22.7812	26.2854	23.5097	22.6987	27.0703
Q2G1S2	20.2306	19.8116	21.7456	14.6205	14.6205	22.4565
Q2G1S3	19.6478	14.6205	24.5804	19.8958	21.3306	25.622
Q2G1U3	20.5667	19.957	25.4619	21.5903	21.5716	27.0559
Q2G1U9	23.5315	22.4867	22.8422	14.6205	23.5979	14.6205
Q2G1W0	14.6205	14.6205	21.8774	14.6205	18.6705	22.5366
Q2G1W1	14.6205	25.2707	21.2312	14.6205	25.761	14.6205
Q2G1W5	19.5723	14.6205	25.3767	18.6772	17.8517	25.1579
Q2G1W7	19.5792	14.6205	14.6205	14.6205	14.6205	14.6205
Q2G1X5	22.3484	21.9889	23.5025	21.7688	22.5399	24.6311
Q2G1X7	14.6205	14.6205	21.9421	14.6205	14.6205	20.5916
Q2G1Y6	25.978	24.7553	25.5876	25.8737	25.8108	26.5194
Q2G204	14.6205	14.6205	20.3232	14.6205	14.6205	21.4283
Q2G220	21.8392	20.3445	20.2106	14.6205	14.6205	21.4973
Q2G221	22.6439	22.3415	25.6329	22.7868	23.3927	23.1037
Q2G224	17.5449	17.2765	24.9091	14.6205	14.6205	25.324
Q2G229	14.6205	14.6205	22.0498	19.8222	14.6205	21.6387
Q2G235	20.6316	17.7468	23.6379	21.0145	21.4337	24.5594
Q2G238	18.7991	14.6205	25.1412	21.3086	20.9785	24.9759
Q2G239	23.6804	19.7343	26.5815	24.0251	24.1894	27.2515
Q2G240	14.6205	14.6205	14.6205	14.6205	14.6205	21.2812
Q2G245	18.7909	14.6205	23.6905	20.3798	19.3817	24.9147
Q2G248	14.6205	14.6205	24.3253	14.6205	14.6205	24.965
Q2G268	19.6408	14.6205	21.6553	20.1246	18.4818	23.3853
Q2G274	14.6205	14.6205	23.2298	14.6205	20.0102	23.9469
Q2G280	14.6205	14.6205	23.2987	14.6205	18.9175	24.5545
Q2G295	22.8431	22.6396	25.0905	23.2272	23.5628	25.1828
Q2G2A1	14.6205	14.6205	20.7229	14.6205	14.6205	21.5167
Q2G2A3	22.622	24.0062	28.6048	24.768	25.5362	30.5909
Q2G2A4	14.6205	21.5593	28.6415	23.669	19.0112	29.3227
Q2G2A5	23.0405	23.5271	29.1595	24.2076	22.8187	29.8449
Q2G2B0	14.6205	14.6205	14.6205	14.6205	14.6205	14.6205
Q2G2C1	24.6087	24.3567	24.583	25.0772	24.9571	25.2946
Q2G2D2	14.6205	21.3149	25.7894	22.7193	21.4937	26.4769
Q2G2D7	19.7828	20.0222	24.6242	20.8269	18.0345	26.215
Q2G2D8	14.6205	14.6205	24.271	14.6205	14.6205	14.6205
Q2G2E5	20.7161	14.6205	21.69	21.1395	20.5269	22.5045
Q2G2F0	19.3514	14.6205	22.219	14.6205	19.3098	21.0064
Q2G2G0	20.0789	20.1254	23.9006	19.8185	19.4649	25.0554
Q2G2G4	14.6205	14.6205	22.7099	20.6597	14.6205	23.2869
Q2G2H4	24.2078	22.0451	24.9316	22.5002	22.0742	26.9216
Q2G2L7	22.1887	19.2254	21.5174	22.0537	20.5628	22.0475
Q2G2M7	18.9411	14.6205	19.0722	14.6205	14.6205	21.0327
Q2G2P2	21.3505	17.7464	27.0264	22.5914	20.4656	27.0755
Q2G2Q2	18.3537	14.6205	21.4892	14.6205	14.6205	23.1894
Q2G2S7	21.1899	14.6205	23.034	21.1784	14.6205	23.3719
Q2G2S8	20.4426	23.9818	25.0259	20.5828	14.6205	25.4816
Q2G2T0	18.4958	20.0531	24.2652	14.6205	14.6205	25.4022
Q2G2T1	14.6205	14.6205	20.0834	14.6205	14.6205	21.4142
Q2G2T6	14.6205	14.6205	18.0111	25.8355	25.9208	26.0638
Q2G2T8	14.6205	14.6205	22.7315	14.6205	18.7459	22.0172
Q2G2U0	14.6205	14.6205	21.6685	14.6205	14.6205	23.9679
Q2G2W3	14.6205	14.6205	14.6205	14.6205	14.6205	14.6205
Q2G2W5	14.6205	18.4108	22.3124	19.7691	18.3204	23.6751
Q2G2W6	14.6205	14.6205	19.5231	14.6205	14.6205	21.4211
