# Supplementary material for: Cinnamic‐Hydroxamic‐Acid Derivatives Exhibit Antibiotic, Anti‐Biofilm, and Supercoiling Relaxation Properties by Targeting Bacterial Nucleoid‐Associated Protein HU
Source: Adv Sci (Weinh). 2025 Nov 21;13(13):e09876. doi: 10.1002/advs.202509876 (PMC12955902; doi:10.1002/advs.202509876)
Supplement: Supplementary file 3 — Supplemental Data [file ADVS-13-e09876-s001.zip › advs72933-sup-0002-Supplementary Table 1.xlsx]

## Sheet: hu_site1_final_rank
Supplementary Table 1: Molecules from DrugBank binding to site 1 ranked by Product score.
DrugBank ID	Generic-Name	Group	Formula	SMILES	Target	Description	docking_score	CPI_score	CPI_rank	Docking_rank	Rank_Product
DB13346	Bufexamac	approved; withdrawn	C12H17NO3	CCCCOC1=CC=C(CC(=O)NO)C=C1		Bufexamac is a non-steroidal anti-inflammatory drug (NSAID) under the market name Droxaryl, Malipuran, Paraderm and Parfenac. It is typically administered topically for the treatment of subacute and chronic eczema of the skin, including atopic eczema and other inflammatory dermatoses, as well as sunburn and other minor burns, and itching. It has also been used in suppositories in combination with…	-4.804	0.933658	6668	0	0
DB12457	Rimegepant	investigational	C28H28F2N6O3	N[C@H]1[C@@H](CC[C@@H](OC(=O)N2CCC(CC2)N2C(=O)NC3=NC=CC=C23)C2=C1C=CC=N2)C1=C(F)C(F)=CC=C1		Rimegepant has been investigated for the treatment of Migraine.	-8.467	0.000790946	0	8141	0
DB05015	Belinostat	approved; investigational	C15H14N2O4S	ONC(=O)\C=C\C1=CC=CC(=C1)S(=O)(=O)NC1=CC=CC=C1		Belinostat is a novel agent that inhibits the enzyme histone deacetylase (HDAC) with a sulfonamide-hydroxamide structure. It was developed as an orphan drug to target hematological malignancies and solid tumors by TopoTarget. The safety and efficacy of belinostat is currently being evaluated for use in combination with traditional front-line therapies for the treatment of PTCL. Intravenous admini…	-6.325	0.922563	1541	3	67.9926
DB07818	(2E)-3-(2,4-DICHLOROPHENYL)-N-HYDROXYACRYLAMIDE	experimental	C9H7Cl2NO2	ONC(=O)\C=C\C1=CC=C(Cl)C=C1Cl	botA,bont/a		-5.37	0.931402	4848	1	69.6276
DB00696	Ergotamine	approved	C33H35N5O5	[H][C@@]12CCCN1C(=O)[C@H](CC1=CC=CC=C1)N1C(=O)[C@](C)(NC(=O)[C@H]3CN(C)[C@]4([H])CC5=CNC6=CC=CC(=C56)C4=C3)O[C@@]21O	SLC6A2,HTR1D,HTR1B,HTR2A,DRD2,ADRA1A,ADRA1B,ADRA1D,ADRA2A,ADRA2B	A vasoconstrictor found in ergot of Central Europe. It is an alpha-1 selective adrenergic agonist and is commonly used in the treatment of migraine disorders.	-8.293	0.00170315	1	6408	80.05
DB08259	7-{[(CYCLOHEXYLAMINO)CARBONYL]AMINO}HEPTANOIC-ACID	experimental	C14H26N2O3	OC(=O)CCCCCCNC(=O)NC1CCCCC1	EPHX2		-5.258	0.92501	5253	2	102.499
DB12983	Phthalocyanine	investigational	C32H18N8	N1C2=C3C=CC=CC3=C1\N=C1/N=C(/N=C3\N=C(NC4=N\C(=N/2)C2=CC=CC=C42)C2=CC=CC=C32)C2=CC=CC=C12		Phthalocyanine is under investigation in clinical trial NCT00103246 (Photodynamic Therapy Using Silicon Phthalocyanine 4 in Treating Patients With Actinic Keratosis, Bowen's Disease, Skin Cancer, or Stage I or Stage II Mycosis Fungoides).	-8.106	0.104713	5	2205	105
DB12477	Perfluoro-tert-butylcyclohexane	investigational	C10F20	FC(F)(F)C(C(F)(F)F)(C(F)(F)F)C1(F)C(F)(F)C(F)(F)C(F)(F)C(F)(F)C1(F)F		Oxycyte has been used in trials studying the treatment of Traumatic Brain Injury.	-8.225	0.000715441	2	8217	128.195
DB04014	Alsterpaullone	experimental	C16H11N3O3	[O-][N+](=O)C1=CC2=C(NC3=C2CC(=O)NC2=C3C=CC=C2)C=C1	CDK5,CDK1,CDK2deltaT,GSK3B		-6.601	0.838388	803	21	129.858
DB14785	Fenebrutinib	investigational	C37H44N8O4	C[C@H]1CN(CCN1C1=CC=C(NC2=CC(=CN(C)C2=O)C2=C(CO)C(=NC=C2)N2CCN3C4=C(CC(C)(C)C4)C=C3C2=O)N=C1)C1COC1		Fenebrutinib is under investigation in clinical trial NCT03174041 (A Drug-Drug Interaction Study Between GDC-0853 and Midazolam, Itraconazole, Rosuvastatin, and Simvastatin).	-8.178	0.00208293	3	5622	129.869
DB08036	6,7,12,13-tetrahydro-5H-indolo[2,3-a]pyrrolo[3,4-c]carbazol-5-one	experimental	C20H13N3O	O=C1NCC2=C3C(NC4=CC=CC=C34)=C3NC4=C(C=CC=C4)C3=C12	rbmD		-8.117	0.0158029	4	4309	131.286
DB12817	Zoliflodacin	investigational	C22H22FN5O7	[H][C@]12[C@H](C)O[C@H](C)CN1C1=C(CC22C(=O)NC(=O)NC2=O)C=C2C(ON=C2N2[C@@H](C)COC2=O)=C1F		Zoliflodacin has been used in trials studying the basic science and treatment of Gonorrhoea.	-7.918	0.143081	12	1615	139.212
DB03064	3-Decyl-2,5-Dioxo-4-Hydroxy-3-Pyrroline	experimental	C14H23NO3	CCCCCCCCCCC1=C(O)C(=O)NC1=O	HAO1		-4.862	0.922009	6503	4	161.282
DB08208	2-[(4-ETHYNYL-2-FLUOROPHENYL)AMINO]-3,4-DIFLUORO-N-(2-HYDROXYETHOXY)BENZAMIDE	experimental	C17H13F3N2O3	OCCONC(=O)C1=CC=C(F)C(F)=C1NC1=CC=C(C=C1F)C#C	MAP2K1		-6.348	0.851764	1472	18	162.776
DB06666	Lixivaptan	investigational	C27H21ClFN3O2	CC1=CC=C(F)C=C1C(=O)NC1=CC=C(C(=O)N2CC3=CC=CN3CC3=C2C=CC=C3)C(Cl)=C1			-7.956	0.0861	10	2685	163.86
DB06638	Quarfloxin	investigational	C35H33FN6O3	[H][C@@]1(CCN=C(O)C2=CN3C4=CC5=CC=CC=C5C=C4OC4=C3C(=CC(F)=C4N3CCC([H])(C3)C3=CN=CC=N3)C2=O)CCCN1C			-7.94	0.0874669	11	2633	170.185
DB07206	6-[2-(1H-INDOL-6-YL)ETHYL]PYRIDIN-2-AMINE	experimental	C15H15N3	NC1=NC(CCC2=CC=C3C=CNC3=C2)=CC=C1	BACE1		-6.436	0.821097	1217	25	174.428
DB05713	LY-517717	investigational	C27H33N5O2	CN1CCC(CC1)N1CCN(CC1)C(=O)[C@H](NC(=O)C1=CC=C2C=CNC2=C1)C1=CC=CC=C1		LY517717 is an investigational oral direct inhibitor of activated Factor Xa. It is believed to be Lilly's PMD-3112 (licensed from Amgen).	-7.715	0.165579	29	1161	183.491
DB06807	Phenyl-aminosalicylate	approved	C13H11NO3	NC1=CC(O)=C(C=C1)C(=O)OC1=CC=CC=C1			-5.136	0.909214	5637	6	183.908
DB02565	4-(dimethylamino)-N-[7-(hydroxyamino)-7-oxoheptyl]benzamide	experimental	C16H25N3O3	CN(C)C1=CC=C(C=C1)C(=O)NCCCCCCC(=O)NO	HDAC8		-5.369	0.905301	4857	7	184.388
DB12313	Dopexamine	approved; investigational	C22H32N2O2	OC1=C(O)C=C(CCNCCCCCCNCCC2=CC=CC=C2)C=C1		Dopexamine has been used in trials studying the diagnostic and treatment of Free Flap, Oral Cancer, Hypotension, Septic Shock, and Head and Neck Cancer.	-4.091	0.912593	8090	5	201.122
DB06486	Enzastaurin	investigational	C32H29N5O2	CN1C=C(C2=CC=CC=C12)C1=C(C(=O)NC1=O)C1=CN(C2CCN(CC3=CC=CC=N3)CC2)C2=CC=CC=C12		Enzastaurin, an investigational, targeted, oral agent, will be evaluated at more than 100 sites worldwide for the treatment of relapsed glioblastoma multiforme (GBM), an aggressive and malignant form of brain cancer.	-7.82	0.100221	18	2312	204
DB12411	R-428	investigational	C30H34N8	NC1=NC(NC2=CC=C3CC[C@@H](CCC3=C2)N2CCCC2)=NN1C1=CC2=C(N=N1)C1=CC=CC=C1CCC2		BGB324 has been investigated for the treatment of Non-Small Cell Lung Cancer.	-8.07	0.000844421	6	7993	218.993
DB14883	Lorecivivint	investigational	C29H24FN7O	CC(C)CC(=O)NC1=CC(=CN=C1)C1=CC2=C(NN=C2C2=NC3=C(C=NC=C3N2)C2=CC=CC(F)=C2)C=C1		Lorecivivint is under investigation in clinical trial NCT03246399 (A Study of the Safety, Tolerability, and Pharmacokinetics of SM04690 Injectable Suspension Following Single Intradiscal Injection in Subjects With Degenerative Disc Disease).	-8.007	0.00174391	8	6351	225.406
DB08258	6-{[(CYCLOHEXYLAMINO)CARBONYL]AMINO}HEXANOIC-ACID	experimental	C13H24N2O3	OC(=O)CCCCCNC(=O)NC1CCCCC1	EPHX2		-5.099	0.894969	5761	9	227.704
DB08300	1-methyl-3-naphthalen-2-yl-1H-pyrazolo[3,4-d]pyrimidin-4-amine	experimental	C16H13N5	CN1N=C(C2=C(N)N=CN=C12)C1=CC2=CC=CC=C2C=C1	PIK3CG		-5.992	0.85001	2650	20	230.217
DB07773	5-FLUOROINDOLE-PROPANOL-PHOSPHATE	experimental	C11H13FNO4P	OP(O)(=O)OCCCC1=CNC2=C1C=C(F)C=C2	trpA,trpB		-5.712	0.860986	3614	15	232.83
DB12424	MK-3207	investigational	C31H29F2N5O3	FC1=CC(=CC(F)=C1)[C@@H]1CNC2(CCCC2)C(=O)N1CC(=O)NC1=CC=C2C[C@]3(CC2=C1)C(=O)NC1=C3C=CC=N1		Mk3207 has been used in trials studying the treatment of Migraine and Migraine Disorders.	-8.057	0.000825414	7	8054	237.441
DB05492	Epicept-NP-1	investigational	C10H15N3O2	CC1=CC(=C(NCCCN)C=C1)[N+]([O-])=O		EpiCept NP-1 is a prescription topical analgesic cream designed to provide effective, long-term relief from the pain of peripheral neuropathies. Peripheral neuropathies are medical conditions caused by damage to the nerves in the peripheral nervous system. The peripheral nervous system includes nerves that run from the brain and spinal cord to the rest of the body. EpiCept NP-1 Cream is a patente…	-4.588	0.897189	7270	8	241.164
DB01811	3h-Indole-5,6-Diol	experimental	C8H7NO2	OC1=C(O)C=C2C=CNC2=C1	LTF		-5.016	0.878581	6062	10	246.211
DB08238	5-AMINO-NAPHTALENE-2-MONOSULFONATE	experimental	C10H9NO3S	NC1=CC=CC2=CC(=CC=C12)S(O)(=O)=O	FGF1		-5.465	0.872859	4513	14	251.36
DB01767	Hemi-Babim	experimental	C16H14N6	NC(=N)C1=CC2=C(NC(CC3=NC4=C(N3)C=CC=C4)=N2)C=C1	PRSS1,F2		-6.545	0.755734	947	69	255.623
DB11157	Anthralin	approved	C14H10O3	OC1=CC=CC2=C1C(=O)C1=C(O)C=CC=C1C2		"Anthralin (1,8???Â?Âdihydroxy?????anthrone, dithranol) is an older anti-psoriatic agent that was first synthesized as a derivative of chrysarobin, obtained from the araroba tree in Brazil over 100 years ago. Adverse effects of anthralin include irritation and discoloration of the skin [A27277].	-6.415	0.776561	1285	52	258.496
DB02112	Zk-806450	experimental	C31H31N5O	CC(=N)N1CCC(CC1)OC1=CC=C2C(=C1)N(CC1=CC=C3C=CC(=CC3=C1)C(N)=N)C1=C2C=CC=C1	PRSS1		-7.905	0.0025691	14	4810	259.5
DB08901	Ponatinib	approved; investigational	C29H27F3N6O	CN1CCN(CC2=CC=C(NC(=O)C3=CC(C#CC4=CN=C5C=CC=NN45)=C(C)C=C3)C=C2C(F)(F)F)CC1		Ponatinib is a novel Bcr-Abl tyrosine kinase inhibitor that is especially effective against the T315I mutation for the treatment of chronic myeloid leukemia. FDA approved on December 14, 2012.	-7.74	0.0828225	26	2768	268.269
DB15396	PF-114	investigational	C29H27F3N6O	CN1CCN(CC2=C(C=C(NC(=O)C3=CC=C(C)C(=C3)C#CC3=NN=C4C=CC=CN34)C=C2)C(F)(F)F)CC1		PF-114 is under investigation in clinical trial NCT02885766 (Study to Evaluate Tolerability, Safety, Pharmacokinetics and Preliminary Efficacy of PF-114 for Oral Administration in Adults With Ph+ Chronic Myeloid Leukemia, Which is Resistant to the 2-nd Generation Bcr-Abl Inhibitors or Has T315I Mutation in the BCR-ABL Gene).	-7.978	0.00083002	9	8048	269.132
DB11115	Ensulizole	approved	C13H10N2O3S	OS(=O)(=O)C1=CC2=C(C=C1)N=C(N2)C1=CC=CC=C1		Ensulizole, also known as 2-phenylbenzimidazole-5-sulfonic acid, is a water-soluble sunscreen agent that absorbs strongly at UV-B wavelengths. It is commonly found in cosmetic products and sunscreen formulas in combination with other UV filter compounds due to its minimal protection against UV-A wavelengths. Due to its water solubility, ensulizole is commonly used in products formulated to feel l…	-5.946	0.81588	2833	28	281.645
DB11852	Tegobuvir	investigational	C25H14F7N5	FC1=CC=CC=C1C1=NC2=CN(CC3=CC=C(N=N3)C3=CC=C(C=C3C(F)(F)F)C(F)(F)F)C=CC2=N1		Tegobuvir has been investigated for the treatment of Hepatitis C, Chronic.	-7.91	0.00180552	13	6237	284.747
DB02668	JE-2147	experimental	C32H37N3O5S	CC1=CC=CC=C1CNC(=O)[C@H]1N(CSC1(C)C)C(=O)[C@@H](O)[C@H](CC1=CC=CC=C1)NC(=O)C1=CC=CC(O)=C1C	gag-pol		-7.671	0.113516	40	2045	286.007
DB09280	Lumacaftor	approved	C24H18F2N2O5	CC1=CC=C(NC(=O)C2(CC2)C2=CC=C3OC(F)(F)OC3=C2)N=C1C1=CC(=CC=C1)C(O)=O		"Lumacaftor is a drug used in combination with [DB08820] as the fixed dose combination product Orkambi for the management of Cystic Fibrosis (CF) in patients aged 6 years and older. Cystic Fibrosis is an autosomal recessive disorder caused by one of several different mutations in the gene for the Cystic Fibrosis Transmembrane Conductance Regulator (CFTR) protein, a transmembrane ion channel invol…	-7.865	0.00217612	15	5475	286.575
DB04608	9-HYDROXY-4-PHENYL-6H-PYRROLO[3,4-C]CARBAZOLE-1,3-DIONE	experimental	C20H12N2O3	OC1=CC2=C(NC3=CC(=C4C(=O)NC(=O)C4=C23)C2=CC=CC=C2)C=C1	WEE1		-7.241	0.400574	154	537	287.573
DB08291	N-(3-AMINOPROPYL)-2-NITROBENZENAMINE	experimental	C9H13N3O2	NCCCNC1=CC=CC=C1[N+]([O-])=O	KAT2B		-4.398	0.877257	7650	11	290.086
DB14753	Hydroxystilbamidine	approved	C16H16N4O	NC(=N)C1=CC=C(\C=C\C2=C(O)C=C(C=C2)C(N)=N)C=C1		Hydroxystilbamidine isethionate is used in the therapy of some patients with nonprogressive blastomycosis of the skin, and pulmonary or systemic blastomycosis in children, with fewer side effects than amphotericin B. Hydroxystilbamidine isethionate is also used in pathology for diagnostic purposes.	-6.442	0.755282	1198	71	291.647
DB03171	Indole-3-Propanol-Phosphate	experimental	C11H14NO4P	OP(O)(=O)OCCCC1=CNC2=C1C=CC=C2	trpA,trpA,trpB		-5.441	0.850223	4584	19	295.12
DB02546	Vorinostat	approved; investigational	C14H20N2O3	ONC(=O)CCCCCCC(=O)NC1=CC=CC=C1	HDAC1,HDAC2,HDAC3,HDAC6,HDAC8,acuC1	Vorinostat (rINN) or suberoylanilide hydroxamic acid (SAHA), is a drug currently under investigation for the treatment of cutaneous T cell lymphoma (CTCL), a type of skin cancer, to be used when the disease persists, gets worse, or comes back during or after treatment with other medicines. It is the first in a new class of agents known as histone deacetylase inhibitors. A recent study suggested t…	-4.556	0.874524	7348	12	296.944
DB08358	2-(2-QUINOLIN-3-YLPYRIDIN-4-YL)-1,5,6,7-TETRAHYDRO-4H-PYRROLO[3,2-C]PYRIDIN-4-ONE	experimental	C21H16N4O	O=C1NCCC2=C1C=C(N2)C1=CC(=NC=C1)C1=CC2=C(C=CC=C2)N=C1	MAPKAPK2,MAPKAPK3		-7.372	0.199056	93	991	303.584
DB07837	[4-(5-naphthalen-2-yl-1H-pyrrolo[2,3-b]pyridin-3-yl)phenyl]acetic-acid	experimental	C25H18N2O2	OC(=O)CC1=CC=C(C=C1)C1=CNC2=NC=C(C=C12)C1=CC=C2C=CC=CC2=C1	SGK1		-7.586	0.126497	52	1853	310.413
DB07122	1-[4-(2-oxo-2-phenylethyl)phenyl]guanidine	experimental	C15H15N3O	NC(N)=NC1=CC=C(CC(=O)C2=CC=CC=C2)C=C1	PLAU		-5.495	0.828126	4387	23	317.649
DB04559	N-(Chlorophenyl)-N'-Hydroxyguanidine	experimental	C7H8ClN3O	ONC(=N)NC1=CC=C(Cl)C=C1	NOS3		-4.865	0.858451	6496	16	322.391
DB12836	Grapiprant	investigational; vet_approved	C26H29N5O3S	CCC1=NC2=C(C)N=C(C)C=C2N1C1=CC=C(CCNC(=O)NS(=O)(=O)C2=CC=C(C)C=C2)C=C1		"Grapiprant, also known as AT-001 and CJ-023, is a drug from the piprant class. These molecules were derived from acylsulfonamide and are characterized to be a novel series of para-N-acylaminomethylbenzoic acid known to be prostaglandin receptor antagonists.[A39838] This type of molecules is currently in development for veterinary patients.[A39816] This class of drugs was defined in 2013 by the W…	-7.517	0.136771	62	1691	323.793
DB07518	(2R)-2-ETHYL-1-HEXANESULFONIC-ACID	experimental	C8H18O4S	[H][C@@](CC)(CCCC)COS(O)(=O)=O	atsK		-3.859	0.87417	8328	13	329.035
DB11399	Dirlotapide	investigational; vet_approved	C40H33F3N4O3	CN(CC1=CC=CC=C1)C(=O)[C@@H](NC(=O)C1=CC2=C(C=CC(NC(=O)C3=CC=CC=C3C3=CC=C(C=C3)C(F)(F)F)=C2)N1C)C1=CC=CC=C1		Dirlotapide is a drug employed in the treatment of obesity in dogs. It is marketed by Pfizer and Zoetis under the brand name, _Slentrol_, and is not intended for human use.	-7.806	0.00246677	22	5004	331.795
DB08257	4-{[(CYCLOHEXYLAMINO)CARBONYL]AMINO}BUTANOIC-ACID	experimental	C11H20N2O3	OC(=O)CCCNC(=O)NC1CCCCC1	EPHX2		-4.841	0.856278	6562	17	333.997
DB12154	Itacitinib	investigational	C26H23F4N9O	FC1=C(N=CC=C1C(=O)N1CCC(CC1)N1CC(CC#N)(C1)N1C=C(C=N1)C1=C2C=CNC2=NC=N1)C(F)(F)F		Itacitinib has been used in trials studying the treatment of Melanoma, Carcinoma, Metastatic Cancer, Endometrial Cancer, and B-cell Malignancies, among others.	-7.829	0.0013156	16	7163	338.538
DB07810	3-(4-HYDROXYPHENYL)-1-(2,4,6-TRIHYDROXYPHENYL)PROPAN-1-ONE	experimental	C15H14O5	OC1=CC=C(CCC(=O)C2=C(O)C=C(O)C=C2O)C=C1	ttgR		-5.576	0.814418	4070	29	343.555
DB08659	2-(hydrazinocarbonyl)-3-phenyl-1H-indole-5-sulfonamide	experimental	C15H14N4O3S	NNC(=O)C1=C(C2=C(N1)C=CC(=C2)S(N)(=O)=O)C1=CC=CC=C1	CA2		-6.567	0.695415	889	134	345.146
DB15382	SAR-125844	investigational	C25H23FN8O2S2	FC1=CC=C(C=C1)C1=NN2C(SC3=CC=C4N=C(NC(=O)NCCN5CCOCC5)SC4=C3)=NN=C2C=C1		SAR-125844 is under investigation in clinical trial NCT01391533 (Study of SAR125844 Single Agent Administered as Slow Intravenous Infusion in Adult Patients With Advanced Malignant Solid Tumors).	-7.825	0.00118738	17	7397	354.611
DB11896	Gedatolisib	investigational	C32H41N9O4	CN(C)C1CCN(CC1)C(=O)C1=CC=C(NC(=O)NC2=CC=C(C=C2)C2=NC(=NC(=N2)N2CCOCC2)N2CCOCC2)C=C1		Gedatolisib has been used in trials studying the basic science and treatment of Neoplasm, Ovary Cancer, Breast Cancer, Advanced Cancer, and Endometrial Cancer, among others.	-7.809	0.00174391	21	6348	365.114
DB02705	6-[N-(1-Isopropyl-1,2,3,4-Tetrahydro-7-Isoquinolinyl)Carbamyl]-2-Naphthalenecarboxamidine	experimental	C24H26N4O	[H][C@]1(NCCC2=C1C=C(NC(=O)C1=CC=C3C=C(C=CC3=C1)C(N)=N)C=C2)C(C)C	PLAU		-7.51	0.108353	63	2118	365.286
DB03591	RU82209	experimental	C31H34F2N3O6P	CC(=O)N[C@@H](CC1=CC=C(C=C1)C(F)(F)P(O)(O)=O)C(=O)N[C@H]1CCCCN(CC2=CC=C(C=C2)C2=CC=CC=C2)C1=O	SRC		-7.737	0.00250321	27	4952	365.656
DB08133	N-(4-sulfamoylphenyl)-1H-indazole-3-carboxamide	experimental	C14H12N4O3S	NS(=O)(=O)C1=CC=C(NC(=O)C2=NNC3=C2C=CC=C3)C=C1	CDK2		-6.166	0.76001	2041	66	367.023
DB13050	Tirilazad	investigational	C38H52N6O2	C[C@@H]1C[C@H]2[C@@H]3CCC4=CC(=O)C=C[C@]4(C)C3=CC[C@]2(C)[C@H]1C(=O)CN1CCN(CC1)C1=CC(=NC(=N1)N1CCCC1)N1CCCC1		Tirilazad has been used in trials studying the treatment of Spinal Cord Injury.	-7.557	0.0952073	57	2429	372.093
DB01640	6-(4-{[2-(3-iodobenzyl)-3-oxocyclohex-1-en-1-yl]amino}phenyl)-5-methyl-4,5-dihydropyridazin-3(2H)-one	experimental	C24H24IN3O2	C[C@@H]1CC(=O)NN=C1C1=CC=C(NC2=C(CC3=CC(I)=CC=C3)C(=O)CCC2)C=C1	PDE3B		-7.361	0.15118	99	1401	372.423
DB06212	Tolvaptan	approved	C26H25ClN2O3	CC1=CC=CC=C1C(=O)NC1=CC(C)=C(C=C1)C(=O)N1CCC[C@@H](O)C2=C1C=CC(Cl)=C2		Tolvaptan is used to treat low blood sodium levels (hyponatremia) associated with various conditions like congestive heart failure, cirrhosis, and syndrome of inappropriate antidiuretic hormones (SIADH). FDA approved on May 19, 2009.	-7.441	0.132624	80	1743	373.417
DB08674	(20S)-19,20,21,22-TETRAHYDRO-19-OXO-5H-18,20-ETHANO-12,14-ETHENO-6,10-METHENO-18H-BENZ[D]IMIDAZO[4,3-K][1,6,9,12]OXATRIAZA-CYCLOOCTADECOSINE-9-CARBONITRILE	experimental	C26H21N5O2	[H][C@@]12CCN(C1=O)C1=C3C=C(OC4=C(C=CC(CN5C=NC=C5CN2)=C4)C#N)C=CC3=CC=C1	FNTA,FNTB		-7.469	0.123948	74	1899	374.868
DB12690	LY-2584702	investigational	C21H19F4N7	CN1C=C(N=C1C1CCN(CC1)C1=C2C=NNC2=NC=N1)C1=CC=C(F)C(=C1)C(F)(F)F		LY2584702 has been used in trials studying the treatment of Cancer, Advanced Cancer, Renal Cell Carcinoma, Metastases, Neoplasm, and Neuroendocrine Tumors, among others.	-7.311	0.164634	118	1202	376.611
DB12799	Laniquidar	investigational	C37H36N4O3	COC(=O)C1=CN=C2N1CCC1=CC=CC=C1C2=C1CCN(CCC2=CC=C(OCC3=CC=C4C=CC=CC4=N3)C=C2)CC1		Laniquidar has been used in trials studying the treatment of Breast Cancer.	-7.768	0.00191014	24	6047	380.957
DB04727	1-{4-[4-Amino-6-(4-methoxyphenyl)furo[2,3-d]pyrimidin-5-yl]phenyl}-3-[2-fluoro-5-(trifluoromethyl)phenyl]urea	experimental	C27H19F4N5O3	COC1=CC=C(C=C1)C1=C(C2=C(N)N=CN=C2O1)C1=CC=C(NC(=O)NC2=C(F)C=CC(=C2)C(F)(F)F)C=C1	KDR		-7.818	0.00101327	19	7748	383.682
DB11977	Golvatinib	investigational	C33H37F2N7O4	CN1CCN(CC1)C1CCN(CC1)C(=O)NC1=CC(OC2=CC=C(NC(=O)C3(CC3)C(=O)NC3=CC=C(F)C=C3)C(F)=C2)=CC=N1		Golvatinib has been investigated for the treatment of Platinum-Resistant Squamous Cell Carcinoma of the Head and Neck.	-7.771	0.00160455	23	6625	390.352
DB07268	2-({2-[(3-HYDROXYPHENYL)AMINO]PYRIMIDIN-4-YL}AMINO)BENZAMIDE	experimental	C17H15N5O2	NC(=O)C1=CC=CC=C1NC1=NC(NC2=CC(O)=CC=C2)=NC=C1	MAPK8		-6.69	0.630345	651	235	391.133
DB12323	Radotinib	investigational	C27H21F3N8O	CC1=CN(C=N1)C1=CC(NC(=O)C2=CC=C(C)C(NC3=NC=CC(=N3)C3=CN=CC=N3)=C2)=CC(=C1)C(F)(F)F		Radotinib is under investigation for the treatment of Leukemia, Myelogenous, Chronic, BCR-ABL Positive.	-7.736	0.00215921	28	5526	393.355
DB08757	5-(2-chlorophenyl)furan-2-carbohydrazide	experimental	C11H9ClN2O2	NNC(=O)C1=CC=C(O1)C1=CC=CC=C1Cl	map		-5.497	0.797774	4375	36	396.863
DB12847	Pyroxamide	investigational	C13H19N3O3	ONC(=O)CCCCCCC(=O)NC1=CN=CC=C1		Pyroxamide has been used in trials studying the treatment of Leukemia, Lymphoma, Small Intestine Cancer, Precancerous Condition, and Myelodysplastic Syndromes, among others.	-4.589	0.834388	7264	22	399.76
DB01199	Tubocurarine	approved	C37H41N2O6+	[H][C@@]12CC3=CC=C(OC4=C5C(CC[N+](C)(C)[C@]5([H])CC5=CC(OC6=C(OC)C=C(CCN1C)C2=C6)=C(O)C=C5)=CC(OC)=C4O)C=C3	CHRNA2,HTR3A,ACHE	A neuromuscular blocker and active ingredient in curare; plant based alkaloid of Menispermaceae.	-7.261	0.167696	142	1129	400.397
DB14773	Lifirafenib	investigational	C25H17F3N4O3	FC(F)(F)C1=CC2=C(C=C1)N=C(N2)[C@@H]1[C@H]2OC3=C(C=C(OC4=C5CCC(=O)NC5=NC=C4)C=C3)[C@@H]12		Lifirafenib is under investigation in clinical trial NCT03641586 (The Study of BGB-283 in Chinese Subjects With Local Advanced or Metastatic Malignant Solid Tumor).	-7.74	0.00169756	25	6422	400.687
DB02555	SP4160	experimental	C33H42Cl2N8O4	CC(C)C[C@@H](N=C(N)N)C(=O)NCC(=O)N1CCC(CC1)C1=CC(=NN1C)C1=C(Cl)C(Cl)=C(OCC2=CC=C(NC(C)=O)C=C2)C=C1	IL2		-7.364	0.136419	96	1703	404.336
DB04868	Nilotinib	approved; investigational	C28H22F3N7O	CC1=CN(C=N1)C1=CC(NC(=O)C2=CC=C(C)C(NC3=NC=CC(=N3)C3=CN=CC=C3)=C2)=CC(=C1)C(F)(F)F	ABL1,KIT	Nilotinib, also known as AMN107, is a tyrosine kinase inhibitor under investigation as a possible treatment for chronic myelogenous leukemia (CML). A Phase I clinical trial in 2006 showed that this drug was relatively safe and offered significant therapeutic benefits in cases of CML which were found to be resistant to treatment with imatinib (Gleevec), another tyrosine kinase inhibitor used as a …	-7.811	0.000546695	20	8410	410.122
DB07368	4-(METHYLSULFONYL)BENZENECARBOXIMIDAMIDE	experimental	C8H10N2O2S	CS(=O)(=O)C1=CC=C(C=C1)C(N)=N	PRSS1		-4.951	0.817949	6240	27	410.463
DB07613	3-phenyl-5-(1H-pyrazol-3-yl)isoxazole	experimental	C12H9N3O	N1C=CC(=N1)C1=CC(=NO1)C1=CC=CC=C1	HPGDS		-5.592	0.788824	4011	43	415.299
DB08440	N-1,10-phenanthrolin-5-ylacetamide	experimental	C14H11N3O	CC(=O)NC1=C2C=CC=NC2=C2N=CC=CC2=C1	cybC		-5.678	0.781222	3725	47	418.42
DB08524	2-(3-BENZOYLPHENOXY)ETHYL(HYDROXY)FORMAMIDE	experimental	C16H15NO4	ON(CCOC1=CC=CC(=C1)C(=O)C1=CC=CC=C1)C=O	def		-5.382	0.795091	4808	37	421.777
DB15464	Urolithin-A	investigational	C13H8O4	OC1=CC2=C(C=C1)C1=C(C=C(O)C=C1)C(=O)O2		Urolithin A is a metabolite of ellagic acid. It has been demonstrated to stimulate mitophagy and improve muscle health in old animals and in preclinical models of aging.[A179494]	-5.745	0.777042	3514	51	423.337
DB02629	N,N-[2,5-O-di-2-fluoro-benzyl-glucaryl]-di-[1-amino-indan-2-ol]	experimental	C38H38F2N2O8	O[C@H]([C@@H](O)[C@@H](OCC1=C(F)C=CC=C1)C(=O)N[C@@H]1[C@H](O)CC2=CC=CC=C12)[C@@H](OCC1=CC=CC=C1F)C(=O)N[C@@H]1[C@H](O)CC2=C1C=CC=C2	gag-pol		-7.368	0.119503	94	1935	426.486
DB01876	Bis(5-Amidino-2-Benzimidazolyl)Methanone	experimental	C17H14N8O	NC(=N)C1=CC2=C(C=C1)N=C(N2)C(=O)C1=NC2=C(N1)C=CC(=C2)C(N)=N	PRSS1		-7.22	0.166851	164	1144	433.147
DB02741	CD564	experimental	C26H26O3	CC1(C)CCC(C)(C)C2=C1C=CC(=C2)C(=O)C1=CC2=C(C=C1)C=C(C=C2)C(O)=O	RARG		-7.42	0.103924	85	2223	434.69
DB04001	6-(Oxalyl-Amino)-1h-Indole-5-Carboxylic-Acid	experimental	C11H8N2O5	OC(=O)C(=O)NC1=CC2=C(C=CN2)C=C1C(O)=O	PTPN1		-5.505	0.7882	4344	44	437.191
DB05984	RAF-265	investigational	C24H16F6N6O	CN1C(NC2=CC=C(C=C2)C(F)(F)F)=NC2=CC(OC3=CC=NC(=C3)C3=NC=C(N3)C(F)(F)F)=CC=C12			-7.534	0.0626688	60	3197	437.973
DB06295	Pramiconazole	investigational	C35H39F2N7O4	CC(C)N1CCN(C1=O)C1=CC=C(C=C1)N1CCN(CC1)C1=CC=C(OC[C@H]2OC[C@@](CN3C=NC=N3)(O2)C2=CC=C(F)C=C2F)C=C1			-7.351	0.120997	101	1921	440.478
DB07849	S-NONYL-CYSTEINE	experimental	C12H25NO2S	[H][C@](N)(CSCCCCCCCCC)C(O)=O	GSTP1		-3.879	0.82369	8315	24	446.721
DB07220	N-[5-(1,1-DIOXIDOISOTHIAZOLIDIN-2-YL)-1H-INDAZOL-3-YL]-2-(4-PIPERIDIN-1-YLPHENYL)ACETAMIDE	experimental	C23H27N5O3S	O=C(CC1=CC=C(C=C1)N1CCCCC1)NC1=NNC2=C1C=C(C=C2)N1CCCS1(=O)=O	CDK2		-7.622	0.00262006	43	4681	448.646
DB02585	4-(Hydroxymethyl)Benzamidine	experimental	C8H10N2O	NC(=N)C1=CC=C(CO)C=C1	PRSS3		-4.764	0.812488	6782	30	451.065
DB13095	JTK-853	investigational	C28H23F7N6O4S2	FC1=C(OC(F)(F)F)C=CC(CNC(=O)[C@H]2CN(CCN2S(=O)(=O)C2=CC=C(C=C2)C(F)(F)F)C2=NC3=C(S2)C=NC(=N3)C2CC2)=C1		JTK-853 has been used in trials studying the treatment of Hepatitis C Virus Infection, Response to Therapy of.	-7.701	0.00147751	30	6886	454.511
DB07176	5-aminonaphthalene-1-sulfonic-acid	experimental	C10H9NO3S	NC1=C2C=CC=C(C2=CC=C1)S(O)(=O)=O			-4.901	0.807427	6392	33	459.278
DB11995	Avatrombopag	approved; investigational	C29H34Cl2N6O3S2	OC(=O)C1CCN(CC1)C1=C(Cl)C=C(C=N1)C(=O)NC1=NC(C2=CC(Cl)=CS2)=C(S1)N1CCN(CC1)C1CCCCC1		"Avatrombopag (_Doptelet_), is an orally administered, small-molecule thrombopoietin receptor (c-Mpl) agonist which increases platelet number, but not platelet activation [A33097], [L2824]. This decreases the need for blood transfusions [L2824].	-7.694	0.00159163	32	6675	462.169
DB01126	Dutasteride	approved; investigational	C27H30F6N2O2	[H][C@@]1(CC[C@@]2([H])[C@]3([H])CC[C@@]4([H])NC(=O)C=C[C@]4(C)[C@@]3([H])CC[C@]12C)C(=O)NC1=CC(=CC=C1C(F)(F)F)C(F)(F)F	SRD5A2,SRD5A1	Dutasteride is an oral synthetic 4-azasteroid commonly marketed under the trade name Avodart. It is a novel dual 5?Â?Â¡Ã-reductase inhibitor that works by blocking both isoforms of 5?Â?Â¡Ã-reductase enzymes in a potent, selective, and irreversible manner.[A1909] Type I and II 5?Â?Â¡Ã-reductase enzymes convert testosterone into dihydrotestosterone (DHT), a primary hormonal mediator that play…	-7.66	0.00226173	41	5312	466.682
DB12669	4SC-203	investigational	C33H38N8O4S	COC1=CC=C(C)C=C1NC(=O)NC1=NC2=CC=C(NC3=NC=NC4=CC(OCCCN5CCN(C)CC5)=C(OC)C=C34)C=C2S1		4SC-203 has been used in trials studying the treatment of Acute Myeloid Leukemia.	-7.148	0.167768	196	1120	468.53
DB08712	11-[(MERCAPTOCARBONYL)OXY]UNDECANOIC-ACID	experimental	C12H22O4S	OC(=O)CCCCCCCCCCOC(S)=O	fabH		-3.656	0.820653	8454	26	468.833
DB08930	Dolutegravir	approved	C20H19F2N3O5	[H][C@]12CN3C=C(C(=O)NCC4=CC=C(F)C=C4F)C(=O)C(O)=C3C(=O)N1[C@H](C)CCO2		Dolutegravir is a HIV-1 intergrase inhibitor that blocks the strand transfer step of the integration of the viral genome into the host cell (INSTI).[A7514] The effect of this drug has no homology in human host cells which gives it an excellent tolerability and minimal toxicity.[A31342] Dolutegravir was developed by ViiV Healthcare and FDA approved on August 12, 2013.[L1035] On November 21, 2017, …	-7.453	0.0805597	77	2855	468.866
DB13307	Proscillaridin	experimental	C30H42O8	[H][C@@]1(CC[C@]2(O)[C@]3([H])CCC4=C[C@]([H])(CC[C@]4(C)[C@@]3([H])CC[C@]12C)O[C@]1([H])O[C@@]([H])(C)[C@]([H])(O)[C@@]([H])(O)[C@@]1([H])O)C1=COC(=O)C=C1		Proscillaridin is a cardiac glycoside that is derived from plants of the genus Scilla and in Drimia maritima (Scilla maritima). Studies suggest the potential cytotoxic and anticancer property of proscillaridin, based on evidence of the drug potently disrupting topoisomerase I and II activity at nanomolar drug concentrations [A27193] and triggering cell death and blocking cell proliferation of gli…	-7.676	0.00176766	35	6328	470.617
DB14191	Diphenylguanidine	approved; experimental	C13H13N3	N=C(NC1=CC=CC=C1)NC1=CC=CC=C1		"Diphenylguanidine is a complexing agent used in the detection of metals and organic bases and used as an accelerator in the vulcanization of rubber. It is found in some rubber products. It is also a dermatological sensitizer and allergen.	-5.41	0.780537	4702	48	475.075
DB12192	Emeramide	investigational	C12H16N2O2S2	SCCNC(=O)C1=CC(=CC=C1)C(=O)NCCS		Emeramide has been used in trials studying the treatment of Mercury Poisoning.	-4.654	0.808769	7078	32	475.916
DB00966	Telmisartan	approved; investigational	C33H30N4O2	CCCC1=NC2=C(C=C(C=C2C)C2=NC3=CC=CC=C3N2C)N1CC1=CC=C(C=C1)C1=CC=CC=C1C(O)=O	AGTR1,PPARG	Telmisartan is an angiotensin II receptor antagonist (ARB) used in the management of hypertension. Generally, angiotensin II receptor blockers (ARBs) such as telmisartan bind to the angiotensin II type 1 (AT1) receptors with high affinity, causing inhibition of the action of angiotensin II on vascular smooth muscle, ultimately leading to a reduction in arterial blood pressure. Recent studies sugg…	-7.595	0.00264267	49	4630	476.309
DB06448	Lonafarnib	investigational	C27H31Br2ClN4O2	NC(=O)N1CCC(CC(=O)N2CCC(CC2)[C@H]2C3=C(CCC4=C2C(Br)=CC(Cl)=C4)C=C(Br)C=N3)CC1			-7.345	0.103941	103	2214	477.537
DB13607	Picloxydine	experimental	C20H24Cl2N10	ClC1=CC=C(NC(=N)NC(=N)N2CCN(CC2)C(=N)NC(=N)NC2=CC=C(Cl)C=C2)C=C1			-7.607	0.00239378	45	5105	479.296
DB08695	3-(4-nitrophenyl)-1H-pyrazole	experimental	C9H7N3O2	[O-][N+](=O)C1=CC=C(C=C1)C1=NNC=C1	HPGDS		-4.761	0.801075	6786	34	480.337
DB07397	(5S)-5-(2-amino-2-oxoethyl)-4-oxo-N-[(3-oxo-3,4-dihydro-2H-1,4-benzoxazin-6-yl)methyl]-3,4,5,6,7,8-hexahydro[1]benzothieno[2,3-d]pyrimidine-2-carboxamide	experimental	C22H21N5O5S	[H][C@@]1(CC(N)=O)CCCC2=C1C1=C(S2)N=C(NC1=O)C(=O)NCC1=CC=C2OCC(=O)NC2=C1	MMP8		-7.675	0.00178901	37	6274	481.807
DB06900	1-[4-(hydroxymethyl)phenyl]guanidine	experimental	C8H11N3O	NC(=N)NC1=CC=C(CO)C=C1	PRSS8		-4.947	0.79467	6255	38	487.535
DB08646	TRW3-(2-AMINO-3-HYDROXY-PROPYL)-6-(N'-CYCLOHEXYL-HYDRAZINO)OCTAHYDRO-INDOL-7-OL	experimental	C17H18N4O2	[H][C@](N)(CC1=CNC2=C1C=CC(NNC1=CC=CC=C1)=C2O)C=O	mauC,mauB,mauA,moxG,qhnDH,Not-Available,Not-Available		-6.274	0.691534	1698	140	487.565
DB07700	3-CARBOXAMIDO-1,3,5(10)-ESTRATRIEN-17(R)-SPIRO-2'(5',5'-DIMETHYL-6'OXO)TETRAHYDROPYRAN	experimental	C25H33NO3	[H][C@@]12CC[C@@]3(CCC(C)(C)C(=O)O3)[C@@]1(C)CC[C@]1([H])C3=CC=C(C=C3CC[C@@]21[H])C(N)=O	AKR1C3		-7.674	0.00169686	38	6430	494.308
DB06925	3-(2-AMINOQUINAZOLIN-6-YL)-4-METHYL-N-[3-(TRIFLUOROMETHYL)PHENYL]BENZAMIDE	experimental	C23H17F3N4O	CC1=CC=C(C=C1C1=CC=C2N=C(N)N=CC2=C1)C(=O)NC1=CC=CC(=C1)C(F)(F)F	LCK		-7.485	0.048581	69	3547	494.715
DB04881	Elacridar	investigational	C34H33N3O5	COC1=CC=CC2=C1NC1=C(C=CC=C1C(=O)NC1=CC=C(CCN3CCC4=CC(OC)=C(OC)C=C4C3)C=C1)C2=O		Elacridar (GW120918) is an oral bioenhancer that targets multiple drug resistance in tumors. In many cases, the appearance of multidrug resistance in cancer is due to a change in expression of protein inhibitors. As of August 2007 elacridar was not listed on GSK's product pipeline. Development is assumed to have been discontinued.	-7.676	0.00152262	36	6800	494.773
DB02551	6-[N-(4-Ethyl-1,2,3,4-Tetrahydro-6-Isoquinolinyl)Carbamyl]-2-Naphthalenecarboxamidine	experimental	C23H24N4O	[H][C@]1(CC)CNCC2=C1C=C(NC(=O)C1=CC=C3C=C(C=CC3=C1)C(N)=N)C=C2	PLAU		-7.248	0.13665	150	1698	504.678
DB08593	1,2,5-THIADIAZOLIDIN-3-ONE-1,1-DIOXIDE	experimental	C8H8N2O3S	O=C1CN(C2=CC=CC=C2)S(=O)(=O)N1	PTPN1		-5.151	0.78447	5582	46	506.727
DB12910	Emicerfont	investigational	C22H24N6O2	COC1=CC=C(N2CCC3=C2N=C(C)C=C3N2C=CC(=N2)N2CCNC2=O)C(C)=C1		Emicerfont has been used in trials studying the diagnostic and treatment of Social Anxiety Disorder and Irritable Bowel Syndrome (IBS).	-7.267	0.119503	133	1933	507.039
DB02032	1-(3-Mercapto-2-Methyl-Propionyl)-Pyrrolidine-2-Carboxylic-Acid	experimental	C9H15NO3S	[H][C@](C)(CS)C(=O)N1CCC[C@@]1([H])C(O)=O	ACE,blaFEZ-1,blaB1,Not-Available,cphA,VC_A1006		-4.556	0.800033	7349	35	507.164
DB02226	3,8-Diamino-6-Phenyl-5-[6-[1-[2-[(1,2,3,4-Tetrahydro-9-Acridinyl)Amino]Ethyl]-1h-1,2,3-Triazol-4-Yl]Hexyl]-Phenanthridinium	experimental	C42H45N8+	NC1=CC2=C(C=C1)C1=CC=C(N)C=C1C(C1=CC=CC=C1)=[N+]2CCCCCCC1=CN(CCNC2=C3CCCCC3=NC3=C2C=CC=C3)N=N1	ACHE		-7.7	0.000533816	31	8413	510.689
DB00210	Adapalene	approved	C28H28O3	COC1=C(C=C(C=C1)C1=CC2=C(C=C1)C=C(C=C2)C(O)=O)C12CC3CC(CC(C3)C1)C2	RARG,RARB,RXRG,RXRB,RARA,RXRA	Adapalene is a member of the retinoid drug class that is typically found in topical formulations used for the treatment of acne. It may be used to treat keratosis pilaris as well as other skin conditions as off-label use. It is marketed by Galderma under the trade names Differin and Adaferin.	-7.146	0.157266	198	1342	515.476
DB08357	1-ETHOXY-2-(2-ETHOXYETHOXY)ETHANE	experimental	C8H18O3	CCOCCOCCOCC	ACHE,ybbD,ptsP		-3.281	0.808971	8602	31	516.393
DB06393	Xaliproden	investigational	C24H22F3N	FC(F)(F)C1=CC(=CC=C1)C1=CCN(CCC2=CC3=CC=CC=C3C=C2)CC1			-7.268	0.110287	132	2079	523.859
DB07666	(3R,4S)-1-{6-[3-(METHYLSULFONYL)PHENYL]PYRIMIDIN-4-YL}-4-(2,4,5-TRIFLUOROPHENYL)PYRROLIDIN-3-AMINE	experimental	C21H19F3N4O2S	[H][C@]1(N)CN(C[C@]1([H])C1=CC(F)=C(F)C=C1F)C1=CC(=NC=N1)C1=CC(=CC=C1)S(C)(=O)=O	DPP4		-7.683	0.000821043	34	8081	524.17
DB07139	3-[5-(3-nitrophenyl)thiophen-2-yl]propanoic-acid	experimental	C13H11NO4S	OC(=O)CCC1=CC=C(S1)C1=CC(=CC=C1)[N+]([O-])=O	AKR1B1		-5.428	0.76619	4636	60	527.409
DB01051	Novobiocin	approved; investigational; vet_approved	C31H36N2O11	CO[C@@H]1[C@@H](OC(N)=O)[C@@H](O)[C@H](OC2=C(C)C3=C(C=C2)C(O)=C(NC(=O)C2=CC=C(O)C(CC=C(C)C)=C2)C(=O)O3)OC1(C)C	gyrB	Novobiocin is an antibiotic compound derived from _Streptomyces niveus_. It has a chemical structure similar to coumarin. Novobiocin binds to DNA gyrase, and blocks adenosine triphosphatase (ATPase) activity. (From Reynolds, Martindale The Extra Pharmacopoeia, 30th ed, p189) [PubChem]	-7.621	0.00171129	44	6392	530.328
DB07951	N-[1H-INDOL-3-YL-ACETYL]ASPARTIC-ACID	experimental	C14H14N2O5	[H][C@@](CC(O)=O)(NC(=O)CC1=CNC2=CC=CC=C12)C(O)=O	trpA,trpB		-5.367	0.768351	4868	58	531.361
DB08398	2-Amino-1-methyl-6-phenylimidazo(4,5-b)pyridine	investigational	C13H12N4	CN1C(N)=NC2=NC=C(C=C12)C1=CC=CC=C1	ESR1,NCOA2	PhIP (2-Amino-1-methyl-6-phenylimidazo(4,5-b)pyridine) has been used in trials studying the basic science of Pancreas Cancer.	-5.811	0.739265	3307	86	533.294
DB12892	MGB-BP-3	investigational	C36H37N7O4	CN1C=C(NC(=O)C2=CC(NC(=O)C3=CC=C(\C=C\C4=CN=C5C=CC=CC5=C4)C=C3)=CN2C)C=C1C(=O)NCCN1CCOCC1		Mgb Bp 3 is under investigation in clinical trial NCT02518607 (Safety, Blood Levels and Effects of MGB-BP-3).	-7.688	0.000187397	33	8740	537.047
DB01897	2-(2f-Benzothiazolyl)-5-Styryl-3-(4f-Phthalhydrazidyl)Tetrazolium-Chloride	experimental	C24H16N7O2S+	O=C1NNC(=O)C2=CC(=CC=C12)[N+]1=NC(\C=C\C2=CC=CC=C2)=NN1C1=NC2=C(S1)C=CC=C2	HPGDS		-7.6	0.00166322	46	6501	546.851
DB08707	4-[3-(4-chlorophenyl)-2,1-benzisoxazol-5-yl]pyrimidin-2-amine	experimental	C17H11ClN4O	NC1=NC=CC(=N1)C1=CC2=C(ON=C2C=C1)C1=CC=C(Cl)C=C1	PIM1		-6.936	0.239771	357	878	559.862
DB06896	1-(4-fluorophenyl)-N-[3-fluoro-4-(1H-pyrrolo[2,3-b]pyridin-4-yloxy)phenyl]-2-oxo-1,2-dihydropyridine-3-carboxamide	experimental	C25H16F2N4O3	FC1=CC=C(C=C1)N1C=CC=C(C(=O)NC2=CC=C(OC3=CC=NC4=C3C=CN4)C(F)=C2)C1=O	MET		-7.386	0.05295	90	3489	560.366
DB12427	Orvepitant	investigational	C31H35F7N4O2	C[C@@H](N(C)C(=O)N1CC[C@@H](C[C@@H]1C1=CC=C(F)C=C1C)N1CCN2[C@@H](CCC2=O)C1)C1=CC(=CC(=C1)C(F)(F)F)C(F)(F)F		Orvepitant has been used in trials studying the treatment of Depressive Disorder, Depressive Disorder, Major, Post-Traumatic Stress Disorder, and Posttraumatic Stress Disorder (PTSD).	-7.674	0.000823704	39	8069	560.973
DB03231	3-(5-Amino-7-oxo-3,7-dihydro-2H-[1,2,3]triazolo[4,5-d]pyrimidin-2-yl)-N-(2-{[2-(hydroxymethyl)phenyl]sulfanyl}benzyl)benzamide	experimental	C25H21N7O3S	[H]N([H])C1=NC(=O)C2=NN(N([H])C2=N1)C1=CC=CC(=C1)C(=O)N([H])CC1=CC=CC=C1SC1=CC=CC=C1CO	folB		-7.589	0.00177932	50	6295	561.026
DB01646	N-Acetylmethionine	experimental	C7H13NO3S	CSCC[C@H](NC(C)=O)C(O)=O	Aaar,RHO		-4.014	0.793682	8176	39	564.68
DB12743	Z-160	investigational	C32H32N2O	O=C(CC(C1=CC=CC=C1)C1=CC=CC=C1)N1CCN(CC1)C(C1=CC=CC=C1)C1=CC=CC=C1		Z160 has been used in trials studying the treatment of Postherpetic Neuralgia and Lumbosacral Radiculopathy.	-7.093	0.15118	228	1399	564.776
DB08827	Lomitapide	approved; investigational	C39H37F6N3O2	FC(F)(F)CNC(=O)C1(CCCCN2CCC(CC2)NC(=O)C2=C(C=CC=C2)C2=CC=C(C=C2)C(F)(F)F)C2=CC=CC=C2C2=CC=CC=C12		Lomitapide is a microsomal triglyceride transfer protein (MTP) inhibitor used in homozygous familial hypercholesterolemia (HoFH) patients. It is marketed under the name Juxtapid (R).	-7.277	0.090162	127	2563	570.527
DB04872	Osanetant	investigational	C35H41Cl2N3O2	CN(C(C)=O)C1(CCN(CCC[C@@]2(CCCN(C2)C(=O)C2=CC=CC=C2)C2=CC(Cl)=C(Cl)C=C2)CC1)C1=CC=CC=C1		Developed by Sanofi-Aventis (formerly Sanofi-Synthelabo), osanetant (SR-142801) is an NK3 receptor antagonist which was under development for the treatment of schizophrenia and other Central Nervous System (CNS) disorders. In a review of its R&D portfolio, the company announced in August 2005 that it would cease any further development of osanetant. This follows an earlier decision to discontinue…	-7.323	0.0798254	113	2884	570.87
DB03704	12-Hydroxydodecanoic-Acid	experimental	C12H24O3	OCCCCCCCCCCCC(O)=O	ADH5		-4.161	0.791051	7999	41	572.677
DB01216	Finasteride	approved	C23H36N2O2	[H][C@@]12CC[C@H](C(=O)NC(C)(C)C)[C@@]1(C)CC[C@@]1([H])[C@@]2([H])CC[C@@]2([H])NC(=O)C=C[C@]12C	SRD5A2,SRD5A1,AKR1D1	"Finasteride is a synthetic 4-azasteroid compound[Label] and specific inhibitor of steroid Type II 5?Â?Â¡Ã-reductase, which is an intracellular enzyme that converts the androgen testosterone into 5?Â?Â¡Ã-dihydrotestosterone (DHT). It works in a similar fashion as [dutasteride], which is another 5-alpha-reductase inhibitor, by exerting antiandrogenic effects. Finasteride is an orally active dr…	-7.556	0.00205237	58	5718	575.885
DB07930	(3R)-3-HYDROXYDODECANOIC-ACID	experimental	C12H24O3	[H][C@@](O)(CCCCCCCCC)CC(O)=O	ACOX1		-3.822	0.792286	8353	40	578.031
DB11791	Capmatinib	approved; investigational	C23H17FN6O	CNC(=O)C1=CC=C(C=C1F)C1=NN2C(CC3=CC=C4N=CC=CC4=C3)=CN=C2N=C1		Capmatinib has been used in trials studying the treatment of Melanoma, Gliosarcoma, Solid Tumors, Colorectal Cancer, and Hepatic Impairment, among others.	-7.562	0.00191145	56	6042	581.68
DB11913	LY-2090314	investigational	C28H25FN6O3	FC1=CC2=C3N(CCN(C2)C(=O)N2CCCCC2)C=C(C3=C1)C1=C(C(=O)NC1=O)C1=CN=C2C=CC=CN12		Ly2090314 has been used in trials studying the treatment of Leukemia, Advanced Cancer, and Pancreatic Cancer.	-7.575	0.00170734	53	6396	582.227
DB04779	ETHYL-(1E)-2-PHENYL-N-(SULFOOXY)ETHANIMIDOTHIOATE	experimental	C10H13NO4S2	CCS\C(CC1=CC=CC=C1)=N/OS(O)(=O)=O	LCT		-4.461	0.787043	7535	45	582.301
DB07420	(1R)-4-(3-phenoxyphenyl)-1-phosphonobutane-1-sulfonic-acid	experimental	C16H19O7PS	[H][C@@](CCCC1=CC=CC(OC2=CC=CC=C2)=C1)(P(O)(O)=O)S(O)(=O)=O	crtM		-5.592	0.741125	4010	85	583.824
DB03104	2-[4-[(Z)-2-Acetamido-3-oxo-3-[[(3S)-2-oxo-1-[(4-phenylphenyl)methyl]azepan-3-yl]amino]prop-1-enyl]-2-formylphenyl]acetic-acid	experimental	C33H33N3O6	CC(=O)N\C(=C/C1=CC=C(CC(O)=O)C(C=O)=C1)C(=O)N[C@H]1CCCCN(CC2=CC=C(C=C2)C2=CC=CC=C2)C1=O	SRC		-7.495	0.00239565	67	5093	584.15
DB02292	Irosustat	investigational	C14H15NO5S	NS(=O)(=O)OC1=CC=C2C3=C(CCCCC3)C(=O)OC2=C1	CA2	Irosustat has been investigated for the treatment of Metastatic Breast Cancer and Locally Advanced Breast Cancer.	-6.151	0.677678	2096	163	584.507
DB12228	Telcagepant	investigational	C26H27F5N6O3	FC1=C(F)C(=CC=C1)[C@@H]1CC[C@@H](NC(=O)N2CCC(CC2)N2C(=O)NC3=C2C=CC=N3)C(=O)N(CC(F)(F)F)C1		Telcagepant has been investigated for the treatment of Migraine. It is an antagonist of the receptor for calcitonin gene-related peptide (CGRP), a primary neuropeptide involved in the pathophysiology of migraine. CGRP and its receptors are found in areas of the central and peripheral nervous system that are important for the transmission of migraine pain. During migraine attacks, CGRP activates t…	-7.599	0.00118738	47	7398	589.666
DB03466	BMS184394	experimental	C26H28O3	CC1(C)CCC(C)(C)C2=C1C=CC(=C2)[C@@H](O)C1=CC2=C(C=C1)C=C(C=C2)C(O)=O	RARG		-7.427	0.0161527	81	4299	590.101
DB02283	2-Phenylamino-Ethanesulfonic-Acid	experimental	C8H11NO3S	OS(=O)(=O)CCNC1=CC=CC=C1	ccpA		-4.614	0.780075	7197	49	593.846
DB07041	N-[2-(2,4-diaminopyrido[2,3-d]pyrimidin-7-yl)-2-methylpropyl]-4-phenoxybenzamide	experimental	C24H24N6O2	CC(C)(CNC(=O)C1=CC=C(OC2=CC=CC=C2)C=C1)C1=NC2=NC(N)=NC(N)=C2C=C1	ligA,ligA		-7.392	0.0292322	89	3996	596.359
DB12571	Rimacalib	investigational	C22H23FN4O2	[H][C@@](C)(C1=NOC(NC(=N)N2CCOCC2)=C1)C1=CC=C(C(F)=C1)C1=CC=CC=C1		Rimacalib has been used in trials studying the treatment of Rheumatoid Arthritis (RA).	-7.625	0.000454922	42	8513	597.952
DB07897	1-(HYDROXYMETHYLENEAMINO)-8-HYDROXY-OCTANE	experimental	C9H21NO2	OCCCCCCCCNCO	F2		-3.449	0.789992	8547	42	599.144
DB06630	Anacetrapib	investigational	C30H25F10NO3	COC1=CC(F)=C(C=C1C1=CC=C(C=C1CN1[C@@H](C)[C@H](OC1=O)C1=CC(=CC(=C1)C(F)(F)F)C(F)(F)F)C(F)(F)F)C(C)C			-7.261	0.0886307	140	2610	604.483
DB02891	Tricyclazole	experimental; investigational	C9H7N3S	CC1=C2N3C=NN=C3SC2=CC=C1			-4.815	0.77051	6635	56	609.557
DB02473	6-[N-(1-Isopropyl-3,4-Dihydro-7-Isoquinolinyl)Carbamyl]-2-Naphthalenecarboxamidine	experimental	C24H24N4O	CC(C)C1=NCCC2=C1C=C(NC(=O)C1=CC=C3C=C(C=CC3=C1)C(N)=N)C=C2	PLAU		-7.051	0.150264	261	1438	612.632
DB01251	Gliquidone	approved; investigational	C27H33N3O6S	COC1=CC2=C(C=C1)C(C)(C)C(=O)N(CCC1=CC=C(C=C1)S(=O)(=O)NC(=O)NC1CCCCC1)C2=O	ABCC8,KCNJ8	Gliquidone is a sulfonylurea drug used to treat diabetes mellitus type 2. It is an ATP-dependent K+ (KATP) channel blocker. This block causes a depolarization which leads to activation of voltage-dependent Ca channels and Ca2+ influx, and eventually increases insulin release.	-7.501	0.00198751	65	5859	617.118
DB01123	Proflavine	approved	C13H11N3	NC1=CC2=NC3=C(C=CC(N)=C3)C=C2C=C1	Not-Available,F2,qacR,lfrR	3,6-Diaminoacridine. Topical antiseptic used mainly in wound dressings.	-5.583	0.72435	4035	96	622.383
DB03132	3-(2-Benzothiazolylthio)-1-Propanesulfonic-Acid	experimental	C10H11NO3S3	OS(=O)(=O)CCCSC1=NC2=C(S1)C=CC=C2	Not-Available,TPI1		-5.018	0.764011	6055	64	622.511
DB05653	IRX-5183	investigational	C22H22ClF2NO4	CC1(C)CCC(C)(C)C2=C1C=C(C(=O)NC1=CC(F)=C(C(O)=O)C(F)=C1)C(O)=C2Cl			-7.281	0.0637501	124	3151	625.079
DB05075	TG-100801	investigational	C33H30ClN5O3	CC1=C2N=C(NC3=CC=C(OCCN4CCCC4)C=C3)N=NC2=CC(=C1)C1=CC(OC(=O)C2=CC=CC=C2)=CC=C1Cl		"TG100801 is a topically applied kinase inhibitor in macular degeneration patients. It is administered noninvasively	-7.482	0.00216382	71	5514	625.695
DB15442	Trilaciclib	investigational	C24H30N8O	CN1CCN(CC1)C1=CN=C(NC2=NC3=C(C=C4N3C3(CCCCC3)CNC4=O)C=N2)C=C1		Trilaciclib is under investigation in clinical trial NCT02514447 (Trilaciclib (G1T28), a CDK 4/6 Inhibitor, in Patients With Previously Treated Extensive Stage SCLC Receiving Topotecan Chemotherapy).	-7.596	0.000777872	48	8161	625.882
DB01825	2-Amino-8-Methylquinazolin-4(3h)-One	experimental	C9H9N3O	CC1=CC=CC2=C1NC(N)=NC2=O	tgt		-5.416	0.742918	4683	84	627.194
DB06240	Tariquidar	investigational	C38H38N4O6	COC1=CC2=C(CN(CCC3=CC=C(NC(=O)C4=CC(OC)=C(OC)C=C4NC(=O)C4=CN=C5C=CC=CC5=C4)C=C3)CC2)C=C1OC			-7.497	0.00193669	66	5973	627.868
DB08525	HYDROXY[3-(6-METHYLPYRIDIN-2-YL)PROPYL]FORMAMIDE	experimental	C10H14N2O2	CC1=NC(CCCN(O)C=O)=CC=C1	def		-4.437	0.77621	7583	53	633.955
DB03966	Clorobiocin	experimental	C35H37ClN2O11	CO[C@@H]1[C@@H](OC(=O)C2=CC=C(C)N2)[C@@H](O)[C@H](OC2=C(Cl)C3=C(C=C2)C(O)=C(NC(=O)C2=CC(CC=C(C)C)=C(O)C=C2)C(=O)O3)OC1(C)C	gyrB	Clorobiocin is an aminocoumarin antibiotic, similar to [novobiocin] and coumermycin A1.	-7.485	0.00203768	70	5758	634.87
DB08683	REL-(9R,12S)-9,10,11,12-TETRAHYDRO-9,12-EPOXY-1H-DIINDOLO[1,2,3-FG:3',2',1'-KL]PYRROLO[3,4-I][1,6]BENZODIAZOCINE-1,3(2H)-DIONE	experimental	C24H15N3O3	[H][C@]12CC[C@]([H])(O1)N1C3=C(C=CC=C3)C3=C4C(=O)NC(=O)C4=C4C5=C(C=CC=C5)N2C4=C13	CHEK1		-7.118	0.120201	211	1927	637.65
DB15385	Acebilustat	investigational	C29H27N3O4	OC(=O)C1=CC=C(CN2C[C@@H]3C[C@H]2CN3CC2=CC=C(OC3=CC=C(C=C3)C3=NC=CO3)C=C2)C=C1		Acebilustat is under investigation in clinical trial NCT01748838 (Phase 1 Study Assessing the Safety and Tolerability of CTX-4430).	-7.444	0.00237164	79	5163	638.652
DB14946	PCO-371	investigational	C29H32F3N5O6S	CC1=CC(=CC(C)=C1CCS(=O)(=O)N1CCC2(CC1)N=C(NC2=O)C1=CC=C(OC(F)(F)F)C=C1)N1C(=O)NC(=O)C1(C)C		PCO-371 is under investigation in clinical trial NCT02475616 (A Single Ascending Dose Study of PCO371 in Healthy Volunteers).	-7.573	0.00112912	54	7559	638.894
DB04321	N-Hexylphosphonate-Ethyl-Ester	experimental	C8H19O3P	CCCCCC[P@@](O)(=O)OCC			-4.007	0.77923	8184	50	639.687
DB08495	4-({4-[(6-CHLORO-1-BENZOTHIEN-2-YL)SULFONYL]-2-OXOPIPERAZIN-1-YL}METHYL)BENZENECARBOXIMIDAMIDE	experimental	C20H19ClN4O3S2	NC(=N)C1=CC=C(CN2CCN(CC2=O)S(=O)(=O)C2=CC3=C(S2)C=C(Cl)C=C3)C=C1	F10		-6.945	0.164634	342	1207	642.49
DB06976	1-(5-OXO-2,3,5,9B-TETRAHYDRO-1H-PYRROLO[2,1-A]ISOINDOL-9-YL)-3-(5-PYRROLIDIN-2-YL-1H-PYRAZOL-3-YL)-UREA	experimental	C19H22N6O2	[H][C@]1(CCCN1)C1=CC(NC(=O)NC2=CC=CC3=C2[C@]2([H])CCCN2C3=O)=NN1	CDK2		-7.324	0.0419165	111	3725	643.02
DB00220	Nelfinavir	approved	C32H45N3O4S	[H][C@@]12CCCC[C@]1([H])CN(C[C@@H](O)[C@H](CSC1=CC=CC=C1)NC(=O)C1=C(C)C(O)=CC=C1)[C@@H](C2)C(=O)NC(C)(C)C	HIV-1-protease	Nelfinavir is a potent HIV-1 protease inhibitor. It is used in combination with other antiviral drugs in the treatment of HIV in both adults and children. Nelfinavir inhibits the HIV viral proteinase enzyme which prevents cleavage of the gag-pol polyprotein, resulting in noninfectious, immature viral particles.	-7.003	0.15118	295	1403	643.339
DB07894	4-(2-HYDROXY-4-FLUOROPHENYLTHIO)-BUTYLPHOSPHONIC-ACID	experimental	C10H12FO4PS	OC1=CC=C(F)C=C1SCC\C=C\P(O)(O)=O	trpA,trpB		-5.3	0.743496	5124	81	644.239
DB12944	Phloroglucinol	investigational	C6H6O3	OC1=CC(O)=CC(O)=C1		Phloroglucinol has been used in trials studying the diagnostic of Colonoscopy.	-4.457	0.772561	7549	55	644.356
DB11814	PF-03882845	investigational	C24H22ClN3O2	OC(=O)C1=CC2=C(C=C1)C1=NN([C@@H](C3CCCC3)[C@H]1CC2)C1=CC=C(C#N)C(Cl)=C1		PF-03882845 has been used in trials studying the basic science of Diabetes Mellitus, Type 2 and Type 2 Diabetic Nephropathy.	-7.485	0.00188507	68	6117	644.947
DB13060	CEP-37440	investigational	C30H38ClN7O3	CNC(=O)C1=CC=CC=C1NC1=C(Cl)C=NC(NC2=CC=C3C[C@H](CCCC3=C2OC)N2CCN(CCO)CC2)=N1		CEP-37440 has been used in trials studying the treatment of Solid Tumors.	-7.215	0.0942233	168	2477	645.086
DB06350	Elinogrel	investigational	C20H15ClFN5O5S2	CNC1=C(F)C=C2C(NC(=O)N(C2=O)C2=CC=C(NC(=O)NS(=O)(=O)C3=CC=C(Cl)S3)C=C2)=C1		A P2Y12 inhibitor and platelet aggregation inhibitor.	-7.122	0.11552	208	2014	647.234
DB13371	Difenpiramide	experimental	C19H16N2O	O=C(CC1=CC=C(C=C1)C1=CC=CC=C1)NC1=CC=CC=N1			-6.808	0.252125	495	852	649.415
DB06684	Vilazodone	approved	C26H27N5O2	NC(=O)C1=CC2=CC(=CC=C2O1)N1CCN(CCCCC2=CNC3=C2C=C(C=C3)C#N)CC1	SLC6A4,HTR1A	Vilazodone is a novel compound with combined high affinity and selectivity for the 5-hydroxytryptamine (5-HT) transporter and 5-HT(1A) receptors[Label,A177622]. Vilazodone may also be associated with less sexual dysfunction and weight gain[A6947]. Vilazodone was given FDA approval on January 21, 2011[L6046,A177622].	-7.236	0.0836022	155	2742	651.928
DB13061	MLN8054	investigational	C25H15ClF2N4O2	OC(=O)C1=CC=C(NC2=NC=C3CN=C(C4=C(C=CC(Cl)=C4)C3=N2)C2=C(F)C=CC=C2F)C=C1		MLN8054 has been used in trials studying the treatment of Colon Neoplasm, Breast Neoplasm, Bladder Neoplasm, Pancreatic Neoplasm, and Advanced Malignancies.	-7.589	0.000504044	51	8446	656.312
DB04225	N-Methyldehydrobutyrine	experimental	C5H9NO2	CN\C(=C/C)C(O)=O			-4.176	0.772857	7984	54	656.609
DB12128	Ulimorelin	investigational	C30H39FN4O4	C[C@@H]1CN[C@@H](C2CC2)C(=O)N(C)[C@H](C)C(=O)N[C@H](CC2=CC=C(F)C=C2)C(=O)NCCCC2=CC=CC=C2O1		Ulimorelin is a novel small molecule ghrelin agonist being developed by Tranzyme Pharma as a first-in-class treatment for both POI and diabetic gastroparesis, serious medical conditions in which motility of the GI tract is severely impaired.	-7.534	0.00138195	61	7075	656.944
DB02221	4-(Aminosulfonyl)-N-[(2,4,6-Trifluorophenyl)Methyl]-Benzamide	experimental	C14H11F3N2O3S	NS(=O)(=O)C1=CC=C(C=C1)C(=O)NCC1=C(F)C=C(F)C=C1F	CA2		-6.445	0.521904	1189	364	657.872
DB07732	2-[(2-NAPHTHYLSULFONYL)AMINO]ETHYL-DIHYDROGEN-PHOSPHATE	experimental	C12H14NO6PS	OP(O)(=O)OCCNS(=O)(=O)C1=CC2=C(C=CC=C2)C=C1	trpA,trpB		-5.581	0.71719	4048	107	658.131
DB03364	N-Carbamyl-D-Methionine	experimental	C6H12N2O3S	CSCC[C@@H](NC(N)=O)C(O)=O	Not-Available		-4.419	0.769453	7621	57	659.088
DB08523	[HYDROXY(3-PHENYLPROPYL)AMINO]METHANOL	experimental	C10H15NO2	OCN(O)CCCC1=CC=CC=C1	def,def		-4.539	0.766438	7389	59	660.266
DB11904	Flumatinib	investigational	C29H29F3N8O	CN1CCN(CC2=CC=C(C=C2C(F)(F)F)C(=O)NC2=CC(NC3=NC=CC(=N3)C3=CC=CN=C3)=C(C)N=C2)CC1		Flumatinib has been used in trials studying the treatment of Myelogenous Leukemia, Chronic.	-7.572	0.000880351	55	7936	660.666
DB12771	Hydroxytyrosol	investigational	C8H10O3	OCCC1=CC(O)=C(O)C=C1		Hydroxytyrosol has been used in trials studying the prevention of Breast Cancer.	-4.6	0.765789	7236	61	664.376
DB12721	RO-5028442	investigational	C25H28ClN3O2	CN(C)CCN1C=C(C(=O)N2CCC3(CC2)OCC2=CC=CC=C32)C2=CC=C(Cl)C=C12		RO5028442 has been used in trials studying Autistic Disorder.	-6.949	0.159291	337	1315	665.699
DB13053	CP-195543	investigational	C24H19F3O4	O[C@@H]1[C@@H](CC2=CC=CC=C2)COC2=CC(=CC=C12)C1=CC(=CC=C1C(O)=O)C(F)(F)F		CP-195,543 has been used in trials studying the treatment of Arthritis, Rheumatoid.	-7.17	0.0950348	181	2451	666.056
DB08861	DPDPE	experimental	C30H39N5O7S2	CC1(C)SSC(C)(C)[C@@H](NC(=O)[C@@H](N)CC2=CC=C(O)C=C2)C(=O)NCC(=O)N[C@@H](CC2=CC=CC=C2)C(=O)N[C@H]1C(O)=O		A heterodetic cyclic peptide that is a cyclic enkephalin analogue, having D-penicillaminyl residues located at positions 2 and 5, which form the heterocycle via a disulfide bond.	-7.193	0.0864886	173	2662	678.621
DB08754	(2E)-3-(3,4-DIHYDROXYPHENYL)-N-[2-(4-HYDROXYPHENYL)ETHYL]ACRYLAMIDE	experimental	C17H17NO4	OC1=CC=C(CCNC(=O)\C=C\C2=CC=C(O)C(O)=C2)C=C1	def		-6.312	0.580881	1589	291	679.999
DB11652	Tucatinib	investigational	C26H24N8O2	CC1=CC(NC2=NC=NC3=CC=C(NC4=NC(C)(C)CO4)C=C23)=CC=C1OC1=CC2=NC=NN2C=C1		Tucatinib has been used in trials studying the treatment of HER2 Positive Breast Cancers and HER2 Positive Metastatic Breast Cancers.	-7.385	0.0023948	91	5099	681.182
DB07730	5-(3-HYDROXYPHENYL)ISOTHIAZOL-3(2H)-ONE-1,1-DIOXIDE	experimental	C9H7NO4S	OC1=CC(=CC=C1)C1=CC(=O)NS1(=O)=O	PTPN1		-5.331	0.728573	5000	94	685.565
DB12886	GSK-1521498	investigational	C24H20F2N4	FC1=CC(=CC(F)=C1CNC1CC2=CC=CC=C2C1)C1=CC=CC(=C1)C1=NNC=N1		GSK1521498 has been used in trials studying the treatment of Obesity and Alcoholism.	-7.06	0.126678	256	1846	687.442
DB12875	Mavatrep	investigational	C25H21F3N2O	CC(C)(O)C1=CC=CC=C1C1=CC=C2N=C(NC2=C1)\C=C\C1=CC=C(C=C1)C(F)(F)F		Mavatrep has been used in trials studying the treatment of Osteoarthritis, Knee.	-7.05	0.130416	263	1808	689.568
DB07237	{4-[(2R)-pyrrolidin-2-ylmethoxy]phenyl}(4-thiophen-3-ylphenyl)methanone	experimental	C22H21NO2S	[H][C@]1(COC2=CC=C(C=C2)C(=O)C2=CC=C(C=C2)C2=CSC=C2)CCCN1	LTA4H		-7.352	0.00259009	100	4770	690.652
DB00872	Conivaptan	approved; investigational	C32H26N4O2	CC1=NC2=C(CCN(C(=O)C3=CC=C(NC(=O)C4=CC=CC=C4C4=CC=CC=C4)C=C3)C3=CC=CC=C23)N1	AVPR1A,AVPR2	Conivaptan is a non-peptide inhibitor of antidiuretic hormone (vasopressin). It was approved in 2004 for hyponatremia (low blood sodium levels) caused by syndrome of inappropriate antidiuretic hormone (SIADH). Conivaptan inhibits both isotypes of the vasopressin receptor (V1a and V2).	-7.322	0.0195673	115	4174	692.828
DB03808	Hexamidine	experimental	C20H26N4O2	NC(=N)C1=CC=C(OCCCCCCOC2=CC=C(C=C2)C(N)=N)C=C1	qacR,qacR		-4.738	0.755489	6859	70	692.914
DB08217	S-[(1-Hydroxy-2,2,5,5-tetramethyl-2,5-dihydro-1H-pyrrol-3-yl)methyl]-methanesulfonothioate	experimental	C10H19NO3S2	CC1(C)C=C(CSS(C)(=O)=O)C(C)(C)N1O	EIF4E,MT1810,CEACAM5,afaE3		-4.612	0.759184	7202	67	694.647
DB04016	2-[3-({Methyl[1-(2-Naphthoyl)Piperidin-4-Yl]Amino}Carbonyl)-2-Naphthyl]-1-(1-Naphthyl)-2-Oxoethylphosphonic-Acid	experimental	C40H35N2O6P	CN(C1CCN(CC1)C(=O)C1=CC2=CC=CC=C2C=C1)C(=O)C1=CC2=CC=CC=C2C=C1C(=O)[C@@H](C1=CC=CC2=CC=CC=C12)P(O)(O)=O	CTSG,CMA1		-7.427	0.00197019	82	5909	696.088
DB13676	Mosapramine	experimental	C28H35ClN4O	ClC1=CC2=C(CCC3=CC=CC=C3N2CCCN2CCC3(CC2)N2CCCCC2NC3=O)C=C1			-7.345	0.00260035	104	4735	701.741
DB04394	3-Nitro-4-(2-Oxo-Pyrrolidin-1-Yl)-Benzenesulfonamide	experimental	C10H11N3O5S	NS(=O)(=O)C1=CC=C(N2CCCC2=O)C(=C1)[N+]([O-])=O	CA2		-5.56	0.70392	4123	120	703.392
DB07050	5-[(phenylsulfonyl)amino]-1,3,4-thiadiazole-2-sulfonamide	experimental	C8H8N4O4S3	NS(=O)(=O)C1=NN=C(NS(=O)(=O)C2=CC=CC=C2)S1	CA2		-5.179	0.733697	5503	90	703.754
DB04487	N-Methylleucine	experimental	C7H15NO2	CN[C@H](CC(C)C)C(O)=O	CXCL10		-4.211	0.765255	7944	63	707.44
DB08750	1-[4-(AMINOMETHYL)BENZOYL]-5'-FLUORO-1'H-SPIRO[PIPERIDINE-4,2'-QUINAZOLIN]-4'-AMINE	experimental	C20H22FN5O	NCC1=CC=C(C=C1)C(=O)N1CCC2(CC1)NC1=CC=CC(F)=C1C(N)=N2	NOS2		-7.105	0.101883	221	2266	707.662
DB07603	N-hexanoyl-L-homocysteine	experimental	C10H19NO3S	[H][C@@](CCS)(NC(=O)CCCCC)C(O)=O	aiiA		-4.02	0.765314	8162	62	711.368
DB07890	4-(2-HYDROXYPHENYLTHIO)-1-BUTENYLPHOSPHONIC-ACID	experimental	C10H13O4PS	OC1=C(SCC\C=C\P(O)(O)=O)C=CC=C1	trpA,trpB		-4.771	0.751285	6758	75	711.934
DB05454	Paliroden	investigational	C26H24F3N	FC(F)(F)C1=CC(=CC=C1)C1=CCN(CCC2=CC=C(C=C2)C2=CC=CC=C2)CC1		Paliroden is an orally active neurotrophic, non-peptidic compound that activates synthesis of endogenous neurotrophines. Studies show that use of paliroden increased the rate of formation of both neural progenitors and mature neurons. It is indicated for use in Alzheimer's Disease and Parkinson???Â?Âs.	-7.55	0.000356175	59	8613	712.858
DB15343	HM-43239	investigational	C29H33ClN6	C[C@H]1CN(CC2=CC(=CC(NC3=NC=C(Cl)C(=N3)C3=CNC4=C3C=CC(C)=C4)=C2)C2CC2)C[C@@H](C)N1		HM-43239 is under investigation in clinical trial NCT03850574 (Clinical Trial to Evaluate the Safety, Tolerability, Pharmacokinetics and Pharmacodynamics of HM43239 in Patients With Relapsed or Refractory Acute Myeloid Leukemia).	-7.506	0.000875099	64	7945	713.078
DB07830	(4R,5R)-5-AMINO-1-[2-(1,3-BENZODIOXOL-5-YL)ETHYL]-4-(2,4,5-TRIFLUOROPHENYL)PIPERIDIN-2-ONE	experimental	C20H19F3N2O3	[H][C@]1(N)CN(CCC2=CC=C3OCOC3=C2)C(=O)C[C@]1([H])C1=CC(F)=C(F)C=C1F	DPP4		-7.464	0.00151999	75	6812	714.773
DB15085	Fulacimstat	investigational	C23H16F3N3O6	CN1C(=O)OC2=CC(=CC=C12)N1C=C(C(O)=O)C(=O)N([C@@H]2CCC3=C(C=CC=C23)C(F)(F)F)C1=O		Fulacimstat is under investigation in clinical trial NCT02452515 (A Single-blind Pilot Study to Investigate Safety and Tolerability of the Chymase Inhibitor BAY1142524 in Clinically Stable Patients With Left-ventricular Dysfunction).	-7.411	0.00193903	86	5957	715.753
DB05678	SLx-4090	investigational	C31H25F3N2O4	COC1=CC=CC(C(O)=NC2=CC=C3CN(CCC3=C2)C(=O)OC2=CC=CC=C2)=C1C1=CC=C(C=C1)C(F)(F)F		SLx-4090 is a microsomal triglyceride transfer protein (MTTP) inhibitor potentially for the treatment of type 2 diabetes. [A33218]	-6.838	0.167696	456	1126	716.558
DB12523	Mizolastine	approved; investigational	C24H25FN6O	CN(C1CCN(CC1)C1=NC2=C(C=CC=C2)N1CC1=CC=C(F)C=C1)C1=NC=CC(=O)N1		Mizolastine is under investigation in clinical trial NCT01928316 (A Bioequivalence Study of Domestic (Made in China) and Imported Mizolastine Tablets in Healthy Volunteers).	-7.367	0.00219544	95	5435	718.558
DB04816	Dantron	approved; investigational; withdrawn	C14H8O4	OC1=CC=CC2=C1C(=O)C1=C(C=CC=C1O)C2=O		Withdrawn from the Canadian, US, and UK markets in 1998 due to genotoxicity.	-6.331	0.54488	1527	339	719.481
DB03490	3-Pyridin-4-Yl-2,4-Dihydro-Indeno[1,2-.C.]Pyrazole	experimental	C15H11N3	C1C2=C(C=CC=C2)C2=NNC(=C12)C1=CC=NC=C1	CDK2		-5.969	0.66257	2747	190	722.447
DB02552	Geranyl-Diphosphate	experimental	C10H20O7P2	CC(C)=CCC\C(C)=C\CO[P@@](=O)(O)OP(=O)(O)O	ispF,ispDF,ispF,FDPS,Not-Available,GGPS1,Rv1086,uppS		-5.091	0.733447	5791	91	725.935
DB13953	Estradiol-benzoate	approved; investigational; vet_approved	C25H28O3	[H][C@]1(O)CC[C@@]2([H])[C@]3([H])CCC4=CC(OC(=O)C5=CC=CC=C5)=CC=C4[C@@]3([H])CC[C@]12C		"Estradiol Benzoate is a pro-drug ester of [DB00783], a naturally occurring hormone that circulates endogenously within the human body. Estradiol is the most potent form of all mammalian estrogenic steroids and acts as the major female sex hormone. As a pro-drug of estradiol, estradiol benzoate therefore has the same downstream effects within the body through binding to the Estrogen Receptor (ER)…	-7.377	0.00204596	92	5732	726.185
DB13603	Pyrrolnitrin	experimental	C10H6Cl2N2O2	[O-][N+](=O)C1=C(Cl)C=CC=C1C1=CNC=C1Cl			-5.036	0.736006	5993	88	726.212
DB00762	Irinotecan	approved; investigational	C33H38N4O6	CCC1=C2CN3C(=CC4=C(COC(=O)[C@]4(O)CC)C3=O)C2=NC2=CC=C(OC(=O)N3CCC(CC3)N3CCCCC3)C=C12	TOP1,TOP1MT	Irinotecan is an antineoplastic enzyme inhibitor primarily used in the treatment of colorectal cancer. It is a derivative of camptothecin that inhibits the action of topoisomerase I. Irinotecan prevents religation of the DNA strand by binding to topoisomerase I-DNA complex, and causes double-strand DNA breakage and cell death. It is a derivative of camptothecin. Irinotecan was approved for the tr…	-7.425	0.00173791	83	6364	726.782
DB06634	Casopitant	investigational	C30H35F7N4O2	C[C@@H](N(C)C(=O)N1CC[C@@H](C[C@@H]1C1=CC=C(F)C=C1C)N1CCN(CC1)C(C)=O)C1=CC(=CC(=C1)C(F)(F)F)C(F)(F)F			-7.133	0.0877215	201	2629	726.931
DB08470	3-(4-fluorophenyl)-5-phenyl-4H-1,2,4-triazole	experimental	C14H10FN3	FC1=CC=C(C=C1)C1=NN=C(N1)C1=CC=CC=C1	ethR		-6.009	0.648004	2593	211	739.678
DB02767	3-Hydroxy-Myristic-Acid	experimental	C14H28O3	[H][C@@](O)(CCCCCCCCCCC)CC(O)=O	fhuA,tonB,LY96,TLR4		-3.707	0.763066	8418	65	739.709
DB02466	4-[3-Oxo-3-(5,5,8,8-Tetramethyl-5,6,7,8-Tetrahydro-Naphthalen-2-Yl)-Propenyl]-Benzoic-Acid	experimental	C24H26O3	CC1(C)CCC(C)(C)C2=CC(=CC=C12)C(=O)\C=C\C1=CC=C(C=C1)C(O)=O	RARG		-6.897	0.150914	390	1405	740.236
DB00820	Tadalafil	approved; investigational	C22H19N3O4	[H][C@]12CC3=C(NC4=CC=CC=C34)[C@H](N1C(=O)CN(C)C2=O)C1=CC2=C(OCO2)C=C1	PDE5A,PDE11A	Tadalafil is an orally administered drug used to treat male erectile dysfunction (impotence). It is marketed worldwide under the brand name Cialis. It is a phosphodiesterase 5 (PDE5) inhibitor. Tadalafil's distinguishing pharmacologic feature is its longer half-life (17.5 hours) compared with Viagra and Levitra (4-5 hours). This longer half-life results in a longer duration of action and is, in p…	-7.261	0.0330682	141	3907	742.218
DB07282	3-({[(1Z)-(2-methoxyphenyl)methylidene]amino}oxy)propanoic-acid	experimental	C11H13NO4	COC1=CC=CC=C1\C=N/OCCC(O)=O			-4.366	0.752829	7705	72	744.822
DB01018	Guanfacine	approved; investigational	C9H9Cl2N3O	NC(=N)NC(=O)CC1=C(Cl)C=CC=C1Cl	ADRA2A	A centrally acting antihypertensive agent. The drug lowers both systolic and diastolic blood pressure by activating the central nervous system alpha-2 adrenoreceptors, which results in reduced sympathetic outflow leading to reduced vascular tone. Its adverse reactions include dry mouth, sedation, and constipation.	-5.576	0.692192	4069	137	746.628
DB01948	1-(2,6-Dichlorophenyl)-5-(2,4-Difluorophenyl)-7-Piperidin-4-Yl-3,4-Dihydroquinolin-2(1h)-One	experimental	C26H22Cl2F2N2O	FC1=CC=C(C(F)=C1)C1=CC(=CC2=C1CCC(=O)N2C1=C(Cl)C=CC=C1Cl)C1CCNCC1	MAPK14		-7.477	0.000996109	73	7766	752.94
DB08386	2-{[4-(4-pyridin-4-yl-1H-pyrazol-3-yl)phenoxy]methyl}quinoline	experimental	C24H18N4O	C(OC1=CC=C(C=C1)C1=NNC=C1C1=CC=NC=C1)C1=CC=C2C=CC=CC2=N1	PDE10A		-7.194	0.0598586	172	3307	754.191
DB12756	TAK-901	investigational	C28H32N4O3S	CCS(=O)(=O)C1=CC=CC(=C1)C1=CC(C(=O)NC2CCN(C)CC2)=C(C)C2=C1C1=C(N2)N=CC(C)=C1		TAK-901 has been used in trials studying the treatment of Lymphoma, Myelofibrosis, Multiple Myeloma, Myeloid Metaplasia, and Advanced Solid Tumors, among others.	-6.887	0.150264	396	1439	754.88
DB11691	Naldemedine	approved; investigational	C32H34N4O6	[H][C@@]12OC3=C4C(C[C@@]5([H])N(CC6CC6)CC[C@@]14[C@@]5(O)CC(C(=O)NC(C)(C)C1=NC(=NO1)C1=CC=CC=C1)=C2O)=CC=C3O		Naldemedine is an opioid receptor antagonist [FDA Label]. It is a modified form of [DB00704] to which a side chain has been added to increase molecular weight and polar surface area resulting in restricted transport across the blood brain barrier. Naldemedine was approved in 2017 in both the US and Japan for the treatment of Opioid-induced Constipation.	-7.324	0.0023904	112	5113	756.74
DB11894	Efatutazone	investigational	C27H26N4O4S	CN1C(COC2=CC=C(CC3SC(=O)NC3=O)C=C2)=NC2=CC=C(OC3=CC(C)=C(N)C(C)=C3)C=C12		Efatutazone has been used in trials studying the treatment of Lymphoma, Liposarcoma, Solid Tumors, Multiple Myeloma, and Recurrent Thyroid Cancer, among others.	-7.343	0.00221345	106	5407	757.061
DB01200	Bromocriptine	approved; investigational	C32H40BrN5O5	[H][C@@]12CCCN1C(=O)[C@H](CC(C)C)N1C(=O)[C@](NC(=O)[C@H]3CN(C)[C@]4([H])CC5=C(Br)NC6=CC=CC(=C56)C4=C3)(O[C@@]21O)C(C)C	HTR2A,HTR1B,HTR2C,DRD5,DRD1,ADRA1A,ADRA1B,ADRA1D,HTR7,DRD2,DRD3,HTR1D,ADRA2A,HTR1A,ADRA2C,ADRA2B,HTR2B,DRD4	Bromocriptine mesylate is a semisynthetic ergot alkaloid derivative with potent dopaminergic activity. It is indicated for the management of signs and symptoms of Parkinsonian Syndrome. Bromocriptine also inhibits prolactin secretion and may be used to treat dysfunctions associated with hyperprolactinemia. It also causes sustained suppression of somatotropin (growth hormone) secretion in some pat…	-7.345	0.00207973	102	5648	759.01
DB03072	2-{3-[4-(4-Fluorophenyl)-3,6-Dihydro-1(2h)-Pyridinyl]Propyl}-8-Methyl-4(3h)-Quinazolinone	experimental	C23H24FN3O	CC1=CC=CC2=C1N=C(CCCN1CCC(=CC1)C1=CC=C(F)C=C1)NC2=O	PARP1		-7.035	0.107847	272	2125	760.263
DB08684	O-Decyl-Hydrogen-Thiocarbonate	experimental	C11H22O2S	CCCCCCCCCCOC(S)=O	fabH		-3.43	0.756683	8557	68	762.808
DB00266	Dicoumarol	approved	C19H12O6	OC1=C(CC2=C(O)C3=C(OC2=O)C=CC=C3)C(=O)OC2=C1C=CC=C2	VKORC1,NQO1,CRYZ	Dicoumarol ia an oral anticoagulant agent that works by interfering with the metabolism of vitamin K. In addition to its clinical use, it is also used in biochemical experiments as an inhibitor of reductases.	-6.929	0.143081	362	1619	765.557
DB11804	AZD-5672	investigational	C32H38F2N2O5S2	CCN(C1CCN(CC[C@H](C2=CC=C(C=C2)S(C)(=O)=O)C2=CC(F)=CC(F)=C2)CC1)C(=O)CC1=CC=C(C=C1)S(C)(=O)=O		Azd5672 has been used in trials studying the basic science and treatment of Pharmacokinetics, Renal Impairment, and Rheumatoid Arthritis.	-7.328	0.00222534	109	5389	766.421
DB11262	Bisoctrizole	approved	C41H50N6O2	CC(C)(C)CC(C)(C)C1=CC(CC2=C(O)C(=CC(=C2)C(C)(C)CC(C)(C)C)N2N=C3C=CC=CC3=N2)=C(O)C(=C1)N1N=C2C=CC=CC2=N1		Bisoctrizole, or methylene bis-benzotriazolyl tetramethylbutylphenol, is a broad-spectrum organic UV filter that is marketed as Tinosorb M [A19212]. It is a benzotriazole-based organic compound that absorbs, reflects, and scatters both UV-A and UV-B rays. Bisoctrizole is not approved by the FDA, but is approved in the EU and other parts of the world as a UV-filter in sunscreens, day care products…	-7.279	0.00260035	125	4734	769.253
DB12874	Quizartinib	investigational	C29H32N6O4S	CC(C)(C)C1=CC(NC(=O)NC2=CC=C(C=C2)C2=CN3C(SC4=C3C=CC(OCCN3CCOCC3)=C4)=N2)=NO1		Quizartinib is under investigation in Childhood Acute Myeloid Leukemia/Other Myeloid Malignancies. It is a potent inhibitor of FLT3.	-6.958	0.130647	329	1802	769.973
DB04147	Lauryl-Dimethylamine-N-Oxide	experimental	C14H31NO	CCCCCCCCCCCC[N+](C)(C)[O-]	ctaC,Not-Available,Not-Available,pufC,puhA,pufL,pufM,puhA,DSTN,RHO,fecA,cycA,NFE2L1,shc,btuB,ceaC,fptA,PMP2,ompW,Not-Available,Not-Available,fadL,tonB,cirA,cia,CFL1,glpG,ompG,papC,nanC,puhA,pufL,crcA,pufM,MT0785,porB,mll3241,amtB,pbp2,DHODH,traO,traF,traN,MAOB,PFL_1329,tesB,pufL,pufM,puhA,ctaDII		-4.012	0.751965	8179	73	772.701
DB15305	Risdiplam	investigational	C22H23N7O	CC1=CN2N=C(C=C(C)C2=N1)C1=CC(=O)N2C=C(C=CC2=N1)N1CCNC2(CC2)C1		Risdiplam is under investigation in clinical trial NCT03779334 (A Study of Risdiplam in Infants With Genetically Diagnosed and Presymptomatic Spinal Muscular Atrophy).	-7.46	0.000914324	76	7873	773.53
DB15047	BMS-919373	investigational	C25H20N6O2S	NS(=O)(=O)C1=CN=CC(=C1)C1=NC(NCC2=NC=CC=C2)=C2C(C=CC=C2C2=CC=CC=C2)=N1		BMS-919373 is under investigation in clinical trial NCT02153437 (Study of the Effects of BMS-919373 on the Electrical Activity of the Heart Using Pacemakers).	-7.339	0.00209551	107	5612	774.909
DB08387	2-{[4-(1-methyl-4-pyridin-4-yl-1H-pyrazol-3-yl)phenoxy]methyl}quinoline	experimental	C25H20N4O	CN1C=C(C(=N1)C1=CC=C(OCC2=NC3=CC=CC=C3C=C2)C=C1)C1=CC=NC=C1	PDE10A		-7.479	0.000453743	72	8522	783.316
DB05667	Levoketoconazole	investigational	C26H28Cl2N4O4	CC(=O)N1CCN(CC1)C1=CC=C(OC[C@@H]2CO[C@](CN3C=CN=C3)(O2)C2=CC=C(Cl)C=C2Cl)C=C1		Levoketoconazole is a cortisol synthesis inhibitor that is being developed as a therapy for glucose and cholesterol control in patients with type 2 diabetes mellitus.	-6.75	0.168192	556	1104	783.469
DB02388	Cyclohexyl-{4-[5-(3,4-Dichlorophenyl)-2-Piperidin-4-Yl-3-Propyl-3h-Imidazol-4-Yl]-Pyrimidin-2-Yl}Amine	experimental	C27H34Cl2N6	CCCN1C(=NC(=C1C1=CC=NC(NC2CCCCC2)=N1)C1=CC=C(Cl)C(Cl)=C1)C1CCNCC1	MAPK10		-6.781	0.165451	526	1168	783.816
DB05039	Indacaterol	approved	C24H28N2O3	CCC1=C(CC)C=C2CC(CC2=C1)NC[C@H](O)C1=C2C=CC(=O)NC2=C(O)C=C1	ADRB2	Indacaterol is a novel, ultra-long-acting, rapid onset ?Â??(2)-adrenoceptor agonist developed for Novartis for the once-daily management of asthma and chronic obstructive pulmonary disease. It was approved by the European Medicines Agency (EMA) on 30 November 2009 and by the FDA on 1 July 2011. It is marketed in Europe as Onbrez and in America as Arcapta Neohaler. Indacaterol is provided as its …	-7.126	0.0715696	205	3028	787.871
DB08329	Sulthiame	experimental	C10H14N2O4S2	NS(=O)(=O)C1=CC=C(C=C1)N1CCCCS1(=O)=O	CA2		-5.436	0.693156	4599	136	790.863
DB02336	RU83876	experimental	C30H35N3O9P2	CC(=O)N[C@@H](CC1=CC(=C(C=C1)P(O)(O)=O)P(O)(O)=O)C(=O)N[C@H]1CCCCN(CC2=CC=C(C=C2)C2=CC=CC=C2)C1=O	SRC		-7.266	0.00263992	135	4638	791.284
DB14869	Remetinostat	investigational	C16H21NO6	COC(=O)C1=CC=C(OC(=O)CCCCCCC(=O)NO)C=C1		Remetinostat is under investigation in clinical trial NCT02213861 (Efficacy, Safety and Tolerability Study of SHAPE in IA, IB or IIA Cutaneous T-cell Lymphoma).	-3.935	0.750976	8258	76	792.217
DB00273	Topiramate	approved	C12H21NO8S	[H][C@@]12CO[C@@]3(COS(N)(=O)=O)OC(C)(C)O[C@@]3([H])[C@]1([H])OC(C)(C)O2	GABRA1,SCN1A,GRIK1,CA2,CA4	"Topiramate is a sulfamate-substituted monosaccharide with some activity against carbonic anhydrase.[A175225] It was conceived as part of the efforts to generate analogs of fructose-1,6-diphosphate to block gluconeogenesis in which topiramate was a synthetic intermediate. Analyzing its similarity to acetazolamide, researchers decided to study its capability as an anticonvulsant agent where was sh…	-5.724	0.67107	3572	176	792.888
DB06435	Tarazepide	investigational	C28H24N4O2	CN1C2=CC=CC=C2C(=N[C@H](NC(=O)C2=CC3=CC=CC4=C3N2CCC4)C1=O)C1=CC=CC=C1			-7.009	0.10526	289	2182	794.102
DB15035	Zanubrutinib	approved; investigational	C27H29N5O3	NC(=O)C1=C2NCC[C@@H](C3CCN(CC3)C(=O)C=C)N2N=C1C1=CC=C(OC2=CC=CC=C2)C=C1		Zanubrutinib is under investigation in clinical trial NCT02795182 (BGB-3111 in Combination With BGB-A317 in Subjects With B-cell Malignancies).	-7.408	0.00126098	87	7255	794.472
DB07646	UNDECYLAMINE-N,N-DIMETHYL-N-OXIDE	experimental	C13H29NO	CCCCCCCCCCC[N+](C)(C)[O-]	B1,A1,DHODH		-3.456	0.751862	8543	74	795.099
DB12903	DEBIO-1347	investigational	C20H16N6O	CC1=NC2=CC=C(C=C2N1)N1N=CC(C(=O)C2=CC3=CC=CC=C3N2)=C1N		Ch5183284 has been used in trials studying the treatment of Solid Tumours.	-7.322	0.00211285	114	5582	797.714
DB03802	1-[4-(Octahydro-Pyrido[1,2-a]Pyrazin-2-Yl)-Phenyl]-2-Phenyl-1,2,3,4-Tetrahydro-Isoquinolin-6-Ol	experimental	C29H33N3O	[H][C@@]12CCCCN1CCN(C2)C1=CC=C(C=C1)[C@@]1([H])N(CCC2=CC(O)=CC=C12)C1=CC=CC=C1	ESR1		-7.302	0.00227629	121	5274	798.845
DB04760	PYRIMIDINE-4,6-DICARBOXYLIC-ACID-BIS-(4-FLUORO-3-METHYL-BENZYLAMIDE)	experimental	C22H20F2N4O2	CC1=C(F)C=CC(CNC(=O)C2=CC(=NC=N2)C(=O)NCC2=CC(C)=C(F)C=C2)=C1	MMP13		-7.399	0.00121513	88	7335	803.418
DB11274	Dihydro-alpha-ergocryptine	approved	C32H43N5O5	[H][C@@]12CCCN1C(=O)[C@H](CC(C)C)N1C(=O)[C@](NC(=O)[C@H]3CN(C)[C@]4([H])CC5=CNC6=CC=CC(=C56)[C@@]4([H])C3)(O[C@@]21O)C(C)C		Alpha-dihydroergocryptine is usually referred to the mixture of the alpha and beta dihydroergocryptine. These two compounds are differentiated in the position of a methyl group. This structural difference is due to a proteinogenic amino acid replacement from leucine to isoleucine.[T195] Both compounds are hydrogenated ergot derivatives. Alpha-dihydroergocryptine approved drug product is as a part…	-7.264	0.00258725	136	4777	806.022
DB03226	Trifluoroethanol	experimental	C2H3F3O	OCC(F)(F)F	Not-Available,ADH1C,HRAS	A non-aqueous co-solvent that serves as tool to study protein folding. It is also used in various pharmaceutical, chemical and engineering applications.	-3.65	0.750429	8457	77	806.963
DB03163	2-oxopropyl-CoM	experimental	C5H10O4S2	CC(=O)CSCCS(O)(=O)=O	xecC		-3.812	0.747665	8367	78	807.853
DB07079	3-{[4-(but-2-yn-1-yloxy)phenyl]sulfonyl}propane-1-thiol	experimental	C13H16O3S2	CC#CCOC1=CC=C(C=C1)S(=O)(=O)CCCS	ADAM17		-4.184	0.743096	7968	82	808.317
DB01197	Captopril	approved	C9H15NO3S	C[C@H](CS)C(=O)N1CCC[C@H]1C(O)=O	ACE,MMP2,Not-Available	Captopril is a potent, competitive inhibitor of angiotensin-converting enzyme (ACE), the enzyme responsible for the conversion of angiotensin I (ATI) to angiotensin II (ATII). ATII regulates blood pressure and is a key component of the renin-angiotensin-aldosterone system (RAAS). Captopril may be used in the treatment of hypertension.	-4.822	0.721111	6616	99	809.311
DB02033	N-(3-Cyclopropyl(5,6,7,8,9,10-Hexahydro-2-Oxo-2h-Cycloocta[B]Pyran-3-Yl)Methyl)Phenylbenzensulfonamide	experimental	C27H29NO5S	OC1=C([C@@H](C2CC2)C2=CC=CC(NS(=O)(=O)C3=CC=CC=C3)=C2)C(=O)OC2=C1CCCCCC2	gag-pol		-6.864	0.144464	426	1561	815.467
DB15345	GSK-945237	investigational	C24H26FN5O3	FC1=C2[C@H](CN3CCC(CC3)NCC3=NN=C4OCCOC4=C3)CN3C2=C(C=C1)C=CC3=O		GSK-945237 is under investigation in clinical trial NCT01039610 (A Single Center Four Part Study in Healthy Adult Subjects to Evaluate: the Safety, Tolerability and Pharmacokinetics of a Single Oral Dose and Repeat Escalating Oral Doses of GSK945237; the Effect of Linezolid on Hematology Safety Parameters; and the Effects of GSK945237 and Moxifloxacin on QTc.).	-7.422	0.000874524	84	7950	817.19
DB08221	N-{4-METHYL-3-[(3-PYRIMIDIN-4-YLPYRIDIN-2-YL)AMINO]PHENYL}-3-(TRIFLUOROMETHYL)BENZAMIDE	experimental	C24H18F3N5O	CC1=CC=C(NC(=O)C2=CC=CC(=C2)C(F)(F)F)C=C1NC1=NC=CC=C1C1=CC=NC=N1	TEK		-7.451	0.000416326	78	8565	817.355
DB07161	5-phenyl-1H-indazol-3-amine	experimental	C13H11N3	NC1=NNC2=CC=C(C=C12)C1=CC=CC=C1	JAK2		-5.968	0.623768	2749	244	818.997
DB04684	BIS(HEXAMETHYLENE)TRIAMINE	experimental	C12H29N3	NCCCCCCNCCCCCCN			-3.739	0.744263	8405	80	820
DB02642	[[N-(Benzyloxycarbonyl)Amino]Methyl]Phosphate	experimental	C9H12NO5P	OP(O)(=O)CNC(=O)OCC1=CC=CC=C1	bla,bla,blaZ		-5.234	0.701086	5338	126	820.115
DB11102	N-acetyltyrosine	approved	C11H13NO4	CC(=O)N[C@@H](CC1=CC=C(O)C=C1)C(O)=O		N-acetyltyrosine, also referred to as N-acetyl-L-tyrosine, is used in place of as a tyrosine precursor. [DB00135] is a non-essential amino acid with a polar side group. N-acetyltyrosine is administered as parenteral nutrition or intravenous infusion due to its enhanced solubility compared to tyrosine [A32652]. It is typically administered as a source of nutritional support where oral nutrition is…	-5.004	0.712467	6098	111	822.726
DB06519	Edaglitazone	investigational	C24H20N2O4S2	CC1=C(CCOC2=C3C=CSC3=C(CC3SC(=O)N=C3O)C=C2)N=C(O1)C1=CC=CC=C1			-7.01	0.0983128	288	2356	823.728
DB03039	4-(Aminosulfonyl)-N-[(2,5-Difluorophenyl)Methyl]-Benzamide	experimental	C14H12F2N2O3S	NS(=O)(=O)C1=CC=C(C=C1)C(=O)NCC1=CC(F)=CC=C1F	CA2		-6.347	0.449361	1474	463	826.113
DB02078	Triglyme	experimental	C8H18O4	COCCOCCOCCOC	tkt2,lolB,PFN2,lolB,AGR_C_2535,cysE,FYN,PPIF,BCE_3424,SPO2066	Triethylene glycol dimethyl ether (also called triglyme) is a glycol ether used as a solvent.	-3.038	0.744648	8655	79	826.889
DB02519	Indirubin-5-sulphonate	experimental	C16H10N2O5S	[H]N1C(=O)\C(C2=C1C=CC(=C2)S(O)(=O)=O)=C1/N([H])C2=CC=CC=C2C1=O	PYGM,CRK2		-6.863	0.143324	427	1604	827.592
DB07189	(1S,3R,6S)-4-oxo-6-{4-[(2-phenylquinolin-4-yl)methoxy]phenyl}-5-azaspiro[2.4]heptane-1-carboxylic-acid	experimental	C29H24N2O4	[H][C@@]1(C[C@@]11C[C@]([H])(NC1=O)C1=CC=C(OCC2=CC(=NC3=C2C=CC=C3)C2=CC=CC=C2)C=C1)C(O)=O	ADAM17		-7.256	0.00255606	144	4821	833.201
DB02643	N-Dodecyl-N,N-Dimethyl-3-Ammonio-1-Propanesulfonate	experimental	C17H38NO3S+	CCCCCCCCCCCC[N+](C)(C)CCCS(O)(=O)=O	PIII,IGF1,MAOB		-4.287	0.734145	7829	89	834.734
DB12978	Pexidartinib	approved; investigational	C20H15ClF3N5	FC(F)(F)C1=CC=C(CNC2=NC=C(CC3=CNC4=NC=C(Cl)C=C34)C=C2)C=N1		Pexidartinib has been used in trials studying the treatment of Solid Tumors.	-6.968	0.10526	319	2186	835.065
DB08030	3-[(4'-cyanobiphenyl-4-yl)oxy]-N-hydroxypropanamide	experimental	C16H14N2O3	ONC(=O)CCOC1=CC=C(C=C1)C1=CC=C(C=C1)C#N	MMP3		-5.833	0.645852	3235	217	837.851
DB02899	N-Carboxymethionine	experimental	C6H11NO4S	[H][C@@](CCSC)(NC(O)=O)C(O)=O	thyA,ureC,ureB,ureA,Not-Available,Not-Available,TTHA1387		-4.406	0.731336	7642	92	838.489
DB08815	Lurasidone	approved; investigational	C28H36N4O2S	[H][C@@]12[C@H]3CC[C@H](C3)[C@]1([H])C(=O)N(C[C@@H]1CCCC[C@H]1CN1CCN(CC1)C1=NSC3=CC=CC=C13)C2=O		Lurasidone is an atypical antipsychotic developed by Dainippon Sumitomo Pharma. It was approved by the U.S. Food and Drug Administration (FDA) for treatment of schizophrenia on October 29, 2010 and is currently pending approval for the treatment of bipolar disorder in the United States.	-7.021	0.0927563	279	2520	838.499
DB02219	3-Cyclohexyl-1-Propylsulfonic-Acid	experimental	C9H19NO3S	OS(=O)(=O)CCCNC1CCCCC1			-4.437	0.729786	7582	93	839.718
DB06809	Plerixafor	approved	C28H54N8	C(N1CCCNCCNCCCNCC1)C1=CC=C(CN2CCCNCCNCCCNCC2)C=C1	CXCR4	Plerixafor is a hematopoietic stem cell mobilizer. It is used to stimulate the release of stem cells from the bone marrow into the blood in patients with non-Hodgkin lymphoma and multiple myeloma for the purpose of stimulating the immune system. These stem cells are then collected and used in autologous stem cell transplantation to replace blood-forming cells that were destroyed by chemotherapy. …	-7.096	0.0642506	225	3142	840.803
DB03628	ISO24	experimental	C9H12NO4P	CCC1=CC=C(NC(=O)P(O)(O)=O)C=C1	SRC		-5.09	0.702989	5797	122	840.972
DB02556	D-Phenylalanine	experimental	C9H11NO2	N[C@H](CC1=CC=CC=C1)C(O)=O	CCBL1,CRH	An essential aromatic amino acid that is a precursor of melanin; dopamine; noradrenalin (norepinephrine), and thyroxine. [PubChem]	-4.732	0.719822	6878	103	841.685
DB06922	2-[(1R)-1-carboxy-2-naphthalen-1-ylethyl]-1,3-dioxo-2,3-dihydro-1H-isoindole-5-carboxylic-acid	experimental	C22H15NO6	[H][C@](CC1=CC=CC2=CC=CC=C12)(N1C(=O)C2=CC=C(C=C2C1=O)C(O)=O)C(O)=O	ampC		-7.137	0.0489361	200	3545	842.021
DB04518	3-[4-(2,4-Dimethyl-Thiazol-5-Yl)-Pyrimidin-2-Ylamino]-Phenol	experimental	C15H14N4OS	CC1=NC(C)=C(S1)C1=NC(NC2=CC=CC(O)=C2)=NC=C1	CDK2		-6.506	0.327134	1020	697	843.173
DB03455	(1H-indol-3-yl)-(2-mercapto-ethoxyimino)-acetic-acid	experimental	C12H14N2O3S	[H][C@](NOCCS)(C(O)=O)C1=CNC2=C1C=CC=C2	IL2	(1H-indol-3-yl)-(2-mercapto-ethoxyimino)-acetic acid is a solid. This compound belongs to the indole-3-acetic acid derivatives. These are compounds containing an acetic acid (or a derivative) linked to the C3 carbon atom of an indole. (1H-indol-3-yl)-(2-mercapto-ethoxyimino)-acetic acid is known to target interleukin-2.	-4.874	0.71336	6469	110	843.558
DB13042	Fenoverine	investigational	C26H25N3O3S	O=C(CN1CCN(CC2=CC3=C(OCO3)C=C2)CC1)N1C2=CC=CC=C2SC2=CC=CC=C12		Fenoverine has been used in trials studying the treatment of Irritable Bowel Syndrome.	-6.999	0.0957321	297	2399	844.099
DB01761	4-[5-[2-(1-Phenyl-Ethylamino)-Pyrimidin-4-Yl]-1-Methyl-4-(3-Trifluoromethylphenyl)-1h-Imidazol-2-Yl]-Piperidine	experimental	C28H29F3N6	C[C@H](NC1=NC=CC(=N1)C1=C(N=C(C2CCNCC2)N1C)C1=CC(=CC=C1)C(F)(F)F)C1=CC=CC=C1	MAPK14		-7.364	0.00119874	97	7358	844.823
DB11363	Alectinib	approved; investigational	C30H34N4O2	CCC1=CC2=C(C=C1N1CCC(CC1)N1CCOCC1)C(C)(C)C1=C(C3=C(N1)C=C(C=C3)C#N)C2=O		"Alectinib is a second generation oral drug that selectively inhibits the activity of anaplastic lymphoma kinase (ALK) tyrosine kinase. It is specifically used in the treatment of non-small cell lung cancer (NSCLC) expressing the ALK-EML4 (echinoderm microtubule-associated protein-like 4) fusion protein that causes proliferation of NSCLC cells. Inhibition of ALK prevents phosphorylation and subse…	-7.251	0.00253726	147	4864	845.581
DB02486	2-Hydroxyethyl-Disulfide	experimental	C4H10O2S2	OCCSSCCO	GSTA1,E		-3.086	0.743038	8646	83	847.123
DB11986	Entrectinib	approved; investigational	C31H34F2N6O2	CN1CCN(CC1)C1=CC=C(C(=O)NC2=NNC3=CC=C(CC4=CC(F)=CC(F)=C4)C=C23)C(NC2CCOCC2)=C1		Entrectinib is under investigation for the treatment of CNS Tumors, Solid Tumors, and Neuroblastoma.	-7.336	0.00160109	108	6657	847.913
DB13791	Penfluridol	experimental	C28H27ClF5NO	OC1(CCN(CCCC(C2=CC=C(F)C=C2)C2=CC=C(F)C=C2)CC1)C1=CC(=C(Cl)C=C1)C(F)(F)F			-7.264	0.00233444	138	5224	849.065
DB13014	Hypericin	investigational	C30H16O8	CC1=CC(O)=C2C(=O)C3=C(O)C=C(O)C4=C3C3=C2C1=C1C(C)=CC(O)=C2C(=O)C5=C(O)C=C(O)C4=C5C3=C12		Hypericin is under investigation for the treatment of Cutaneous T-cell Lymphoma.	-6.968	0.101024	316	2284	849.555
DB08896	Regorafenib	approved	C21H15ClF4N4O3	CNC(=O)C1=CC(OC2=CC(F)=C(NC(=O)NC3=CC=C(Cl)C(=C3)C(F)(F)F)C=C2)=CC=N1		Regorafenib is an orally-administered inhibitor of multiple kinases. It is used for the treatment of metastatic colorectal cancer and advanced gastrointestinal stromal tumours. FDA approved on September 27, 2012. Approved use of Regorafenib was expanded to treat Hepatocellular Carcinoma in April, 2017.	-7.049	0.0836022	264	2746	851.436
DB13040	Gandotinib	investigational	C23H25ClFN7O	CC1=CC(NC2=NN3C(CC4=CC=C(Cl)C=C4F)=C(C)N=C3C(CN3CCOCC3)=C2)=NN1		Gandotinib has been used in trials studying the treatment of Myelofibrosis, Polycythemia Vera, Primary Myelofibrosis, Thrombocythemia, Essential, and Myeloproliferative Disorders, among others.	-6.988	0.0964325	304	2394	853.098
DB07435	1,2,3-TRIHYDROXY-1,2,3,4-TETRAHYDROBENZO[A]PYRENE	experimental	C20H16O3	[H][C@@]1(O)CC2=C3C=CC4=CC=CC5=CC=C(C=C2[C@@]([H])(O)[C@]1([H])O)C3=C45	POLK,polA		-7.362	0.00116551	98	7460	855.032
DB03844	N-(2,6-Diflouro-Benzyl)-4-Sulfamoyl-Benzamide	experimental	C14H12F2N2O3S	NS(=O)(=O)C1=CC=C(C=C1)C(=O)NCC1=C(F)C=CC=C1F	CA2		-5.945	0.614396	2840	260	859.302
DB12391	Sagopilone	investigational	C30H41NO6S	C[C@H]1CCC[C@@]2(C)O[C@H]2C[C@H](OC(=O)C[C@H](O)C(C)(C)C(=O)[C@H](CC=C)[C@H]1O)C1=CC=C2SC(C)=NC2=C1		Sagopilone has been used in trials studying the treatment of Melanoma, Neoplasms, CNS Disease, Breast Cancer, and Breast Neoplasms, among others. It is a so-called fully synthetic epothilone and is the first such compound to be in clinical development to combat several forms of cancer. Epothilones are 16-member ring macrolides with antimicrotubule activity that share a similar mechanism of action…	-7.264	0.00222313	137	5399	860.037
DB01955	1,4-Butanediol	experimental	C4H10O2	OCCCCO	MAN1B1,PLA2G2A,PLA2G2E,rsuA,mepA		-3.54	0.738651	8503	87	860.094
DB00878	Chlorhexidine	approved; vet_approved; withdrawn	C22H30Cl2N10	ClC1=CC=C(NC(=N)NC(=N)NCCCCCCNC(=N)NC(=N)NC2=CC=C(Cl)C=C2)C=C1	Not-Available	A disinfectant and topical anti-infective agent used also as mouthwash to prevent oral plaque.	-7.179	0.0187334	177	4206	862.822
DB03157	N,O-Didansyl-L-Tyrosine	experimental	C33H33N3O7S2	[H][C@@](CC1=CC=C(OS(=O)(=O)C2=CC=CC3=C2C=CC=C3N(C)C)C=C1)(NS(=O)(=O)C1=CC=CC2=C1C=CC=C2N(C)C)C(O)=O	thyA		-7.241	0.00253726	153	4869	863.109
DB02508	Isopentyl-Pyrophosphate	experimental	C5H14O7P2	CC(C)CCO[P@](O)(=O)OP(O)(O)=O	ispA,FDPS,onr,ispA		-4.232	0.725821	7915	95	867.136
DB07742	N-(2,3-DIFLUORO-BENZYL)-4-SULFAMOYL-BENZAMIDE	experimental	C14H12F2N2O3S	NS(=O)(=O)C1=CC=C(C=C1)C(=O)NCC1=CC=CC(F)=C1F	CA2		-6.188	0.505187	1986	380	868.723
DB04387	1-Hydroxy-2-Amino-3-Cyclohexylpropane	experimental	C9H19NO	N[C@H](CO)CC1CCCCC1	REN,SAP2		-4.297	0.722143	7814	97	870.608
DB08820	Ivacaftor	approved	C24H28N2O3	CC(C)(C)C1=CC(=C(O)C=C1NC(=O)C1=CNC2=CC=CC=C2C1=O)C(C)(C)C	CFTR	"Ivacaftor (also known as Kalydeco or VX-770) is a drug used for the management of Cystic Fibrosis (CF). It is manufactured and distributed by Vertex Pharmaceuticals. It was approved by the Food and Drug Administration on January 31, 2012[L768], and by Health Canada in late 2012.[L6841] Ivacaftor is administered as a monotherapy and also administered in combination with other drugs for the manage…	-6.991	0.0917478	302	2537	875.314
DB14676	Fagrocorat	experimental	C29H29F3N2O2	[H][C@]12CCC3=C(C=CC(=C3)C(=O)NC3=C(C)N=CC=C3)[C@]1(CC1=CC=CC=C1)CC[C@@](O)(C2)C(F)(F)F			-7.32	0.00160437	116	6638	877.501
DB03679	2-Hydroxy-Tryptophan	experimental	C11H12N2O3	[H][C@](N)(CC1=C(O)NC2=CC=CC=C12)C(O)=O	qheDH		-5.331	0.681484	4998	157	885.825
DB15161	Pittsburgh-Compound-B	investigational	C14H12N2OS	[11CH3]NC1=CC=C(C=C1)C1=NC2=C(S1)C=C(O)C=C2		Pittsburgh Compound B is under investigation in clinical trial NCT01723553 (Amyloid-related Imaging Abnormalities (Microbleeds) in Atypical AD).	-5.396	0.677002	4756	165	885.856
DB08490	CTS-1027	experimental; investigational	C19H20ClNO6S	ONC(=O)C1(CS(=O)(=O)C2=CC=C(OC3=CC=C(Cl)C=C3)C=C2)CCOCC1	MMP13	CTS-1027 has been used in trials studying the treatment of Hepatitis C and Chronic Hepatitis C Virus Infection.	-6.68	0.165267	669	1177	887.363
DB02197	4-[(4-Imidazo[1,2-a]Pyridin-3-Ylpyrimidin-2-Yl)Amino]Benzenesulfonamide	experimental	C17H14N6O2S	NS(=O)(=O)C1=CC=C(NC2=NC(=CC=N2)C2=CN=C3C=CC=CN23)C=C1	CDK2		-6.637	0.170464	735	1073	888.062
DB07745	2-{[4-(TRIFLUOROMETHOXY)BENZOYL]AMINO}ETHYL-DIHYDROGEN-PHOSPHATE	experimental	C10H11F3NO6P	OP(O)(=O)OCCNC(=O)C1=CC=C(OC(F)(F)F)C=C1	trpA,trpB		-5.417	0.673042	4673	169	888.671
DB14914	Flortaucipir-F-18	investigational	C16H10FN3	[18F]C1=CC=C(C=N1)C1=CC=C2C(NC3=C2C=NC=C3)=C1		Flortaucipir F-18 is under investigation in clinical trial NCT02278367 (Clinical Evaluation of 18F-AV-1451).	-6.375	0.375468	1383	572	889.425
DB00549	Zafirlukast	approved; investigational	C31H33N3O6S	COC1=CC(=CC=C1CC1=CN(C)C2=C1C=C(NC(=O)OC1CCCC1)C=C2)C(=O)NS(=O)(=O)C1=CC=CC=C1C	CYSLTR1	"Zafirlukast is an oral leukotriene receptor antagonist (LTRA) for the maintenance treatment of asthma, often used in conjunction with an inhaled steroid and/or long-acting bronchodilator. It is available as a tablet and is usually dosed twice daily. Another leukotriene receptor antagonist is montelukast (Singulair), which is usually taken just once daily.	-7.267	0.00195985	134	5937	891.941
DB08006	N-anthracen-2-yl-5-methyl[1,2,4]triazolo[1,5-a]pyrimidin-7-amine	experimental	C20H15N5	CC1=NC2=NC=NN2C(NC2=CC3=CC4=CC=CC=C4C=C3C=C2)=C1	DHODH		-7.148	0.0239572	195	4086	892.62
DB08191	4-(5-phenyl-1H-pyrrolo[2,3-b]pyridin-3-yl)benzoic-acid	experimental	C20H14N2O2	OC(=O)C1=CC=C(C=C1)C1=CNC2=C1C=C(C=N2)C1=CC=CC=C1	SGK1		-6.812	0.141865	492	1627	894.698
DB05835	NS-3728	investigational	C16H9BrF6N6O	FC(F)(F)C1=CC(=CC(NC(=O)NC2=C(C=CC(Br)=C2)C2=NNN=N2)=C1)C(F)(F)F		NS3728 is an orally active chloride channel blocker for the treatment of cancer.	-6.704	0.160228	623	1285	894.737
DB02337	S-(D-Carboxybutyl)-L-Homocysteine	experimental	C9H17NO4S	N[C@@H](CCSCCCCC(O)=O)C(O)=O	BHMT		-4.184	0.720885	7969	101	897.145
DB02419	Ethyl-Oxo(Piperidin-1-Yl)Acetate	experimental	C9H15NO3	CCOC(=O)C(=O)N1CCCCC1	PPIA		-4.332	0.718755	7758	104	898.238
DB15327	Abivertinib	investigational	C26H26FN7O2	CN1CCN(CC1)C1=CC=C(NC2=NC3=C(C=CN3)C(OC3=CC(NC(=O)C=C)=CC=C3)=N2)C=C1F		Abivertinib is under investigation in clinical trial NCT03300115 (Clinical Trial of the Efficacy and Safety of AC0010 in the Treatment of EGFR T790M Patients With Advanded NSCLC).	-7.259	0.00205237	143	5722	904.57
DB02861	4-(Aminosulfonyl)-N-[(3,4,5-Trifluorophenyl)Methyl]-Benzamide	experimental	C14H11F3N2O3S	NS(=O)(=O)C1=CC=C(C=C1)C(=O)NCC1=CC(F)=C(F)C(F)=C1	CA2		-6.253	0.447152	1757	466	904.855
DB00246	Ziprasidone	approved	C21H21ClN4OS	ClC1=C(CCN2CCN(CC2)C2=NSC3=CC=CC=C23)C=C2CC(=O)NC2=C1	HTR1E,HTR2C,HTR3A,HTR6,HTR7,HRH1,ADRA1A,ADRA1B,ADRA2A,ADRA2B,DRD2,ADRA2C,CHRM1,CHRM2,CHRM3,CHRM4,CHRM5,HTR2A,DRD1,DRD5,DRD3,DRD4,HTR1A,HTR1B,HTR1D	Ziprasidone (marketed as Geodon, Zeldox) is an atypical antipsychotic and gained FDA approval in 2001. Ziprasidone is Food and Drug Administration (FDA) approved for the treatment of schizophrenia. It may also be used to treat Bipolar I disorder as monotherapy for the acute treatment of manic or mixed episodes, or as adjunctive therapy along with lithium or valproate for maintenance. The intramus…	-6.769	0.145319	541	1524	908.011
DB00127	Spermine	experimental; nutraceutical	C10H26N4	NCCCNCCCCNCCCN	SMS,SMOX,Not-Available,ODC1	Spermine is a spermidine-derived biogenic polyamine found as a polycation at all pH values. Found in various tissues and organisms, it often acts as an essential growth factor in some bacterial species. Spermine is associated with nucleic acids, particularly in viruses, and is thought to stabilize the helical structure.	-3.693	0.721448	8426	98	908.707
DB03564	(4r)-2-Methylpentane-2,4-Diol	experimental	C6H14O2	C[C@H](O)CC(C)(C)O	Not-Available,xylA		-3.926	0.720975	8266	100	909.175
DB13240	Cymarin	experimental	C30H44O9	[H][C@@]1(CC[C@]2(O)[C@]3([H])CC[C@]4(O)C[C@H](CC[C@]4(C=O)[C@@]3([H])CC[C@]12C)O[C@H]1C[C@H](OC)[C@H](O)[C@@H](C)O1)C1=CC(=O)OC1			-7.031	0.0718611	274	3020	909.659
DB03384	Fica	experimental	C11H11FN2OS	FC1=CC2=C(NC(=C2)C(=O)NCCS)C=C1	CASP7		-5.631	0.646541	3874	214	910.514
DB06879	5-(4'-AMINO-1'-ETHYL-5',8'-DIFLUORO-1'H-SPIRO[PIPERIDINE-4,2'-QUINAZOLINE]-1-YLCARBONYL)PICOLINONITRILE	experimental	C21H22F2N6O	CCN1C2=C(F)C=CC(F)=C2C(N)=NC11CCN(CC1)C(=O)C1=CN=C(CC1)C#N	NOS2		-7.075	0.0552476	244	3406	911.627
DB06595	Midostaurin	approved; investigational	C35H30N4O4	CO[C@@H]1[C@@H](C[C@H]2O[C@]1(C)N1C3=C(C=CC=C3)C3=C1C1=C(C4=C(C=CC=C4)N21)C1=C3CNC1=O)N(C)C(=O)C1=CC=CC=C1		Midostaurin (as Rydapt) is a multitarget kinase inhibitor for the treatment for adult patients with newly diagnosed acute myeloid leukemia (AML) who have a specific genetic mutation called FLT3. It was initially characterized as a potential broad-spectrum antineoplastic agent, with activity toward diverse solid and hematopoietic tumors [A19108]. It was approved on April 28, 2017 and has shown to …	-6.955	0.0928262	331	2512	911.851
DB01947	RU78262	experimental	C7H7O5P	OP(O)(=O)OC1=C(C=O)C=CC=C1	SRC		-4.684	0.704337	7007	119	913.145
DB14792	AZD-5991	investigational	C35H34ClN5O3S2	CN1N=C2CSCC3=NN(C)C(CSC4=CC5=C(C=CC=C5)C(OCCCC5=C(N(C)C6=C5C=CC(Cl)=C6C2=C1C)C(O)=O)=C4)=C3		AZD-5991 is under investigation in clinical trial NCT03218683 (Study of AZD5991 in Relapsed or Refractory Haematologic Malignancies.).	-7.291	0.00149883	122	6849	914.1
DB08730	3-FLUORO-5-MORPHOLIN-4-YL-N-[1-(2-PYRIDIN-4-YLETHYL)-1H-INDOL-6-YL]BENZAMIDE	experimental	C26H25FN4O2	FC1=CC(=CC(=C1)C(=O)NC1=CC=C2C=CN(CCC3=CC=NC=C3)C2=C1)N1CCOCC1	MAPK14		-6.9	0.106837	388	2156	914.619
DB07514	3-(2-aminoquinazolin-6-yl)-1-(3,3-dimethylindolin-6-yl)-4-methylpyridin-2(1H)-one	experimental	C24H23N5O	CC1=C(C(=O)N(C=C1)C1=CC=C2C(NCC2(C)C)=C1)C1=CC2=CN=C(N)N=C2C=C1	KDR		-7.253	0.00203573	145	5772	914.844
DB07326	6-chloro-N-pyrimidin-5-yl-3-{[3-(trifluoromethyl)phenyl]amino}-1,2-benzisoxazole-7-carboxamide	experimental	C19H11ClF3N5O2	FC(F)(F)C1=CC(NC2=NOC3=C(C(=O)NC4=CN=CN=C4)C(Cl)=CC=C23)=CC=C1	KDR		-7.218	0.00238856	165	5121	919.22
DB12887	Tazemetostat	investigational	C34H44N4O4	CCN(C1CCOCC1)C1=CC(=CC(C(=O)NCC2=C(C)C=C(C)NC2=O)=C1C)C1=CC=C(CN2CCOCC2)C=C1		Tazemetostat has been used in trials studying the treatment of Rhabdoid Tumors, Synovial Sarcoma, Epithelioid sarcoma, INI1-negative Tumors, and Renal Medullary Carcinoma, among others.	-6.838	0.126497	455	1859	919.698
DB13663	Clofenamide	experimental	C6H7ClN2O4S2	NS(=O)(=O)C1=CC(=C(Cl)C=C1)S(N)(=O)=O			-5.113	0.684786	5718	149	923.029
DB07794	5-(2-PHENYLPYRAZOLO[1,5-A]PYRIDIN-3-YL)-1H-PYRAZOLO[3,4-C]PYRIDAZIN-3-AMINE	experimental	C18H13N7	NC1=NNC2=C1C=C(N=N2)C1=C2C=CC=CN2N=C1C1=CC=CC=C1	MAPK1		-6.46	0.301047	1149	746	925.826
DB02233	6-hydroxy-D-norleucine	experimental	C6H13NO3	[H][C@@](N)(CCCCO)C(O)=O	ansB		-3.69	0.719856	8429	102	927.231
DB08880	Teriflunomide	approved	C12H9F3N2O2	C\C(O)=C(/C#N)C(=O)NC1=CC=C(C=C1)C(F)(F)F		Teriflunomide is the active metabolite of leflunomide, and it acts as an immunomodulatory agent by inhibiting pyrimidine synthesis. It is marketed under the name Aubagio?Â?? and is indicated for the treatment of multiple sclerosis, specifically relapsing forms. The FDA label states an important warning about the risk of hepatoxicity and teratogenicity for patients using teriflunomide.	-5.638	0.640646	3847	225	930.363
DB03306	RU78300	experimental	C8H9O6P	COC1=CC=CC(C=O)=C1OP(O)(O)=O	SRC		-4.433	0.709431	7595	114	930.5
DB14894	Galicaftor	investigational	C28H21F4NO7	OC(=O)C1=CC=C(C=C1)[C@H]1C[C@@H](NC(=O)C2(CC2)C2=CC3=C(OC(F)(F)O3)C=C2)C2=C(O1)C=C(OC(F)F)C=C2		Galicaftor is under investigation in clinical trial NCT03540524 (A Study Looking at the Safety, Tolerability and Efficacy of the Combination of the Study Drugs GLPG2451 and GLPG2222 With or Without GLPG2737 in Patients With Cystic Fibrosis.).	-7.216	0.00235259	167	5201	931.969
DB14850	Deleobuvir	investigational	C34H33BrN6O3	CN1C2=C(C=CC(\C=C\C(O)=O)=C2)N=C1C1(CCC1)NC(=O)C1=CC2=C(C=C1)C(C1CCCC1)=C(N2C)C1=NC=C(Br)C=N1		Deleobuvir is under investigation in clinical trial NCT01983566 (Effect of Food and Increased Gastric pH Value on Bioavailability of a Single Dose of BI 207127 in Healthy Caucasian and Japanese Subjects).	-7.279	0.00145617	126	6915	933.429
DB04633	N-ethyl-N-[3-(propylamino)propyl]propane-1,3-diamine	experimental	C11H27N3	CCCNCCCNCCCNCC	SAT1		-3.881	0.718725	8312	105	934.216
DB13182	Daidzein	experimental	C15H10O4	OC1=CC=C(C=C1)C1=COC2=C(C=CC(O)=C2)C1=O			-5.733	0.623268	3548	246	934.242
DB07993	N~3~-[3-(1H-INDOL-6-YL)BENZYL]PYRIDINE-2,3-DIAMINE	experimental	C20H18N4	NC1=NC=CC=C1NCC1=CC=CC(=C1)C1=CC2=C(C=CN2)C=C1	BACE1		-7.309	0.00120483	119	7352	935.354
DB13674	Cridanimod	experimental	C15H11NO3	OC(=O)CN1C2=CC=CC=C2C(=O)C2=CC=CC=C12			-5.91	0.579137	2977	294	935.542
DB05129	Elsamitrucin	investigational	C33H35NO13	CO[C@@H]1[C@@H](N)[C@@H](O[C@H]2[C@H](OC3=CC=CC4=C3C3=C5C(C(=O)OC6=C5C(=C(C)C=C6)C(=O)O3)=C4O)O[C@H](C)[C@H](O)[C@]2(C)O)O[C@H](C)[C@@H]1O		The cytostatic agent Elsamitrucin is a new fermentation product active in a variety of in vivo tumor models of murine and human origin. (PMID: 8150873)	-7.344	0.000556171	105	8396	938.925
DB00444	Teniposide	approved	C32H32O13S	[H][C@]12COC(=O)[C@]1([H])[C@]([H])(C1=CC(OC)=C(O)C(OC)=C1)C1=CC3=C(OCO3)C=C1[C@@]2([H])O[C@]1([H])O[C@]2([H])CO[C@]([H])(O[C@@]2([H])[C@]([H])(O)[C@@]1([H])O)C1=CC=CS1	TOP2A	A semisynthetic derivative of podophyllotoxin that exhibits antitumor activity. Teniposide inhibits DNA synthesis by forming a complex with topoisomerase II and DNA. This complex induces breaks in double stranded DNA and prevents repair by topoisomerase II binding. Accumulated breaks in DNA prevent cells from entering into the mitotic phase of the cell cycle, and lead to cell death. Teniposide ac…	-6.919	0.0968947	370	2385	939.388
DB11431	Moxidectin	approved; investigational; vet_approved	C37H53NO8	[H][C@@]12OC\C3=C/C=C/[C@H](C)C\C(C)=C\C[C@]4([H])C[C@@]([H])(C[C@]5(C\C(=N/OC)[C@H](C)[C@H](O5)C(\C)=C\C(C)C)O4)OC(=O)[C@]([H])(C=C(C)[C@H]1O)[C@@]23O		Moxidectin is a potent, broad-spectrum endectocide (antiparasitic that is active against endo- and ecto-parasites) with activity against nematodes, insects, and acari. It was first used in cattle followed by an approved use in general animals. It is a semi-synthetic methoxine derivative of nemadectin which is a 16-member pentacyclic lactone of the milbemycin class. Moxidectin differs by the absen…	-7.181	0.00240454	175	5083	943.146
DB07226	N-[4-(2-CHLOROPHENYL)-1,3-DIOXO-1,2,3,6-TETRAHYDROPYRROLO[3,4-C]CARBAZOL-9-YL]FORMAMIDE	experimental	C21H12ClN3O3	ClC1=CC=CC=C1C1=CC2=C(C3=C(N2)C=CC(NC=O)=C3)C2=C1C(=O)NC2=O	WEE1		-7.079	0.0395591	239	3754	947.21
DB15033	Flortaucipir	investigational	C16H10FN3	FC1=CC=C(C=N1)C1=CC=C2C(NC3=C2C=NC=C3)=C1		Flortaucipir is under investigation in clinical trial NCT03507257 (Longitudinal Early-onset Alzheimer's Disease Study Protocol).	-6.334	0.369951	1519	592	948.287
DB05812	Abiraterone	approved	C24H31NO	[H][C@@]12CC=C(C3=CC=CN=C3)[C@@]1(C)CC[C@@]1([H])[C@@]2([H])CC=C2C[C@@H](O)CC[C@]12C		Abiraterone is a derivative of steroidal progesterone and is an innovative drug that offers clinical benefit to patients with hormone refractory prostate cancer. Abiraterone is administered as an acetate salt prodrug because it has a higher bioavailability and less susceptible to hydrolysis than abiraterone itself. FDA approved on April 28, 2011.	-6.643	0.162747	721	1248	948.582
DB01267	Paliperidone	approved	C23H27FN4O3	CC1=C(CCN2CCC(CC2)C2=NOC3=C2C=CC(F)=C3)C(=O)N2CCCC(O)C2=N1	ADRA2A,ADRA2B,ADRA2C,HTR1A,DRD1,CYP3A4,CYP2D6,CYP3A5,HTR2A,DRD2,HRH1,ADRA1A,ADRA1B,DRD4,HTR1D,DRD3,HTR2C	Paliperidone is the primary active metabolite of risperidone. The mechanism of action is unknown but it is likely to act via a similar pathway to risperidone. It has been proposed that the drug's therapeutic activity in schizophrenia is mediated through a combination of central dopamine Type 2 (D2) and serotonin Type 2 (5HT2A) receptor antagonism. Paliperidone is also active as an antagonist at a…	-7.302	0.00114322	120	7535	950.894
DB06445	Diethylnorspermine	investigational	C13H32N4	CCNCCCNCCCNCCCNCC			-3.78	0.716691	8382	108	951.449
DB07072	(1S,2R,5S)-5-[3-(TRIFLUOROMETHYL)-5,6-DIHYDRO[1,2,4]TRIAZOLO[4,3-A]PYRAZIN-7(8H)-YL]-2-(2,4,5-TRIFLUOROPHENYL)CYCLOHEXANAMINE	experimental	C18H19F6N5	[H][C@@]1(CC[C@]([H])(C2=C(F)C=C(F)C(F)=C2)[C@@]([H])(N)C1)N1CCN2C(C1)=NN=C2C(F)(F)F	DPP4		-7.106	0.0205283	220	4142	954.589
DB12850	Etalocib	investigational	C33H33FO6	CCCC1=C(OCCCOC2=CC(O)=C(C=C2CC)C2=CC=C(F)C=C2)C=CC=C1OC1=CC=CC=C1C(O)=O		Etalocib has been used in trials studying the treatment of Pancreatic Cancer, Carcinoma, Non-Small-Cell Lung, and Unspecified Adult Solid Tumor, Protocol Specific.	-6.776	0.133243	531	1723	956.511
DB04180	4-(Aminosulfonyl)-N-[(2,4-Difluorophenyl)Methyl]-Benzamide	experimental	C14H12F2N2O3S	NS(=O)(=O)C1=CC=C(C=C1)C(=O)NCC1=C(F)C=C(F)C=C1	CA2		-6.201	0.442591	1932	474	956.958
DB06622	7-beta-Hydroxyepiandrosterone	investigational	C19H30O3	[H][C@@]12CCC(=O)[C@@]1(C)CC[C@@]1([H])[C@@]2([H])[C@@H](O)C[C@@]2([H])C[C@@H](O)CC[C@]12C			-6.935	0.0899959	358	2569	959.011
DB15584	Luteolin	experimental	C15H10O6	OC1=CC(O)=C2C(=O)C=C(OC2=C1)C1=CC=C(O)C(O)=C1			-6.359	0.345809	1435	643	960.575
DB14090	Dimethyl-sulfone	experimental; investigational	C2H6O2S	CS(C)(=O)=O			-2.532	0.717559	8706	106	960.644
DB03571	3-(5-amino-7-hydroxy-[1,2,3]triazolo[4,5-d]pyrimidin-2-yl)-N-(3,5-dichlorobenzyl)-benzamide	experimental	C18H13Cl2N7O2	NC1=NC2=NN(N=C2C(O)=N1)C1=CC(=CC=C1)C(=O)NCC1=CC(Cl)=CC(Cl)=C1	folB		-7.132	0.00449773	203	4548	960.856
DB05791	Perflubron	investigational	C8BrF17	FC(F)(F)C(F)(F)C(F)(F)C(F)(F)C(F)(F)C(F)(F)C(F)(F)C(F)(F)Br		Perflubron (Oxygent) is being developed as an intravascular oxygen carrier designed to augment oxygen delivery in surgical patients.	-6.626	0.16435	759	1218	961.489
DB01395	Drospirenone	approved	C24H30O3	[H][C@@]12C[C@]1([H])[C@@]1([H])[C@]3([H])[C@]4([H])C[C@]4([H])[C@@]4(CCC(=O)O4)[C@@]3(C)CC[C@]1([H])[C@@]1(C)CCC(=O)C=C21	PGR,NR3C2,AR	Drospirenone is a synthetic progestin that is an analog to spironolactone. It is found in a number of birth control formulations. Drospirenone differs from other synthetic progestins in that its pharmacological profile in preclinical studies shows it to be closer to the natural progesterone. As such it has anti-mineralocorticoid properties, counteracts the estrogen-stimulated activity of the reni…	-7.249	0.0018091	149	6217	962.462
DB00712	Flurbiprofen	approved; investigational	C15H13FO2	CC(C(O)=O)C1=CC(F)=C(C=C1)C1=CC=CC=C1	PTGS1,PTGS2	Flurbiprofen, a propionic acid derivative, is a nonsteroidal anti-inflammatory agent (NSAIA) with antipyretic and analgesic activity. Oral formulations of flurbiprofen may be used for the symptomatic treatment of rheumatoid arthritis, osteoarthritis and anklylosing spondylitis. Flurbiprofen may also be used topically prior to ocular surgery to prevent or reduce intraoperative miosis. Flurbiprofen…	-6.007	0.528049	2603	357	963.987
DB08995	Diosmin	approved; investigational	C28H32O15	COC1=C(O)C=C(C=C1)C1=CC(=O)C2=C(O)C=C(O[C@@H]3O[C@H](CO[C@@H]4O[C@@H](C)[C@H](O)[C@@H](O)[C@H]4O)[C@@H](O)[C@H](O)[C@H]3O)C=C2O1		Diosmin is a semisynthetic drug indicated for the treatment of venous disease. Diosmin is a flavone that can be found in the plant Teucrium gnaphalodes. Diosmin is available as a prescription medicine in several European countries, and is available as a nutritional supplement in the United States and the rest of Europe. It should be noted that clinical studies have been inconclusive and no articl…	-7.133	0.00265077	202	4601	964.055
DB07789	1-[5-Methyl-2-(trifluoromethyl)furan-3-yl]-3-[5-[2-[[6-(1H-1,2,4-triazol-5-ylamino)pyrimidin-4-yl]amino]ethyl]-1,3-thiazol-2-yl]urea	experimental	C18H17F3N10O2S	CC1=CC(NC(=O)NC2=NC=C(CCNC3=CC(NC4=NC=NN4)=NC=N3)S2)=C(O1)C(F)(F)F	PLK1		-7.162	0.00247051	186	5002	964.558
DB03854	Pentane-1,5-Diamine	experimental	C5H14N2	NCCCCCN	ispD	A foul-smelling diamine formed by bacterial decarboxylation of lysine. [PubChem]	-3.442	0.716216	8552	109	965.488
DB08703	12-(2-hydroxyethyl)-2-(1-methylethoxy)-13,14-dihydronaphtho[2,1-a]pyrrolo[3,4-c]carbazol-5(12H)-one	experimental	C27H24N2O3	CC(C)OC1=CC=C2C(CCC3=C2C2=C(C=NC2=O)C2=C3N(CCO)C3=CC=CC=C23)=C1	MAP3K9		-6.835	0.11552	463	2015	965.891
DB01836	[4-(6-Chloro-Naphthalene-2-Sulfonyl)-Piperazin-1-Yl]-(3,4,5,6-Tetrahydro-2h-[1,4']Bipyridinyl-4-Yl)-Methanone	experimental	C25H27ClN4O3S	ClC1=CC=C2C=C(C=CC2=C1)S(=O)(=O)N1CCN(CC1)C(=O)C1CCN(CC1)C1=CC=NC=C1	PRSS1		-7.251	0.00170734	146	6397	966.417
DB00149	Leucine	investigational; nutraceutical	C6H13NO2	CC(C)C[C@H](N)C(O)=O	LARS2,BCAT2,BCAT1,LCMT2,LCMT1,LARS	An essential branched-chain amino acid important for hemoglobin formation. [PubChem]	-4.111	0.708665	8072	116	967.653
DB08073	(2S)-1-(1H-INDOL-3-YL)-3-{[5-(3-METHYL-1H-INDAZOL-5-YL)PYRIDIN-3-YL]OXY}PROPAN-2-AMINE	experimental	C24H23N5O	[H][C@@](N)(COC1=CN=CC(=C1)C1=CC=C2NN=C(C)C2=C1)CC1=CNC2=CC=CC=C12	AKT2,GSK3B,PRKACA,PKIA		-7.272	0.00122609	128	7324	968.231
DB02170	1,8-Di-Hydroxy-4-Nitro-Xanthen-9-One	experimental	C13H7NO6	OC1=CC=C(C2=C1C(=O)C1=C(O)C=CC=C1O2)[N+]([O-])=O	CSNK2A1		-6.476	0.257623	1113	843	968.638
DB06997	2-(4-fluorophenyl)-N-{[3-fluoro-4-(1H-pyrrolo[2,3-b]pyridin-4-yloxy)phenyl]carbamoyl}acetamide	experimental	C22H16F2N4O3	FC1=CC=C(CC(=O)NC(=O)NC2=CC(F)=C(OC3=CC=NC4=C3C=CN4)C=C2)C=C1	MET		-7.071	0.0378417	248	3786	968.983
DB02613	Decylamine-N,N-Dimethyl-N-Oxide	experimental	C12H27NO	CCCCCCCCCC[N+](C)(C)[O-]	fhuA,DHODH,lytA,PNLIPRP2		-3.76	0.711811	8392	112	969.486
DB04113	N-Formylpiperidine	experimental	C6H11NO	O=CN1CCCCC1	ADH1C		-3.862	0.71054	8327	113	970.026
DB15308	Ridinilazole	investigational	C24H16N6	N1C2=CC(=CC=C2N=C1C1=CC=NC=C1)C1=CC2=C(C=C1)N=C(N2)C1=CC=NC=C1		Ridinilazole is under investigation in clinical trial NCT02092935 (A Study of SMT19969 Compared With Vancomycin for the Treatment of Clostridium Difficile-Associated Diarrhoea (CDAD)).	-7.236	0.00192064	157	6024	972.506
DB00659	Acamprosate	approved; investigational	C5H11NO4S	CC(=O)NCCCS(O)(=O)=O	GRIN3A,GRM5,GRM1,GRM2,GRM3	Acamprosate, also known by the brand name Campral&trade;, is a drug used for treating alcohol dependence. Acamprosate is thought to stabilize the chemical balance in the brain that would otherwise be disrupted by alcoholism, possibly by blocking glutaminergic N-methyl-D-aspartate receptors, while gamma-aminobutyric acid type A receptors are activated. Reports indicate that acamprosate only works …	-3.958	0.709204	8231	115	972.916
DB08155	N-{2-[4-(AMINOSULFONYL)PHENYL]ETHYL}ACETAMIDE	experimental	C10H14N2O3S	CC(=O)NCCC1=CC=C(C=C1)S(N)(=O)=O	CA1,CA2		-5.096	0.677547	5773	164	973.022
DB11851	Bafetinib	investigational	C30H31F3N8O	CN(C)[C@H]1CCN(CC2=C(C=C(C=C2)C(=O)NC2=CC=C(C)C(NC3=NC=CC(=N3)C3=CN=CN=C3)=C2)C(F)(F)F)C1		Bafetinib has been used in trials studying the treatment of Adult Gliosarcoma, Adult Mixed Glioma, Adult Glioblastoma, Chronic Myeloid Leukemia, and Acute Lymphocytic Leukemia, among others.	-7.169	0.00235573	183	5198	975.312
DB15133	Tepotinib	investigational	C29H28N6O2	CN1CCC(COC2=CN=C(N=C2)C2=CC(CN3N=C(C=CC3=O)C3=CC(=CC=C3)C#N)=CC=C2)CC1		Tepotinib is under investigation in clinical trial NCT03531762 (Effect of a Proton Pump Inhibitor on the Pharmacokinetics (PK) of Tepotinib).	-7.325	0.000308506	110	8659	975.956
DB15437	Rocacetrapib	investigational	C31H34F7NO3	COC1=C(C=C(C(C)C)C(F)=C1)C1=C(CN2[C@@H](C)[C@H](OC2=O)C2=CC(=CC(=C2)C(F)(F)F)C(F)(F)F)CC(C)(C)CC1		Rocacetrapib is under investigation in clinical trial NCT02156544 (Study to Investigate the Safety/Tolerability and Pharmacokinetics/Pharmacodynamics of CKD-519).	-7.317	0.000784495	117	8151	976.559
DB03159	CRA_8696	experimental	C21H17N3O	NC(=[NH2+])C1=CC=C2NC(=CC2=C1)C1=CC=CC(=C1[O-])C1=CC=CC=C1	F2,PRSS1,PLAU		-7.022	0.0535309	277	3456	978.423
DB04888	Bifeprunox	investigational	C24H23N3O2	O=C1NC2=C(O1)C(=CC=C2)N1CCN(CC2=CC(=CC=C2)C2=CC=CC=C2)CC1		Bifeprunox is a novel atypical antipsychotic agent which, along with SLV313, [aripiprazole] and SSR-181507 combines minimal D2 receptor agonism with 5-HT receptor agonism.	-6.957	0.0786424	330	2910	979.949
DB06718	Stanozolol	approved; vet_approved	C21H32N2O	[H][C@@]12CC[C@](C)(O)[C@@]1(C)CC[C@@]1([H])[C@@]2([H])CC[C@@]2([H])CC3=NNC=C3C[C@]12C	Not-Available,Not-Available	Stanozolol is a synthetic anabolic steroid with therapeutic uses in treating hereditary angioedema. Stanozolol is derived from testosterone, and has been abused by several high profile professional athletes.	-6.951	0.0805579	336	2861	980.457
DB07728	2-[2-(2-FLUOROPHENYL)PYRIDIN-4-YL]-1,5,6,7-TETRAHYDRO-4H-PYRROLO[3,2-C]PYRIDIN-4-ONE	experimental	C18H14FN3O	FC1=C(C=CC=C1)C1=CC(=CC=N1)C1=CC2=C(CCNC2=O)N1	MAPKAPK2,MAPKAPK3		-6.955	0.0789263	332	2899	981.055
DB06144	Sertindole	approved; investigational; withdrawn	C24H26ClFN4O	FC1=CC=C(C=C1)N1C=C(C2CCN(CCN3CCNC3=O)CC2)C2=C1C=CC(Cl)=C2	DRD2,HTR2A,HTR2C,HTR6,KCNH2,ADRA1A,ADRA1B,ADRA1D	Sertindole, a neuroleptic, is one of the newer antipsychotic medications available. Serdolect is developed by the Danish pharmaceutical company H. Lundbeck. It is a phenylindole derivative used in the treatment of schizophrenia. It was first marketed in 1996 in several European countries before being withdrawn two years later because of numerous cardiac adverse effects. It has once again been app…	-6.695	0.14754	639	1507	981.312
DB12368	AZD-3839	investigational	C24H16F3N5	NC1=N[C@@](C2=CC=CC(F)=C12)(C1=CC=CC(=C1)C1=CN=CN=C1)C1=CC=NC(=C1)C(F)F		AZD3839 has been used in trials studying the basic science of Safety, Tolerability, Alzheimer's Disease, and Blood Concentration.	-7.29	0.000933446	123	7854	982.874
DB07778	FAMOXADONE	experimental	C22H18N2O4	C[C@]1(OC(=O)N(NC2=CC=CC=C2)C1=O)C1=CC=C(OC2=CC=CC=C2)C=C1	UQCR10,CYC1,MT-CYB,UQCRC1,UQCRC2,UQCRH,UQCRQ,UQCRFS1,UQCR11,UQCRB		-7.169	0.00226102	182	5323	984.269
DB07614	PHENYL-5-(1H-PYRAZOL-3-YL)-1,3-THIAZOLE	experimental	C12H9N3S	N1C=CC(=N1)C1=CN=C(S1)C1=CC=CC=C1	HPGDS		-5.442	0.646884	4583	213	988.018
DB08049	7,8-dihydroxy-4-phenyl-2H-chromen-2-one	experimental	C15H10O4	OC1=CC=C2C(OC(=O)C=C2C2=CC=CC=C2)=C1O	COMT		-5.626	0.618553	3894	251	988.632
DB12966	Falnidamol	investigational	C18H19ClFN7	CN1CCC(CC1)NC1=NC=C2N=CN=C(NC3=CC=C(F)C(Cl)=C3)C2=N1		Falnidamol has been used in trials studying the treatment of Unspecified Adult Solid Tumor, Protocol Specific.	-6.837	0.107676	459	2131	989.004
DB00590	Doxazosin	approved	C23H25N5O5	COC1=C(OC)C=C2C(N)=NC(=NC2=C1)N1CCN(CC1)C(=O)C1COC2=CC=CC=C2O1	ADRA1A,ADRA1B,ADRA1D,KCNH2,KCNH6,KCNH7	Doxazosin is a quinazoline-derivative that selectively antagonizes postsynaptic &alpha;<sub>1</sub>-adrenergic receptors. It may be used to mild to moderate hypertension and in the management of symptomatic benign prostatic hyperplasia (BPH). &alpha;<sub>1</sub>-Receptors mediate contraction and hypertrophic growth of smooth muscle cells. Antagonism of these receptors leads to smooth muscle relax…	-6.959	0.0738713	328	2989	990.147
DB13451	Tioclomarol	experimental	C22H16Cl2O4S	OC(CC(C1=CC=C(Cl)S1)C1=C(O)C2=CC=CC=C2OC1=O)C1=CC=C(Cl)C=C1			-7.061	0.0351836	255	3846	990.318
DB00398	Sorafenib	approved; investigational	C21H16ClF3N4O3	CNC(=O)C1=NC=CC(OC2=CC=C(NC(=O)NC3=CC(=C(Cl)C=C3)C(F)(F)F)C=C2)=C1	BRAF,RAF1,KDR,FLT4,FLT3,PDGFRB,KIT	"Sorafenib (rINN), marketed as Nexavar by Bayer, is a drug approved for the treatment of advanced renal cell carcinoma (primary kidney cancer). It has also received ""Fast Track"" designation by the FDA for the treatment of advanced hepatocellular carcinoma (primary liver cancer), and has since performed well in Phase III trials.	-6.84	0.105569	452	2175	991.514
DB07531	4-{5-[(Z)-(2,4-DIOXO-1,3-THIAZOLIDIN-5-YLIDENE)METHYL]FURAN-2-YL}BENZENESULFONAMIDE	experimental	C14H10N2O5S2	NS(=O)(=O)C1=CC=C(C=C1)C1=CC=C(O1)\C=C1/SC(=O)NC1=O	CDK2		-6.244	0.389766	1782	552	991.798
DB12694	CE-326597	investigational	C37H34N6O2	CC(C)N(CC1=CC=CC=C1)C(=O)CN1C2=CC=CC=C2N2C(=NN=C2C2=CC=CC=C2)[C@H](CC2=CNC3=CC=CC=C23)C1=O		CE-326,597 has been used in trials studying the treatment of Obesity.	-6.596	0.16435	816	1219	997.348
DB12680	Intepirdine	investigational	C19H19N3O2S	O=S(=O)(C1=CC=CC=C1)C1=CN=C2C(C=CC=C2N2CCNCC2)=C1		Intepirdine has been used in trials studying the treatment of Alzheimer's Disease.	-6.585	0.165451	849	1173	997.936
DB05289	Tarenflurbil	investigational	C15H13FO2	C[C@@H](C(O)=O)C1=CC(F)=C(C=C1)C1=CC=CC=C1		Tarenflurbil is an investigational drug that was studied in patients with mild Alzheimer's disease. It is a selective amyloid lowering agent (SALA) that reduces levels of the toxic peptide amyloid beta 42 (A?Â??42) in cultured human cells and in animal models. A?Â??42 is the primary initiator of neurotoxicity and amyloid plaque development in the brains of Alzheimer's disease patients. In June …	-5.948	0.535406	2830	352	998.078
DB13104	X-396	investigational	C25H25Cl2FN6O3	C[C@@H](OC1=CC(=NN=C1N)C(=O)NC1=CC=C(C=C1)C(=O)N1CCN(C)CC1)C1=C(Cl)C=CC(F)=C1Cl		X-396 has been used in trials studying the treatment of Advanced Solid Tumors and Non-small Cell Lung Cancer.	-6.912	0.0877215	380	2627	999.13
DB00120	Phenylalanine	approved; investigational; nutraceutical	C9H11NO2	N[C@@H](CC1=CC=CC=C1)C(O)=O	TAT,SLC7A8,FARSA,PAH,FARS2,FARSB,TH	An essential aromatic amino acid that is a precursor of melanin; dopamine; noradrenalin (norepinephrine), and thyroxine.	-4.653	0.689603	7086	141	999.563
DB12823	Tecarfarin	investigational	C21H14F6O5	CC(OC(=O)C1=CC=C(CC2=C(O)C3=CC=CC=C3OC2=O)C=C1)(C(F)(F)F)C(F)(F)F		Tecarfarin has been used in trials studying the prevention of Thrombosis and Thromboembolism.	-6.714	0.13869	611	1649	1003.76
DB13116	Norflurane	approved; experimental	C2H2F4	FCC(F)(F)F		Norflurane is under investigation in clinical trial NCT01673061 (Vapocoolant Spray for Numbing Small Boils Before Incision and Drainage).	-3.411	0.704413	8562	118	1005.14
DB08199	N-[(BENZYLOXY)CARBONYL]-L-CYSTEINYLGLYCINE	experimental	C13H16N2O5S	[H][C@@](CS)(NC(=O)OCC1=CC=CC=C1)C(=O)NCC(O)=O	Not-Available		-4.848	0.682929	6543	155	1007.06
DB13058	Methanesulfonyl-Fluoride	investigational	CH3FO2S	CS(F)(=O)=O		Methanesulfonyl Fluoride has been used in trials studying the treatment of Safety.	-2.766	0.707235	8686	117	1008.1
DB06935	2',6'-DIFLUOROBIPHENYL-4-CARBOXYLIC-ACID	experimental	C13H8F2O2	OC(=O)C1=CC=C(C=C1)C1=C(F)C=CC=C1F			-6.053	0.476367	2424	422	1011.4
DB02621	Latrunculin-A	experimental	C22H31NO5S	[H][C@]1(CSC(=O)N1)[C@@]1(O)C[C@H]2C[C@@H](CC[C@H](C)\C=C/C=C/CC\C(C)=C/C(=O)O2)O1	ACTA1,GSN,Not-Available	Latrunculin A is an actin binding macrolide purified from the red sea sponge Latrunculia magnifica. It is under investigation for the treatment of cancer. It disrupts actin polymerization, prevents mitotic spindle formation and thus cell replication.	-6.771	0.123086	538	1902	1011.57
DB07198	5-HYDROXY-2-(4-HYDROXYPHENYL)-1-BENZOFURAN-7-CARBONITRILE	experimental	C15H9NO3	OC1=CC=C(C=C1)C1=CC2=C(O1)C(=CC(O)=C2)C#N	ESR2,NCOA1		-5.985	0.502489	2685	383	1014.08
DB08738	1-{3-oxo-3-[(2S)-2-(pyrrolidin-1-ylcarbonyl)pyrrolidin-1-yl]propyl}-3-phenylquinoxalin-2(1H)-one	experimental	C26H28N4O3	[H][C@]1(CCCN1C(=O)CCN1C(=O)C(=NC2=CC=CC=C12)C1=CC=CC=C1)C(=O)N1CCCC1	PREP		-6.833	0.104713	466	2208	1014.36
DB01988	6((S)-3-Benzylpiperazin-1-Yl)-3-(Naphthalen-2-Yl)-4-(Pyridin-4-Yl)Pyrazine	experimental	C30H27N5	C([C@H]1CN(CCN1)C1=NN=C(C2=CC3=CC=CC=C3C=C2)C(=C1)C1=CC=NC=C1)C1=CC=CC=C1	MAPK14		-7.269	0.000927218	131	7861	1014.79
DB09034	Suvorexant	approved; investigational	C23H23ClN6O2	[H][C@@]1(C)CCN(CCN1C(=O)C1=C(C=CC(C)=C1)N1N=CC=N1)C1=NC2=C(O1)C=CC(Cl)=C2		Suvorexant is a selective dual antagonist of orexin receptors OX1R and OX2R that promotes sleep by reducing wakefulness and arousal. It has been approved for the treatment of insomnia.	-6.984	0.058322	308	3346	1015.17
DB04297	7-[4-(Dimethylamino)Phenyl]-N-Hydroxy-4,6-Dimethyl-7-Oxo-2,4-Heptadienamide	experimental	C17H22N2O3	ONC(=O)\C=C\C(\C)=C\[C@](C)([H])C(=O)C1=CC=C(N(C)C)C=C1	HDAC8,acuC1,HDAC7		-5.061	0.672003	5895	175	1015.69
DB00275	Olmesartan	approved; investigational	C24H26N6O3	CCCC1=NC(=C(N1CC1=CC=C(C=C1)C1=C(C=CC=C1)C1=NN=NN1)C(O)=O)C(C)(C)O	AGTR1	Olmesartan is a nonpeptide antihypertensive with no chiral centers.[A175342] Orally available olmesartan is usually presented in the form of olmesartan medoxomil which is a prodrug rapidly converted _in vivo_ to the pharmacologically active olmesartan.[A175330] It was developed by Daiichi Sankyo Pharmaceuticals and approved in 2002.[A175345, L5560]	-6.7	0.139649	629	1642	1016.28
DB12419	HSD-016	investigational	C21H21F7N2O3S	C[C@@H]1CN(CCN1S(=O)(=O)C1=CC=CC(=C1)[C@@](C)(O)C(F)(F)F)C1=CC=C(F)C=C1C(F)(F)F		Hsd 016 is under investigation in clinical trial NCT00838461 (Study Evaluating the Safety, Pharmacokinetics (PK), and Pharmacodynamices (PD) of HSD-016).	-7.27	0.000830952	129	8035	1018.09
DB12895	TD-139	investigational	C28H30F2N6O8S	OC[C@H]1O[C@@H](S[C@@H]2O[C@H](CO)[C@H](O)[C@@H]([C@H]2O)N2C=C(N=N2)C2=CC=CC(F)=C2)[C@H](O)[C@H]([C@H]1O)N1C=C(N=N1)C1=CC(F)=CC=C1		TD139 has been investigated for the treatment of Idiopathic Pulmonary Fibrosis.	-7.181	0.00197205	176	5902	1019.19
DB13101	4SC-202	investigational	C23H21N5O3S	CN1C=C(C=N1)C1=CC=C(C=C1)S(=O)(=O)N1C=CC(\C=C\C(=O)NC2=CC=CC=C2N)=C1		4SC-202 has been used in trials studying the treatment of Advanced Hematologic Malignancies.	-6.885	0.0886307	398	2614	1019.99
DB04349	(S)-propane-1,2-diol	experimental	C3H8O2	C[C@H](O)CO	icd,rsbQ	A clear, colorless, viscous organic solvent and diluent used in pharmaceutical preparations.	-3.216	0.70342	8619	121	1021.22
DB02707	Pentyl-Trihydrogen-Diphosphate	experimental	C5H14O7P2	CCCCCO[P@](O)(=O)OP(O)(O)=O			-4.351	0.693275	7728	135	1021.41
DB02234	S-Ethylisothiourea	experimental	C3H8N2S	CCSC(N)=N	nos,NOS2,NOS3	S-Ethylisothiourea is a nitric oxide synthase inhibitor.	-3.561	0.702855	8488	123	1021.77
DB06347	Cenisertib	investigational	C24H30FN7O	[H][C@@]12C[C@@]([H])(C=C1)[C@@H]([C@@H]2NC1=C(F)C=NC(NC2=CC=C(N3CCN(C)CC3)C(C)=C2)=N1)C(N)=O		Cenisertib is an aurora kinase inhibitor.	-6.786	0.115545	520	2012	1022.86
DB02270	Dimethylallyl-S-Thiolodiphosphate	experimental	C5H14O6P2S	CC(C)CCS[P@](O)(=O)OP(O)(O)=O	ispA,tzs,miaA		-4.222	0.697129	7931	132	1023.18
DB08975	Florantyrone	withdrawn	C20H14O3	OC(=O)CCC(=O)C1=CC2=C(C=C1)C1=C3C2=CC=CC3=CC=C1		Florantyrone is used in the treatment of biliary dyskinesia	-6.597	0.159978	811	1291	1023.23
DB09462	Glycerin	approved; investigational	C3H8O3	OCC(O)CO		A trihydroxy sugar alcohol that is an intermediate in carbohydrate and lipid metabolism.	-3.622	0.702094	8467	124	1024.65
DB00155	Citrulline	approved; investigational; nutraceutical	C6H13N3O3	N[C@@H](CCCNC(N)=O)C(O)=O	PADI1,PADI3,PADI2,PADI4,ASS1,DDAH2,ASS1,DDAH1,OTC,NOS1,NOS2,NOS3,PADI6	Citrulline is an amino acid. It is made from ornithine and carbamoyl phosphate in one of the central reactions in the urea cycle. It is also produced from arginine as a by-product of the reaction catalyzed by NOS family. Its name is derived from citrullus, the Latin word for watermelon, from which it was first isolated.	-4.414	0.691684	7636	139	1030.24
DB03268	RU82197	experimental	C32H33N3O6	CC(=O)N[C@@H](CC1=CC(C=O)=C(C=C1)C(O)=O)C(=O)N[C@H]1CCCCN(CC2=CC=C(C=C2)C2=CC=CC=C2)C1=O	SRC		-7.091	0.00264619	230	4619	1030.71
DB08626	Thiorphan	experimental	C12H15NO3S	[H][C@](CS)(CC1=CC=CC=C1)C(=O)NCC(O)=O	MME	A potent inhibitor of membrane metalloendopeptidase (enkephalinase). Thiorphan potentiates morphine-induced analgesia and attenuates naloxone-precipitated withdrawal symptoms.	-4.81	0.679217	6649	160	1031.43
DB02354	4-{[1-Methyl-5-(2-Methyl-Benzoimidazol-1-Ylmethyl)-1h-Benzoimidazol-2-Ylmethyl]-Amino}-Benzamidine	experimental	C25H25N7	CN1C(CNC2=CC=C(C=C2)C(N)=N)=NC2=C1C=CC(CN1C(C)=NC3=C1C=CC=C3)=C2	PRSS1		-7.166	0.00202396	184	5783	1031.54
DB13174	Rhein	experimental	C15H8O6	OC(=O)C1=CC2=C(C(O)=C1)C(=O)C1=C(C=CC=C1O)C2=O		Rhein is an anthraquinone metabolite of rheinanthrone and senna glycoside is present in many medicinal plants including Rheum palmatum, Cassia tora, Polygonum multiflorum, and Aloe barbadensis [A19247]. It is known to have hepatoprotective, nephroprotective, anti-cancer, anti-inflammatory, and several other protective effects.	-6.911	0.0818415	381	2793	1031.57
DB03012	Phenylalanine-N-Sulfonamide	experimental	C9H12N2O4S	[H][C@@](CC1=CC=CC=C1)(NS(N)(=O)=O)C(O)=O	CPA1		-4.909	0.673856	6374	167	1031.73
DB08113	3-pyridin-4-yl-1H-indazole	experimental	C12H9N3	N1N=C(C2=C1C=CC=C2)C1=CC=NC=C1	PRKACA,PKIA		-5.288	0.653316	5163	207	1033.8
DB00119	Pyruvic-acid	approved; investigational; nutraceutical	C3H4O3	CC(=O)C(O)=O	ABAT,SLC16A4,SLC16A8,SLC16A1,PC,SLC16A3,SLC16A2,AGXT2,SLC16A5,PKLR,SLC16A6,SLC16A7,PDHB,PKM2	An intermediate compound in the metabolism of carbohydrates, proteins, and fats. In thiamine deficiency, its oxidation is retarded and it accumulates in the tissues, especially in nervous structures. (From Stedman, 26th ed)	-3.321	0.701965	8586	125	1035.98
DB03523	Brequinar	experimental	C23H15F2NO2	CC1=C(N=C2C=CC(F)=CC2=C1C(O)=O)C1=CC=C(C=C1)C1=CC=CC=C1F	DHODH		-6.835	0.0991781	461	2329	1036.18
DB06334	Tucidinostat	investigational	C22H19FN4O2	NC1=CC(F)=CC=C1NC(=O)C1=CC=C(CNC(=O)\C=C\C2=CN=CC=C2)C=C1			-6.771	0.115891	539	1998	1037.75
DB03782	N-(1-adamantyl)-N'-(4-guanidinobenzyl)urea	experimental	C19H27N5O	NC(N)=NC1=CC=C(CNC(=O)NC23CC4CC(CC(C4)C2)C3)C=C1	PLAU		-7.124	0.00234036	207	5210	1038.49
DB03967	Dodecyl-sulfate	experimental	C12H26O4S	CCCCCCCCCCCCOS(O)(=O)=O	LYZ,crcA		-3.9	0.697715	8298	130	1038.62
DB04703	Hesperidin	approved; investigational	C28H34O15	COC1=CC=C(C=C1O)[C@@H]1CC(=O)C2=C(O1)C=C(O[C@@H]1O[C@H](CO[C@@H]3O[C@@H](C)[C@H](O)[C@@H](O)[C@H]3O)[C@@H](O)[C@H](O)[C@H]1O)C=C2O	AURKB	Hesperidin is a flavan-on glycoside found in citrus fruits.	-7.086	0.00264267	233	4631	1038.76
DB07936	N-(4-{[(3S)-3-(dimethylamino)pyrrolidin-1-yl]carbonyl}phenyl)-5-fluoro-4-[2-methyl-1-(1-methylethyl)-1H-imidazol-5-yl]pyrimidin-2-amine	experimental	C24H30FN7O	[H][C@@]1(CCN(C1)C(=O)C1=CC=C(NC2=NC(C3=CN=C(C)N3C(C)C)=C(F)C=N2)C=C1)N(C)C	CDK2		-7.241	0.00134568	152	7143	1041.99
DB01935	3-{[(1r)-1-Benzyl-2-Sulfanylethyl]Amino}-3-Oxopropanoic-Acid	experimental	C12H15NO3S	[H][C@](CS)(CC1=CC=CC=C1)NC(=O)CC(O)=O	nprS,npr		-4.594	0.68441	7253	150	1043.05
DB03260	1,6-Diaminohexane	experimental	C6H16N2	NCCCCCCN	DR_A0149		-3.495	0.700157	8525	128	1044.61
DB00134	Methionine	approved; nutraceutical	C5H11NO2S	CSCC[C@H](N)C(O)=O	MTRR,MTR,METAP2,BHMT,BHMT2	A sulfur containing essential amino acid that is important in many body functions. It is a chelating agent for heavy metals.	-3.624	0.698461	8466	129	1045.04
DB01008	Busulfan	approved; investigational	C6H14O6S2	CS(=O)(=O)OCCCCOS(C)(=O)=O	Not-Available	Busulfan is a bifunctional alkylating agent, having a selective immunosuppressive effect on bone marrow. It is not a structural analog of the nitrogen mustards. It has been used in the palliative treatment of chronic myeloid leukemia (myeloid leukemia, chronic), but although symptomatic relief is provided, no permanent remission is brought about. According to the Fourth Annual Report on Carcinoge…	-3.818	0.6977	8359	131	1046.44
DB12042	Ibodutant	investigational	C37H48N4O4S	CC1=CC=C2C=C(SC2=C1)C(=O)NC1(CCCC1)C(=O)N[C@H](CC1=CC=CC=C1)C(=O)NCC1CCN(CC2CCOCC2)CC1		Ibodutant has been used in trials studying the treatment of Irritable Bowel Syndrome and Irritable Bowel Syndrome With Diarrhea.	-7.225	0.00154444	162	6773	1047.49
DB02581	N(2)-carbamimidoyl-N-{2-[4-(3-{4-[(5-carboxyfuran-2-yl)methoxy]-2,3-dichlorophenyl}-1-methyl-1H-pyrazol-5-yl)piperidin-1-yl]-2-oxoethyl}-D-leucinamide	experimental	C30H37Cl2N7O6	CC(C)C[C@@H](NC(N)=N)C(=O)NCC(=O)N1CCC(CC1)C1=CC(=NN1C)C1=CC=C(OCC2=CC=C(O2)C(O)=O)C(Cl)=C1Cl	IL2		-7.222	0.00155139	163	6740	1048.15
DB09353	Octasulfur	approved	S8	S1SSSSSSS1		"Sulfur is a chemical element that is present in all living tissues. The most commonly used form of pharmaceutical sulfur is Octasulfur (S8). After calcium and phosphorus, it is the third most abundant mineral in the human body. Sulfur is also found in garlic, onions and broccoli.	-3.059	0.700847	8651	127	1048.18
DB08765	6-HYDROXY-1,3-BENZOTHIAZOLE-2-SULFONAMIDE	experimental	C7H6N2O3S2	NS(=O)(=O)C1=NC2=C(S1)C=C(O)C=C2	CA2,MIF		-5.12	0.658404	5694	194	1051.02
DB00180	Flunisolide	approved; investigational	C24H31FO6	[H][C@@]12C[C@@]3([H])[C@]4([H])C[C@H](F)C5=CC(=O)C=C[C@]5(C)[C@@]4([H])[C@@H](O)C[C@]3(C)[C@@]1(OC(C)(C)O2)C(=O)CO	NR3C1	Flunisolide (marketed as AeroBid, Nasalide, Nasarel) is a corticosteroid with anti-inflammatory actions. It is often prescribed as treatment for allergic rhinitis and its principle mechanism of action involves activation of glucocorticoid receptors.	-6.563	0.163638	901	1230	1052.73
DB14667	Phenyl-hydrogen-sulfate	experimental	C6H6O4S	OS(=O)(=O)OC1=CC=CC=C1			-4.434	0.687458	7592	146	1052.82
DB03797	3-Aminomethyl-Pyridinium-Adenine-Dinucleotide	experimental	C21H29N7O13P2	[H][C@]1(COP([O-])(=O)OP(O)(=O)OC[C@@]2([H])O[C@@]([H])([N+]3=CC=CC(CN)=C3)[C@]([H])(O)[C@]2([H])O)O[C@@]([H])(N2C=NC3=C(N)N=CN=C23)[C@]([H])(O)[C@]1([H])O			-7.178	0.00180683	178	6232	1053.23
DB08171	11-MERCAPTOUNDECANOIC-ACID	experimental	C11H22O2S	OC(=O)CCCCCCCCCCS	fabH		-3.78	0.696638	8383	133	1055.91
DB07294	3-fluoro-4-[2-hydroxy-2-(5,5,8,8-tetramethyl-5,6,7,8,-tetrahydro-naphtalen-2-yl)-acetylamino]-benzoic-acid	experimental	C23H26FNO4	CC1(C)CCC(C)(C)C2=C1C=CC(=C2)[C@H](O)C(=O)NC1=C(F)C=C(C=C1)C(O)=O	RARG		-7.097	0.0024762	224	4987	1056.92
DB08091	3-FLUORO-5-MORPHOLIN-4-YL-N-[3-(2-PYRIDIN-4-YLETHYL)-1H-INDOL-5-YL]BENZAMIDE	experimental	C26H25FN4O2	FC1=CC(=CC(=C1)C(=O)NC1=CC=C2NC=C(CCC3=CC=NC=C3)C2=C1)N1CCOCC1	MAPK14		-7.06	0.0138348	257	4363	1058.91
DB08362	N-(3-(8-CYANO-4-(PHENYLAMINO)PYRAZOLO[1,5-A][1,3,5]TRIAZIN-2-YLAMINO)PHENYL)ACETAMIDE	experimental	C20H16N8O	CC(=O)NC1=CC=CC(NC2=NC3=C(C=NN3C(NC3=CC=CC=C3)=N2)C#N)=C1	CSNK2A1		-7.262	0.000824334	139	8068	1058.99
DB04484	L-phenylalaninol	experimental	C9H13NO	N[C@H](CO)CC1=CC=CC=C1			-4.411	0.686131	7638	147	1059.62
DB08172	(2Z)-N-(3-chloro-2'-methoxybiphenyl-4-yl)-2-cyano-3-hydroxybut-2-enamide	experimental	C18H15ClN2O3	COC1=CC=CC=C1C1=CC(Cl)=C(NC(=O)C(\C#N)=C(\C)O)C=C1	DHODH		-6.669	0.13869	683	1644	1059.65
DB05490	AMG-131	investigational	C21H12Cl4N2O3S	ClC1=CC=C(C(Cl)=C1)S(=O)(=O)NC1=CC(Cl)=C(OC2=CN=C3C=CC=CC3=C2)C(Cl)=C1		AMG-131 (T131), an orally-administered therapy, is expected to lower blood glucose in type II diabetic patients by improving the body???Â?Âs ability to respond to insulin. T131 is a selective modulator of PPARg (peroxisome proliferator activated receptor gamma), a receptor involved in regulating the body???Â?Âs ability to respond to insulin. T131 is not structurally related to the thiazolidin…	-7.269	0.000323075	130	8648	1060.3
DB09143	Sonidegib	approved; investigational	C26H26F3N3O3	[H][C@]1(C)CN(C[C@@]([H])(C)O1)C1=CC=C(NC(=O)C2=CC=CC(=C2C)C2=CC=C(OC(F)(F)F)C=C2)C=N1		Sonidegib is a Hedgehog signaling pathway inhibitor (via smoothened antagonism) developed as an anticancer agent by Novartis. It was FDA approved in 2015 for the treatment of basal cell carcinoma.	-6.987	0.0439748	306	3678	1060.88
DB07265	3-(9-HYDROXY-1,3-DIOXO-4-PHENYL-2,3-DIHYDROPYRROLO[3,4-C]CARBAZOL-6(1H)-YL)PROPANOIC-ACID	experimental	C23H16N2O5	OC(=O)CCN1C2=C(C=C(O)C=C2)C2=C1C=C(C1=C2C(=O)NC1=O)C1=CC=CC=C1	WEE1		-7.086	0.00254034	232	4855	1061.3
DB11978	Glasdegib	approved; investigational	C21H22N6O	CN1CC[C@H](C[C@@H]1C1=NC2=CC=CC=C2N1)NC(=O)NC1=CC=C(C=C1)C#N		"Glasdegib, also known as PF-04449913, is a small-molecule hedgehog signaling inhibitor selected under the group of the benzimidazoles. In early research, benzimidazoles attracted large interest as they represented a class of inhibitors with a low molecular weight, potent inhibitory activity and lacking unstable functionality. The great lipophilicity of this group of compounds brought interest to…	-7.198	0.00160455	171	6630	1064.77
DB06367	Relacatib	investigational	C27H32N4O6S	CC(C)C[C@H](NC(=O)C1=CC2=CC=CC=C2O1)C(=O)N[C@H]1CC[C@@H](C)N(CC1=O)S(=O)(=O)C1=CC=CC=N1			-6.75	0.111906	554	2050	1065.69
DB07588	3,4-DI-1H-INDOL-3-YL-1H-PYRROLE-2,5-DICARBOXYLIC-ACID	experimental	C22H15N3O4	OC(=O)C1=C(C2=CNC3=CC=CC=C23)C(=C(N1)C(O)=O)C1=CNC2=C1C=CC=C2	staP		-7.16	0.00190298	187	6074	1065.76
DB12746	AKN-028	investigational	C17H14N6	NC1=C(NC2=CC=C3NC=CC3=C2)N=C(C=N1)C1=CC=NC=C1		AKN-028 has been used in trials studying the treatment of Acute Myeloid Leukemia.	-6.784	0.105919	523	2172	1065.81
DB01800	N,4-Dihydroxy-N-Oxo-3-(Sulfooxy)Benzenaminium	experimental	C6H5NO7S	OC1=CC=C(C=C1OS(O)(=O)=O)[N+]([O-])=O	yopH,ARSA		-4.798	0.672911	6687	170	1066.2
DB15006	Flufenoxuron	investigational	C21H11ClF6N2O3	FC1=CC=CC(F)=C1C(=O)NC(=O)NC1=C(F)C=C(OC2=C(Cl)C=C(C=C2)C(F)(F)F)C=C1		Flufenoxuron is under investigation in clinical trial NCT00922870 (Evaluation of Hemodynamic Effects of Cascade Hemofiltration in Septic Shock).	-7.234	0.00128381	158	7195	1066.21
DB02545	Fexaramine	experimental	C32H36N2O3	COC(=O)\C=C\C1=CC(=CC=C1)N(CC1=CC=C(C=C1)C1=CC=C(C=C1)N(C)C)C(=O)C1CCCCC1	NR1H4		-6.669	0.138025	685	1664	1067.63
DB02113	6-Methylpurine	experimental	C6H6N4	CC1=C2NC=NC2=NC=N1	deoD		-4.8	0.672861	6680	171	1068.77
DB07483	1,1'-BIPHENYL-2-SULFINIC-ACID	experimental	C12H10O2S	O[S@@](=O)C1=CC=CC=C1C1=CC=CC=C1	soxB		-4.979	0.665991	6153	187	1072.67
DB03434	3[N-Morpholino]Propane-Sulfonic-Acid	experimental	C7H15NO4S	OS(=O)(=O)CCCN1CCOCC1	yicI,GNLY,purT		-4.19	0.68755	7964	145	1074.61
DB06506	Repinotan	investigational	C21H24N2O4S	O=C1N(CCCCNC[C@H]2CCC3=CC=CC=C3O2)S(=O)(=O)C2=CC=CC=C12		Repinotan is a high-affinity, selective, full agonist of the 5HT1A-receptor subtype with neuroprotective properties.	-6.804	0.0997343	499	2315	1074.8
DB08156	3-[4-(AMINOSULFONYL)PHENYL]PROPANOIC-ACID	experimental	C9H11NO4S	NS(=O)(=O)C1=CC=C(CCC(O)=O)C=C1	CA1,CA2		-4.941	0.667381	6276	185	1077.52
DB15233	Avapritinib	investigational	C26H27FN10	CN1C=C(C=N1)C1=CN2N=CN=C(N3CCN(CC3)C3=NC=C(C=N3)[C@@](C)(N)C3=CC=C(F)C=C3)C2=C1		Avapritinib is under investigation in clinical trial NCT03862885 (Early Access Program (EAP) for Avapritinib in Patients With Locally Advanced Unresectable or Metastatic GIST).	-7.248	0.00103631	151	7701	1078.36
DB07955	(2-BROMOETHYL)(2-'FORMYL-4'-AMINOPHENYL)-ACETATE	experimental	C11H12BrNO3	NC1=CC(C=O)=C(CC(=O)OCCBr)C=C1	CELA1		-4.545	0.680996	7369	158	1079.03
DB02155	3-[(3-sec-butyl-4-hydroxybenzoyl)amino]azepan-4-yl-4-(2-hydroxy-5-methoxybenzoyl)benzoate	experimental	C32H36N2O7	[H]N([C@@H]1CN([H])CCC[C@H]1OC(=O)C1=CC=C(C=C1)C(=O)C1=C(O)C=CC(OC)=C1)C(=O)C1=CC([C@@H](C)CC)=C(O)C=C1	PRKACA		-7.066	0.00261184	250	4708	1084.9
DB00367	Levonorgestrel	approved; investigational	C21H28O2	[H][C@@]12CC[C@@](O)(C#C)[C@@]1(CC)CC[C@]1([H])[C@@]3([H])CCC(=O)C=C3CC[C@@]21[H]	PGR,SRD5A1,ESR1,AR	A synthetic progestational hormone with actions similar to those of progesterone and about twice as potent as its racemic or (+-)-isomer (norgestrel). It is used for contraception, control of menstrual disorders, and treatment of endometriosis. It is usually supplied in a racemic mixture (Norgestrel, 6533-00-2). Only the levonorgestrel isomer is active. Levonorgestrel is marketed mostly as a comb…	-6.736	0.114489	582	2030	1086.95
DB11822	TMC-647055	investigational	C32H38N4O6S	COC1=CC=C2C3=C(C4CCCCC4)C4=CC=C5C=C4N3CC(=CC2=C1)C(=O)N(C)CCOCCN(C)S(=O)(=O)NC5=O		TMC647055 has been used in trials studying the treatment of Hepatitis C, Chronic Hepatitis C, Hepatitis C, Chronic, and Chronic Hepatitis C Virus.	-7.154	0.00183902	192	6156	1087.18
DB05838	OPC-51803	investigational	C26H32ClN3O2	CC(C)NC(=O)C[C@H]1CCCN(C(=O)C2=C(Cl)C=C(C=C2)N2CCCC2)C2=CC=CC=C12		OPC-51803 is the first nonpeptide vasopressin (AVP) V(2)-receptor-selective agonist. It is a V(2)-selective agonist that produces a significant antidiuretic action after single and multiple oral dosing in AVP-deficient and normal AVP states. It is useful therapeutic drug in the treatment of hypothalamic diabetes insipidus, nocturnal enuresis, and some kinds of urinary incontinence.	-6.557	0.159978	917	1289	1087.2
DB14870	PF-5190457	investigational	C29H32N6OS	CC1=CN2C=C(CC(=O)N3CCC4(CN(C4)[C@@H]4CCC5=C4C=CC(=C5)C4=CC(C)=NC=N4)CC3)N=C2S1		PF-5190457 is under investigation in clinical trial NCT01522807 (A Study Of Three PF-05190457 Formulations In Healthy Volunteers).	-7.211	0.00143908	170	6967	1088.3
DB03635	Ethanesulfonic-Acid	experimental	C2H6O3S	CCS(O)(=O)=O	phnX,PPBP		-3.315	0.691974	8589	138	1088.71
DB06944	N-(3-cyclopropyl-1H-pyrazol-5-yl)-2-(2-naphthyl)acetamide	experimental	C18H17N3O	O=C(CC1=CC2=C(C=CC=C2)C=C1)NC1=CC(=NN1)C1CC1	CCNA2,CDK2	N-(3-cyclopropyl-1H-pyrazol-5-yl)-2-(2-naphthyl)acetamide is a solid. This compound belongs to the naphthalenes. These are compounds containing a naphthalene moiety, which consists of two fused benzene rings. The proteins that N-(3-cyclopropyl-1H-pyrazol-5-yl)-2-(2-naphthyl)acetamide targets include cyclin-A2 and cyclin-dependent kinase 2.	-6.32	0.289856	1556	763	1089.6
DB05830	Trestolone	investigational	C19H28O2	[H][C@@]12CC[C@H](O)[C@@]1(C)CC[C@]1([H])[C@@]3([H])CCC(=O)C=C3C[C@@H](C)[C@@]21[H]		Trestolone (7?Â?Â¡Ã-methyl-19-nortestosterone) is a synthetic androgen developed by the Population Council as a potential candidate drug for use in hormonal male contraceptive methods. In males, regular administration of sufficient quantities of trestolone induces a state of temporary infertility.	-6.55	0.161484	935	1273	1090.99
DB12420	Diazepinomicin	investigational	C28H34N2O4	CC(C)=CCC\C(C)=C\CC\C(C)=C\CN1C2=CC(O)=CC(O)=C2NC2=C(C=CC=C2O)C1=O		Diazepinomicin has been used in trials studying the treatment of Glioblastoma Multiforme. It is a proprietary first-in-class small molecule with the potential to treat multiple solid tumours like the well known chemotherapeutics, doxorubicin and mitomycin C. Diazepinomicin is a natural product derived from a non-pathogenic micro-organism. Discovered using Thallion???Â?Âs DECIPHER technology, di…	-7.25	0.000830934	148	8043	1091.04
DB07350	(2E)-N-hydroxy-3-[1-methyl-4-(phenylacetyl)-1H-pyrrol-2-yl]prop-2-enamide	experimental	C16H16N2O3	CN1C=C(C=C1\C=C\C(=O)NO)C(=O)CC1=CC=CC=C1	HDAC8		-5.618	0.570655	3918	304	1091.36
DB00311	Ethoxzolamide	withdrawn	C9H10N2O3S2	CCOC1=CC2=C(C=C1)N=C(S2)S(N)(=O)=O	CA1,CA2,CA4,CA7	Ethoxzolamide is a sulfonamide used as diuretic and in glaucoma. It inhibits carbonic anhydrase activity in proximal renal tubules to decrease reabsorption of water, sodium, potassium, bicarbonate. Its pharmacological activity thus confers the risk for hypokalemia.	-5.084	0.653449	5825	206	1095.42
DB02437	(5r)-5-Amino-6-Hydroxyhexylcarbamic-Acid	experimental	C7H16N2O3	N[C@H](CO)CCCCNC(O)=O	iadA,opd,folC		-4.276	0.683582	7852	153	1096.06
DB14555	Ursadiol	approved; experimental	C30H50O2	[H][C@@]12CC[C@]3(C)[C@]([H])(CCC4=C5CC(C)(C)CC[C@]5(C)[C@@H](O)C[C@@]34C)[C@@]1(C)CC[C@H](O)C2(C)C			-7.059	0.002621	258	4676	1098.37
DB04002	4-Sulfonamide-[4-(Thiomethylaminobutane)]Benzamide	experimental	C12H19N3O3S2	NS(=O)(=O)C1=CC=C(C=C1)C(=O)NCCCCNCS	CA2		-4.973	0.657628	6173	196	1099.96
DB04549	4-(Aminosulfonyl)-N-[(2,3,4-Trifluorophenyl)Methyl]-Benzamide	experimental	C14H11F3N2O3S	NS(=O)(=O)C1=CC=C(C=C1)C(=O)NCC1=C(F)C(F)=C(F)C=C1	CA2		-6.324	0.280189	1545	784	1100.58
DB00755	Tretinoin	approved; investigational; nutraceutical	C20H28O2	C\C(\C=C\C1=C(C)CCCC1(C)C)=C/C=C/C(/C)=C/C(O)=O	RXRB,RXRG,RARG,ALDH1A1,GPRC5A,NR0B1,ALDH1A2,RARRES1	Tretinoin, also known as all-trans-retinoic acid (ATRA), is a naturally occurring derivative of vitamin A (retinol). Retinoids such as tretinoin are important regulators of cell reproduction, proliferation, and differentiation and are used to treat acne and photodamaged skin and to manage keratinization disorders such as ichthyosis and keratosis follicularis. Tretinoin also represents the class o…	-6.076	0.409241	2336	521	1103.2
DB15034	PRI-724	investigational	C33H35N6O7P	C[C@H]1[C@H]2N([C@@H](CC3=CC=C(OP(O)(O)=O)C=C3)C(=O)N1CC1=CC=CC3=C1N=CC=C3)C(=O)CN(C)N2C(=O)NCC1=CC=CC=C1		PRI-724 is under investigation in clinical trial NCT03620474 (Safety and Effectiveness of PRI-724 for Hepatitis C or B Virus Derived Liver Cirrhosis).	-7.064	0.00254755	252	4832	1103.48
DB02788	(S)-acetoin	experimental	C4H8O2	C[C@H](O)C(C)=O		A product of fermentation. It is a component of the butanediol cycle in microorganisms. In mammals it is oxidized to carbon dioxide.	-3.337	0.68957	8581	142	1103.86
DB03225	D-Tryptophan	experimental	C11H12N2O2	N[C@H](CC1=CNC2=CC=CC=C12)C(O)=O	DAO	Tryptophan is one of the 20 standard amino acids, as well as an essential amino acid in the human diet. It is encoded in the standard genetic code as the codon UGG. The D-stereoisomer is occasionally found in naturally produced peptides (for example, the marine venom peptide contryphan). The distinguishing structural characteristic of tryptophan is that it contains an indole functional group. It …	-5.35	0.621581	4935	247	1104.06
DB12673	ATX-914	investigational	C29H23BrN4O2	CC(C)C1=CC=C(C=C1)C1=NC(=O)N(CC2=CC=C3N=C(Br)C=NC3=C2)C2=CC=C(OCC#C)C=C12		Axt914 is under investigation in clinical trial NCT00417261 (Safety, Tolerability, Pharmacodynamic and Pharmacokinetic Effects of Single and Multiple-Doses of ATF936 and AXT914 Administered Orally in Healthy Subjects.).	-6.491	0.166437	1060	1151	1104.56
DB07809	4-({[4-(3-METHYLBENZOYL)PYRIDIN-2-YL]AMINO}METHYL)BENZENECARBOXIMIDAMIDE	experimental	C21H20N4O	CC1=CC=CC(=C1)C(=O)C1=CC=NC(NCC2=CC=C(C=C2)C(N)=N)=C1	F2		-7.005	0.0197397	294	4157	1105.51
DB04333	Octamethylenediamine	experimental	C8H20N2	NCCCCCCCCN			-3.558	0.688485	8490	144	1105.69
DB15245	Olorofim	investigational	C28H27FN6O2	CN1C(C)=CC(=C1C(=O)C(=O)NC1=CC=C(C=C1)N1CCN(CC1)C1=NC=C(F)C=N1)C1=CC=CC=C1		Olorofim is under investigation in clinical trial NCT03340597 (Assessment of Varying Oral Dosing Regimens for F901318 in Healthy Subjects).	-7.232	0.00102148	159	7738	1109.21
DB04021	MF268	experimental	C15H30N2O2	[H][C@]1(C)CN(CCCCCCCCNC=O)C[C@@]([H])(C)O1	ACHE		-4.228	0.682016	7919	156	1111.47
DB04048	N-Carbamoyl-Alanine	experimental	C4H8N2O3	C[C@@H](NC(N)=O)C(O)=O	PRDX2		-4.513	0.674666	7442	166	1111.47
DB02774	1,3-Propandiol	experimental	C3H8O2	OCCCO	ARF1,linB		-3.004	0.689311	8663	143	1113.02
DB04289	Genz-10850	experimental	C26H23N3O	O=C(N1CCN(CC1)C1C2=CC=CC=C2C2=CC=CC=C12)C1=CC2=C(NC=C2)C=C1	inhA		-7.165	0.00157308	185	6702	1113.49
DB08499	N-[3-(2-fluoroethoxy)phenyl]-N'-(1,3,4-trioxo-1,2,3,4-tetrahydroisoquinolin-6-yl)butanediamide	experimental	C21H18FN3O6	FCCOC1=CC=CC(NC(=O)CCC(=O)NC2=CC=C3C(=O)NC(=O)C(=O)C3=C2)=C1	CASP3		-6.518	0.162747	996	1245	1113.56
DB12744	CGI-1842	investigational	C22H20BrN5O2	COC1=CC=C(Br)C=C1NC(=O)NC1=C2C=CN(CC3=CC=NC(N)=C3)C2=CC=C1		JI-101 has been used in trials studying the treatment of Cancer, Colon Cancer, Neuroendocrine, Ovarian Cancer, and Advanced Solid Tumors.	-6.569	0.150914	884	1406	1114.86
DB04723	2-(3-GUANIDINOPHENYL)-3-MERCAPTOPROPANOIC-ACID	experimental	C10H13N3O2S	NC(N)=NC1=CC=CC(=C1)[C@@H](CS)C(O)=O	CPB1		-5.048	0.649582	5950	209	1115.15
DB04820	Nialamide	approved; withdrawn	C16H18N4O2	O=C(CCNNC(=O)C1=CC=NC=C1)NCC1=CC=CC=C1	MAOB,MAOA,COMT	Withdrawn from the Canadian, US, and UK markets in 1963 due to interactions with food products containing tyrosine.	-5.578	0.568602	4057	307	1116.02
DB02286	2-Amino-3-(4-Amino-1h-Indol-3-Yl)Propanoic-Acid	experimental	C11H13N3O2	[H][C@](N)(CC1=CNC2=CC=CC(N)=C12)C(O)=O			-5.086	0.646443	5809	215	1117.56
DB08649	(1S)-1-AMINO-2-(1H-INDOL-3-YL)ETHANOL	experimental	C10H12N2O	[H][C@](N)(O)CC1=CNC2=CC=CC=C12	aauA,aauB		-5.032	0.652632	6010	208	1118.07
DB12805	Ataciguat	investigational	C21H19Cl2N3O6S3	ClC1=CC=C(S1)S(=O)(=O)NC1=C(C=C(Cl)C=C1)C(=O)NC1=CC=C(C=C1)S(=O)(=O)N1CCOCC1		Ataciguat has been investigated for the basic science of Aortic Valve Stenosis.	-6.606	0.144168	795	1577	1119.69
DB06882	1-[1-(3-aminophenyl)-3-tert-butyl-1H-pyrazol-5-yl]-3-naphthalen-1-ylurea	experimental	C24H25N5O	CC(C)(C)C1=NN(C(NC(=O)NC2=C3C=CC=CC3=CC=C2)=C1)C1=CC=CC(N)=C1	SRC,MAPK14		-6.922	0.054366	368	3422	1122.18
DB08161	(S)-2-(MERCAPTOMETHYL)-5-PHENYLPENTANOIC-ACID	experimental	C12H16O2S	[H][C@](CS)(CCCC1=CC=CC=C1)C(O)=O	VIM-2		-4.578	0.672594	7298	173	1123.63
DB06938	4-[[2-[[4-chloro-3-(trifluoromethyl)phenyl]amino]-3H-benzimidazol-5-yl]oxy]-N-methyl-pyridine-2-carboxamide	experimental	C21H15ClF3N5O2	CNC(=O)C1=NC=CC(OC2=CC3=C(C=C2)N=C(NC2=CC(=C(Cl)C=C2)C(F)(F)F)N3)=C1	KDR		-7.096	0.00209788	226	5604	1125.39
DB04082	Decyloxy-Methanol	experimental	C11H24O2	CCCCCCCCCCOCO	frr,frr		-3.341	0.685284	8580	148	1126.87
DB06730	Gestodene	investigational	C21H26O2	CC[C@]12CC[C@H]3[C@@H](CCC4=CC(=O)CC[C@H]34)[C@@H]1C=C[C@@]2(O)C#C		Gestodene is a progestogen hormonal contraceptive. Products containing gestoden include Meliane, which contains 20 mcg of ethinylestradiol and 75 mcg of gestodene; and Gynera, which contains 30 mcg of ethinylestradiol and 75 mcg of gestodene.	-6.856	0.0787309	438	2906	1128.2
DB12960	INCB-9471	investigational	C30H40F3N5O2	CCO[C@@H]1CC2=CC(=CC=C2[C@H]1N1CCN(C[C@@H]1C)C1(C)CCN(CC1)C(=O)C1=C(C)N=CN=C1C)C(F)(F)F		INCB-9471 is a novel, orally available CCR5 antagonist that is part of a new class of drugs to treat HIV/AIDS. It is a potent, selective inhibitor of the HIV-1 virus.	-6.719	0.108409	606	2105	1129.44
DB13113	JNJ-38877605	investigational	C19H13F2N7	CN1C=C(C=N1)C1=NN2C(C=C1)=NN=C2C(F)(F)C1=CC=C2N=CC=CC2=C1		JNJ-38877605 has been used in trials studying the treatment of Neoplasms.	-6.82	0.0867067	481	2656	1130.28
DB12318	BMS-599626	investigational	C27H27FN8O3	CC1=C2N(C=C1NC(=O)OC[C@@H]1COCCN1)N=CN=C2NC1=CC=C2N(CC3=CC=CC(F)=C3)N=CC2=C1		BMS-599626 has been used in trials studying the treatment of Cancer, Metastases, and HER2 or EGFR Expressing Advanced Solid Malignancies.	-7.185	0.0012069	174	7346	1130.58
DB08613	2,2,2-TRIFLUORO-1-{5-[(3-PHENYL-5,6-DIHYDROIMIDAZO[1,2-A]PYRAZIN-7(8H)-YL)CARBONYL]THIOPHEN-2-YL}ETHANE-1,1-DIOL	experimental	C19H16F3N3O3S	OC(O)(C1=CC=C(S1)C(=O)N1CCN2C(C1)=NC=C2C1=CC=CC=C1)C(F)(F)F	HDAC4		-6.629	0.13665	754	1696	1130.83
DB02123	Glycochenodeoxycholic-Acid	experimental	C26H43NO5	C[C@H](CCC(=O)NCC(O)=O)[C@H]1CC[C@H]2[C@@H]3[C@H](O)C[C@@H]4C[C@H](O)CC[C@]4(C)[C@H]3CC[C@]12C	hdhA	A bile salt formed in the liver from chenodeoxycholate and glycine, usually as the sodium salt. It acts as a detergent to solubilize fats for absorption and is itself absorbed. It is a cholagogue and choleretic. [PubChem]	-7.236	0.000717049	156	8202	1131.16
DB15038	Litoxetine	investigational	C16H19NO	C(OC1CCNCC1)C1=CC=C2C=CC=CC2=C1		Litoxetine is under investigation in clinical trial NCT03397771 (DBPC Trial to Evaluate the Safety, Tolerability and Efficacy of Oral Litoxetine in Subjects With Urinary Incontinence).	-5.655	0.545364	3792	338	1132.12
DB12015	Alpelisib	approved; investigational	C19H22F3N5O2S	CC1=C(SC(NC(=O)N2CCC[C@H]2C(N)=O)=N1)C1=CC(=NC=C1)C(C)(C)C(F)(F)F		"Alpelisib is a phosphatidylinositol 3-kinase (PI3K) inhibitor with potent antitumor activity. It works by selectively inhibiting class I PI3K p110?Â?Â¡Ã [A179203], which is the catalytic subunit of PI3K, a lipid kinase that plays a role in various biological processes, including proliferation, survival, differentiation, and metabolism. Alpelisib was designed to target this enzyme that appears …	-7.075	0.00227345	243	5281	1132.82
DB13551	Cinchophen	experimental	C16H11NO2	OC(=O)C1=CC(=NC2=CC=CC=C12)C1=CC=CC=C1			-5.942	0.459693	2852	450	1132.87
DB12027	Serdemetan	investigational	C21H20N4	C(CC1=CNC2=CC=CC=C12)NC1=CC=C(NC2=CC=NC=C2)C=C1		Serdemetan has been used in trials studying the treatment of Neoplasms.	-6.63	0.135039	749	1718	1134.36
DB03559	Cyclohexylformamide	experimental	C7H13NO	O=CNC1CCCCC1	ADH1C,ADH4		-4.384	0.673479	7674	168	1135.44
DB15011	Avacopan	investigational	C33H35F4N3O2	CC1=CC=C(NC(=O)[C@H]2CCCN([C@H]2C2=CC=C(NC3CCCC3)C=C2)C(=O)C2=C(F)C=CC=C2C)C=C1C(F)(F)F		Avacopan is under investigation in clinical trial NCT02994927 (A Phase 3 Clinical Trial of CCX168 (Avacopan) in Patients With ANCA-Associated Vasculitis).	-7.178	0.00127611	179	7206	1135.73
DB00861	Diflunisal	approved; investigational	C13H8F2O3	OC(=O)C1=C(O)C=CC(=C1)C1=C(F)C=C(F)C=C1	PTGS2,PTGS1	Diflunisal, a salicylate derivative, is a nonsteroidal anti-inflammatory agent (NSAIA) with pharmacologic actions similar to other prototypical NSAIAs. Diflunisal possesses anti-inflammatory, analgesic and antipyretic activity. Though its mechanism of action has not been clearly established, most of its actions appear to be associated with inhibition of prostaglandin synthesis via the arachidonic…	-5.597	0.560988	3986	324	1136.43
DB08718	4-(3-ethylthiophen-2-yl)benzene-1,2-diol	experimental	C12H12O2S	CCC1=C(SC=C1)C1=CC(O)=C(O)C=C1	map		-4.89	0.654702	6428	201	1136.67
DB02709	Resveratrol	approved; experimental; investigational	C14H12O3	OC1=CC=C(\C=C\C2=CC(O)=CC(O)=C2)C=C1	NQO2,CSNK2A1,PTGS1,PTGS2	Resveratrol (3,5,4'-trihydroxystilbene) is a polyphenolic phytoalexin. It is a stilbenoid, a derivate of stilbene, and is produced in plants with the help of the enzyme stilbene synthase. It exists as cis-(Z) and trans-(E) isomers. The trans- form can undergo isomerisation to the cis- form when heated or exposed to ultraviolet irradiation. In a 2004 issue of Science, Dr. Sinclair of Harvard Unive…	-5.472	0.588053	4498	288	1138.17
DB04359	Vinylsulphonic-Acid	experimental	C2H4O3S	OS(=O)(=O)C=C	phnX		-3.275	0.684327	8603	151	1139.76
DB12781	Balaglitazone	investigational	C20H17N3O4S	CN1C(COC2=CC=C(CC3SC(=O)NC3=O)C=C2)=NC2=CC=CC=C2C1=O		Balaglitazone has been used in trials studying the treatment of Diabetes Mellitus, Type 2.	-6.574	0.14754	870	1503	1143.51
DB12764	ABC-294640	investigational	C23H25ClN2O	ClC1=CC=C(C=C1)C12CC3CC(CC(C3)(C1)C(=O)NCC1=CC=NC=C1)C2		ABC294640 has been used in trials studying the treatment of Diffuse Large B Cell Lymphoma.	-6.563	0.149796	902	1454	1145.21
DB13109	PKI-179	investigational	C25H28N8O3	O=C(NC1=CC=NC=C1)NC1=CC=C(C=C1)C1=NC(=NC(=N1)N1[C@H]2CC[C@@H]1COC2)N1CCOCC1		PKI-179 has been used in trials studying the treatment of Advanced Malignant Solid Tumors.	-6.807	0.0869175	496	2647	1145.82
DB00425	Zolpidem	approved	C19H21N3O	CN(C)C(=O)CC1=C(N=C2C=CC(C)=CN12)C1=CC=C(C)C=C1	GABRA1,GABRA2,GABRA3	"Zolpidem, also known as _Ambien_, is a hypnotic drug that was initially approved by the FDA in 1992 [FDA label]. Zolpidem improves sleep in patients with insomnia. It is aimed for use in patients with difficulties initiating sleep. This drug decreases the time to fall asleep (sleep latency), increases the duration of sleep, and decreases the number of awakenings during sleep in patients with tem…	-5.941	0.453444	2858	460	1146.59
DB12410	Sabarubicin	investigational	C32H37NO13	[H][C@]1(N)C[C@]([H])(O[C@]2([H])[C@]([H])(C)O[C@]([H])(C[C@]2([H])O)O[C@@]2([H])C[C@@](O)(CC3=C(O)C4=C(C(O)=C23)C(=O)C2=CC=CC=C2C4=O)C(=O)CO)O[C@@]([H])(C)[C@@]1([H])O		Sabarubicin has been used in trials studying the treatment of Prostate Cancer, Testicular Germ Cell Tumor, and Unspecified Adult Solid Tumor, Protocol Specific.	-7.216	0.00088871	166	7921	1146.68
DB06876	N-{5-[4-(4-METHYLPIPERAZIN-1-YL)PHENYL]-1H-PYRROLO[2,3-B]PYRIDIN-3-YL}NICOTINAMIDE	experimental	C24H24N6O	CN1CCN(CC1)C1=CC=C(C=C1)C1=CC2=C(NC=C2NC(=O)C2=CN=CC=C2)N=C1	CHEK1		-7.229	0.000703327	160	8233	1147.73
DB00173	Adenine	approved; nutraceutical	C5H5N5	NC1=C2NC=NC2=NC=N1	Not-Available,MTAP,cobT,APRT,mtnN,ACACB,ACP1,PECR,mutY,ptd,SRPK2,ruvB	A purine base and a fundamental unit of adenine nucleotides.	-4.714	0.660976	6916	191	1149.33
DB00898	Ethanol	approved	C2H6O	CCO	GABRA1,GRIN3A,GLRA1,GLRA2,ADH1A,ADH1B,ADH1C	A clear, colorless liquid rapidly absorbed from the gastrointestinal tract and distributed throughout the body. It has bactericidal activity and is used often as a topical disinfectant. It is widely used as a solvent and preservative in pharmaceutical preparations as well as serving as the primary ingredient in alcoholic beverages.	-2.331	0.683914	8719	152	1151.21
DB06230	Nalmefene	approved; investigational; withdrawn	C21H25NO3	[H][C@@]12OC3=C(O)C=CC4=C3[C@@]11CCN(CC3CC3)[C@]([H])(C4)[C@]1(O)CCC2=C		"Nalmefene is a 6-methylene analogue of naltrexone and opioid system modulator but with no opioid activity [FDA Label]. It mediates a partial agonist effect on kappa receptors [A31301]. It is primarily used in the management of alcohol dependence in adult patients in conjunction with continuous psychosocial support focused on treatment adherence and reducing alcohol consumption [L1024] when it is…	-6.631	0.131247	746	1778	1151.69
DB04332	2-{2-[2-2-(Methoxy-Ethoxy)-Ethoxy]-Ethoxy}-Ethanol	experimental	C9H20O5	COCCOCCOCCOCCO			-3.113	0.683248	8641	154	1153.57
DB04226	Dihydro-Acarbose	experimental	C25H45NO18	[H][C@]1(CO)C[C@]([H])(N[C@]2([H])[C@@]([H])(C)O[C@]([H])(O[C@@]3([H])[C@]([H])(O)[C@@]([H])(O)[C@@]([H])(O[C@@]4([H])[C@]([H])(O)[C@@]([H])(O)[C@@]([H])(O)O[C@]4([H])CO)O[C@]3([H])CO)[C@]([H])(O)[C@@]2([H])O)[C@]([H])(O)[C@@]([H])(O)[C@]1([H])O			-6.719	0.104713	605	2203	1154.48
DB03506	9-Deazaadenine	experimental	C6H6N4	[H]N([H])C1=NC=NC2=C1N([H])C=C2	APRT		-4.698	0.658864	6960	192	1155.99
DB15583	Fluazuron	experimental	C20H10Cl2F5N3O3	FC1=CC=CC(F)=C1C(=O)NC(=O)NC1=CC=C(Cl)C(OC2=NC=C(C=C2Cl)C(F)(F)F)=C1			-7.226	0.000648645	161	8302	1156.12
DB01144	Diclofenamide	approved; investigational	C6H6Cl2N2O4S2	NS(=O)(=O)C1=CC(=C(Cl)C(Cl)=C1)S(N)(=O)=O	CA1,CA2,CA4,CA7	A carbonic anhydrase inhibitor that is used in the treatment of glaucoma.	-4.796	0.654884	6693	200	1156.98
DB07857	(2R)-2-(4-chlorophenyl)-2-[4-(1H-pyrazol-4-yl)phenyl]ethanamine	experimental	C17H16ClN3	NC[C@@H](C1=CC=C(Cl)C=C1)C1=CC=C(C=C1)C1=CNN=C1	PRKACA,PKIA		-6.323	0.245584	1550	864	1157.24
DB04716	2-(1,1-DIMETHYLETHYL)9-FLUORO-3,6-DIHYDRO-7H-BENZ[H]-IMIDAZ[4,5-F]ISOQUINOLIN-7-ONE	experimental	C18H16FN3O	CC(C)(C)C1=NC2=C3C=CC(F)=CC3=C3C(=O)NC=CC3=C2N1	JAK2,DAPK3,JAK1,JAK3,TYK2		-6.874	0.0611733	413	3249	1158.38
DB13284	Meticrane	approved	C10H13NO4S2	CC1=CC2=C(C=C1S(N)(=O)=O)S(=O)(=O)CCC2		Meticrane is a diuretic medication. It has been marketed in Japan under the trade name Arresten and is used to lower blood pressure [L5647].	-5.177	0.623648	5506	245	1161.45
DB12899	TT-301	investigational	C23H21N7	C1CN(CCN1C1=NC=CC=N1)C1=C(C=C(N=N1)C1=CC=CC=C1)C1=CC=NC=C1		TT301 has been used in trials studying the treatment of Traumatic Brain Injury.	-6.645	0.124219	717	1890	1164.1
DB06213	Regadenoson	approved; investigational	C15H18N8O5	CNC(=O)C1=CN(N=C1)C1=NC2=C(N=CN2[C@@H]2O[C@H](CO)[C@@H](O)[C@H]2O)C(N)=N1		Regadenoson is an A2A adenosine receptor agonist that causes coronary vasodilation and used for myocardial perfusion imagining. Manufactured by Astellas and FDA approved April 10, 2008.	-6.615	0.132374	776	1754	1166.66
DB01406	Danazol	approved	C22H27NO2	[H][C@@]12CC[C@@](O)(C#C)[C@@]1(C)CC[C@@]1([H])[C@@]2([H])CCC2=CC3=C(C[C@]12C)C=NO3	ESR1,AR,PGR,GNRHR,GNRHR2,CCL2	A synthetic steroid with antigonadotropic and anti-estrogenic activities that acts as an anterior pituitary suppressant by inhibiting the pituitary output of gonadotropins. It possesses some androgenic properties. Danazol has been used in the treatment of endometriosis and some benign breast disorders.	-7.11	0.00180225	218	6245	1166.79
DB11618	Zorubicin	experimental	C34H35N3O10	[H][C@@]1(C[C@@](O)(CC2=C(O)C3=C(C(O)=C12)C(=O)C1=C(C=CC=C1OC)C3=O)C(C)=NNC(=O)C1=CC=CC=C1)O[C@H]1C[C@H](N)[C@H](O)[C@H](C)O1		Zorubicin is a drug of the anthracycline class - a class of medications that have historically demonstrated effective chemotherapy for a variety of cancer types.	-7.07	0.00217841	249	5471	1167.17
DB00496	Darifenacin	approved; investigational	C28H30N2O2	NC(=O)C([C@@H]1CCN(CCC2=CC3=C(OCC3)C=C2)C1)(C1=CC=CC=C1)C1=CC=CC=C1	CHRM3,CHRM1,CHRM2,CHRM4,CHRM5	"Darifenacin (Enablex?Â??, Novartis) is a medication used to treat urinary incontinence.	-6.792	0.0869175	515	2648	1167.78
DB13454	Nicomorphine	experimental	C29H25N3O5	[H][C@@]12OC3=C(OC(=O)C4=CN=CC=C4)C=CC4=C3[C@@]11CCN(C)[C@]([H])(C4)[C@]1([H])C=C[C@]2([H])OC(=O)C1=CN=CC=C1			-7.057	0.00227339	259	5289	1170.41
DB09079	Nintedanib	approved	C31H33N5O4	COC(=O)C1=CC=C2C(NC(=O)\C2=C(/NC2=CC=C(C=C2)N(C)C(=O)CN2CCN(C)CC2)C2=CC=CC=C2)=C1		"Nintedanib is a drug indicated for the treatment of idiopathic pulmonary fibrosis (IPF) that targets multiple receptor tyrosine kinases (RTKs) and non-receptor tyrosine kinases (nRTKs). Nintedanib inhibits the following RTKs: platelet-derived growth factor receptor (PDGFR) ?Â?Â¡Ã and ?Â??, fibroblast growth factor receptor (FGFR) 1-3, vascular endothelial growth factor receptor (VEGFR) 1-3, a…	-6.897	0.0519175	392	3498	1170.99
DB07723	3-(5-methoxy-1H-indol-3-yl)propanoic-acid	experimental	C12H13NO3	COC1=CC=C2NC=C(CCC(O)=O)C2=C1	PPARG		-5.353	0.595043	4925	279	1172.21
DB07942	2-fluoro-4-[4-(4-fluorophenyl)-1H-pyrazol-3-yl]pyridine	experimental	C14H9F2N3	FC1=CC=C(C=C1)C1=CNN=C1C1=CC(F)=NC=C1	MAPK14		-5.848	0.470061	3198	430	1172.66
DB07408	5-(2-NITROPHENYL)-2-FUROIC-ACID	experimental	C11H7NO5	OC(=O)C1=CC=C(O1)C1=C(C=CC=C1)[N+]([O-])=O	map		-5.045	0.631527	5962	231	1173.55
DB06231	Caldaret	investigational	C11H16N2O3S	CC1=CC=C(N2CCNCC2)C(=C1)S(O)(=O)=O			-4.971	0.64152	6178	223	1173.75
DB04422	2-Amino-4-Mercapto-Butyric-Acid	experimental	C4H9NO2S	N[C@@H](CCS)C(O)=O	metE,TM_0268,luxS	A thiol-containing amino acid formed by a demethylation of METHIONINE. [PubChem]	-3.527	0.677894	8512	162	1174.28
DB02804	A-98881	experimental	C34H37N3O6	[H][C@@]1(O)CN(CC2=CC=CC=C2)N(CC2=CC(OC)=C(O)C=C2)C(=O)N(CC2=CC(OC)=C(O)C=C2)[C@]1([H])CC1=CC=CC=C1	gag-pol		-6.662	0.115891	693	1993	1175.22
DB12306	Cipargamin	investigational	C19H14Cl2FN3O	C[C@H]1CC2=C(NC3=CC(Cl)=C(F)C=C23)[C@@]2(N1)C(=O)NC1=CC=C(Cl)C=C21		Cipargamin has been used in trials studying the treatment of Malaria, Cure Rate, and Plasmodium Falciparum Malaria.	-7.171	0.00104175	180	7680	1175.76
DB02152	K-252a	experimental	C27H21N3O5	[H][C@]12C[C@](O)(C(=O)OC)[C@](C)(O1)N1C3=C(C=CC=C3)C3=C4CNC(=O)C4=C4C5=CC=CC=C5N2C4=C13	MET,MAP2K1		-6.586	0.139649	846	1636	1176.46
DB03345	Mercaptoethanol	experimental	C2H6OS	OCCS	HP_0602,E,GLO1,PNPO,gfo,SERPINA1,LGALS1,ninB,SCMH1,pdxH		-2.429	0.680953	8712	159	1176.95
DB06954	2-(cycloheptylmethyl)-1,1-dioxido-1-benzothiophen-6-yl-sulfamate	experimental	C16H21NO5S2	NS(=O)(=O)OC1=CC=C2C=C(CC3CCCCCC3)S(=O)(=O)C2=C1	CA2		-6.08	0.367146	2326	597	1178.4
DB14989	Umbralisib	investigational	C31H24F3N5O3	CC(C)OC1=C(F)C=C(C=C1)C1=NN([C@@H](C)C2=C(C3=CC=CC(F)=C3)C(=O)C3=CC(F)=CC=C3O2)C2=C1C(N)=NC=N2		Umbralisib is under investigation in clinical trial NCT02535286 (Study of Immunotherapy in Combination With Ublituximab and Umbralisib in Patients With Relapsed-refractory CLL or Richter's Transformation).	-7.079	0.00200553	238	5842	1179.15
DB03316	1,4-Diethylene-Dioxide	experimental	C4H8O2	C1COCCO1	apr,TNFSF13B,EPN1,Not-Available,TGFB3		-3.092	0.678412	8645	161	1179.76
DB08487	3-({4-[(6-CHLORO-1-BENZOTHIEN-2-YL)SULFONYL]-2-OXOPIPERAZIN-1-YL}METHYL)BENZENECARBOXIMIDAMIDE	experimental	C20H19ClN4O3S2	NC(=N)C1=CC(CN2CCN(CC2=O)S(=O)(=O)C2=CC3=C(S2)C=C(Cl)C=C3)=CC=C1	F10		-6.439	0.166209	1206	1155	1180.22
DB02567	PD173955	experimental	C21H16Cl2N4OS	CSC1=CC=CC(NC2=NC=C3C=C(C(=O)N(C)C3=N2)C2=C(Cl)C=CC=C2Cl)=C1	ABL		-6.603	0.132624	799	1744	1180.45
DB02432	RU90395	experimental	C35H36FN3O9	COC(=O)C1=CC(C[C@H](NC(C)=O)C(=O)N[C@H]2CCCCN(CC3=CC=C(C=C3)C3=CC=CC=C3)C2=O)=CC=C1C(F)(C(O)=O)C(O)=O	SRC		-7.007	0.00254491	291	4838	1186.53
DB11651	Dactolisib	investigational	C30H23N5O	CN1C(=O)N(C2=C1C=NC1=CC=C(C=C21)C1=CN=C2C=CC=CC2=C1)C1=CC=C(C=C1)C(C)(C)C#N		Dactolisib has been used in trials studying the treatment of Cancer, Solid Tumor, Renal Cancer, Breast Cancer, and Cowden Syndrome, among others.	-7.062	0.00212221	254	5551	1187.41
DB09073	Palbociclib	approved; investigational	C24H29N7O2	CC(=O)C1=C(C)C2=CN=C(NC3=NC=C(C=C3)N3CCNCC3)N=C2N(C2CCCC2)C1=O		"Palbociclib is a piperazine pyridopyrimidine[A176792] that acts in the cell cycle machinery. It is a second generation cyclin-dependent kinase inhibitor[A176798] selected from a group of pyridopyrimidine compounds due to its favorable physical and pharmaceutical properties.[A176810]	-6.878	0.0532569	407	3468	1188.06
DB02518	N-Acetylalanine	experimental	C5H9NO3	C[C@H](NC(C)=O)C(O)=O	AKR1B1		-4.051	0.672575	8129	174	1189.3
DB08488	4-{[(E)-2-(5-CHLOROTHIEN-2-YL)VINYL]SULFONYL}-1-(1H-PYRROLO[3,2-C]PYRIDIN-2-YLMETHYL)PIPERAZIN-2-ONE	experimental	C18H17ClN4O3S2	ClC1=CC=C(S1)\C=C\S(=O)(=O)N1CCN(CC2=CC3=C(N2)C=CN=C3)C(=O)C1	F10		-6.436	0.165579	1218	1162	1189.67
DB08467	6-(2,3,4,5,6,7-HEXAHYDRO-2,4,4-TRIMETHYL-1-METYLENEINDEN-2-YL)-3-METHYLHEXA-2,4-DIENOIC-ACID	experimental	C20H28O2	O=C(O)\C=C(/C)\C=C\C[C@]1(C)CC2=C(CCCC2(C)C)C1=C			-5.781	0.480269	3401	417	1190.89
DB08739	2-{3-[(2S)-4,4-difluoro-2-(pyrrolidin-1-ylcarbonyl)pyrrolidin-1-yl]-3-oxopropyl}-isoindole-1,3(2H)-dione	experimental	C20H21F2N3O4	[H][C@]1(CC(F)(F)CN1C(=O)CCN1C(=O)C2=C(C=CC=C2)C1=O)C(=O)N1CCCC1	PREP		-6.695	0.103941	642	2212	1191.68
DB15203	JNJ-26489112	investigational	C9H11ClN2O4S	NS(=O)(=O)NC[C@H]1COC2=C(O1)C=CC(Cl)=C2		JNJ-26489112 is under investigation in clinical trial NCT00579384 (A Study of the Effects of JNJ-26489112 on the Photic Induced Paroxysmal Electroencephalogram (EEG) Response in Patients With Photosensitive Epilepsy).	-5.426	0.569636	4644	306	1192.08
DB02712	Sorbinil	experimental; investigational	C11H9FN2O3	FC1=CC=C2OCC[C@]3(NC(=O)NC3=O)C2=C1	AKR1B1		-5.923	0.431069	2931	485	1192.28
DB00114	Pyridoxal-phosphate	approved; investigational; nutraceutical	C8H10NO6P	CC1=NC=C(COP(O)(O)=O)C(C=O)=C1O	AADAT,ABAT,PNPO,SGPL1,TAT,CCBL1,THNSL1,PYGL,SPTLC2,CSAD,AGXT2,HDC,ADC,SDS,GCAT,GLDC,GPT,PSAT1,ALAS1,AGXT,PDXP,GAD1,SPTLC1,CTH,BCAT1,BCAT2,PROSC,FTCD,GOT2,PYGB,PYGM,DDC,CBS,SHMT2,GIG18,GAD1,Not-Available,Not-Available,Not-Available,Not-Available,Not-Available,SHMT2,DKFZp686P09201,KYNU,ALAS1,PYGB,GAD2,DDC,DDC,PDXDC1,CCBL2,GADL1,SCLY,IGSF10,SHMT1,AGXT2L2,GAD1,SHMT2,ALAS2,GPT2,MOCOS,SDSL,pcap,Not-Ava…	This is the active form of vitamin B6 serving as a coenzyme for synthesis of amino acids, neurotransmitters (serotonin, norepinephrine), sphingolipids, aminolevulinic acid. During transamination of amino acids, pyridoxal phosphate is transiently converted into pyridoxamine phosphate (pyridoxamine).	-4.608	0.657037	7217	197	1192.37
DB03480	Brequinar-Analog	experimental	C23H16FNO2	CC1=C(N=C2C=CC(F)=CC2=C1C(O)=O)C1=CC=C(C=C1)C1=CC=CC=C1	DHODH		-6.709	0.100221	615	2314	1192.94
DB01962	Phosphonotyrosine	experimental	C9H12NO6P	N[C@@H](CC1=CC=C(OP(O)(O)=O)C=C1)C(O)=O	HCK,SRC,KIT	An amino acid that occurs in endogenous proteins. Tyrosine phosphorylation and dephosphorylation plays a role in cellular signal transduction and possibly in cell growth control and carcinogenesis. [PubChem]	-5.212	0.611986	5402	265	1196.47
DB13003	Cortivazol	investigational	C32H38N2O5	C[C@@H]1C[C@H]2[C@@H]3C=C(C)C4=CC5=C(C[C@]4(C)[C@H]3[C@@H](O)C[C@]2(C)[C@@]1(O)C(=O)COC(C)=O)C=NN5C1=CC=CC=C1		Cortivazol is under investigation in clinical trial NCT00804895 (Cluster Headache Cortivazol Injection (CHCI)).	-6.697	0.102148	636	2253	1197.04
DB12725	TD-8954	investigational	C25H37N5O3	COC(=O)N1CCC(CN2CCC(CNC(=O)C3=C4NC(=NC4=CC=C3)C(C)C)CC2)CC1		TD-8954 has been used in trials studying the treatment of Enteral Feeding Intolerance and Gastrointestinal Motility Disorder.	-6.487	0.157862	1075	1333	1197.07
DB04098	Balanol	experimental	C28H26N2O10	OC(=O)C1=CC=CC(O)=C1C(=O)C1=C(O)C=C(C=C1O)C(=O)O[C@@H]1CCCNC[C@@H]1NC(=O)C1=CC=C(O)C=C1	PRKACA		-6.764	0.0874669	545	2632	1197.68
DB06898	4-(2-amino-1-methyl-1H-imidazo[4,5-b]pyridin-6-yl)phenol	experimental	C13H12N4O	CN1C(N)=NC2=C1C=C(C=N2)C1=CC=C(O)C=C1	ESR1,NCOA2		-5.748	0.484604	3499	410	1197.74
DB03828	RU78299	experimental	C9H9O6P	CC1=CC(C=O)=C(OP(O)(O)=O)C(C=O)=C1	SRC		-4.305	0.667849	7802	184	1198.15
DB12096	PF-05175157	investigational	C23H27N5O2	CC(C)N1N=CC2=C1C(=O)CC1(CCN(CC1)C(=O)C1=CC=C3N=C(C)NC3=C1)C2		PF-05175157 has been used in trials studying the basic science and treatment of Acne Vulgaris, Diabetes Mellitus, Type 2 Diabetes Mellitus, Diabetes Mellitus Type 2, and Diabetes Mellitus, Type 2, among others.	-7.126	0.00143304	206	6972	1198.43
DB00773	Etoposide	approved	C29H32O13	[H][C@]12COC(=O)[C@]1([H])[C@H](C1=CC(OC)=C(O)C(OC)=C1)C1=CC3=C(OCO3)C=C1[C@H]2O[C@@H]1O[C@]2([H])CO[C@@H](C)O[C@@]2([H])[C@H](O)[C@H]1O	TOP2A	A semisynthetic derivative of podophyllotoxin that exhibits antitumor activity. Etoposide inhibits DNA synthesis by forming a complex with topoisomerase II and DNA. This complex induces breaks in double stranded DNA and prevents repair by topoisomerase II binding. Accumulated breaks in DNA prevent entry into the mitotic phase of cell division, and lead to cell death. Etoposide acts primarily in t…	-6.903	0.0418616	386	3732	1200.23
DB11799	Bictegravir	approved; investigational	C21H18F3N3O5	OC1=C2N(C[C@H]3O[C@@H]4CC[C@@H](C4)N3C2=O)C=C(C(=O)NCC2=C(F)C=C(F)C=C2F)C1=O		Bictegravir is a recently approved investigational drug that has been used in trials studying the treatment of HIV-1 and HIV-2 infection. It has been approved for HIV-1 monotherapy combined with 2 other antiretrovirals in a single tablet.	-7.215	0.000427882	169	8552	1202.2
DB07827	4-{[1-METHYL-2,4-DIOXO-6-(3-PHENYLPROP-1-YN-1-YL)-1,4-DIHYDROQUINAZOLIN-3(2H)-YL]METHYL}BENZOIC-ACID	experimental	C26H20N2O4	CN1C(=O)N(CC2=CC=C(C=C2)C(O)=O)C(=O)C2=C1C=CC(=C2)C#CCC1=CC=CC=C1	MMP13		-7.147	0.00119154	197	7376	1205.43
DB08907	Canagliflozin	approved	C24H25FO5S	[H][C@]1(O[C@H](CO)[C@@H](O)[C@H](O)[C@H]1O)C1=CC=C(C)C(CC2=CC=C(S2)C2=CC=C(F)C=C2)=C1		"Canagliflozin, also known as _Invokana_, is a sodium-glucose cotransporter 2 (SGLT2) inhibitor used in the management of type 2 diabetes mellitus along with lifestyle changes including diet and exercise [FDA label].	-7.158	0.00108463	190	7648	1205.45
DB08520	(21S)-1AZA-4,4-DIMETHYL-6,19-DIOXA-2,3,7,20-TETRAOXOBICYCLO[19.4.0]-PENTACOSANE	experimental	C24H39NO6	[H][C@@]12CCCCN1C(=O)C(=O)C(C)(C)COC(=O)CCCCCCCCCCCOC2=O	FKBP1A		-6.476	0.159609	1112	1308	1206.02
DB07345	4-(2-aminoethyl)-2-cyclohexylphenol	experimental	C14H21NO	NCCC1=CC=C(O)C(=C1)C1CCCCC1	BACE1		-5.477	0.560813	4472	326	1207.42
DB08454	N-(5-METHYL-1H-PYRAZOL-3-YL)-2-PHENYLQUINAZOLIN-4-AMINE	experimental	C18H15N5	CC1=CC(NC2=C3C=CC=CC3=NC(=N2)C2=CC=CC=C2)=NN1	CAMK1D		-6.335	0.20553	1514	966	1209.35
DB01879	(S)-2-{Methyl-[2-(Naphthalene-2-Sulfonylamino)-5-(Naphthalene-2-Sulfonyloxy)-Benzoyl]-Amino}-Succinicacid	experimental	C32H26N2O10S2	[H][C@@](CC(O)=O)(N(C)C(=O)C1=C(NS(=O)(=O)C2=CC3=CC=CC=C3C=C2)C=CC(OS(=O)(=O)C2=CC3=CC=CC=C3C=C2)=C1)C(O)=O	murA		-7.015	0.00237381	284	5150	1209.38
DB08569	3-PYRIDIN-4-YL-2,4-DIHYDRO-INDENO[1,2-.C.]-PYRAZOLE	experimental	C22H21BrN4O	[H][C@@](N)(COC1=CN=CC(=C1)C1=CC2=C(NN=C2C)C=C1)CC1=CC=C(Br)C=C1	PRKACA,PKIA		-6.972	0.0026298	314	4658	1209.38
DB07992	3-SULFOOXY-1H-INDOLE	experimental	C8H7NO4S	OS(=O)(=O)OC1=CNC2=CC=CC=C12			-5.029	0.625455	6019	243	1209.39
DB08731	2-[(1R)-2-carboxy-1-(naphthalen-1-ylmethyl)ethyl]-1,3-dioxo-2,3-dihydro-1H-isoindole-5-carboxylic-acid	experimental	C23H17NO6	[H][C@](CC(O)=O)(CC1=CC=CC2=CC=CC=C12)N1C(=O)C2=CC=C(C=C2C1=O)C(O)=O	ampC		-6.673	0.106724	678	2162	1210.72
DB13520	Metergoline	approved	C25H29N3O2	[H][C@@]12CC3=CN(C)C4=CC=CC(=C34)[C@@]1([H])C[C@@H](CNC(=O)OCC1=CC=CC=C1)CN2C		Metergoline is an ergot-derived psychoactive drug that acts as a ligand for serotonin and dopamine receptors. Metergoline is an antagonist at various 5-HT receptor subtypes at a relatively low concentration and agonist at dopamine receptors [A27181]. Its use has been studied in various clinical settings such as a treatment for seasonal affective disorder, prolactin hormone regulation due to its i…	-6.94	0.0195673	352	4170	1211.54
DB01917	Putrescine	experimental	C4H12N2	NCCCCN	ODC1,AMD1,potF	Putrescine is a toxic diamine formed by putrefaction from the decarboxylation of arginine and ornithine. Putrescine is a solid. This compound belongs to the polyamines. These are compounds containing more than one amine group. Known drug targets of putrescine include putrescine-binding periplasmic protein, ornithine decarboxylase, and S-adenosylmethionine decarboxylase proenzyme.	-3.413	0.672825	8560	172	1213.39
DB02915	4-(2,4-Dimethyl-1,3-thiazol-5-yl)-N-[4-(trifluoromethyl)phenyl]-2-pyrimidinamine	experimental	C16H13F3N4S	CC1=NC(C)=C(S1)C1=CC=NC(NC2=CC=C(C=C2)C(F)(F)F)=N1	CDK2,CCNA2		-6.883	0.0431603	399	3698	1214.7
DB12185	Exatecan	investigational	C24H22FN3O4	CC[C@@]1(O)C(=O)OCC2=C1C=C1N(CC3=C1N=C1C=C(F)C(C)=C4CC[C@H](N)C3=C14)C2=O		Exatecan has been used in trials studying the treatment of Sarcoma, Leukemia, Lymphoma, Lung Cancer, and Liver Cancer, among others.	-7.127	0.00126191	204	7252	1216.31
DB02996	2-(Thiomethylene)-4-Methylpentanoic-Acid	experimental	C7H14O2S	[H][C@](CS)(CC(C)C)C(O)=O	ADAM28		-4.264	0.663322	7875	188	1216.76
DB02894	Sulfamic-Acid-2,3-O-(1-Methylethylidene)-4,5-O-Sulfonyl-Beta-Fructopyranose-Ester	experimental	C9H15NO10S2	[H][C@@]12CO[C@@]3(COS(N)(=O)=O)OC(C)(C)O[C@@]3([H])[C@]1([H])OS(=O)(=O)O2	CA2		-5.332	0.578808	4995	297	1218
DB01275	Hydralazine	approved	C8H8N4	NNC1=NN=CC2=CC=CC=C12	AOC3,P4HA1	A direct-acting vasodilator that is used as an antihypertensive agent.	-5.095	0.615756	5778	257	1218.58
DB08747	(11R)-10-acetyl-11-(2,4-dichlorophenyl)-6-hydroxy-3,3-dimethyl-2,3,4,5,10,11-hexahydro-1H-dibenzo[b,e][1,4]diazepin-1-one	experimental	C23H22Cl2N2O3	[H][C@]1(N(C(C)=O)C2=CC=CC(O)=C2NC2=C1C(=O)CC(C)(C)C2)C1=C(Cl)C=C(Cl)C=C1	Not-Available		-6.688	0.101902	656	2264	1218.68
DB06151	Acetylcysteine	approved; investigational	C5H9NO3S	CC(=O)N[C@@H](CS)C(O)=O	Not-Available	"Acetylcysteine (also known as N-acetylcysteine or N-acetyl-L-cysteine or NAC) is primarily used as a mucolytic agent and in the management of acetaminophen poisoning. It is a derivative of cysteine with an acetyl group attached to the amino group of cysteine. NAC is essentially a prodrug that is converted to cysteine (in the intestine by the enzyme aminoacylase 1) and absorbed in the intestine i…	-3.889	0.669663	8305	179	1219.26
DB08678	(4-ETHYLPHENYL)SULFAMIC-ACID	experimental	C8H11NO3S	CCC1=CC=C(NS(O)(=O)=O)C=C1	PTPRB		-5.081	0.615924	5833	255	1219.6
DB11855	Revefenacin	approved; investigational	C35H43N5O4	CN(CCN1CCC(CC1)OC(=O)NC1=CC=CC=C1C1=CC=CC=C1)C(=O)C1=CC=C(CN2CCC(CC2)C(N)=O)C=C1		Revefenacin is a novel biphenyl carbamate tertiary amine agent that belongs to the family of the long-acting muscarinic antagonists (LABA). The labile primary amide in the structure produces a "soft-drug" site that allows rapid systemic clearance and minimizing of the systemically mediated adverse reactions. The LABA group falls into a parent category known as long-acting inhaled bronchodilators …	-7.05	0.0020654	262	5682	1220.12
DB01977	6-(N-Phenylcarbamyl)-2-Naphthalenecarboxamidine	experimental	C18H15N3O	NC(=N)C1=CC=C2C=C(C=CC2=C1)C(=O)NC1=CC=CC=C1	PLAU		-6.531	0.145084	972	1536	1221.88
DB01711	2,3,4,5,6-Pentafluorobenzyl-Alcohol	experimental	C7H3F5O	OCC1=C(F)C(F)=C(F)C(F)=C1F	ADH1C		-4.965	0.625757	6194	242	1224.32
DB07538	4-{5-[(Z)-(2-IMINO-4-OXO-1,3-THIAZOLIDIN-5-YLIDENE)METHYL]FURAN-2-YL}-2-(TRIFLUOROMETHYL)BENZENESULFONAMIDE	experimental	C15H10F3N3O4S2	NS(=O)(=O)C1=CC=C(C=C1C(F)(F)F)C1=CC=C(O1)\C=C1/SC(=N)NC1=O	CCNA2,CDK2		-6.917	0.0288981	373	4019	1224.37
DB04739	4-[(4-METHYL-1-PIPERAZINYL)METHYL]-N-[3-[[4-(3-PYRIDINYL)-2-PYRIMIDINYL]AMINO]PHENYL]-BENZAMIDE	experimental	C28H29N7O	CN1CCN(CC2=CC=C(C=C2)C(=O)NC2=CC=CC(NC3=NC=CC(=N3)C3=CN=CC=C3)=C2)CC1	SRC		-7.105	0.00154937	222	6759	1224.95
DB12706	Seletalisib	investigational	C23H14ClF3N6O	[O-][N+]1=CC(=CC=C1)C1=NC2=C(Cl)C=CC=C2C=C1[C@@H](NC1=NC=NC2=CC=CN=C12)C(F)(F)F		Seletalisib has been used in trials studying the treatment and basic science of Primary Sjogren's Syndrome.	-6.436	0.163187	1214	1237	1225.45
DB13947	Testosterone-enantate-benzilic-acid-hydrazone	approved; experimental	C40H52N2O4	[H]N(N=C1CC[C@@]2(C)C(CC[C@@]3([H])[C@]4([H])CC[C@H](OC(=O)CCCCCC)[C@@]4(C)CC[C@]23[H])=C1)C(=O)C(O)(C1=CC=CC=C1)C1=CC=CC=C1			-7.064	0.00193553	251	5989	1226.07
DB15197	RSV-604	investigational	C22H17FN4O2	FC1=C(NC(=O)N[C@H]2N=C(C3=CC=CC=C3)C3=C(NC2=O)C=CC=C3)C=CC=C1		RSV-604 is under investigation in clinical trial NCT00416442 (Safety, Tolerability and Pharmacokinetic Study of Single and Multiple Intravenous Doses of RSV604 in Healthy Subjects.).	-7.121	0.00128381	209	7198	1226.53
DB15291	BMS-986142	investigational	C32H30F2N4O4	CN1C(=O)N(C(=O)C2=C1C(F)=CC=C2)C1=C(C)C(=CC=C1)C1=C2C3=C(C[C@H](CC3)C(C)(C)O)NC2=C(C=C1F)C(N)=O		BMS-986142 is under investigation in clinical trial NCT02880670 (Pharmacokinetics and Metabolism Study of Radiolabeled BMS-986142 in Healthy Male Subjects).	-7.151	0.000943275	193	7831	1229.38
DB00497	Oxycodone	approved; illicit; investigational	C18H21NO4	[H][C@@]12OC3=C(OC)C=CC4=C3[C@@]11CCN(C)[C@]([H])(C4)[C@]1(O)CCC2=O	OPRM1,OPRK1,OPRD1	Oxycodone is a semisynthetic opioid analgesic derived from thebaine in Germany in 1917.[A178696] It is currently indicated as an immediate release product for moderate to severe pain and as an extended release product for chronic moderate to severe pain requiring continuous opioid analgesics for an extended period.[Label] The first oxycodone containing product, Percodan, was approved by the FDA o…	-6.741	0.0867067	571	2655	1231.26
DB11890	Cilengitide	investigational	C27H40N8O7	CC(C)[C@@H]1N(C)C(=O)[C@@H](CC2=CC=CC=C2)NC(=O)[C@H](CC(O)=O)NC(=O)CNC(=O)[C@H](CCCNC(N)=N)NC1=O		Cilengitide has been used in trials studying the treatment of Sarcoma, Gliomas, Lymphoma, Leukemia, and Lung Cancer, among others.	-7.077	0.00176766	240	6326	1232.17
DB02343	3,6,9,12,15-Pentaoxaheptadecane	experimental	C12H26O5	CCOCCOCCOCCOCCOCC	kynU,murI,ACHE		-3.471	0.670996	8535	178	1232.57
DB02451	B-nonylglucoside	experimental	C15H30O6	CCCCCCCCCO[C@@H]1O[C@H](CO)[C@@H](O)[C@H](O)[C@H]1O			-4.789	0.639834	6723	226	1232.64
DB12742	Amuvatinib	investigational	C23H21N5O3S	S=C(NCC1=CC=C2OCOC2=C1)N1CCN(CC1)C1=NC=NC2=C1OC1=C2C=CC=C1		Amuvatinib has been used in trials studying the treatment of Solid Tumors and Small Cell Lung Carcinoma. Amuvatinib is an oral, selective multi-targeted tyrosine kinase inhibitor that suppresses c-MET, c-RET and the mutant forms of c-KIT, PDGFR and FLT3. Amuvatinib also suppresses Rad51 protein, a critical component of double-stranded DNA repair in cancer cells.	-6.482	0.15257	1092	1393	1233.35
DB02586	4,7-Dimethyl-[1,10]Phenanthroline	experimental	C14H12N2	CC1=CC=NC2=C3N=CC=C(C)C3=CC=C12	azu		-5.532	0.525116	4232	360	1234.31
DB03630	2-Iodobenzylthio-Group	experimental	C7H7IS	SCC1=CC=CC=C1I			-4.111	0.66261	8071	189	1235.08
DB08127	1,3,3-trimethyl-2-[(1E,3E)-3-methylpenta-1,3-dien-1-yl]cyclohexene	experimental	C15H24	C\C=C(/C)\C=C\C1=C(C)CCCC1(C)C			-5.349	0.567685	4940	309	1235.5
DB00288	Amcinonide	approved	C28H35FO7	[H][C@@]12C[C@H]3OC4(CCCC4)O[C@@]3(C(=O)COC(C)=O)[C@@]1(C)C[C@H](O)[C@@]1(F)[C@@]2([H])CCC2=CC(=O)C=C[C@]12C	NR3C1,ANXA1	Amcinonide is a corticosteroid.	-6.566	0.1357	895	1706	1235.67
DB04680	GALACTOSE-GREASE	experimental	C16H30O8	[H][C@]1(O)[C@@]([H])(O)[C@@]([H])(CO)O[C@@]([H])(OCCCCCCCCC(=O)OC)[C@]1([H])O	ABO		-4.918	0.626492	6342	241	1236.29
DB05936	CVT-6883	investigational	C21H21F3N6O2	CCCN1C(=O)N(CC)C2=C(NC(=N2)C2=CN(CC3=CC=CC(=C3)C(F)(F)F)N=C2)C1=O		CVT-6883 is a selective, potent and orally available A2B-adenosine receptor antagonist which CV Therapeutics is investigating for the potential treatment of asthma and other conditions related to inflammation and fibrosis.	-6.457	0.158624	1156	1323	1236.68
DB13185	Oxabolone-cipionate	experimental	C26H38O4	[H][C@@]1(CC[C@@]2([H])[C@]3([H])CCC4=C(O)C(=O)CC[C@]4([H])[C@@]3([H])CC[C@]12C)OC(=O)CCC1CCCC1		Oxabolone cipionate is the C17?Â?? cypionate ester and a prodrug of [DB01500]. A synthetic anabolic-androgenic (AAS) steroid, it is a derivative of 19-nortestosterone (nandrolone). It is considered as a performance enhancing drug thus is prohibited from use in sports.	-6.769	0.0812139	542	2824	1237.18
DB04464	N-Formylmethionine	experimental	C6H11NO3S	[H][C@@](CCSC)(NC=O)C(O)=O	Not-Available,Not-Available,Not-Available,Not-Available,SERPINC1,B2M,MT-ND1,HLA-B,narG,narH,gshA,narI,S100G,rub,COX4I1,MT-CO1,MT-CO2,MT-CO3,COX5A,COX5B,COX6C,RNASE1,COX7B,COX7C,COX8A,COX6A2,COX6B1,COX7A1,fmt,Not-Available,S100B,hld,CLPP,UBC,atpH,ulaG,spg,RABGGTA,RABGGTB,pufC,puhA,pufL,pufM	Effective in the initiation of protein synthesis. The initiating methionine residue enters the ribosome as N-formylmethionyl tRNA. This process occurs in Escherichia coli and other bacteria as well as in the mitochondria of eucaryotic cells. [PubChem]	-3.944	0.666388	8248	186	1238.6
DB02935	Diglyme	experimental	C6H14O3	COCCOCCOC	HSP90B1		-2.931	0.671029	8671	177	1238.86
DB07460	2-({5-CHLORO-2-[(2-METHOXY-4-MORPHOLIN-4-YLPHENYL)AMINO]PYRIMIDIN-4-YL}AMINO)-N-METHYLBENZAMIDE	experimental	C23H25ClN6O3	CNC(=O)C1=C(NC2=NC(NC3=CC=C(C=C3OC)N3CCOCC3)=NC=C2Cl)C=CC=C1	PTK2		-7.03	0.00211285	275	5581	1238.86
DB06923	2-(3-METHYLPHENYL)-1H-INDOLE-5-CARBOXIMIDAMIDE	experimental	C16H15N3	CC1=CC=CC(=C1)C1=CC2=C(N1)C=CC(=C2)C(N)=N	PRSS1		-6.359	0.172103	1439	1067	1239.12
DB15399	BMS-754807	investigational	C23H24FN9O	C[C@]1(CCCN1C1=NN2C=CC=C2C(NC2=NNC(=C2)C2CC2)=N1)C(=O)NC1=CN=C(F)C=C1		BMS-754807 is under investigation in clinical trial NCT00908024 (Combination Study of BMS-754807 and Erbitux?Â?? in Subjects With Advanced or Metastatic Solid Tumors).	-7.155	0.000825414	191	8051	1240.06
DB12655	Patidegib	investigational	C29H48N2O3S	C[C@@H]1[C@@H]2NC[C@@H](C)C[C@H]2O[C@]11CC[C@H]2[C@@H]3CC[C@@H]4C[C@@H](CC[C@]4(C)[C@H]3CC2=C(C)C1)NS(C)(=O)=O		Patidegib has been investigated for the treatment of Conventional Chondrosarcoma.	-7.148	0.000874524	194	7951	1241.97
DB12044	MK-0893	investigational	C32H27Cl2N3O4	COC1=CC2=CC=C(C=C2C=C1)C1=CC(=NN1[C@@H](C)C1=CC=C(C=C1)C(=O)NCCC(O)=O)C1=CC(Cl)=CC(Cl)=C1		MK0893 has been used in trials studying the treatment of Type 2 Diabetes Mellitus and Diabetes Mellitus, Type 2.	-7.112	0.00135841	217	7109	1242.04
DB06962	(5-(aminomethyl)-2H-spiro[benzofuran-3,4'-piperidine]-1'-yl)(5-(phenylethynyl)furan-2-yl)methanone	experimental	C26H24N2O3	NCC1=CC=C2OCC3(CCN(CC3)C(=O)C3=CC=C(O3)C#CC3=CC=CC=C3)C2=C1	TPSB2		-6.867	0.0447985	421	3667	1242.5
DB00160	Alanine	nutraceutical	C3H7NO2	C[C@H](N)C(O)=O	SLC7A8,AGXT2,AARS,SLC1A4,AGXT,ABAT,KYNU,AARS2,AGXT2L2,GPT2,GPT,NFS1,SLC36A1	A non-essential amino acid that occurs in high levels in its free state in plasma. It is produced from pyruvate by transamination. It is involved in sugar and acid metabolism, increases immunity, and provides energy for muscle tissue, brain, and the central nervous system.	-3.584	0.667912	8480	183	1245.73
DB03201	D-Cysteine	experimental	C3H7NO2S	N[C@H](CS)C(O)=O	CPA1	A thiol-containing non-essential amino acid that is oxidized to form CYSTINE.	-3.458	0.668912	8541	182	1246.78
DB14000	Tetraglyme	experimental	C10H22O5	COCCOCCOCCOCCOC			-3.103	0.669428	8643	180	1247.29
DB01973	O-Benzylsulfonyl-Serine	experimental	C10H13NO5S	N[C@@H](COS(=O)(=O)CC1=CC=CC=C1)C(O)=O	Not-Available,PRSS2,clcD,UL80,Not-Available		-4.557	0.647599	7344	212	1247.77
DB04407	4-[4-(4-Methyl-2-Methylamino-Thiazol-5-Yl)-Pyrimidin-2-Ylamino]-Phenol	experimental	C15H15N5OS	CNC1=NC(C)=C(S1)C1=CC=NC(NC2=CC=C(O)C=C2)=N1	CDK2		-6.011	0.36479	2586	603	1248.74
DB15023	BMS-791826	investigational	C28H26FN5O3S	CCN(C)C(=O)C1=CC=C(C=C1F)C1=NC2=C(C=C1)[C@H](C1=CC=CC=C1O2)C(C)(C)C(=O)NC1=NN=CS1		BMS-791826 is under investigation in clinical trial NCT03198013 (A Study of Pharmacokinetics (PK) and Pharmacodynamics (PD) in Relation to Prednisolone in Healthy Males).	-7.113	0.00127104	216	7220	1248.81
DB05983	Bardoxolone-methyl	investigational	C32H43NO4	COC(=O)[C@]12CCC(C)(C)C[C@H]1[C@H]1C(=O)C=C3[C@@]4(C)C=C(C#N)C(=O)C(C)(C)[C@@H]4CC[C@@]3(C)[C@]1(C)CC2			-6.471	0.15257	1121	1392	1249.17
DB01785	Dimethylallyl-Diphosphate	experimental	C5H12O7P2	CC(C)=CCO[P@](O)(=O)OP(O)(O)=O	FDPS,IDI1,ispH		-4.672	0.642376	7036	222	1249.8
DB07584	N-[2-(5-methyl-4H-1,2,4-triazol-3-yl)phenyl]-7H-pyrrolo[2,3-d]pyrimidin-4-amine	experimental	C15H13N7	CC1=NN=C(N1)C1=CC=CC=C1NC1=NC=NC2=C1C=CN2	AKT1,GSK3B		-5.958	0.38534	2790	560	1249.96
DB07829	4-[3-(4-FLUOROPHENYL)-1H-PYRAZOL-4-YL]PYRIDINE	experimental	C14H10FN3	FC1=CC=C(C=C1)C1=NNC=C1C1=CC=NC=C1	MAPK14		-5.751	0.461196	3488	448	1250.05
DB00218	Moxifloxacin	approved; investigational	C21H24FN3O4	[H][C@]12CN(C[C@@]1([H])NCCC2)C1=C(F)C=C2C(=O)C(=CN(C3CC3)C2=C1OC)C(O)=O	parC,gyrA,TOP2A	Moxifloxacin is a synthetic fluoroquinolone antibiotic agent. Bayer AG developed the drug (initially called BAY 12-8039) and it is marketed worldwide (as the hydrochloride) under the brand name Avelox (in some countries also Avalox) for oral treatment.	-6.468	0.152853	1130	1385	1251.02
DB07858	(2S)-2-(4-chlorophenyl)-2-[4-(1H-pyrazol-4-yl)phenyl]ethanamine	experimental	C17H16ClN3	NC[C@H](C1=CC=C(Cl)C=C1)C1=CC=C(C=C1)C1=CNN=C1	PRKACA,PKIA		-6.208	0.267904	1911	819	1251.04
DB07975	2-({[3,5-DIFLUORO-3'-(TRIFLUOROMETHOXY)BIPHENYL-4-YL]AMINO}CARBONYL)CYCLOPENT-1-ENE-1-CARBOXYLIC-ACID	experimental	C20H14F5NO4	OC(=O)C1=C(CCC1)C(=O)NC1=C(F)C=C(C=C1F)C1=CC=CC(OC(F)(F)F)=C1	DHODH		-6.923	0.017057	367	4270	1251.83
DB04236	2-Amino-3-(1h-Indol-3-Yl)-Propan-1-Ol	experimental	C11H14N2O	[H][C@@](N)(CO)CC1=CNC2=CC=CC=C12			-5.028	0.614251	6022	261	1253.69
DB12216	Bergapten	investigational	C12H8O4	COC1=C2C=CC(=O)OC2=CC2=C1C=CO2		Bergapten is under investigation in clinical trial NCT00533195 (Comparison of UVA1 Phototherapy Versus Photochemotherapy for Patients With Severe Generalized Atopic Dermatitis).	-5.138	0.594248	5634	280	1255.99
DB15458	Norleucine	investigational	C6H13NO2	CCCC[C@H](N)C(O)=O		Norleucine is under investigation in clinical trial NCT00081952 (Amino Acid Therapy for Hot Flashes in Postmenopausal Women).	-4.09	0.657796	8092	195	1256.16
DB12012	PF-04457845	investigational	C23H20F3N5O2	FC(F)(F)C1=CC=C(OC2=CC=CC(C=C3CCN(CC3)C(=O)NC3=CC=CN=N3)=C2)N=C1		PF-04457845 is under investigation in Fear Conditioning. PF-04457845 has been investigated for the treatment of Tourette Syndrome and Cannabis Dependence.	-7.084	0.00156621	235	6719	1256.57
DB01093	Dimethyl-sulfoxide	approved; vet_approved	C2H6OS	CS(C)=O		A highly polar organic liquid, that is used widely as a chemical solvent. Because of its ability to penetrate biological membranes, it is used as a vehicle for topical application of pharmaceuticals. It is also used to protect tissue during cryopreservation. Dimethyl sulfoxide shows a range of pharmacological activity including analgesia and anti-inflammation.	-2.146	0.669259	8733	181	1257.25
DB07846	(3,4,8b-Trimethyl-3-oxido-2,3a-dihydro-1H-pyrrolo[2,3-b]indol-3-ium-7-yl)-N-(2-ethylphenyl)carbamate	experimental	C22H27N3O3	CCC1=CC=CC=C1NC(=O)OC1=CC2=C(C=C1)N(C)C1C2(C)CC[N+]1(C)[O-]	ACHE		-7.089	0.00149242	231	6870	1259.75
DB08537	3-bromo-6-phenyl-N-(pyrimidin-5-ylmethyl)imidazo[1,2-a]pyridin-8-amine	experimental	C18H14BrN5	BrC1=CN=C2N1C=C(C=C2NCC1=CN=CN=C1)C1=CC=CC=C1	CDK2		-6.459	0.153575	1153	1378	1260.49
DB13306	Chlorquinaldol	approved	C10H7Cl2NO	CC1=NC2=C(C=C1)C(Cl)=CC(Cl)=C2O		Chlorquinaldol was used historically as a topical antiseptic under the trade name Sterosan.[F4549] It was marketed in the 1950s as an iodine-free alternative which was also unrelated to sulfa drugs or hormones. Chlorquinaldol is currently approved by the European Medicines Agency as a combination tablet with promestriene for the treatment of bacterial vaginosis.[F4552]	-4.902	0.619268	6389	249	1261.29
DB07031	3-Fluoro-4-{[(2R)-2-hydroxy-2-(5,5,8,8-tetramethyl-5,6,7,8-tetrahydro-2-naphthalenyl)acetyl]amino}benzoic-acid	experimental	C23H26FNO4	CC1(C)CCC(C)(C)C2=C1C=CC(=C2)[C@@H](O)C(=O)NC1=C(F)C=C(C=C1)C(O)=O	RARG		-6.88	0.0310365	404	3942	1261.97
DB12384	AR-67	investigational	C26H30N2O5Si	CC[C@@]1(O)C(=O)OCC2=C1C=C1N(CC3=C1N=C1C=CC(O)=CC1=C3[Si](C)(C)C(C)(C)C)C2=O		AR-67 has been used in trials studying the treatment of GBM, Tumors, Gliosarcoma, Solid Malignancies, and Glioblastoma Multiforme, among others.	-7.001	0.00222601	296	5381	1262.05
DB02209	Pyridoxine-phosphate	experimental	C8H12NO6P	CC1=NC=C(COP(O)(O)=O)C(CO)=C1O	pdxJ,ODC1		-4.771	0.62987	6755	236	1262.61
DB06163	Plevitrexed	investigational	C26H25FN8O4	CC1=NC(=O)C2=CC(CN(CC#C)C3=CC=C(C(=O)N[C@@H](CCC4=NN=NN4)C(O)=O)C(F)=C3)=C(C)C=C2N1			-6.51	0.143851	1011	1581	1264.27
DB00788	Naproxen	approved; vet_approved	C14H14O3	COC1=CC2=C(C=C1)C=C(C=C2)[C@H](C)C(O)=O	PTGS2,PTGS1	Naproxen is classified as a nonsteroidal anti-inflammatory dug (NSAID) and was initially approved for prescription use in 1976 and then for over-the-counter (OTC) use in 1994.[A178975]	-5.529	0.509333	4242	377	1264.61
DB06306	Onalespib	investigational	C24H31N3O3	CC(C)C1=CC(C(=O)N2CC3=CC=C(CN4CCN(C)CC4)C=C3C2)=C(O)C=C1O			-6.592	0.119503	829	1930	1264.9
DB07006	9-HYDROXY-6-(3-HYDROXYPROPYL)-4-(2-METHOXYPHENYL)PYRROLO[3,4-C]CARBAZOLE-1,3(2H,6H)-DIONE	experimental	C24H20N2O5	COC1=CC=CC=C1C1=CC2=C(C3=C(C=CC(O)=C3)N2CCCO)C2=C1C(=O)NC2=O	WEE1		-6.868	0.0354111	418	3834	1265.94
DB03297	Benzylsulfinic-Acid	experimental	C7H8O3S	OS(=O)(=O)CC1=CC=CC=C1	HPN,Not-Available,estB,rsbQ,SOD2,CMA1,apr		-4.552	0.645781	7356	218	1266.34
DB08512	6-amino-2-[(1-naphthylmethyl)amino]-3,7-dihydro-8H-imidazo[4,5-g]quinazolin-8-one	experimental	C20H16N6O	NC1=NC2=CC3=C(C=C2C(=O)N1)N=C(NCC1=CC=CC2=CC=CC=C12)N3	tgt		-7.158	0.000469354	189	8493	1266.96
DB01866	RU79256	experimental	C8H8O5S	[H][C@](C(O)=O)(C1=CC=CC=C1)S(O)(=O)=O	SRC		-5.042	0.61002	5972	269	1267.47
DB12580	Tradipitant	investigational	C28H16ClF6N5O	FC(F)(F)C1=CC(=CC(CN2N=NC(=C2C2=CC=NC=C2)C2=NC=CC=C2C(=O)C2=CC=CC=C2Cl)=C1)C(F)(F)F		Tradipitant has been used in trials studying the treatment and prevention of Eczema, Pruritus, Gastroparesis, Chronic Pruritus, and Atopic Dermatitis, among others.	-7.159	0.000427882	188	8551	1267.91
DB00169	Cholecalciferol	approved; nutraceutical	C27H44O	CC(C)CCC[C@@H](C)[C@@]1([H])CC[C@@]2([H])\C(CCC[C@]12C)=C\C=C1\C[C@@H](O)CCC1=C	VDR	"Vitamin D, in general, is a secosteroid generated in the skin when 7-dehydrocholesterol located there interacts with ultraviolet irradiation - like that commonly found in sunlight [L5689]. Both the endogenous form of vitamin D (that results from 7-dehydrocholesterol transformation), vitamin D3 (cholecalciferol), and the plant-derived form, vitamin D2 (ergocalciferol), are considered the main for…	-6.39	0.164962	1349	1192	1268.07
DB07776	Flavone	approved; experimental	C15H10O2	O=C1C=C(OC2=CC=CC=C12)C1=CC=CC=C1	ncsA		-5.721	0.46018	3584	449	1268.55
DB04714	ISOPENTENYL-PYROPHOSPHATE	experimental	C5H12O7P2	CC(=C)CCO[P@](O)(=O)OP(O)(O)=O	uppS,FDPS,GGPS1,ispF,uppS,ispH		-4.724	0.631021	6891	234	1269.84
DB08708	N-cyclohexyl-3-[3-(trifluoromethyl)phenyl][1,2,4]triazolo[4,3-b]pyridazin-6-amine	experimental	C18H18F3N5	FC(F)(F)C1=CC=CC(=C1)C1=NN=C2C=CC(NC3CCCCC3)=NN12	PIM1		-6.607	0.113516	792	2043	1272.03
DB07515	1-(2-{[(6-amino-2-methylpyridin-3-yl)methyl]amino}ethyl)-6-chloro-3-[(2,2-difluoro-2-pyridin-2-ylethyl)amino]-1,4-dihydropyrazin-2-ol	experimental	C20H30ClF2N7O	CC1N[C@@H](N)CCC1CNCCN1C(O)C(NCC(F)(F)C2=CC=CC=N2)=NC=C1Cl	F2		-7.02	0.00203208	280	5779	1272.05
DB04875	Pralnacasan	investigational	C26H29N5O7	CCO[C@@H]1OC(=O)C[C@@H]1NC(=O)[C@@H]1CCCN2N1C(=O)[C@H](CCC2=O)NC(=O)C1=NC=CC2=CC=CC=C12		Pralnacasan is an orally bioavailable pro-drug of a potent, non-peptide inhibitor of interleukin-1beta converting enzyme (ICE).	-7.138	0.000798603	199	8139	1272.66
DB12703	Omipalisib	investigational	C25H17F2N5O3S	COC1=C(NS(=O)(=O)C2=C(F)C=C(F)C=C2)C=C(C=N1)C1=CC2=C(C=CN=C2C=C1)C1=CN=NC=C1		Omipalisib has been used in trials studying the treatment of CANCER, Solid Tumours, and Idiopathic Pulmonary Fibrosis.	-7.092	0.00137629	229	7080	1273.31
DB07462	(3,4-DIHYDROXY-2-NITROPHENYL)(PHENYL)METHANONE	experimental	C13H9NO5	OC1=CC=C(C(=O)C2=CC=CC=C2)C(=C1O)[N+]([O-])=O	COMT		-5.343	0.560433	4962	327	1273.8
DB08010	(3Z)-1-[(6-fluoro-4H-1,3-benzodioxin-8-yl)methyl]-4-[(E)-2-phenylethenyl]-1H-indole-2,3-dione-3-oxime	experimental	C25H19FN2O4	O\N=C1/C(=O)N(CC2=C3OCOCC3=CC(F)=C2)C2=CC=CC(\C=C\C3=CC=CC=C3)=C12	MAPK10		-6.913	0.0167704	379	4286	1274.52
DB15055	ABT-639	investigational	C20H20ClF2N3O3S	FC1=CC=CC=C1NS(=O)(=O)C1=C(F)C=C(Cl)C(=C1)C(=O)N1CCN2CCC[C@@H]2C1		ABT-639 is under investigation in clinical trial NCT01345045 (A Multicenter Study Comparing the Analgesic Effects and Safety of ABT-639 Compared to Placebo in Subjects With Diabetic Neuropathic Pain).	-7.105	0.0012358	223	7294	1275.37
DB13662	Hexapropymate	experimental	C10H15NO2	NC(=O)OC1(CC#C)CCCCC1			-5.533	0.502263	4228	385	1275.84
DB11751	Cabotegravir	investigational	C19H17F2N3O5	C[C@H]1CO[C@@H]2CN3C=C(C(=O)NCC4=CC=C(F)C=C4F)C(=O)C(O)=C3C(=O)N12		Cabotegravir has been investigated for the treatment of Acquired Immunodeficiency Syndrome.	-7.022	0.00197205	276	5899	1275.98
DB00553	Methoxsalen	approved	C12H8O4	COC1=C2OC(=O)C=CC2=CC2=C1OC=C2	Not-Available	A naturally occurring furocoumarin compound found in several species of plants, including Psoralea corylifolia. It is a photoactive substance that forms DNA adducts in the presence of ultraviolet A irradiation.	-5.313	0.561947	5073	321	1276.1
DB09076	Umeclidinium	approved	C29H34NO2+	OC(C1=CC=CC=C1)(C1=CC=CC=C1)C12CC[N+](CCOCC3=CC=CC=C3)(CC1)CC2		Umeclidinium is a long-acting muscarinic antagonist (LAMA) used as maintenance treatment for symptoms of chronic obstructive pulmonary disease (COPD). It is available as a once-daily inhalation monotherapy or as a fixed-dose combination product with the long-acting beta2-agonist vilanterol. COPD is a progressive obstructive lung disease characterized by shortness of breath, cough, sputum producti…	-6.833	0.05295	467	3488	1276.28
DB08508	N-BENZOYL-D-ALANINE	experimental	C10H11NO3	[H][C@](C)(NC(=O)C1=CC=CC=C1)C(O)=O	pbp1b		-4.852	0.618742	6534	250	1278.08
DB03331	N-naphthalen-1-ylmethyl-2'-[3,5-dimethoxybenzamido]-2'-deoxy-adenosine	experimental	C30H30N6O6	[H]N(CC1=CC=CC2=CC=CC=C12)C1=C2N=CN([C@@H]3O[C@H](CO)[C@@H](O)[C@H]3N([H])C(=O)C3=CC(OC)=CC(OC)=C3)C2=NC=N1	GAPDHS		-6.873	0.0307674	414	3947	1278.3
DB08369	1-(biphenyl-4-ylmethyl)-1H-imidazole	experimental	C16H14N2	C(N1C=CN=C1)C1=CC=C(C=C1)C1=CC=CC=C1	CYP2B6		-5.364	0.549183	4879	336	1280.37
DB07405	1-(6-CYANO-3-PYRIDYLCARBONYL)-5',8'-DIFLUOROSPIRO[PIPERIDINE-4,2'(1'H)-QUINAZOLINE]-4'-AMINE	experimental	C19H16F2N6O	NC1=NC2(CCN(CC2)C(=O)C2=CC=C(N=C2)C#N)NC2=C(F)C=CC(F)=C12	NOS2		-6.988	0.00222601	305	5383	1281.33
DB12369	Sotrastaurin	investigational	C25H22N6O2	CN1CCN(CC1)C1=NC(C2=C(C(=O)NC2=O)C2=CNC3=C2C=CC=C3)=C2C=CC=CC2=N1		Sotrastaurin has been used in trials studying the basic science and treatment of Uveal Melanoma, Richter Syndrome, Prolymphocytic Leukemia, Recurrent Mantle Cell Lymphoma, and Recurrent Small Lymphocytic Lymphoma, among others.	-7.118	0.000927218	210	7862	1284.92
DB13094	Pruvanserin	investigational	C22H21FN4O	FC1=CC=C(CCN2CCN(CC2)C(=O)C2=C3NC=C(C#N)C3=CC=C2)C=C1		Pruvanserin has been used in trials studying the treatment of Sleep Initiation and Maintenance Disorders.	-6.695	0.0899055	641	2582	1286.49
DB12121	Entospletinib	investigational	C23H21N7O	C1CN(CCO1)C1=CC=C(NC2=NC(=CN3C=CN=C23)C2=CC3=C(C=NN3)C=C2)C=C1		Entospletinib has been used in trials studying the treatment of Oncology, Follicular Lymphoma, B-cell Malignancies, Mantle Cell Lymphoma, and Non-Hodgkin Lymphoma, among others.	-6.972	0.00226975	313	5292	1287.01
DB13126	BMS-986115	investigational	C26H25F7N4O3	CC1=CC=CC2=C1NC(=O)[C@@H](NC(=O)[C@H](CCC(F)(F)F)[C@H](CCC(F)(F)F)C(N)=O)N=C2C1=CC=CC(F)=C1		BMS-986115 has been used in trials studying the treatment of Various Advanced Cancer.	-6.715	0.0850403	610	2718	1287.63
DB05738	Vapitadine	investigational	C17H20N4O	OC(=N)C1=CN=C2N1CCC1=CC=CC=C1C21CCNCC1		Vapitadine is an antihistamine that Barrier Therapeutics is developing as a treatment for allergic reactions of the skin, such as those associated with hives and for the itch associated with atopic dermatitis. An advantage of vapitadine over other antihistamines may be the absence of the sedation, even at high doses.	-6.37	0.165224	1405	1183	1289.23
DB01208	Sparfloxacin	approved; investigational; withdrawn	C19H22F2N4O3	C[C@H]1CN(C[C@@H](C)N1)C1=C(F)C(N)=C2C(=O)C(=CN(C3CC3)C2=C1F)C(O)=O	parC,gyrA,TOP2A	Sparfloxacin is a fluoroquinolone antibiotic indicated for bacterial infections. Sparfloxacin exerts its antibacterial activity by inhibiting DNA gyrase, a bacterial topoisomerase. DNA gyrase is an essential enzyme which controls DNA topology and assists in DNA replication, repair, deactivation, and transcription.	-7.006	0.00206622	293	5679	1289.94
DB15247	Vorolanib	investigational	C23H26FN5O3	CN(C)C(=O)N1CC[C@@H](C1)NC(=O)C1=C(C)NC(\C=C2/C(=O)NC3=C2C=C(F)C=C3)=C1C		Vorolanib is under investigation in clinical trial NCT03904719 (CM082 and JS001 in Patients With Advanced Small-cell Lung Cancer (SCLC)).	-7.115	0.00101666	215	7741	1290.08
DB06455	Meclinertant	investigational	C32H31ClN4O5	COC1=CC=CC(OC)=C1C1=CC(=NN1C1=C2C=CC(Cl)=CC2=NC=C1)C(=O)NC1(C2CC3CC(C2)CC1C3)C(O)=O			-6.63	0.103924	751	2219	1290.92
DB11883	SB-705498	investigational	C17H16BrF3N4O	FC(F)(F)C1=CC=C(N=C1)N1CC[C@H](C1)NC(=O)NC1=CC=CC=C1Br		SB-705498 has been investigated for the treatment of Rhinitis, Chronic Cough, and Non-allergic Rhinitis.	-7.048	0.00177321	265	6308	1292.91
DB02340	N-Acetyl-Serine	experimental	C5H9NO4	CC(=O)N[C@@H](CO)C(O)=O	F13A1		-4.576	0.633521	7303	229	1293.21
DB07344	3,6,9,12,15-PENTAOXAHEPTADECAN-1-OL	experimental	C12H26O6	CCOCCOCCOCCOCCOCCO	MCAT		-2.898	0.658808	8672	193	1293.71
DB12399	Polmacoxib	investigational	C18H16FNO4S	CC1(C)OC(=C(C1=O)C1=CC=CC(F)=C1)C1=CC=C(C=C1)S(N)(=O)=O		Polmacoxib has been used in trials studying the treatment of Osteoarthritis, Osteoarthritis, Hip, Osteoarthritis, Knee, Localized Primary Osteoarthritis of Hip, and Localized Primary Osteoarthritis of Knee.	-6.159	0.271163	2075	807	1294.03
DB12740	CC-115	investigational	C16H16N8O	CCN1C(=O)CNC2=C1N=C(C=N2)C1=CC=C(N=C1C)C1=NN=CN1		CC-115 has been used in trials studying the treatment of Prostate Cancer, Neoplasm Metastasis, Ewing's Osteosarcoma, Glioblastoma Multiforme, and Chronic Lymphocytic Leukemia, among others.	-6.44	0.152853	1205	1390	1294.2
DB08083	2-(1,3-thiazol-4-yl)-1H-benzimidazole-5-sulfonamide	experimental	C10H8N4O2S2	NS(=O)(=O)C1=CC=C2NC(=NC2=C1)C1=CSC=N1	CA2		-5.532	0.490479	4231	396	1294.4
DB13019	Henatinib	investigational	C25H29FN4O4	CC1=C(NC2=C1C(=O)N(C[C@H](O)CN1CCOCC1)CCC2)\C=C1/C(=O)NC2=CC=C(F)C=C12		Henatinib has been used in trials studying the treatment of Advanced Solid Cancer.	-6.64	0.100425	728	2302	1294.55
DB07641	Decyl(dimethyl)phosphine-oxide	experimental	C12H27OP	CCCCCCCCCCP(C)(C)=O	MAOA		-3.682	0.655009	8435	199	1295.59
DB04213	N-Cyclohexyl-N'-(Propyl)Phenyl-Urea	experimental	C16H24N2O	O=C(NCCCC1=CC=CC=C1)NC1CCCCC1	EPHX2		-6.021	0.342637	2555	657	1295.62
DB07524	N-phenyl-1H-pyrrolo[2,3-b]pyridin-3-amine	experimental	C13H11N3	N(C1=CNC2=NC=CC=C12)C1=CC=CC=C1	PIM1		-5.575	0.481045	4072	415	1299.95
DB04800	1-METHYL-3-PHENYL-1H-PYRAZOL-5-YLSULFAMIC-ACID	experimental	C10H11N3O3S	CN1N=C(C=C1NS(O)(=O)=O)C1=CC=CC=C1	PTPN1		-5.133	0.57742	5650	300	1301.92
DB03311	3-(3,5-Dibromo-4-Hydroxy-Benzoyl)-2-Ethyl-Benzofuran-6-Sulfonic-Acid-[4-(Thiazol-2-Ylsulfamoyl)-Phenyl]-Amide	experimental	C26H19Br2N3O7S3	CCC1=C(C(=O)C2=CC(Br)=C(O)C(Br)=C2)C2=C(O1)C=C(C=C2)S(=O)(=O)NC1=CC=C(C=C1)S(=O)(=O)NC1=NC=CS1	PTPN1		-6.624	0.1038	762	2229	1303.26
DB04520	(3s,8ar)-3-(4-Hydroxybenzyl)Hexahydropyrrolo[1,2-a]Pyrazine-1,4-Dione	experimental	C14H16N2O3	[H][C@@]12CCCN1C(=O)[C@]([H])(CC1=CC=C(O)C=C1)NC2=O	chiB,chiB		-5.644	0.462928	3826	444	1303.36
DB08607	(5R)-5-(4-{[(2R)-6-HYDROXY-2,5,7,8-TETRAMETHYL-3,4-DIHYDRO-2H-CHROMEN-2-YL]METHOXY}BENZYL)-1,3-THIAZOLIDINE-2,4-DIONE	experimental	C24H27NO5S	[H][C@]1(CC2=CC=C(OC[C@@]3(C)CCC4=C(C)C(O)=C(C)C(C)=C4O3)C=C2)SC(=O)NC1=O	CYP2C8		-6.505	0.138228	1025	1659	1304.02
DB05913	OSI-930	investigational	C22H16F3N3O2S	FC(F)(F)OC1=CC=C(NC(=O)C2=C(NCC3=CC=NC4=CC=CC=C34)C=CS2)C=C1		OSI-930 is an orally active inhibitor of two clinically validated targets: c-Kit and the vascular endothelial growth factor receptor-2 (VEGFR-2). OSI-930 is designed to target both cancer cell proliferation and blood vessel growth (angiogenesis) in selected tumors. In preclinical studies, OSI-930 shows broad efficacy in tumor models representative of small cell lung cancer, glioblastoma, colorect…	-6.775	0.063056	533	3195	1304.97
DB08489	N4-HYDROXY-2-ISOBUTYL-N1-(9-OXO-1,8-DIAZA-TRICYCLO[10.6.1.013,18]NONADECA-12(19),13,15,17-TETRAEN-10-YL)-SUCCINAMIDE	experimental	C25H36N4O4	[H][C@@](CC(C)C)(CC(=O)NO)C(=O)N[C@@]1([H])CC2=CN(CCCCCCNC1=O)C1=C2C=CC=C1	MMP7		-6.352	0.165451	1461	1169	1306.87
DB07860	(2R)-2-(4-CHLOROPHENYL)-2-PHENYLETHANAMINE	experimental	C14H14ClN	[H][C@@](CN)(C1=CC=CC=C1)C1=CC=C(Cl)C=C1	PRKACA,PKIA		-5.187	0.567138	5481	312	1307.7
DB02573	2'-deoxycytidine-2'-deoxyadenosine-3',5'-monophosphate	experimental	C19H25N8O9P	[H]N([H])C1=NC(=O)N(C=C1)[C@H]1C[C@H](OP(O)(=O)OC[C@H]2O[C@H](C[C@@H]2O)N2C=NC3=C(N=CN=C23)N([H])[H])[C@@H](CO)O1	RNASE1		-6.534	0.132348	968	1767	1307.84
DB03997	L-histidinol-phosphate	experimental	C6H12N3O4P	N[C@H](COP(O)(O)=O)CC1=CNC=N1	hisC,hisC		-4.401	0.641402	7645	224	1308.62
DB04058	D-[(Amino)Carbonyl]Phenylalanine	experimental	C10H12N2O3	[H][C@@](CC1=CC=CC=C1)(NC(N)=O)C(O)=O	Not-Available,CPA1		-5.548	0.484082	4172	411	1309.46
DB06995	N-({4-[(2-aminopyridin-4-yl)oxy]-3-fluorophenyl}carbamoyl)-2-(4-fluorophenyl)acetamide	experimental	C20H16F2N4O3	NC1=NC=CC(OC2=C(F)C=C(NC(=O)NC(=O)CC3=CC=C(F)C=C3)C=C2)=C1	MET		-6.839	0.0380306	454	3779	1309.83
DB07545	N-{3-[(4-{[3-(TRIFLUOROMETHYL)PHENYL]AMINO}PYRIMIDIN-2-YL)AMINO]PHENYL}CYCLOPROPANECARBOXAMIDE	experimental	C21H18F3N5O	FC(F)(F)C1=CC=CC(NC2=NC(NC3=CC(NC(=O)C4CC4)=CC=C3)=NC=C2)=C1	AURKA		-7.116	0.0008249	213	8059	1310.18
DB02042	2-(2-{2-[2-(2-Methoxy-Ethoxy)-Ethoxy]-Ethoxy}-Ethoxy)-Ethanol	experimental	C11H24O6	COCCOCCOCCOCCOCCO	actVA-6,ndoA		-2.859	0.65538	8677	198	1310.74
DB01662	Trans-O-Hydroxy-Alpha-Methyl-Cinnamate	experimental	C10H12O3	[H][C@@](C)(CC1=CC=CC=C1O)C(O)=O	CTRB1		-4.768	0.616215	6767	254	1311.04
DB05992	Plinabulin	investigational	C19H20N4O2	CC(C)(C)C1=C(\C=C2/NC(=O)\C(NC2=O)=C\C2=CC=CC=C2)N=CN1			-6.772	0.0623609	537	3209	1312.72
DB12598	Nafamostat	investigational	C19H17N5O2	NC(=N)NC1=CC=C(C=C1)C(=O)OC1=CC2=C(C=C1)C=C(C=C2)C(N)=N		Nafamostat is a synthetic serine protease inhibitor that is commonly formulated with hydrochloric acid due to its basic properties. It has been used in trials studying the prevention of Liver Transplantation and Postreperfusion Syndrome. The use of nafamostat in Asian countries is approved as an anticoagulant therapy for patients undergoing continuous renal replacement therapy due to acute kidney…	-7.014	0.00190754	285	6055	1313.65
DB03187	6-(Hydroxyethyldithio)-8-(Aminomethylthio)Octanoic-Acid	experimental	C11H23NO3S3	[H][C@](CCCCC(O)=O)(CCSCN)SSCCO	GCSH		-3.646	0.654303	8461	204	1313.79
DB11819	ASP-4058	investigational	C19H12F6N4O2	C[C@H](OC1=CC=C(C=C1C(F)(F)F)C1=NC(=NO1)C1=CC=C2NC=NC2=C1)C(F)(F)F		ASP4058 has been used in trials studying Food Effect of ASP4058 and Pharmacokinetics of ASP4058.	-7.017	0.00184423	281	6147	1314.27
DB03034	D-Levofloxacin	experimental	C18H20FN3O4	C[C@@H]1COC2=C(N3CCN(C)CC3)C(F)=CC3=C2N1C=C(C(O)=O)C3=O	lytA	A synthetic fluoroquinolone (FLUOROQUINOLONES) antibacterial agent that inhibits the supercoiling activity of bacterial DNA GYRASE, halting DNA REPLICATION.	-6.749	0.0657235	557	3102	1314.46
DB07753	3',5'-DIFLUOROBIPHENYL-4-CARBOXYLIC-ACID	experimental	C13H8F2O2	OC(=O)C1=CC=C(C=C1)C1=CC(F)=CC(F)=C1			-5.678	0.448011	3726	464	1314.86
DB04452	Aminoquinuride	experimental	C21H20N6O	CC1=NC2=CC=C(NC(=O)NC3=CC4=C(C=C3)N=C(C)C=C4N)C=C2C(N)=C1	lef		-7.074	0.00138195	245	7076	1316.67
DB11430	Monensin	experimental; vet_approved	C36H62O11	[H][C@@]1(C[C@H](C)[C@@]([H])(O1)[C@]1(CC)CC[C@@]([H])(O1)[C@]1(C)CC[C@]2(C[C@H](O)[C@@H](C)[C@]([H])(O2)[C@@H](C)[C@@H](OC)[C@H](C)C(O)=O)O1)[C@@]1([H])O[C@@](O)(CO)[C@H](C)C[C@@H]1C		Monensin is a polyether isolated from _Streptomyces cinnamonensis_ that presents antibiotic properties. It is widely used in ruminant animal feeds.	-6.995	0.00200814	298	5827	1317.74
DB01796	Quinolinic-Acid	experimental	C7H5NO4	OC(=O)C1=CC=CN=C1C(O)=O	nadC,nadC	A metabolite of tryptophan with a possible role in neurodegenerative disorders. Elevated CSF levels of quinolinic acid are correlated with the severity of neuropsychological deficits in patients who have AIDS. [PubChem]	-4.825	0.612549	6610	263	1318.5
DB08784	2-(4-CHLORO-PHENYLAMINO)-NICOTINIC-ACID	experimental	C12H9ClN2O2	OC(=O)C1=C(NC2=CC=C(Cl)C=C2)N=CC=C1	NMRAL1		-5.432	0.509946	4624	376	1318.57
DB00826	Natamycin	approved	C33H47NO13	[H][C@@]12C[C@H](O)C[C@]3(O)C[C@H](O)[C@@H](C(O)=O)[C@]([H])(C[C@@H](O[C@]4([H])O[C@H](C)[C@@H](O)[C@H](N)[C@@H]4O)\C=C\C=C\C=C\C=C\C[C@@H](C)OC(=O)\C=C\[C@@]1([H])O2)O3	Not-Available	Amphoteric macrolide antifungal antibiotic from Streptomyces natalensis or S. chattanoogensis. It is used for a variety of fungal infections, mainly topically. [PubChem]	-6.852	0.0310365	442	3939	1319.48
DB04275	N-acetylserotonin	experimental	C12H14N2O2	CC(=O)NCCC1=CNC2=C1C=C(O)C=C2	SPR		-5.783	0.412981	3396	513	1319.9
DB02723	4-Oxo-2-Phenylmethanesulfonyl-Octahydro-Pyrrolo[1,2-a]Pyrazine-6-Carboxylic-Acid-[1-(N-Hydroxycarbamimidoyl)-Piperidin-4-Ylmethyl]-Amide	experimental	C22H32N6O5S	O\N=C(/N)N1CCC(CC1)CNC(=O)[C@@H]1CC[C@H]2CN(CC(=O)N12)S(=O)(=O)CC1=CC=CC=C1	F2		-6.602	0.105569	801	2177	1320.52
DB00523	Alitretinoin	approved; investigational	C20H28O2	C\C(\C=C\C1=C(C)CCCC1(C)C)=C\C=C\C(\C)=C\C(O)=O	RARA,RXRA,RARB,RXRB,RARG,RXRG	An important regulator of gene expression during growth and development, and in neoplasms. Tretinoin, also known as retinoic acid and derived from maternal vitamin A, is essential for normal growth; and embryonic development. An excess of tretinoin can be teratogenic. It is used in the treatment of psoriasis; acne vulgaris; and several other skin diseases. It has also been approved for use in pro…	-5.818	0.402352	3284	532	1321.77
DB12672	Icaritin	investigational	C21H20O6	COC1=CC=C(C=C1)C1=C(O)C(=O)C2=C(O)C=C(O)C(CC=C(C)C)=C2O1		Icaritin has been used in trials studying the treatment of Solid Tumors, Metastatic Breast Cancer, and Hepatocellular Carcinoma (HCC).	-6.328	0.166851	1535	1139	1322.26
DB07430	(10R)-10-methyl-3-(6-methylpyridin-3-yl)-9,10,11,12-tetrahydro-8H-[1,4]diazepino[5',6':4,5]thieno[3,2-f]quinolin-8-one	experimental	C21H18N4OS	[H][C@@]1(C)CNC2=C(SC3=C2C2=C(C=C3)N=C(C=C2)C2=CN=C(C)C=C2)C(=O)N1	MAPKAPK2		-6.966	0.00217841	320	5466	1322.54
DB12973	Serlopitant	investigational	C29H28F7NO2	C[C@@H](O[C@H]1CC[C@@H]2CN(C[C@H]2[C@@H]1C1=CC=C(F)C=C1)C1=CC(=O)CC1)C1=CC(=CC(=C1)C(F)(F)F)C(F)(F)F		Serlopitant has been investigated for the treatment of Prurigo Nodularis.	-6.597	0.106724	810	2163	1323.64
DB13166	Zofenopril	approved	C22H23NO4S2	C[C@H](CSC(=O)C1=CC=CC=C1)C(=O)N1C[C@H](C[C@H]1C(O)=O)SC1=CC=CC=C1		Zofenopril is employed as both a cardioprotective and anti-hypertensive agent. It is an angiotensin-converting enzyme (ACE) inhibitor.	-6.7	0.081998	630	2782	1323.88
DB04071	Cpad	experimental	C21H27N7O14P2	NC(=O)C1=NC(=CC=C1)[C@@H]1O[C@H](COP(O)(=O)OP(O)(=O)OC[C@H]2O[C@H]([C@H](O)[C@@H]2O)N2C=NC3=C2N=CN=C3N)[C@@H](O)[C@H]1O	ADH1C		-6.939	0.00249091	353	4970	1324.54
DB12415	Galeterone	investigational	C26H32N2O	[H][C@@]12CC=C(N3C=NC4=CC=CC=C34)[C@@]1(C)CC[C@@]1([H])[C@@]2([H])CC=C2C[C@@]([H])(O)CC[C@]12C		Galeterone has been used in trials studying the treatment of Prostate Cancer.	-7.108	0.000836734	219	8013	1324.71
DB03166	Acetic-acid	approved	C2H4O2	CC(O)=O		Acetic acid is a product of the oxidation of ethanol and of the destructive distillation of wood. It is used locally, occasionally internally, as a counterirritant and also as a reagent. (Stedman, 26th ed) Acetic acid otic (for the ear) is an antibiotic that treats infections caused by bacteria or fungus.	-2.681	0.654468	8697	202	1325.44
DB07530	(1R,3R)-5-[(2E)-3-{(1S,3R)-2,2,3-trimethyl-3-[6,6,6-trifluoro-5-hydroxy-5-(trifluoromethyl)hex-3-yn-1-yl]cyclopentyl}prop-2-en-1-ylidene]cyclohexane-1,3-diol	experimental	C24H32F6O3	[H][C@]1(CC[C@](C)(CCC#CC(O)(C(F)(F)F)C(F)(F)F)C1(C)C)\C=C\C=C1C[C@](O)([H])C[C@@](O)([H])C1	NCOA1,VDR		-6.992	0.00200553	301	5840	1325.84
DB03957	SP2456	experimental	C25H33Cl2N7O2	[H]N([H])C(=N[C@H](C1CCCCC1)C(=O)N([H])CC(=O)N1CCC(CC1)C1=CC(=NN1[H])C1=C(Cl)C(Cl)=CC=C1)N([H])[H]	IL2		-7.118	0.000650821	212	8295	1326.1
DB12381	Merestinib	investigational	C30H22F2N6O3	CN1N=CC2=CC(OC3=C(F)C=C(NC(=O)C4=CC=C(C)N(C4=O)C4=CC=C(F)C=C4)C=C3)=C(C=C12)C1=CNN=C1		Merestinib has been used in trials studying the treatment of Cancer, Solid Tumor, Advanced cancer, ColoRectal Cancer, and Metastatic Cancer, among others.	-7.062	0.00144068	253	6960	1326.98
DB00430	Cefpiramide	approved	C25H24N8O7S2	[H][C@]12SCC(CSC3=NN=NN3C)=C(N1C(=O)[C@@]2([H])NC(=O)[C@H](NC(=O)C1=C(O)C=C(C)N=C1)C1=CC=C(O)C=C1)C(O)=O	ftsI,mrcB,mrcA,ponB,dacC,mrcA,mecA	Cefpiramide is a third-generation cephalosporin antibiotic.	-6.624	0.100221	763	2309	1327.32
DB01765	(5-Oxo-5,6-Dihydro-Indolo[1,2-a]Quinazolin-7-Yl)-Acetic-Acid	experimental	C17H12N2O3	OC(=O)CC1=C2NC(=O)C3=CC=CC=C3N2C2=C1C=CC=C2	CSNK2A1		-6.095	0.285359	2277	774	1327.55
DB00513	Aminocaproic-acid	approved; investigational	C6H13NO2	NCCCCCC(O)=O	PLG,PLAT,LPA	An antifibrinolytic agent that acts by inhibiting plasminogen activators which have fibrinolytic properties.	-3.746	0.648845	8401	210	1328.24
DB02959	Oxitriptan	approved; investigational; nutraceutical	C11H12N2O3	N[C@@H](CC1=CNC2=C1C=C(O)C=C2)C(O)=O	trpS2	5-Hydroxytryptophan (5-HTP), also known as oxitriptan (INN), is a naturally occurring amino acid and metabolic intermediate in the synthesis of serotonin and melatonin. 5-HTP is sold over-the-counter in the United Kingdom, United States and Canada as a dietary supplement for use as an antidepressant, appetite suppressant, and sleep aid, and is also marketed in many European countries for the indi…	-5.249	0.551738	5284	334	1328.48
DB15111	Acetic-acid-C-11	investigational	C2H4O2	C[11C](O)=O		Acetic acid C-11 is under investigation in clinical trial NCT01953965 (Look at Way the Heart Functions in People With Pulmonary Hypertension (PH) Who Have Near Normal Right Ventricle (RV) Function and People With Pulmonary Hypertension Who Have Impaired RV Function. Using Imaging Studies PET Scan and Cardiac MRI.).	-2.679	0.654353	8698	203	1328.79
DB12465	Ketanserin	investigational	C22H22FN3O3	FC1=CC=C(C=C1)C(=O)C1CCN(CCN2C(=O)NC3=CC=CC=C3C2=O)CC1		Ketanserin has been investigated for the treatment of Septic Shock, Severe Sepsis, and Diabetic Foot Ulcer.	-7.041	0.00164063	270	6555	1330.36
DB11875	3,3'-diindolylmethane	investigational	C17H14N2	C(C1=CNC2=CC=CC=C12)C1=CNC2=CC=CC=C12		Diindolylmethane has been used in trials studying the prevention and treatment of SLE, Prostate Cancer, Cervical Dysplasia, Stage I Prostate Cancer, and Stage II Prostate Cancer, among others.	-5.907	0.369722	2986	593	1330.68
DB08535	3-bromo-5-phenyl-N-(pyridin-3-ylmethyl)pyrazolo[1,5-a]pyrimidin-7-amine	experimental	C18H14BrN5	BrC1=C2N=C(C=C(NCC3=CC=CN=C3)N2N=C1)C1=CC=CC=C1	CDK2		-6.411	0.154749	1295	1369	1331.49
DB08493	5-METHYL-3-(9-OXO-1,8-DIAZA-TRICYCLO[10.6.1.013,18]NONADECA-12(19),13,15,17-TETRAEN-10-YLCARBAMOYL)-HEXANOIC-ACID	experimental	C25H35N3O4	[H][C@@](CC(C)C)(CC(O)=O)C(=O)N[C@@]1([H])CC2=CN(CCCCCCNC1=O)C1=C2C=CC=C1	MMP7		-6.342	0.164962	1493	1188	1331.8
DB08255	(3AR,5R,6S,7R,7AR)-5-(HYDROXYMETHYL)-2-PROPYL-5,6,7,7A-TETRAHYDRO-3AH-PYRANO[3,2-D][1,3]THIAZOLE-6,7-DIOL	experimental	C10H17NO4S	[H][C@]12O[C@]([H])(CO)[C@@]([H])(O)[C@]([H])(O)[C@@]1([H])N=C(CCC)S2	BT_4395		-5.11	0.567351	5729	310	1332.66
DB03508	1-Ethoxy-2-(2-Methoxyethoxy)Ethane	experimental	C7H16O3	CCOCCOCCOC			-2.993	0.654301	8665	205	1332.79
DB12676	Modufolin	investigational	C20H23N7O6	[H][C@@]12CN(CN1C1=C(NC2)N=C(N)NC1=O)C1=CC=C(C=C1)C(=O)N[C@@H](CCC(O)=O)C(O)=O		Modufolin is under investigation for the treatment of Osteosarcoma.	-6.328	0.166209	1533	1159	1332.95
DB03270	2,6-Difluorobenzenesulfonamide	experimental	C6H5F2NO2S	NS(=O)(=O)C1=C(F)C=CC=C1F	CA2		-4.918	0.591399	6341	282	1337.22
DB01784	4-Flourobenzenesulfonamide	experimental	C6H6FNO2S	NS(=O)(=O)C1=CC=C(F)C=C1	CA2		-4.608	0.621089	7215	248	1337.65
DB00303	Ertapenem	approved; investigational	C22H25N3O7S	[H][C@]12[C@@H](C)C(S[C@]3([H])CN[C@@]([H])(C3)C(=O)NC3=CC=CC(=C3)C(O)=O)=C(N1C(=O)[C@]2([H])[C@@H](C)O)C(O)=O	mrdA,mrdA,ftsI,ftsI,dacB,mrcA,mrcB,dacC	Ertapenem is a carbapenem antibiotic drug that is marketed under the trade name Invanz by Merck & Co. pharmaceutical company. It is structurally similar to [meropenem] and possess a 1-beta-methyl group.	-6.511	0.131247	1008	1777	1338.36
DB07528	3-(2-aminoquinazolin-6-yl)-4-methyl-1-[3-(trifluoromethyl)phenyl]pyridin-2(1H)-one	experimental	C21H15F3N4O	CC1=C(C2=CC3=C(C=C2)N=C(N)N=C3)C(=O)N(C=C1)C1=CC(=CC=C1)C(F)(F)F	KDR		-6.986	0.00200649	307	5835	1338.41
DB03790	S-Dioxymethionine	experimental	C5H11NO4S	CS(=O)(=O)CC[C@H](N)C(O)=O	katA		-4.011	0.644604	8181	219	1338.52
DB01029	Irbesartan	approved; investigational	C25H28N6O	CCCCC1=NC2(CCCC2)C(=O)N1CC1=CC=C(C=C1)C1=CC=CC=C1C1=NNN=N1	AGTR1,JUN	Irbesartan is an angiotensin receptor blocker (ARB) used mainly for the treatment of hypertension. It competes with angiotensin II for binding at the AT1 receptor subtype. Unlike ACE inhibitors, ARBs do not have the adverse effect of dry cough. The use of ARBs is pending revision due to findings from several clinical trials suggesting that this class of drugs may be associated with a small increa…	-6.928	0.00251597	364	4924	1338.78
DB08772	3,4-DIHYDRO-4-OXO-3-((5-TRIFLUOROMETHYL-2-BENZOTHIAZOLYL)METHYL)-1-PHTHALAZINE-ACETIC-ACID	experimental	C19H12F3N3O3S	OC(=O)CC1=NN(CC2=NC3=C(S2)C=CC(=C3)C(F)(F)F)C(=O)C2=C1C=CC=C2	AKR1B10,AKR1B1		-6.62	0.0991781	768	2334	1338.85
DB06856	6-FLUORO-2-[2-HYDROXY-3-(2-METHYL-CYCLOHEXYLOXY)-PHENYL]-1H-INDOLE-5-CARBOXAMIDINE	experimental	C22H24FN3O2	[H][C@]1(C)CCCC[C@]1([H])OC1=C(O)C(=CC=C1)C1=CC2=CC(C(N)=N)=C(F)C=C2N1	PLAU		-6.931	0.0024762	360	4986	1339.76
DB01734	3-(Oxalyl-Amino)-Naphthalene-2-Carboxylic-Acid	experimental	C13H9NO5	OC(=O)C(=O)NC1=CC2=C(C=CC=C2)C=C1C(O)=O	PTPN1		-5.612	0.456399	3937	457	1341.35
DB02364	2-Amino-3-(Diethoxy-Phosphoryloxy)-Propionic-Acid	experimental	C7H16NO6P	[H][C@](N)(COP(=O)(OCC)OCC)C(O)=O	tesA		-4.005	0.644299	8186	220	1341.98
DB07084	N-(6,7,9,10,17,18,20,21-octahydrodibenzo[b,k][1,4,7,10,13,16]hexaoxacyclooctadecin-2-yl)acetamide	experimental	C22H27NO7	CC(=O)NC1=CC=C2OCCOCCOC3=C(OCCOCCOC2=C1)C=CC=C3	ompF		-6.862	0.0188894	429	4200	1342.31
DB14120	Phenylethyl-resorcinol	approved; experimental	C14H14O2	CC(C1=CC=CC=C1)C1=CC=C(O)C=C1O		A tyrosinase inhibitor with skin-lightening activity.	-5.309	0.534023	5092	354	1342.6
DB03207	2-(Biphenyl-4-Sulfonyl)-1,2,3,4-Tetrahydro-Isoquinoline-3-Carboxylic-Acid	experimental	C22H19NO4S	[H][C@@]1(CC2=C(CN1S(=O)(=O)C1=CC=C(C=C1)C1=CC=CC=C1)C=CC=C2)C(O)=O	MMP8		-6.801	0.0469348	503	3591	1343.98
DB02873	1-(2,6-Dichlorophenyl)-5-(2,4-Difluorophenyl)-7-Piperazin-1-Yl-3,4-Dihydroquinazolin-2(1h)-One	experimental	C24H20Cl2F2N4O	FC1=CC=C(C(F)=C1)C1=C2CNC(=O)N(C2=CC(=C1)N1CCNCC1)C1=C(Cl)C=CC=C1Cl	MAPK14		-6.664	0.0885698	691	2618	1345
DB00147	Pyridoxal	experimental; nutraceutical	C8H9NO3	CC1=NC=C(CO)C(C=O)=C1O	PDXK	The 4-carboxyaldehyde form of vitamin B 6 which is converted to pyridoxal phosphate which is a coenzyme for synthesis of amino acids, neurotransmitters (serotonin, norepinephrine), sphingolipids, aminolevulinic acid. [PubChem]	-4.686	0.614572	7002	259	1346.67
DB07924	octyl-beta-D-galactopyranoside	experimental	C14H28O6	[H][C@]1(O)[C@@]([H])(O)[C@@]([H])(CO)O[C@@]([H])(OCCCCCCCC)[C@]1([H])O	aqpZ		-4.72	0.612085	6903	264	1349.96
DB08410	PARA-NITROBENZYL-GLUTARYL-GLYCINIC-ACID	experimental	C14H17N3O6	OC(=O)CNC(=O)CCCC(=O)NCC1=CC=C(C=C1)[N+]([O-])=O	IGHG1		-5.522	0.473419	4274	427	1350.92
DB07423	(2S)-3-[4-(acetylamino)phenoxy]-2-hydroxy-2-methyl-N-[4-nitro-3-(trifluoromethyl)phenyl]propanamide	experimental	C19H18F3N3O6	CC(=O)NC1=CC=C(OC[C@](C)(O)C(=O)NC2=CC(=C(C=C2)[N+]([O-])=O)C(F)(F)F)C=C1	AR		-6.953	0.00218704	335	5453	1351.58
DB14766	Etrasimod	investigational	C26H26F3NO3	OC(=O)C[C@H]1CCC2=C1NC1=C2C=C(OCC2=CC(=C(C=C2)C2CCCC2)C(F)(F)F)C=C1		Etrasimod is under investigation in clinical trial NCT03945188 (Etrasimod Versus Placebo for the Treatment of Moderately to Severely Active Ulcerative Colitis).	-7.042	0.00152999	269	6791	1351.58
DB03338	Heptyl-Beta-D-Glucopyranoside	experimental	C13H26O6	[H][C@]1(O)[C@]([H])(O)[C@@]([H])(CO)O[C@@]([H])(OCCCCCCC)[C@]1([H])O	PPARD,FKBP1A		-4.794	0.604897	6705	273	1352.95
DB06257	HE-2200	investigational	C19H30O3	[H][C@@]12CC[C@H](O)[C@@]1(C)CC[C@@]1([H])[C@@]2([H])[C@@H](O)C=C2C[C@@H](O)CC[C@]12C			-6.513	0.12999	1005	1822	1353.19
DB04011	2'-(4-Dimethylaminophenyl)-5-(4-Methyl-1-Piperazinyl)-2,5'-Bi-Benzimidazole	experimental	C27H29N7	CN(C)C1=CC=C(C=C1)C1=NC2=C(N1)C=CC(=C2)C1=NC2=C(N1)C=C(C=C2)N1CCN(C)CC1			-6.976	0.00198466	311	5889	1353.32
DB07519	(6R)-2-amino-6-[2-(3'-methoxybiphenyl-3-yl)ethyl]-3,6-dimethyl-5,6-dihydropyrimidin-4(3H)-one	experimental	C21H25N3O2	COC1=CC(=CC=C1)C1=CC(CC[C@]2(C)CC(=O)N(C)C(N)=N2)=CC=C1	BACE1		-6.968	0.0020227	317	5792	1355.01
DB07689	METHYL-1-(4-{[(2,4-DIAMINOPTERIDIN-6-YL)METHYL]AMINO}BENZOYL)PIPERIDINE-4-CARBOXYLATE	experimental	C21H24N8O3	COC(=O)C1CCN(CC1)C(=O)C1=CC=C(NCC2=NC3=C(N=C2)N=C(N)N=C3N)C=C1	DHRS4L1		-6.844	0.0233056	449	4094	1355.8
DB06237	Avanafil	approved	C23H26ClN7O3	COC1=C(Cl)C=C(CNC2=C(C=NC(=N2)N2CCC[C@H]2CO)C(=O)NCC2=NC=CC=N2)C=C1		Avanafil is a new phosphodiesterase-5 inhibitor that is faster acting and more selective than other drugs belonging to the same class. Chemically, it is a derivative of pyrimidine and is only available as the S-enantiomer. FDA approved on April 27, 2012.	-6.507	0.130416	1019	1804	1355.83
DB11664	Psilocybin	investigational	C12H17N2O4P	CN(C)CCC1=CNC2=C1C(OP(O)(O)=O)=CC=C2		Psilocybin has been investigated for the treatment of Anxiety and Stage IV Melanoma.	-5.014	0.571609	6067	303	1355.84
DB01222	Budesonide	approved	C25H34O6	[H][C@@]12C[C@H]3OC(CCC)O[C@@]3(C(=O)CO)[C@@]1(C)C[C@H](O)[C@@]1([H])[C@@]2([H])CCC2=CC(=O)C=C[C@]12C	NR3C1	Budesonide is a glucocorticoid used in the management of asthma, the treatment of various skin disorders, and allergic rhinitis. [PubChem] The extended release oral tablet, marketed as Uceris, was FDA approved on January 14, 2013 for the management of ulcerative colitis. Budesonide is provided as a mixture of two epimers (22R and 22S). Interestingly, the 22R form is two times more active than the…	-6.308	0.166437	1601	1149	1356.3
DB07616	4-{[4-(4-fluoro-3-methylphenyl)-1,3-thiazol-2-yl]amino}-2-hydroxybenzoic-acid	experimental	C17H13FN2O3S	CC1=CC(=CC=C1F)C1=CSC(NC2=CC=C(C(O)=O)C(O)=C2)=N1	HPGDS		-6.784	0.0511555	524	3511	1356.38
DB14703	Dexamethasone-metasulfobenzoate	approved; experimental	C29H33FO9S	[H][C@@]12C[C@@H](C)[C@](O)(C(=O)COC(=O)C3=CC=CC(=C3)S(O)(=O)=O)[C@@]1(C)C[C@H](O)[C@@]1(F)[C@@]2([H])CCC2=CC(=O)C=C[C@]12C			-7.017	0.00164215	282	6532	1357.21
DB06955	3,4-bis(7-chloro-1H-indol-3-yl)-1H-pyrrole-2,5-dicarboxylic-acid	experimental	C22H13Cl2N3O4	OC(=O)C1=C(C2=CNC3=C(Cl)C=CC=C23)C(=C(N1)C(O)=O)C1=CNC2=C(Cl)C=CC=C12	staP		-6.801	0.0451518	504	3655	1357.25
DB00161	Valine	approved; nutraceutical	C5H11NO2	CC(C)[C@H](N)C(O)=O	PCCB,BCAT1,VARS	A branched-chain essential amino acid that has stimulant activity. It promotes muscle growth and tissue repair. It is a precursor in the penicillin biosynthetic pathway. [PubChem]	-4.152	0.632676	8011	230	1357.4
DB08164	(3R,4R)-1-{6-[3-(METHYLSULFONYL)PHENYL]PYRIMIDIN-4-YL}-4-(2,4,5-TRIFLUOROPHENYL)PIPERIDIN-3-AMINE	experimental	C22H21F3N4O2S	[H][C@]1(N)CN(CC[C@]1([H])C1=CC(F)=C(F)C=C1F)C1=NC=NC(=C1)C1=CC=CC(=C1)S(C)(=O)=O	DPP4		-7.085	0.000910809	234	7877	1357.65
DB08517	(2S)-5-hydroxy-2-(4-hydroxyphenyl)-7-methoxy-2,3-dihydro-4H-chromen-4-one	experimental	C16H14O5	[H][C@]1(CC(=O)C2=C(O1)C=C(OC)C=C2O)C1=CC=C(O)C=C1	fabZ		-6.367	0.159846	1413	1305	1357.93
DB06159	Rubitecan	investigational	C20H15N3O6	CC[C@@]1(O)C(=O)OCC2=C1C=C1N(CC3=C1N=C1C=CC=C(C1=C3)[N+]([O-])=O)C2=O			-6.449	0.144452	1179	1567	1359.23
DB02580	Pentaglyme	experimental	C12H26O6	COCCOCCOCCOCCOCCOC	RUMGNA_03254,VP2116,PFN2,bpuJIR,nir,SAV4671,GSU1007,AFE_1514,gpmA,purA,SYNAS_17590		-3.379	0.646089	8569	216	1360.48
DB11616	Pirarubicin	investigational	C32H37NO12	[H][C@]1(N)C[C@]([H])(O[C@@]2([H])C[C@@](O)(CC3=C(O)C4=C(C(O)=C23)C(=O)C2=C(C=CC=C2OC)C4=O)C(=O)CO)O[C@@]([H])(C)[C@@]1([H])O[C@]1([H])CCCCO1			-6.947	0.00217866	339	5463	1360.87
DB02266	Flufenamic-acid	approved	C14H10F3NO2	OC(=O)C1=CC=CC=C1NC1=CC(=CC=C1)C(F)(F)F	PTGS2,PTGS1,AKR1C3,AR	An anthranilic acid derivative with analgesic, anti-inflammatory, and antipyretic properties. It is used in musculoskeletal and joint disorders and administered by mouth and topically. (From Martindale, The Extra Pharmacopoeia, 30th ed, p16)	-6.053	0.289784	2423	765	1361.47
DB15297	Petesicatib	investigational	C25H23F6N5O4S	CN1C=C(C=N1)C1=CC(=C(C=C1)S(=O)(=O)[C@@H]1C[C@H](N(C1)C(=O)C1(CC1)C(F)(F)F)C(=O)NC1(CC1)C#N)C(F)(F)F		Petesicatib is under investigation in clinical trial NCT02295332 (A Study of RG7625 in Healthy Volunteers).	-7.083	0.000933446	236	7855	1361.54
DB13167	Alclofenac	approved; withdrawn	C11H11ClO3	OC(=O)CC1=CC(Cl)=C(OCC=C)C=C1		Alclofenac is a non-steroidal anti-inflammatory drug. It was withdrawn from the market in the United Kingdom in 1979.	-4.892	0.585081	6423	289	1362.44
DB08384	2-({4-[4-(pyridin-4-ylmethyl)-1H-pyrazol-3-yl]phenoxy}methyl)quinoline	experimental	C25H20N4O	C(OC1=CC=C(C=C1)C1=NNC=C1CC1=CC=NC=C1)C1=NC2=CC=CC=C2C=C1	PDE10A		-6.818	0.0354111	484	3836	1362.58
DB02969	4-Methyl-5-Hydroxyethylthiazole	experimental	C6H9NOS	CC1=C(CCO)SC=N1	thiM		-4.298	0.627842	7809	238	1363.28
DB11526	Masitinib	investigational; vet_approved	C28H30N6OS	CN1CCN(CC2=CC=C(C=C2)C(=O)NC2=CC(N=C3NC(=CS3)C3=CN=CC=C3)=C(C)C=C2)CC1		Masitinib is a tyrosine-kinase inhibitor used in the treatment of mast cell tumors in dogs. It has been available in Europe since 2009, under the brand name Masivet. In the USA it is distributed under the name Kinavet and has been available for veterinaries since 2011.	-7.116	0.000238825	214	8705	1364.87
DB08655	9-ACETYL-2,3,4,9-TETRAHYDRO-1H-CARBAZOL-1-ONE	experimental	C14H13NO2	CC(=O)N1C2=CC=CC=C2C2=C1C(=O)CCC2	CREBBP		-5.817	0.379132	3287	567	1365.18
DB02420	[[4-(Aminomethyl)Phenyl]Amino]Oxo-Acetic-Acid,	experimental	C9H10N2O3	NCC1=CC=C(NC(=O)C(O)=O)C=C1	PTPN1		-4.846	0.589722	6550	285	1366.29
DB11923	Decoglurant	investigational	C21H11F6N5	NC1=CC=C(C=N1)C#CC1=C2N=C(C=C(N2N=C1)C(F)(F)F)C1=CC=C(C=C1)C(F)(F)F		Decoglurant has been used in trials studying the treatment of Major Depressive Disorder.	-7.007	0.00168911	290	6441	1366.71
DB15257	Milademetan	investigational	C30H34Cl2FN5O4	CC1(C)CCC2(CC1)N[C@H]([C@H](C1=C(F)C(Cl)=NC=C1)[C@]21C(=O)NC2=CC(Cl)=CC=C12)C(=O)N[C@@H]1CC[C@H](OC1)C(N)=O		Milademetan is under investigation in clinical trial NCT02319369 (Safety, Tolerability and Pharmacokinetics of Milademetan Alone and With 5-Azacitidine (AZA) in Acute Myelogenous Leukemia (AML) or High-Risk Myelodysplastic Syndrome (MDS)).	-7.076	0.00100612	241	7756	1367.19
DB07859	4-(4-CHLOROPHENYL)-4-[4-(1H-PYRAZOL-4-YL)PHENYL]PIPERIDINE	experimental	C20H20ClN3	ClC1=CC=C(C=C1)C1(CCNCC1)C1=CC=C(C=C1)C1=CNN=C1	PRKACA,PKIA,AKT2,GSK3B		-6.729	0.0634561	590	3169	1367.37
DB06525	Ganstigmine	investigational	C22H27N3O3	CCC1=C(NC(=O)OC2=CC3=C(C=C2)N(C)[C@H]2ON(C)CC[C@@]32C)C=CC=C1		Ganstigmine is an orally active, geneserine derived, carbamate-based acetylcholinesterase inhibitor developed for the treatment of Alzheimer's disease.	-6.608	0.0970419	788	2375	1368.03
DB08085	1-(4-HEXYLPHENYL)PROP-2-EN-1-ONE	experimental	C15H20O	CCCCCCC1=CC=C(C=C1)C(=O)C=C	THRB		-4.798	0.593081	6686	281	1370.68
DB07855	(S)-1-PHENYL-1-[4-(9H-PURIN-6-YL)PHENYL]METHANAMINE	experimental	C18H15N5	[H][C@](N)(C1=CC=CC=C1)C1=CC=C(C=C1)C1=C2N=CNC2=NC=N1	PRKACA,PKIA		-6.542	0.117223	950	1978	1370.8
DB08521	4-[5-(4-FLUORO-PHENYL)-2-(4-METHANESULFINYL-PHENYL)-3H-IMIDAZOL-4-YL]-PYRIDINE	experimental	C21H16FN3OS	C[S@@](=O)C1=CC=C(C=C1)C1=NC(=C(N1)C1=CC=NC=C1)C1=CC=C(F)C=C1	MAPK14,MAPK1		-6.36	0.159291	1429	1316	1371.34
DB00378	Dydrogesterone	approved; investigational; withdrawn	C21H28O2	[H][C@@]12CC[C@H](C(C)=O)[C@@]1(C)CC[C@]1([H])[C@@]2([H])C=CC2=CC(=O)CC[C@@]12C	PGR	A synthetic progestational hormone with no androgenic or estrogenic properties. Unlike many other progestational compounds, dydrogesterone produces no increase in temperature and does not inhibit ovulation.	-6.564	0.110185	900	2091	1371.82
DB00197	Troglitazone	approved; investigational; withdrawn	C24H27NO5S	CC1=C(C)C2=C(CCC(C)(COC3=CC=C(CC4SC(=O)NC4=O)C=C3)O2)C(C)=C1O	PPARG,ACSL4,SERPINE1,SLC29A1,ESRRG,ESRRA	Troglitazone was withdrawn in 2000 due to risk of hepatotoxicity. It was superseded by pioglitazone and rosiglitazone.	-6.354	0.159874	1454	1295	1372.2
DB13175	Rheinanthrone	experimental	C15H10O5	OC(=O)C1=CC(O)=C2C(CC3=C(C(O)=CC=C3)C2=O)=C1		Rheinanthrone is the active metabolite of senna glycoside [DB11365] known for its laxative effect [A19235]. It is commonly produced by plants of the Rheum species [L772].	-6.764	0.05295	544	3485	1376.9
DB15229	CNV-2197944	investigational	C19H20F3N3O3S	C[C@H]1CN(CCN1C(=O)C1=CC=CN=C1C)S(=O)(=O)C1=CC=C(C=C1)C(F)(F)F		CNV-2197944 is under investigation in clinical trial NCT01893125 (Efficacy and Safety of CNV2197944 Versus Placebo in Patients With Diabetic Peripheral Neuropathy).	-7.073	0.00104175	247	7683	1377.57
DB00952	Naratriptan	approved; investigational	C17H25N3O2S	CNS(=O)(=O)CCC1=CC2=C(NC=C2C2CCN(C)CC2)C=C1	HTR1D,HTR1B,HTR1F,HTR1A	Naratriptan is a triptan drug that is selective for the 5-hydroxytryptamine1 receptor subtype. It is typically used for the treatment of migraine headaches.	-5.995	0.316007	2644	718	1377.82
DB09003	Clocapramine	experimental	C28H37ClN4O	OC(=N)C1(CCN(CCCN2C3=CC=CC=C3CCC3=C2C=C(Cl)C=C3)CC1)N1CCCCC1		Clocapramine is an atypical antipsychotic of the imidobenzyl class which was introduced in Japan in 1974 for the treatment of schizophrenia. In addition to psychosis, clocapramine has also been used to augment antidepressants in the treatment of anxiety and panic. Clocapramine has been implicated in at least one strange death, including a suicide.	-6.727	0.0626688	593	3202	1377.96
DB02047	2-(1,1'-Biphenyl-4-Yl)Propanoic-Acid	experimental	C15H14O2	[H][C@@](C)(C(O)=O)C1=CC=C(C=C1)C1=CC=CC=C1	PTGS1		-5.653	0.422338	3801	501	1379.96
DB02159	(R)-Propylene-glycol	experimental	C3H8O2	C[C@@H](O)CO	icd	A clear, colorless, viscous organic solvent and diluent used in pharmaceutical preparations.	-3.214	0.643378	8620	221	1380.22
DB08349	N-cyclopropyl-3-{[1-(2,4-difluorophenyl)-7-methyl-6-oxo-6,7-dihydro-1H-pyrazolo[3,4-b]pyridin-4-yl]amino}-4-methylbenzamide	experimental	C24H21F2N5O2	CN1C2=C(C=NN2C2=C(F)C=C(F)C=C2)C(NC2=C(C)C=CC(=C2)C(=O)NC2CC2)=CC1=O	MAPK14		-7.095	0.000533816	227	8412	1381.86
DB15581	Chrysin	experimental	C15H10O4	OC1=CC(O)=C2C(=O)C=C(OC2=C1)C1=CC=CC=C1			-6.078	0.267304	2331	821	1383.38
DB12897	MK-7622	investigational	C25H25N3O2	CC1=CC=C(CC2=CC3=C(N=CN([C@H]4CCCC[C@@H]4O)C3=O)C3=CC=CC=C23)C=N1		MK-7622 has been used in trials studying the treatment of Alzheimer's Disease.	-6.506	0.1247	1022	1885	1387.97
DB01762	Acetoacetic-Acid	experimental	C4H6O3	CC(=O)CC(O)=O	FAH		-3.554	0.638632	8492	227	1388.41
DB03468	1,2,3,4-Tetrahydro-Isoquinoline-7-Sulfonic-Acid-Amide	experimental	C9H12N2O2S	NS(=O)(=O)C1=CC2=C(CCNC2)C=C1	PNMT		-5.136	0.543843	5640	342	1388.84
DB12007	Isoflavone	experimental	C15H10O2	O=C1C(=COC2=CC=CC=C12)C1=CC=CC=C1		Isoflavone is a soy phytoestrogen and a biologically active component of several agriculturally important legumes such as soy, peanut, green peas, chick peas and alfalfa [A33103]. Soybean is an exceptionally rich source of dietary isoflavones, where the average isoflavone content is 1-2 mg/gram [A33103]. The main soy isoflavones are mostly present in glycosylated forms and include [DB01645], [DB1…	-5.483	0.466052	4435	435	1388.97
DB03213	Bis(5-Amidino-2-Benzimidazolyl)Methane-Ketone	experimental	C17H16N8O+2	NC(=N)C1=CC2=C(C=C1)N=C(N2)C(=O)C1=NC2=C(N1)C=CC(=C2)C([NH3+])=[NH2+]	PRSS1		-6.968	0.00190606	318	6068	1389.11
DB08755	N-[(1S)-2-{[(1R)-2-(benzyloxy)-1-cyano-1-methylethyl]amino}-1-(cyclohexylmethyl)-2-oxoethyl]morpholine-4-carboxamide	experimental	C25H36N4O4	[H][C@@](CC1CCCCC1)(NC(=O)N1CCOCC1)C(=O)N[C@@](C)(COCC1=CC=CC=C1)C#N	CTSS		-6.588	0.100698	841	2299	1390.49
DB07352	Apigenin	experimental	C15H10O5	OC1=CC=C(C=C1)C1=CC(=O)C2=C(O)C=C(O)C=C2O1	fabZ		-5.975	0.323185	2725	710	1390.95
DB08504	6-(4-{(1S,2S)-2-AMINO-1-[(DIMETHYLAMINO)CARBONYL]-3-[(3S)-3-FLUOROPYRROLIDIN-1-YL]-3-OXOPROPYL}PHENYL)-1H-[1,2,4]TRIAZOLO[1,5-A]PYRIDIN-4-IUM	experimental	C22H25FN6O2	[H][C@@](N)(C(=O)N1CC[C@]([H])(F)C1)[C@@]([H])(C(=O)N(C)C)C1=CC=C(C=C1)C1=CN2N=CN=C2C=C1	DPP4		-6.326	0.161932	1538	1258	1390.97
DB00251	Terconazole	approved	C26H31Cl2N5O3	CC(C)N1CCN(CC1)C1=CC=C(OC[C@H]2CO[C@@](CN3C=NC=N3)(O2)C2=C(Cl)C=C(Cl)C=C2)C=C1	ERG11	Terconazole is an anti-fungal drug that is mainly used to treat vaginal yeast infections (or vaginal candidiasis). It is classified as a _triazole ketal derivative_.[A178096] Terconazole was initially approved by the FDA in 1987.[FDA label] This drug is available in cream and suppository forms and both have demonstrated high levels of safety, efficacy, and tolerability in clinical trials. [A17809…	-6.431	0.144464	1240	1562	1391.72
DB12885	CF-102	investigational	C18H18ClIN6O4	CNC(=O)[C@H]1O[C@H]([C@H](O)[C@@H]1O)N1C=NC2=C(NCC3=CC=CC(I)=C3)N=C(Cl)N=C12		CF-102 has been used in trials studying the treatment of Chronic Hepatitis C and Hepatocellular Carcinoma.	-6.492	0.12868	1055	1843	1394.4
DB07847	6-CHLORO-N-{(3S)-1-[(1S)-1-METHYL-2-(4-MORPHOLINYL)-2-OXO-ETHYL]-2-OXO-3-PYRROLIDINYL}-2-NAPHTHALENESULFONAMIDE	experimental	C21H24ClN3O5S	[H][C@@](C)(N1CC[C@]([H])(NS(=O)(=O)C2=CC3=CC=C(Cl)C=C3C=C2)C1=O)C(=O)N1CCOCC1	F10		-7.016	0.00149174	283	6876	1394.96
DB03583	(2E,3S)-3-hydroxy-5'-[(4-hydroxypiperidin-1-yl)sulfonyl]-3-methyl-1,3-dihydro-2,3'-biindol-2'(1'H)-one	experimental	C22H23N3O5S	[H]N1C(=O)\C(C2=C1C=CC(=C2)S(=O)(=O)N1CCC(O)CC1)=C1/N([H])C2=CC=CC=C2[C@]1(C)O	CDK2		-6.865	0.00264938	424	4605	1397.33
DB07229	3-{5-[AMINO(IMINIO)METHYL]-1H-INDOL-2-YL}-5-METHOXY-1,1'-BIPHENYL-2-OLATE	experimental	C22H19N3O2	COC1=CC(=C([O-])C(=C1)C1=CC2=CC(=CC=C2N1)C(N)=[NH2+])C1=CC=CC=C1	PRSS1		-6.874	0.00259898	412	4740	1397.45
DB12504	JNJ-40346527	investigational	C27H35N5O2	CC1(C)CCC(=CC1)C1=C(NC(=O)C2=NC=C(N2)C#N)C=CC(=N1)C1CC(C)(C)OC(C)(C)C1		JNJ-40346527 has been used in trials studying the treatment of Health and Arthritis, Rheumatoid.	-7.081	0.000656669	237	8286	1401.35
DB03066	D-Lactic-acid	experimental	C3H6O3	[H][C@](C)(O)C(O)=O	Not-Available	A normal intermediate in the fermentation (oxidation, metabolism) of sugar. The concentrated form is used internally to prevent gastrointestinal fermentation. (From Stedman, 26th ed)	-3.573	0.631328	8484	232	1402.96
DB12914	MGL-3196	investigational	C17H12Cl2N6O4	CC(C)C1=CC(OC2=C(Cl)C=C(C=C2Cl)N2N=C(C#N)C(=O)NC2=O)=NNC1=O		MGL-3196 has been used in trials studying the treatment of Non-alcoholic steatohepatitis and Heterozygous Familial Hypercholesterolemia.	-6.509	0.119188	1013	1946	1404.03
DB00730	Thiabendazole	approved; vet_approved	C10H7N3S	N1C2=CC=CC=C2N=C1C1=CSC=N1	frdA	2-Substituted benzimidazole first introduced in 1962. It is active against a variety of nematodes and is the drug of choice for strongyloidiasis. It has CNS side effects and hepatototoxic potential. (From Smith and Reynard, Textbook of Pharmacology, 1992, p919)	-5.207	0.521423	5418	365	1406.26
DB04845	Ixabepilone	approved; investigational	C27H42N2O5S	[H][C@]12C[C@H](NC(=O)C[C@H](O)C(C)(C)C(=O)[C@H](C)[C@@H](O)[C@@H](C)CCC[C@@]1(C)O2)C(\C)=C\C1=CSC(C)=N1	TUBB3	Ixabepilone is an epothilone B analog developed by Bristol-Myers Squibb as a cancer drug. It was FDA approved on October 16, 2007, for the treatment of unresponsive aggressive metastatic or locally advanced breast cancer. Ixabepilone is administered through injection, and will be marketed under the trade name Ixempra. Ixabepilone is a semisynthetic analogue of epothilone B. It has a lactone???Â?…	-7.073	0.000830934	246	8039	1406.27
DB07159	Tamatinib	experimental; investigational	C22H23FN6O5	COC1=CC(NC2=NC=C(F)C(NC3=CC=C4OC(C)(C)C(=O)NC4=N3)=N2)=CC(OC)=C1OC	SYK		-7.032	0.00126191	273	7247	1406.57
DB08367	(R)-2-(FORMYLOXY)-3-(PHOSPHONOOXY)PROPYL-PENTANOATE	experimental	C9H17O8P	[H][C@@](COC(=O)CCCC)(COP(O)(O)=O)OC=O	glpG		-3.948	0.626931	8245	240	1406.7
DB12774	AZD-8055	investigational	C25H31N5O4	COC1=CC=C(C=C1CO)C1=CC=C2C(=N1)N=C(N=C2N1CCOC[C@@H]1C)N1CCOC[C@@H]1C		AZD8055 has been used in trials studying the treatment of Cancer, Lymphomas, Solid Tumors, MALIGNANT GLIOMA, and brainstem glioma, among others.	-6.4	0.14798	1330	1490	1407.73
DB12720	Nivocasan	investigational	C21H22FN3O5	CC(C)[C@]1(CC(=NO1)C1=NC=CC2=CC=CC=C12)C(=O)N[C@H]1CC(=O)O[C@]1(O)CF		Nivocasan has been used in trials studying the treatment of HCV Infection and Nonalcoholic Steatohepatitis.	-6.336	0.159609	1512	1312	1408.45
DB08120	6,8-DIMERCAPTO-OCTANOIC-ACID-AMIDE	experimental	C8H17NOS2	[H][C@](S)(CCS)CCCCC(N)=O	Not-Available		-3.523	0.631245	8516	233	1408.63
DB06412	Oxymetholone	approved; illicit	C21H32O3	[H][C@@]12CC[C@](C)(O)[C@@]1(C)CC[C@@]1([H])[C@@]2([H])CC[C@@]2([H])CC(=O)\C(C[C@]12C)=C/O		Oxymetholone is a synthetic anabolic steroid marketed under the brand name Anapolon by Hoffmann La Roche Limitedand used in the treatment of osteoporosis, anaemia, and as an agent to stimulate muscle growth in malnourished or underdeveloped patients. Anabolic-androgenic steroids (AAS), such as oxymetholone, have been abused by bodybuilders and athletes. The uncontrolled misuse of oxymetholone can…	-6.553	0.107499	928	2139	1408.9
DB06985	2-[({4-[2-(trifluoromethyl)phenyl]piperidin-1-yl}carbonyl)amino]benzoic-acid	experimental	C20H19F3N2O3	OC(=O)C1=C(NC(=O)N2CCC(CC2)C2=C(C=CC=C2)C(F)(F)F)C=CC=C1			-6.775	0.0418616	532	3735	1409.62
DB04530	S,S-(2-Hydroxyethyl)Thiocysteine	experimental	C5H11NO3S2	N[C@@H](CSSCCO)C(O)=O	PRKACA,PIM1,ARG1,lacZ,icd,malE,hemB,SERPINB5,rmlC,PDE1B,SNX3,licT,CYTH2,thyA,PDE4B,TYMS		-3.878	0.627806	8316	239	1409.8
DB03095	Tetramethylammonium-Ion	experimental	C4H12N+	C[N+](C)(C)C	GALE		-2.349	0.637291	8718	228	1409.86
DB02616	FR117016	experimental	C16H15N7S2	NC(N)=NC1=NC(=CS1)C1=CC=C(CNC2=NC3=C(N2)C=CC=C3)S1	ADA		-6.489	0.126497	1070	1858	1409.99
DB14866	Amcasertib	investigational	C31H33N5O2S	CCN(CC)CCNC(=O)C1=C(C)NC(\C=C2/C(=O)NC3=CC=C(C=C23)C2=CSC(=N2)C2=CC=CC=C2)=C1C		Amcasertib is under investigation in clinical trial NCT02483247 (A Study of BBI503 in Combination With Selected Anti-Cancer Therapeutics in Adult Patients With Advanced Cancer).	-7.014	0.00144205	286	6956	1410.47
DB13941	Piperaquine	experimental; investigational	C29H32Cl2N6	ClC1=CC2=C(C=C1)C(=CC=N2)N1CCN(CCCN2CCN(CC2)C2=CC=NC3=C2C=CC(Cl)=C3)CC1		Piperaquine is an antimalarial agent first synthesized in the 1960's and used throughout China [A31550]. Its use declined in the 1980's as piperaquine resistant strains of *Plasmodium falciparum* appeared and artemisinin derivatives became available. It has come back into use in combination with the artemisinin derivative [DB11638] as part of the combination product Eurartesim [FDA Label]. Eurart…	-6.941	0.00205999	350	5699	1412.32
DB02413	Hydroxyethylcysteine	experimental	C5H11NO3S	N[C@@H](CSCCO)C(O)=O	gag-pro-pol		-3.671	0.627941	8441	237	1414.4
DB06117	1alpha,24S-Dihydroxyvitamin-D2	investigational	C28H44O3	CC(C)[C@](C)(O)\C=C\[C@@H](C)[C@H]1CC[C@H]2\C(CCC[C@]12C)=C\C=C1\C[C@@H](O)C[C@H](O)C1=C		LR-103 is a naturally occurring D-hormone that is produced by the kidneys from vitamin D. LR-103 is one of the D-hormones produced from Hectorol. It is developed for the treatment of secondary hyperparathyroidism in patients with chronic kidney disease (CKD). Studies have shown LR-103 has the same potency as calcitriol, but much lower toxicity.	-6.381	0.149796	1371	1460	1414.8
DB12696	BMS-582949	investigational	C22H26N6O2	CCCNC(=O)C1=CN2N=CN=C(NC3=CC(=CC=C3C)C(=O)NC3CC3)C2=C1C		BMS-582949 has been investigated for the treatment of Psoriasis.	-6.296	0.164183	1634	1227	1415.95
DB00167	Isoleucine	investigational; nutraceutical	C6H13NO2	CC[C@H](C)[C@H](N)C(O)=O	IARS,IARS2,ACADSB,BCAT1,BCAT2,IARS	An essential branched-chain aliphatic amino acid found in many proteins. It is an isomer of leucine. It is important in hemoglobin synthesis and regulation of blood sugar and energy levels.	-4.608	0.596864	7216	278	1416.35
DB00982	Isotretinoin	approved	C20H28O2	C\C(\C=C\C1=C(C)CCCC1(C)C)=C/C=C/C(/C)=C\C(O)=O	RARA	Isotretinoin is a retinoid derivative of vitamin A used in the treatment of severe recalcitrant acne.[Label] It was most widely marketed under the brand name Accutane, which has since been discontinued.[L6574] Isotretinoin is associated with major risks in pregnancy and so it is only available under the iPLEDGE program in the United States.[L6579] The first isotretinoin containing product was FDA…	-5.758	0.373441	3466	580	1417.84
DB07015	(3R,4R)-4-(pyrrolidin-1-ylcarbonyl)-1-(quinoxalin-2-ylcarbonyl)pyrrolidin-3-amine	experimental	C18H21N5O2	[H][C@]1(N)CN(C[C@@]1([H])C(=O)N1CCCC1)C(=O)C1=CN=C2C=CC=CC2=N1	DPP4		-6.787	0.0339103	518	3882	1418.05
DB01132	Pioglitazone	approved; investigational	C19H20N2O3S	CCC1=CN=C(CCOC2=CC=C(CC3SC(=O)NC3=O)C=C2)C=C1	PPARG	Pioglitazone is a medication belonging to the thiazolidinedione class of drugs that are used as adjuncts to diet, exercise, and other diabetes medications to manage type 2 diabetes mellitus. The thiazolidinedione class of medications exerts its pharmacological effect primarily by promoting insulin sensitivity and the improved uptake of blood glucose. Following entry into fat cell nuclei, pioglita…	-6.226	0.168817	1848	1089	1418.62
DB13055	Oteseconazole	investigational	C23H16F7N5O2	O[C@@](CN1C=NN=N1)(C1=CC=C(F)C=C1F)C(F)(F)C1=CC=C(C=N1)C1=CC=C(OCC(F)(F)F)C=C1		Oteseconazole has been used in trials studying the treatment of Tinea Pedis, Onychomycosis, Candidiasis, Vulvovaginal, and Recurrent Vulvovaginal Candidiasis.	-6.595	0.0950157	820	2460	1420.28
DB12724	AZD-7295	investigational	C32H35F3N4O5S	CCCS(=O)(=O)N1CCN(CC2=CC=C(NC(=O)C3=CC=C(C=C3)C3=CC(NC(=O)C4CC4)=CC=C3OC(F)(F)F)C=C2)CC1		AZD7295 has been investigated for the treatment of Hepatitis C.	-6.333	0.158624	1524	1325	1421.02
DB11703	Acalabrutinib	approved; investigational	C26H23N7O2	CC#CC(=O)N1CCC[C@H]1C1=NC(=C2N1C=CN=C2N)C1=CC=C(C=C1)C(=O)NC1=CC=CC=N1		"To date, acalabrutinib has been used in trials studying the treatment of B-All, Myelofibrosis, Ovarian Cancer, Multiple Myeloma, and Hodgkin Lymphoma, among others.	-6.94	0.00203768	351	5753	1421.02
DB04010	2-(3'-Methoxyphenyl)-Benzimidazole-4-Carboxamide	experimental	C15H13N3O2	COC1=CC=CC(=C1)C1=NC2=C(N1)C=CC=C2C(N)=O	PARP1		-6.003	0.285647	2613	773	1421.21
DB01003	Cromoglicic-acid	approved	C23H16O11	OC(COC1=CC=CC2=C1C(=O)C=C(O2)C(O)=O)COC1=CC=CC2=C1C(=O)C=C(O2)C(O)=O	KCNMA1,S100P	A chromone complex that acts by inhibiting the release of chemical mediators from sensitized mast cells. It is used in the prophylactic treatment of both allergic and exercise-induced asthma, but does not affect an established asthmatic attack.	-6.927	0.0021401	365	5539	1421.88
DB08061	4-[3-(4-CHLOROPHENYL)-1H-PYRAZOL-5-YL]PIPERIDINE	experimental	C14H16ClN3	ClC1=CC=C(C=C1)C1=NNC(=C1)C1CCNCC1	F2		-5.749	0.374084	3495	579	1422.53
DB14859	Fosifloxuridine-nafalbenamide	investigational	C29H29FN3O9P	C[C@H](NP(=O)(OC[C@H]1O[C@H](C[C@@H]1O)N1C=C(F)C(=O)NC1=O)OC1=C2C=CC=CC2=CC=C1)C(=O)OCC1=CC=CC=C1		Fosifloxuridine nafalbenamide is under investigation in clinical trial NCT03428958 (A Safety Study of NUC-3373 in Combination With Standard Agents Used in Colorectal Cancer Treatment).	-7.006	0.00145275	292	6938	1423.34
DB12392	Resminostat	investigational	C16H19N3O4S	CN(C)CC1=CC=C(C=C1)S(=O)(=O)N1C=CC(\C=C\C(=O)NO)=C1		Resminostat has been used in trials studying the treatment of Sezary Syndrome, Mycosis fungoides, Hodgkin's Lymphoma, Hepatocellular Carcinoma, and Lymphoma, T-Cell, Cutaneous, among others.	-5.942	0.322065	2851	711	1423.75
DB07497	5-(HEXAHYDRO-2-OXO-1H-THIENO[3,4-D]IMIDAZOL-6-YL)PENTANAL	experimental	C10H16N2O2S	[H][C@@]1(CCCCC=O)SC[C@]2([H])NC(=O)N[C@]12[H]	yngHB,PC,pycA		-4.471	0.606689	7513	270	1424.26
DB08494	S-{2-[(2-chloro-4-sulfamoylphenyl)amino]-2-oxoethyl}-6-methyl-3,4-dihydroquinoline-1(2H)-carbothioate	experimental	C19H20ClN3O4S2	CC1=CC2=C(C=C1)N(CCC2)C(=O)SCC(=O)NC1=C(Cl)C=C(C=C1)S(N)(=O)=O	gag-pol		-6.275	0.164858	1693	1200	1425.34
DB06844	4-[(7-OXO-7H-THIAZOLO[5,4-E]INDOL-8-YLMETHYL)-AMINO]-N-PYRIDIN-2-YL-BENZENESULFONAMIDE	experimental	C21H15N5O3S2	O=C1N=C2C=CC3=C(SC=N3)C2=C1CNC1=CC=C(C=C1)S(=O)(=O)NC1=CC=CC=N1	CCNA2,CDK2		-6.704	0.0609909	624	3266	1427.58
DB04065	N-Cyclopentyl-N-Cyclobutylformamide	experimental	C10H17NO	O=CN(C1CCC1)C1CCCC1	ADH1A		-4.471	0.604977	7514	272	1429.62
DB00278	Argatroban	approved; investigational	C23H36N6O5S	C[C@@H]1CCN([C@H](C1)C(O)=O)C(=O)[C@H](CCCNC(N)=N)NS(=O)(=O)C1=CC=CC2=C1NCC(C)C2	F2	Argatroban is a direct, selective thrombin inhibitor. The American College of Cardiologists (ACC) recommend using bivalirudin or argatroban in patients who have had, or at risk for, heparin induced thrombocytopenia (HIT) and are undergoing percutaneous coronary intervention. Argatroban is a non-heparin anticoagulant shown to both normalize platelet count in patients with HIT and prevent the forma…	-6.433	0.138228	1230	1662	1429.78
DB06532	Pafuramidine	investigational	C20H20N4O3	CONC(=N)C1=CC=C(C=C1)C1=CC=C(O1)C1=CC=C(C=C1)C(=N)NOC		Pafuramidine, a prodrug of furamidine, currently has orphan status for _Pneumocystis jiroveci_ pneumonia.	-6.584	0.0964325	854	2395	1430.15
DB12949	PF-03382792	investigational	C23H32FN3O4	CC1(C)C(=O)N(C(=O)NCC2CCN(CC3(O)CCOCC3)CC2)C2=CC(F)=CC=C12		Pf 03382792 is under investigation in clinical trial NCT01045863 (To Evaluate Safety, Tolerability, Plasma Drug Levels And Other Biological Effects In Healthy Volunteers).	-6.525	0.110287	985	2081	1431.71
DB08005	4-{[5-chloro-4-(1H-indol-3-yl)pyrimidin-2-yl]amino}-N-ethylpiperidine-1-carboxamide	experimental	C20H23ClN6O	CCNC(=O)N1CCC(CC1)NC1=NC(C2=CNC3=CC=CC=C23)=C(Cl)C=N1	MAPK10		-7.022	0.0011885	278	7391	1433.42
DB02258	SR11254	experimental	C26H27NO3	CC1(C)CCC(C)(C)C2=CC(=CC=C12)C(=N/O)\C1=CC=C2C=C(C=CC2=C1)C(O)=O	RARG		-7.076	0.000467008	242	8497	1433.97
DB08283	(2R,3R,4R,5S)-2-(HYDROXYMETHYL)-1-NONYLPIPERIDINE-3,4,5-TRIOL	experimental	C15H31NO4	[H][C@]1(O)CN(CCCCCCCCC)[C@]([H])(CO)[C@@]([H])(O)[C@]1([H])O	GBA		-4.615	0.589233	7191	286	1434.09
DB02749	Pyromellitic-Acid	experimental	C10H6O8	OC(=O)C1=CC(C(O)=O)=C(C=C1C(O)=O)C(O)=O	fumC		-5.112	0.52439	5722	361	1437.23
DB08340	N,N'-DIPHENYLPYRAZOLO[1,5-A][1,3,5]TRIAZINE-2,4-DIAMINE	experimental	C17H14N6	N(C1=CC=CC=C1)C1=NC2=CC=NN2C(NC2=CC=CC=C2)=N1	CSNK2A1		-6.171	0.188931	2030	1018	1437.55
DB04534	5-Nitroindazole	experimental	C7H5N3O2	O=N(=O)C1=CC=C2NN=CC2=C1	NOS2,NOS3		-4.683	0.579104	7010	295	1438.04
DB07124	(2S)-1-(6H-INDOL-3-YL)-3-{[5-(7H-PYRAZOLO[3,4-C]PYRIDIN-5-YL)PYRIDIN-3-YL]OXY}PROPAN-2-AMINE	experimental	C22H20N6O	[H][C@@](N)(COC1=CN=CC(=C1)C1=NCC2=NN=CC2=C1)CC1=C2C=CCC=C2N=C1	PRKACA		-6.822	0.014506	478	4327	1438.16
DB08079	AMG-208	investigational	C22H17N5O2	COC1=CC2=NC=CC(OCC3=NN=C4C=CC(=NN34)C3=CC=CC=C3)=C2C=C1	Not-Available	AMG-208 has been used in trials studying the treatment of Cancer, Tumors, Oncology, Prostate Cancer, and Oncology Patients, among others.	-7.038	0.00109003	271	7634	1438.34
DB01097	Leflunomide	approved; investigational	C12H9F3N2O2	CC1=C(C=NO1)C(=O)NC1=CC=C(C=C1)C(F)(F)F	DHODH,ALOX5,AHR,PTK2B	Leflunomide is a pyrimidine synthesis inhibitor belonging to the DMARD (disease-modifying antirheumatic drug) class of drugs, which are chemically and pharmacologically very heterogeneous. Leflunomide was approved by FDA and in many other countries (e.g., Canada, Europe) in 1999.	-6.061	0.24483	2390	867	1439.49
DB14218	Telotristat	experimental	C25H22ClF3N6O3	CC1=NN(C=C1)C1=CC(Cl)=CC=C1[C@@H](OC1=NC(N)=NC(=C1)C1=CC=C(C[C@H](N)C(O)=O)C=C1)C(F)(F)F		A tryptophan hydroxylase inhibitor. [Telotristat ethyl] (brand name Xermelo) is a prodrug of telotristat.	-6.954	0.00180552	333	6233	1440.69
DB09047	Finafloxacin	approved; investigational	C20H19FN4O4	[H][C@]12CN(C[C@]1([H])OCCN2)C1=C(F)C=C2C(=O)C(=CN(C3CC3)C2=C1C#N)C(O)=O		Finafloxacin is a fluoroquinolone antibiotic indicated in the treatment of acute otitis externa (swimmer's ear) caused by the bacteria Pseudomonas aeruginosa and Staphylococcus aureus. Finafloxacin is marketed by Novartis under the brand Xtoro????? and was approved by the FDA in December 2014.	-6.709	0.0570814	617	3365	1440.9
DB07292	4-(2-amino-1,3-thiazol-4-yl)phenol	experimental	C9H8N2OS	NC1=NC(=CS1)C1=CC=C(O)C=C1	LTA4H		-4.553	0.590311	7355	283	1442.73
DB14860	Ensartinib	investigational	C26H27Cl2FN6O3	C[C@@H](OC1=CC(=NN=C1N)C(=O)NC1=CC=C(C=C1)C(=O)N1C[C@H](C)N[C@H](C)C1)C1=C(Cl)C=CC(F)=C1Cl		Ensartinib is under investigation in clinical trial NCT03420508 (Treating Patients With Melanoma and ALK Alterations With Ensartinib).	-6.994	0.00144357	300	6942	1443.12
DB14175	alpha-Amyl-cinnamaldehyde	approved; experimental	C14H18O	CCCCC\C(C=O)=C\C1=CC=CC=C1		alpha-Amyl cinnamaldehyde has a jasmine-like odor and is a widely used synthetic fragrance & suspected allergen. It is used in allergenic testing.	-4.286	0.611157	7831	267	1445.99
DB15086	Ocrylate	investigational	C12H19NO2	CCCCCCCCOC(=O)C(=C)C#N		Ocrylate is under investigation in clinical trial NCT01918059 (Cosmetic Outcome Study of Lid Laceration Repair With Suture Versus Tissue Adhesive).	-4.013	0.615912	8177	256	1446.83
DB08124	3-{[(2,2-dioxido-1,3-dihydro-2-benzothien-5-yl)amino]methylene}-5-(1,3-oxazol-5-yl)-1,3-dihydro-2H-indol-2-one	experimental	C20H15N3O4S	O=C1NC2=CC=C(C=C2\C1=C\NC1=CC2=C(CS(=O)(=O)C2)C=C1)C1=CN=CO1	CDK2		-7.046	0.000905447	266	7888	1448.52
DB12713	Sotagliflozin	investigational	C21H25ClO5S	CCOC1=CC=C(CC2=CC(=CC=C2Cl)[C@@H]2O[C@H](SC)[C@@H](O)[C@H](O)[C@H]2O)C=C1		Sotagliflozin has been used in trials studying the treatment of Renal impairment, Hepatic Impairment, Type 1 Diabetes Mellitus, and High Level of Sugar (Glucose) in the Blood.	-6.291	0.161484	1651	1272	1449.16
DB07749	2-ACETYLAMINO-4-METHYL-PENTANOIC-ACID-(1-FORMYL-2-PHENYL-ETHYL)-AMIDE	experimental	C17H24N2O3	[H][C@@](CC1=CC=CC=C1)(NC(=O)[C@]([H])(CC(C)C)NC(C)=O)C=O	CTRB1		-4.971	0.544643	6179	340	1449.43
DB07186	4-(4-METHYLPIPERAZIN-1-YL)-N-[5-(2-THIENYLACETYL)-1,5-DIHYDROPYRROLO[3,4-C]PYRAZOL-3-YL]BENZAMIDE	experimental	C23H24N6O2S	CN1CCN(CC1)C1=CC=C(C=C1)C(=O)NC1=NNC2=CN(C=C12)C(=O)CC1=CC=CS1	AURKA,PLK1		-6.833	0.00517311	465	4528	1451.04
DB03300	Pterin-Cytosine-Dinucleotide	experimental	C19H26N8O13P2S2	[H][C@]12NC3=C(N[C@@]1([H])C(S)=C(S)[C@@H](COP(O)(=O)OP(O)(=O)OC[C@H]1O[C@H]([C@H](O)[C@@H]1O)N1C=CC(N)=NC1=O)O2)C(=O)NC(N)=N3	MOD		-6.848	0.00261171	447	4714	1451.61
DB02127	Methylphosphonic-Acid-Diisopropyl-Ester	experimental	C7H17O3P	CC(C)OP(C)(=O)OC(C)C	opd,opd		-4.126	0.613741	8043	262	1451.64
DB01431	Allylestrenol	experimental	C21H32O	[H][C@@]12CC[C@@](O)(CC=C)[C@@]1(C)CC[C@]1([H])[C@@]3([H])CCCC=C3CC[C@@]21[H]	PGR,ESR1	A synthetic steroid with progestational activity. It is widely marketed throughout Europe, including Russia and many other European countries, and is also available in Japan, Hong Kong, India, Bangladesh, Indonesia, and much of Southeast Asia, though notably not in the United States or Canada.	-6.249	0.164858	1769	1198	1455.77
DB04797	Triazolopyridine	experimental	C18H15FN4O	CC(C)C1=NN=C2C=CC(=CN12)C1=C(N=CO1)C1=CC=C(F)C=C1	MAPK14		-6.061	0.236375	2392	887	1456.61
DB04141	2-Hexyloxy-6-Hydroxymethyl-Tetrahydro-Pyran-3,4,5-Triol	experimental	C12H24O6	[H][C@]1(O)[C@@]([H])(O)[C@@]([H])(CO)O[C@@]([H])(OCCCCCC)[C@]1([H])O	UQCR10,SDHA,SDHB,SDHD,ETFDH,SDHC,ABO,CYC1,MT-CYB,UQCRC1,UQCRC2,UQCRH,UQCRQ,UQCRFS1,UQCRB		-4.675	0.575509	7029	302	1456.97
DB03005	3,8-Diamino-6-Phenyl-5-[6-[1-[2-[(1,2,3,4-Tetrahydro-9-Acridinyl)Amino]Ethyl]-1h-1,2,3-Triazol-5-Yl]Hexyl]-Phenanthridinium	experimental	C42H45N8+	NC1=CC2=C(C=C1)C1=CC=C(N)C=C1C(C1=CC=CC=C1)=[N+]2CCCCCCC1=CN=NN1CCNC1=C2CCCCC2=NC2=C1C=CC=C2	ACHE		-6.66	0.0679811	697	3053	1458.75
DB08773	2-(4-hydroxyphenyl)benzo[b]thiophen-6-ol	experimental	C14H10O2S	OC1=CC=C(C=C1)C1=CC2=C(S1)C=C(O)C=C2	ESR1,NCOA2		-5.403	0.459615	4727	451	1460.09
DB12414	Usistapide	investigational	C34H31F3N2O3	COC(=O)[C@H](N1CCC(CC1)C1=CC=C(NC(=O)C2=CC=CC=C2C2=CC=C(C=C2)C(F)(F)F)C=C1)C1=CC=CC=C1		Usistapide has been used in trials studying the treatment of Obesity, Overweight, Metabolic Diseases, Nutrition Disorders, and Nutritional and Metabolic Diseases.	-7.044	0.000839097	267	8005	1461.96
DB06518	R-1487	investigational	C19H18F2N4O3	CN1C(=O)C(OC2=CC=C(F)C=C2F)=CC2=C1N=C(NC1CCOCC1)N=C2			-6.559	0.0986808	910	2349	1462.05
DB03067	4-{2,4-Bis[(3-Nitrobenzoyl)Amino]Phenoxy}Phthalic-Acid	experimental	C28H18N4O11	OC(=O)C1=C(C=C(OC2=C(NC(=O)C3=CC(=CC=C3)[N+]([O-])=O)C=C(NC(=O)C3=CC(=CC=C3)[N+]([O-])=O)C=C2)C=C1)C(O)=O	PYGM		-6.899	0.00216544	389	5497	1462.3
DB04419	D-norleucine	experimental	C6H13NO2	CCCC[C@@H](N)C(O)=O	PTH,HNF1A,PAH	An unnatural amino acid that is used experimentally to study protein structure and function. It is structurally similar to METHIONINE, however it does not contain SULFUR.	-3.903	0.61559	8294	258	1462.82
DB02779	Dodecane-Trimethylamine	experimental	C15H34N+	CCCCCCCCCCCC[N+](C)(C)C	PTPN11		-3.55	0.618024	8497	252	1463.3
DB08632	1,3,5-BENZENETRICARBOXYLIC-ACID	experimental	C9H6O6	OC(=O)C1=CC(=CC(=C1)C(O)=O)C(O)=O	HBA1,HBB		-4.96	0.542045	6210	345	1463.71
DB08100	2,6-dimethyl-4-[(E)-2-phenylethenyl]phenol	experimental	C16H16O	CC1=CC(\C=C\C2=CC=CC=C2)=CC(C)=C1O			-5.399	0.45908	4744	452	1464.34
DB07026	(1S,5S,7R)-N~7~-(BIPHENYL-4-YLMETHYL)-N~3~-HYDROXY-6,8-DIOXA-3-AZABICYCLO[3.2.1]OCTANE-3,7-DICARBOXAMIDE	experimental	C20H21N3O5	[H][C@]12CN(C[C@]([H])(O1)[C@@]([H])(O2)C(=O)NCC1=CC=C(C=C1)C1=CC=CC=C1)C(=O)NO	MMP12		-6.972	0.00149174	312	6879	1465.01
DB11847	Cadazolid	investigational	C29H29F2N3O8	OC[C@H]1CN(C(=O)O1)C1=CC(F)=C(OCC2(O)CCN(CC2)C2=C(F)C=C3C(=O)C(=CN(C4CC4)C3=C2)C(O)=O)C=C1		Cadazolid has been used in trials studying the treatment of Clostridium Difficile Infection.	-6.942	0.00184226	349	6153	1465.4
DB14010	5-methoxy-N,N-dimethyltryptamine	experimental; illicit	C13H18N2O	COC1=CC=C2NC=C(CCN(C)C)C2=C1		5-methoxy-N,N-dimethyltryptamine (5-MeO-DMT) is a tryptamine with psychedelic properties. It is found in a wide variety of plant species, and a single psychoactive toad species, the Colorado River toad. This drug, as well as [dimethyltryptamine] and [bufotenin], have been registered to be used in South America in religious and spiritual rituals.	-4.795	0.561686	6695	322	1468.26
DB12758	Atreleuton	investigational	C16H15FN2O2S	C[C@H](C#CC1=CC=C(CC2=CC=C(F)C=C2)S1)N(O)C(N)=O		Atreleuton has been used in trials studying the treatment of Atherosclerosis and Coronary Artery Disease.	-5.66	0.376134	3779	571	1468.95
DB08463	(2R)-2-({9-(1-methylethyl)-6-[(4-pyridin-2-ylbenzyl)amino]-9H-purin-2-yl}amino)butan-1-ol	experimental	C24H29N7O	[H][C@@](CC)(CO)NC1=NC2=C(N=CN2C(C)C)C(NCC2=CC=C(C=C2)C2=CC=CC=N2)=N1	CDK2,CCNA2		-6.183	0.170021	1998	1080	1468.96
DB01925	2'-Chloro-Biphenyl-2,3-Diol	experimental	C12H9ClO2	OC1=CC=CC(=C1O)C1=C(Cl)C=CC=C1	bphC		-5.118	0.505351	5699	379	1469.67
DB07145	(2R)-N-HYDROXY-2-[(3S)-3-METHYL-3-{4-[(2-METHYLQUINOLIN-4-YL)METHOXY]PHENYL}-2-OXOPYRROLIDIN-1-YL]PROPANAMIDE	experimental	C25H27N3O4	[H][C@](C)(N1CC[C@](C)(C1=O)C1=CC=C(OCC2=CC(C)=NC3=CC=CC=C23)C=C1)C(=O)NO	ADAM17		-6.962	0.00157142	322	6710	1469.9
DB03839	D-Tyrosine	experimental	C9H11NO3	N[C@H](CC1=CC=C(O)C=C1)C(O)=O		A non-essential amino acid. In animals it is synthesized from PHENYLALANINE. It is also the precursor of EPINEPHRINE; THYROID HORMONES; and melanin.	-4.758	0.562292	6794	319	1472.17
DB12260	Radiprodil	investigational	C21H20FN3O4	FC1=CC=C(CC2CCN(CC2)C(=O)C(=O)NC2=CC=C3NC(=O)OC3=C2)C=C1		Radiprodil has been used in trials studying the treatment of Infantile Spasms (IS) and Diabetic Peripheral Neuropathic Pain.	-7.053	0.000582963	260	8339	1472.46
DB00151	Cysteine	approved; nutraceutical	C3H7NO2S	N[C@@H](CS)C(O)=O	SLC19A3,CARS2,CSAD,NFS1,CDO1,GCLM,GCLC,CDO-1,GOT1,CTH,CBS,CARS,MGMT,GSS	A thiol-containing non-essential amino acid that is oxidized to form cystine.	-3.372	0.617447	8570	253	1472.48
DB00619	Imatinib	approved	C29H31N7O	CN1CCN(CC2=CC=C(C=C2)C(=O)NC2=CC(NC3=NC=CC(=N3)C3=CN=CC=C3)=C(C)C=C2)CC1	BCR/ABL-fusion,KIT,RET,NTRK1,CSF1R,PDGFRA,DDR1,ABL1,PDGFRB	"Imatinib is a small molecule kinase inhibitor used to treat certain types of cancer. It is currently marketed by Novartis as Gleevec (USA) or Glivec (Europe/Australia) as its mesylate salt, imatinib mesilate (INN). It is occasionally referred to as CGP57148B or STI571 (especially in older publications). It is used in treating chronic myelogenous leukemia (CML), gastrointestinal stromal tumors (G…	-6.906	0.00207033	383	5664	1472.86
DB07340	N~6~-cyclohexyl-N~2~-(4-morpholin-4-ylphenyl)-9H-purine-2,6-diamine	experimental	C21H27N7O	C1CCC(CC1)NC1=C2N=CNC2=NC(NC2=CC=C(C=C2)N2CCOCC2)=N1	AURKB,INCENP		-6.946	0.00172932	340	6381	1472.94
DB08256	N-[(CYCLOHEXYLAMINO)CARBONYL]GLYCINE	experimental	C9H16N2O3	OC(=O)CNC(=O)NC1CCCCC1	EPHX2		-4.983	0.535393	6147	353	1473.05
DB02411	2-(11-{2-[Benzenesulfonyl-(3-Methyl-Butyl)-Amino]-1-Hydroxy-Ethyl}-6,9-Dioxo-2-Oxa-7,10-Diaza-Bicyclo[11.2.2]Heptadeca-1(16),13(17),14-Trien-8-Yl)-Acetamide,-Inhibitor-2	experimental	C29H40N4O7S	CC(C)CCN(C[C@@H](O)[C@@H]1CC2=CC=C(OCCCC(=O)N[C@@H](CC(N)=O)C(=O)N1)C=C2)S(=O)(=O)C1=CC=CC=C1	gag-pol		-6.266	0.161932	1720	1263	1473.89
DB02142	Pyridoxamine-5'-Phosphate	experimental	C8H13N2O5P	CC1=NC=C(COP(O)(O)=O)C(CN)=C1O	arnB,alr,hemL,hisC,dat,aspC,gabT,CCBL1,hisC,BCAT2		-4.949	0.539022	6248	349	1476.67
DB03799	Trifluoromethionine	experimental	C5H8F3NO2S	N[C@@H](CCSC(F)(F)F)C(O)=O	map,metG		-4.196	0.600794	7960	274	1476.83
DB13593	Zolimidine	experimental	C14H12N2O2S	CS(=O)(=O)C1=CC=C(C=C1)C1=CN2C=CC=CC2=N1			-5.325	0.466473	5029	434	1477.36
DB11424	Lufenuron	experimental; vet_approved	C17H8Cl2F8N2O3	FC(C(F)(F)F)C(F)(F)OC1=C(Cl)C=C(NC(=O)NC(=O)C2=C(F)C=CC=C2F)C(Cl)=C1		Lufenuron is used in veterinary for the control of flea.	-6.861	0.00243804	432	5055	1477.76
DB07255	N'-(5-CHLORO-1,3-BENZODIOXOL-4-YL)-N-(3-MORPHOLIN-4-YLPHENYL)PYRIMIDINE-2,4-DIAMINE	experimental	C21H20ClN5O3	ClC1=C(NC2=NC(NC3=CC(=CC=C3)N3CCOCC3)=NC=C2)C2=C(OCO2)C=C1	EPHB4		-6.84	0.00255606	453	4822	1477.96
DB01799	4-Hydroxy-3-Methyl-Butyl-Diphosphate	experimental	C5H14O8P2	C[C@H](CO)CCO[P@](O)(=O)OP(O)(O)=O	idi		-4.491	0.579515	7480	293	1480.42
DB00819	Acetazolamide	approved; vet_approved	C4H6N4O3S2	CC(=O)NC1=NN=C(S1)S(N)(=O)=O	CA1,CA14,CA2,CA3,CA4,CA7,AQP1	One of the carbonic anhydrase inhibitors that is sometimes effective against absence seizures. It is sometimes useful also as an adjunct in the treatment of tonic-clonic, myoclonic, and atonic seizures, particularly in women whose seizures occur or are exacerbated at specific times in the menstrual cycle. However, its usefulness is transient often because of rapid development of tolerance. Its an…	-4.684	0.566166	7008	313	1481.05
DB14480	Acetylcysteine-amide	experimental	C5H10N2O2S	[H]N([H])C(=O)[C@H](CS)N([H])C(C)=O			-4.063	0.605339	8110	271	1482.5
DB03082	6-[(Z)-Amino(Imino)Methyl]-N-[4-(Aminomethyl)Phenyl]-4-(Pyrimidin-2-Ylamino)-2-Naphthamide	experimental	C23H21N7O	NCC1=CC=C(NC(=O)C2=CC(NC3=NC=CC=N3)=C3C=C(C=CC3=C2)C(N)=N)C=C1	PLAU		-6.915	0.00199052	376	5850	1483.1
DB05959	ENMD-1198	investigational	C20H25NO2	COC1=C(C=C2CC[C@H]3[C@@H]4CC=C[C@@]4(C)CC[C@@H]3C2=C1)C(N)=O			-6.299	0.156502	1625	1354	1483.32
DB07645	SEBACIC-ACID	experimental	C10H18O4	OC(=O)CCCCCCCCC(O)=O	HBA1,HBB		-3.918	0.611829	8275	266	1483.63
DB06626	Axitinib	approved; investigational	C22H18N4OS	CNC(=O)C1=C(SC2=CC=C3C(NN=C3\C=C\C3=CC=CC=N3)=C2)C=CC=C1		Axitinib is a second generation tyrosine kinase inhibitor that works by selectively inhibiting vascular endothelial growth factor receptors (VEGFR-1, VEGFR-2, VEGFR-3).[L6676] Through this mechanism of action, axitinib blocks angiogenesis, tumour growth and metastases. It is reported to exhibit potency that is 50-450 times higher than that of the first generation VEGFR inhibitors.[L6676] Axitinib…	-6.586	0.0888393	847	2601	1484.27
DB08134	4-[(6-chloropyrazin-2-yl)amino]benzenesulfonamide	experimental	C10H9ClN4O2S	NS(=O)(=O)C1=CC=C(NC2=NC(Cl)=CN=C2)C=C1	CDK2		-5.577	0.398732	4067	542	1484.69
DB07215	2-METHYL-2-(4-{[({4-METHYL-2-[4-(TRIFLUOROMETHYL)PHENYL]-1,3-THIAZOL-5-YL}CARBONYL)AMINO]METHYL}PHENOXY)PROPANOIC-ACID	experimental	C23H21F3N2O4S	CC1=C(SC(=N1)C1=CC=C(C=C1)C(F)(F)F)C(=O)NCC1=CC=C(OC(C)(C)C(O)=O)C=C1	NCOA1,PPARA		-6.823	0.0026298	474	4656	1485.58
DB11769	Funapide	investigational	C22H14F3NO5	FC(F)(F)C1=CC=C(CN2C(=O)[C@@]3(COC4=C3C=C3OCOC3=C4)C3=CC=CC=C23)O1		Funapide has been used in trials studying the treatment of Pharmacokinetics, Postherpetic Neuralgia, and Osteoarthritis of the Knee.	-6.919	0.00193903	371	5960	1487
DB13703	Gepefrine	experimental	C9H13NO	[H][C@@](C)(N)CC1=CC(O)=CC=C1			-4.595	0.569739	7250	305	1487.03
DB05316	Pimavanserin	approved; investigational	C25H34FN3O2	CC(C)COC1=CC=C(CNC(=O)N(CC2=CC=C(F)C=C2)C2CCN(C)CC2)C=C1		Pimavanserin (ACP-103), marketed under the trade name Nuplazid, is a drug developed by Acadia Pharmaceuticals which acts as an inverse agonist on the serotonin receptor subtype 5-HT2A, with 40x selectivity over 5-HT2C, and no significant affinity or activity at 5-HT2B or dopamine receptors. As of September 3, 2009, pimavanserin has not met expectations for Phase III clinical trials for the treatm…	-6.645	0.0661305	715	3096	1487.83
DB07443	(2Z)-N-biphenyl-4-yl-2-cyano-3-hydroxybut-2-enamide	experimental	C17H14N2O2	C\C(O)=C(/C#N)C(=O)NC1=CC=C(C=C1)C1=CC=CC=C1	DHODH		-6.013	0.249416	2583	858	1488.7
DB02196	Uridine-Diphosphate-N-Acetylgalactosamine	experimental	C17H27N3O17P2	CC(=O)N[C@@H]1[C@@H](O)[C@@H](O)[C@@H](CO)O[C@@H]1O[P@](O)(=O)O[P@](O)(=O)OC[C@H]1O[C@H]([C@H](O)[C@@H]1O)N1C=CC(=O)NC1=O	EXTL2,UAP1,GALE,wecB,ABO,murG,Not-Available		-6.607	0.0818415	793	2796	1489.04
DB12798	Relenopride	investigational	C24H30ClFN4O4	COC1=CC(N)=C(Cl)C=C1C(=O)NCC1CCN(CC[C@H](OC(N)=O)C2=CC=C(F)C=C2)CC1		Relenopride has been used in trials studying the treatment of Chronic Idiopathic Constipation.	-6.36	0.144717	1431	1552	1490.27
DB01561	Androstanedione	experimental; illicit	C19H28O2	[H][C@@]12CCC(=O)[C@@]1(C)CC[C@@]1([H])[C@@]2([H])CC[C@@]2([H])CC(=O)CC[C@]12C	HSD17B1,ksi		-6.289	0.157266	1656	1344	1491.87
DB07691	2-({[3-(3,4-dihydroisoquinolin-2(1H)-ylsulfonyl)phenyl]carbonyl}amino)benzoic-acid	experimental	C23H20N2O5S	OC(=O)C1=C(NC(=O)C2=CC=CC(=C2)S(=O)(=O)N2CCC3=CC=CC=C3C2)C=CC=C1	PPARD		-6.942	0.00170734	348	6399	1492.26
DB00304	Desogestrel	approved	C22H30O	[H][C@@]12CC[C@@](O)(C#C)[C@@]1(CC)CC(=C)[C@]1([H])[C@@]3([H])CCCC=C3CC[C@@]21[H]	PGR,ESR1	Desogestrel, a prodrug, is a third generation progestogen[A176315] and hence, a member of the gonane family which was largely used in Europe before being approved in the US and Canada.[A176339] It was firstly generated from a study that showed that 11-beta and 11-alkylidene substituent in nortestosterone can enhance the biological activity.[T521] Desogestrel is now produced semi-synthetically fro…	-6.428	0.13104	1249	1784	1492.72
DB12867	Benperidol	approved; investigational	C22H24FN3O2	OC1=NC2=CC=CC=C2N1C1CCN(CCCC(=O)C2=CC=C(F)C=C2)CC1		Benperidol has been used in trials studying the treatment of Dementia, Depression, Schizophrenia, Anxiety Disorders, and Psychosomatic Disorders, among others.	-6.422	0.132348	1265	1763	1493.38
DB05944	Varlitinib	investigational	C22H19ClN6O2S	C[C@@H]1COC(NC2=CC=C3N=CN=C(NC4=CC=C(OCC5=NC=CS5)C(Cl)=C4)C3=C2)=N1		Varlitinib is an oral, selective, reversible, small molecule tyrosine kinase inhibitor of both ErbB-2 (Her-2/neu) and EGFR. Over-expression of ErbB-2 and EGFR receptors in tumors is predictive of poor prognosis in cancer patients. Varlitinib has shown significant anti-tumor activity in preclinical models of human breast, lung, and epidermal carcinoma tumors.	-6.286	0.157266	1662	1343	1494.01
DB07476	N-[4-(AMINOSULFONYL)PHENYL]-2-MERCAPTOBENZAMIDE	experimental	C13H12N2O3S2	NS(=O)(=O)C1=CC=C(NC(=O)C2=CC=CC=C2S)C=C1	CA2		-5.643	0.372673	3830	583	1494.29
DB15013	TAK-243	investigational	C19H20F3N5O5S2	NS(=O)(=O)OC[C@H]1C[C@@H](NC2=CC=NC3=CC(=NN23)C2=CC=CC(SC(F)(F)F)=C2)[C@H](O)[C@@H]1O		TAK-243 is under investigation in clinical trial NCT03816319 (TAK-243 in Treating Patients With Relapsed or Refractory Acute Myeloid Leukemia or Refractory Myelodysplastic Syndrome or Chronic Myelomonocytic Leukemia).	-6.886	0.00208256	397	5627	1494.63
DB08500	(3S,5R,7R,8S,9S,10R)-7-(hydroxymethyl)-3-(2-naphthyl)-1,6-dioxa-2-azaspiro[4.5]decane-8,9,10-triol	experimental	C18H21NO6	[H][C@]1(C[C@]2(ON1)O[C@]([H])(CO)[C@@]([H])(O)[C@]([H])(O)[C@@]2([H])O)C1=CC2=CC=CC=C2C=C1	PYGM		-6.832	0.00258129	468	4781	1495.83
DB12693	Ritanserin	investigational	C27H25F2N3OS	CC1=C(CCN2CCC(CC2)=C(C2=CC=C(F)C=C2)C2=CC=C(F)C=C2)C(=O)N2C=CSC2=N1		Ritanserin has been used in trials studying the treatment of Cocaine-Related Disorders.	-6.223	0.164621	1856	1209	1497.97
DB08539	3-cyclopropyl-5-phenyl-N-(pyridin-3-ylmethyl)pyrazolo[1,5-a]pyrimidin-7-amine	experimental	C21H19N5	C(NC1=CC(=NC2=C(C=NN12)C1CC1)C1=CC=CC=C1)C1=CN=CC=C1	CDK2		-6.307	0.15257	1608	1396	1498.25
DB08419	(1S)-1-(PHENOXYMETHYL)PROPYL-METHYLPHOSPHONOCHLORIDOATE	experimental	C11H16ClO3P	[H][C@](CC)(COC1=CC=CC=C1)O[P@](C)(Cl)=O	lipA		-4.642	0.565447	7112	316	1499.13
DB14882	CEP-9722	investigational	C24H26N4O3	COC1=CC=CC2=C1C1=C(N2)C2=C(CCC2)C2=C1C(=O)N(CN1CCN(C)CC1)C2=O		CEP-9722 is under investigation in clinical trial NCT01345357 (Study of CEP-9722 in Combination With Gemcitabine and Cisplatin in Patients With Advanced Solid Tumors or Mantle Cell Lymphoma).	-6.965	0.00141212	321	7006	1499.64
DB07856	6-{4-[4-(4-CHLOROPHENYL)PIPERIDIN-4-YL]PHENYL}-9H-PURINE	experimental	C22H20ClN5	ClC1=CC=C(C=C1)C1(CCNCC1)C1=CC=C(C=C1)C1=C2N=CNC2=NC=N1	PRKACA,PKIA		-6.959	0.00146254	326	6907	1500.56
DB02530	gamma-Aminobutyric-acid	approved; investigational	C4H9NO2	NCCCC(O)=O	GATM	The most common inhibitory neurotransmitter in the central nervous system.	-3.7	0.610806	8421	268	1502.27
DB04552	Niflumic-acid	experimental	C13H9F3N2O2	OC(=O)C1=C(NC2=CC=CC(=C2)C(F)(F)F)N=CC=C1	PLA2G1B,PTGS2,CLCNKA,PTGS1,PLA2G4A,UGT1A9	Niflumic acid is an analgesic and anti-inflammatory agent used in the treatment of rheumatoid arthritis.	-5.856	0.320259	3171	713	1503.64
DB01976	Aminoanthracene	experimental	C14H11N	NC1=CC=CC2=C1C=C1C=CC=CC1=C2			-5.909	0.291858	2981	759	1504.19
DB11614	Rupatadine	approved	C26H26ClN3	CC1=CC(CN2CCC(CC2)=C2C3=CC=C(Cl)C=C3CCC3=C2N=CC=C3)=CN=C1		Rupatadine is a dual histamine H1 receptor and platelet activating factor receptor antagonist that is used for symptomatic relief in seasonal and perennial rhinitis as well as chronic spontaneous urticaria. It was approved for marketing in Canada under the tradename Rupall and comes in tablet formulation for adult use and liquid formulation for pediatric use.	-6.872	0.00218704	415	5456	1504.74
DB08331	N-1H-imidazol-2-yl-N'-[4-(1H-imidazol-2-ylamino)phenyl]benzene-1,4-diamine	experimental	C18H17N7	N(C1=NC=CN1)C1=CC=C(NC2=CC=C(NC3=NC=CN3)C=C2)C=C1	gag-pol		-6.029	0.23133	2529	896	1505.32
DB05234	LGD2941	investigational	C17H16F6N2O2	C[C@@H]1CC[C@H]([C@@H](O)C(F)(F)F)N1C1=CC2=C(NC(=O)C=C2C(F)(F)F)C=C1		LGD2941 is a non-steroidal, selective androgen receptor modulator (SARM) developed jointly by Ligand and TAP.	-6.637	0.0667936	736	3084	1506.59
DB08366	3-({3-[(1S,4aS,6S,7S,9S,9aR)-1,6-dimethyl-2-oxodecahydro-6,9-epoxy-4a,7-methanobenzo[7]annulen-1-yl]propanoyl}amino)-2,4-dihydroxybenzoic-acid	experimental	C24H29NO7	[H][C@]12C[C@]3([H])O[C@@]1(C)C[C@@]1(C2)CCC(=O)[C@@](C)(CCC(=O)NC2=C(O)C=CC(C(O)=O)=C2O)[C@]31[H]	fabF		-7.043	0.000489202	268	8470	1506.64
DB06888	(13R,15S)-13-METHYL-16-OXA-8,9,12,22,24-PENTAAZAHEXACYCLO[15.6.2.16,9.1,12,15.0,2,7.0,21,25]HEPTACOSA-1(24),2,4,6,17(25),18,20-HEPTAENE-23,26-DIONE	experimental	C22H21N5O3	[H][C@]12CN(CCN3NC4=C(C=CC=C4C3=O)C3=NC4=C(NC3=O)C=CC=C4O1)[C@]([H])(C)C2	CDK2		-6.685	0.0538433	660	3443	1507.44
DB02833	[4-(2-Amino-4-Methyl-Thiazol-5-Yl)-Pyrimidin-2-Yl]-(3-Nitro-Phenyl)-Amine	experimental	C14H12N6O2S	CC1=C(SC(N)=N1)C1=NC(NC2=CC=CC(=C2)[N+]([O-])=O)=NC=C1	CDK2,CCNA2		-5.982	0.257455	2694	844	1507.89
DB03348	Huperzine-B	investigational	C16H20N2O	[H][C@]12CCCN[C@]11CC(C)=C[C@H]2CC2=C1C=CC(=O)N2		Huperzine B is a novel acetylcholinesterase inhibitor.	-6.741	0.0294807	572	3976	1508.07
DB13610	Flumedroxone	experimental	C22H29F3O3	CC(=O)[C@@]1(O)CC[C@H]2[C@@H]3C[C@@H](C4=CC(=O)CC[C@]4(C)[C@H]3CC[C@]12C)C(F)(F)F			-6.8	0.00672488	505	4508	1508.82
DB00909	Zonisamide	approved; investigational	C8H8N2O3S	NS(=O)(=O)CC1=NOC2=CC=CC=C12	SCN3B,SCN4B,CACNA1G,CACNA1H,CACNA1I,CA1,CA2,CA3,CA4,CA5A,SCN1A,CA5B,CA6,CA7,CA8,CA9,CA10,CA11,CA12,CA13,CA14,SCN2A,MAOB,MAOA,SCN3A,SCN4A,SCN5A,SCN9A,SCN11A,SCN1B,SCN2B	Zonisamide is a sulfonamide anticonvulsant approved for use as an adjunctive therapy in adults with partial-onset seizures. Zonisamide may be a carbonic anhydrase inhibitor although this is not one of the primary mechanisms of action. Zonisamide may act by blocking repetitive firing of voltage-gated sodium channels leading to a reduction of T-type calcium channel currents, or by binding allosteri…	-4.813	0.543407	6641	343	1509.26
DB03712	RU85053	experimental	C33H35N3O7	CC(=O)N[C@@H](CC1=CC(C(O)=O)=C(CC(O)=O)C=C1)C(=O)N[C@H]1CCCCN(CC2=CC=C(C=C2)C2=CC=CC=C2)C1=O	SRC		-6.807	0.00265569	497	4593	1510.87
DB12948	Didox	investigational	C7H7NO4	ONC(=O)C1=CC(O)=C(O)C=C1		Didox has been used in trials studying the supportive care of Gastric Cancer.	-5.036	0.505153	5995	381	1511.32
DB06933	N-(tert-butyl)-4-[5-(pyridin-2-ylamino)quinolin-3-yl]benzenesulfonamide	experimental	C24H24N4O2S	CC(C)(C)NS(=O)(=O)C1=CC=C(C=C1)C1=CN=C2C=CC=C(NC3=CC=CC=N3)C2=C1	MAPK10		-6.697	0.0469852	637	3586	1511.38
DB00502	Haloperidol	approved	C21H23ClFNO2	OC1(CCN(CCCC(=O)C2=CC=C(F)C=C2)CC1)C1=CC=C(Cl)C=C1	DRD2,DRD1,GRIN2B,HTR2A,DRD3	"A phenyl-piperidinyl-butyrophenone, traditional antipsychotic drug that is used primarily to treat schizophrenia and other psychoses. It is also used for the management of schizoaffective disorder, delusional disorders, ballism, and Tourette syndrome (a drug of choice) and occasionally as adjunctive therapy in mental retardation and the chorea associated with Huntington's disease. It is a potent…	-6.583	0.0863149	855	2672	1511.48
DB08981	Fenbufen	approved	C16H14O3	OC(=O)CCC(=O)C1=CC=C(C=C1)C1=CC=CC=C1		Fenbufen is a non-steroidal anti-inflammatory drug used primarily to treat inflammation in osteoarthritis, ankylosing spondylitis, and tendinitis. It can also be used to relieve backaches, sprains, and fractures. Fenbufen is available as a capsule or tablet sold with the brand names Cepal, Cinopal, Cybufen, Lederfen, and Reugast. Fenbufen acts by preventing cyclooxygenase from producing prostagla…	-5.691	0.355862	3677	622	1512.31
DB06362	Becatecarin	investigational	C33H34Cl2N4O7	CCN(CC)CCN1C(=O)C2=C(C1=O)C1=C(N([C@@H]3O[C@H](CO)[C@@H](OC)[C@H](O)[C@H]3O)C3=C(Cl)C=CC=C13)C1=C2C2=C(N1)C(Cl)=CC=C2		Becatecarin is a derivative of [rebeccamycin].	-6.469	0.113868	1124	2035	1512.4
DB00693	Fluorescein	approved	C20H12O5	OC1=CC=C2C(OC3=CC(O)=CC=C3C22OC(=O)C3=C2C=CC=C3)=C1	Not-Available,Not-Available	A phthalic indicator dye that appears yellow-green in normal tear film and bright green in a more alkaline medium, such as the aqueous humor, and is used therapeutically as a diagnostic aid in corneal injuries and corneal trauma. It has been approved by FDA for use in externally applied drugs and cosmetics. (From Merck Index, 12th ed; American Medical Association Drug Evaluations; 1995, p2275)	-6.68	0.0543086	668	3428	1513.24
DB03314	5-fluorotryptophan	experimental	C11H11FN2O2	N[C@@H](CC1=CNC2=C1C=C(F)C=C2)C(O)=O	TPI1,GSTM1	5-fluorotryptophan can be used as substrate analogue to study enzyme mechanisms by NMR spectroscopy.	-5.482	0.410722	4443	516	1514.13
DB03920	N-Methyl-Alpha-Beta-Dehydroalanine	experimental	C4H7NO2	CNC(=C)C(O)=O			-3.914	0.598592	8281	277	1514.54
DB11772	Pilaralisib	investigational	C25H25ClN6O4S	COC1=CC=C(Cl)C(NC2=C(NS(=O)(=O)C3=CC(NC(=O)C(C)(C)N)=CC=C3)N=C3C=CC=CC3=N2)=C1		Pilaralisib is an orally available small molecule that selectively inhibits the activity of phosphoinositide-3 kinase (PI3K). Pilaralisib has been used in trials studying the treatment of Cancer, Lymphoma, Solid Tumors, Glioblastoma, and Breast Cancer, among others.	-6.904	0.00193669	384	5974	1514.6
DB03298	Phenylphosphate	experimental	C6H7O4P	OP(O)(=O)OC1=CC=CC=C1	SRC		-4.597	0.564851	7243	317	1515.27
DB07247	[2'-HYDROXY-3'-(1H-PYRROLO[3,2-C]PYRIDIN-2-YL)-BIPHENYL-3-YLMETHYL]-UREA	experimental	C21H18N4O2	NC(=O)NCC1=CC(=CC=C1)C1=C(O)C(=CC=C1)C1=CC2=C(N1)C=CN=C2	F7,F3		-6.822	0.00256286	477	4815	1515.5
DB11889	Lanicemine	investigational	C13H14N2	N[C@@H](CC1=CC=CC=N1)C1=CC=CC=C1		Lanicemine has been used in trials studying the treatment and basic science of Depression, Major Depressive Disorder, and Treatment Resistant Major Depressive Disorder.	-4.892	0.526387	6422	359	1518.39
DB02632	4-nitrophenyl-beta-D-galactoside	experimental	C12H15NO8	[H][C@]1(CO)O[C@@]([H])(OC2=CC=C(C=C2)N(=O)=O)[C@]([H])(O)[C@@]([H])(O)[C@@]1([H])O	lacA,lacZ		-5.361	0.443925	4887	472	1518.77
DB00358	Mefloquine	approved; investigational	C17H16F6N2O	OC(C1CCCCN1)C1=CC(=NC2=C1C=CC=C2C(F)(F)F)C(F)(F)F	Not-Available,HBA1,ADORA2A	A phospholipid-interacting antimalarial drug (antimalarials). It is very effective against plasmodium falciparum with very few side effects. [PubChem]	-6.459	0.115545	1152	2007	1520.55
DB04490	3-(Mercaptomethylene)Pyridine	experimental	C6H7NS	SCC1=CC=CN=C1	gag-pol		-3.726	0.599659	8414	275	1521.13
DB01143	Amifostine	approved; investigational	C5H15N2O3PS	NCCCNCCSP(O)(O)=O	ALPPL2,ENPP1	A phosphorothioate proposed as a radiation-protective agent. It causes splenic vasodilation and may block autonomic ganglia.	-3.771	0.599208	8385	276	1521.27
DB02610	N-(2,3,4,5,6-Pentaflouro-Benzyl)-4-Sulfamoyl-Benzamide	experimental	C14H9F5N2O3S	NS(=O)(=O)C1=CC=C(C=C1)C(=O)NCC1=C(F)C(F)=C(F)C(F)=C1F	CA2		-6.433	0.125261	1235	1875	1521.72
DB08549	(3R)-METHYLCARBAMOYL-7-SULFOAMINO-3,4-DIHYDRO-1H-ISOQUINOLINE-2-CARBOXYLIC-ACID-BENZYL-ESTER	experimental	C19H21N3O6S	[H][C@]1(CC2=C(CN1C(=O)OCC1=CC=CC=C1)C=C(NS(O)(=O)=O)C=C2)C(=O)NC	PTPN1		-6.308	0.149869	1603	1449	1524.06
DB01540	17alpha-methyl-4-hydroxynandrolone	illicit	C19H28O3	[H][C@@]12CC[C@](C)(O)[C@@]1(C)CC[C@]1([H])[C@@]3([H])CCC(=O)C(O)=C3CC[C@@]21[H]		17alpha-methyl-4-hydroxynandrolone is a schedule 3 anabolic steroid.	-6.253	0.158624	1756	1326	1525.93
DB13215	Sulfobromophthalein	experimental	C20H10Br4O10S2	OC1=CC=C(C=C1S(O)(=O)=O)C1(OC(=O)C2=C1C(Br)=C(Br)C(Br)=C2Br)C1=CC(=C(O)C=C1)S(O)(=O)=O		Sulfobromophthalein or otherwise called bromsulphthalein is used as a test of liver function in humans [A174970].	-6.6	0.0789263	804	2901	1527.22
DB12017	Ozagrel	investigational	C13H12N2O2	OC(=O)\C=C\C1=CC=C(CN2C=CN=C2)C=C1		Ozagrel has been used in trials studying the treatment of Dry Eye Syndromes.	-5.098	0.485177	5763	406	1529.63
DB05706	13-deoxydoxorubicin	investigational	C27H31NO10	COC1=C2C(=O)C3=C(O)C4=C(C[C@@](O)(CCO)C[C@@H]4O[C@H]4C[C@H](N)[C@H](O)[C@H](C)O4)C(O)=C3C(=O)C2=CC=C1		GPX-100 is an anthracycline anticancer drug that belongs to the family of drugs called antitumor antibiotics.	-6.17	0.166437	2033	1152	1530.36
DB08865	Crizotinib	approved	C21H22Cl2FN5O	[H][C@](C)(OC1=CC(=CN=C1N)C1=CN(N=C1)C1CCNCC1)C1=C(Cl)C=CC(F)=C1Cl		Crizotinib an inhibitor of receptor tyrosine kinase for the treatment of non-small cell lung cancer (NSCLC). Verification of the presence of ALK fusion gene is done by Abbott Molecular's Vysis ALK Break Apart FISH Probe Kit. This verification is used to select for patients suitable for treatment. FDA approved in August 26, 2011.	-6.572	0.0864025	877	2671	1530.51
DB02689	S-{2-[Amino(Dihydroxy)-Lambda~4~-Sulfanyl]Ethyl}-D-Cysteine	experimental	C5H12N2O4S2	[H][C@](N)(CSCCS(N)(=O)=O)C(O)=O	ARG1		-3.929	0.589813	8264	284	1531.98
DB08591	5-(4-METHOXYBIPHENYL-3-YL)-1,2,5-THIADIAZOLIDIN-3-ONE-1,1-DIOXIDE	experimental	C15H14N2O4S	COC1=CC=C(C=C1N1CC(=O)NS1(=O)=O)C1=CC=CC=C1	PTPN1		-6.165	0.166437	2045	1148	1532.21
DB15192	ABT-288	investigational	C23H24N4O	CN1C[C@H]2CCN([C@H]2C1)C1=CC=C(C=C1)C1=CC=C(C=C1)N1N=CC=CC1=O		ABT-288 is under investigation in clinical trial NCT01018875 (Efficacy and Safety Study of ABT-288 in Subjects With Mild-to-Moderate Alzheimer's Disease).	-6.984	0.00110762	309	7603	1532.75
DB13059	PF-03814735	investigational	C23H25F3N6O2	CC(=O)NCC(=O)N1[C@H]2CC[C@@H]1C1=C2C=CC(NC2=NC=C(C(NC3CCC3)=N2)C(F)(F)F)=C1		PF-03814735 has been used in trials studying the treatment of Solid Tumors.	-6.542	0.0946253	952	2472	1534.06
DB08653	2-(1H-INDOL-3-YL)ETHANAMINE	experimental	C10H12N2	NCCC1=CNC2=CC=CC=C12	aauA,aauB		-5.213	0.465516	5393	437	1535.17
DB02429	4-(Aminosulfonyl)-N-[(4-Fluorophenyl)Methyl]-Benzamide	experimental	C14H13FN2O3S	NS(=O)(=O)C1=CC=C(C=C1)C(=O)NCC1=CC=C(F)C=C1	CA2		-5.908	0.2761	2985	790	1535.63
DB06469	Lestaurtinib	investigational	C26H21N3O4	C[C@]12O[C@H](C[C@]1(O)CO)N1C3=C(C=CC=C3)C3=C1C1=C(C4=C3C(=O)NC4)C3=CC=CC=C3N21			-6.495	0.101902	1045	2259	1536.44
DB07047	2',4'-DICHLORO-4-HYDROXY-1,1'-BIPHENYL-3-CARBOXYLIC-ACID	experimental	C13H8Cl2O3	OC(=O)C1=CC(=CC=C1O)C1=C(Cl)C=C(Cl)C=C1			-5.5	0.398438	4357	543	1538.13
DB11830	Mocetinostat	investigational	C23H20N6O	NC1=CC=CC=C1NC(=O)C1=CC=C(CNC2=NC=CC(=N2)C2=CC=CN=C2)C=C1		Mocetinostat has been used in trials studying the treatment of Lymphoma, Urothelial Carcinoma, Relapsed and Refractory, Myelodysplastic Syndrome, and Metastatic Leiomyosarcoma, among others.	-6.939	0.00157561	354	6690	1538.92
DB02866	Dansylamide	experimental	C12H14N2O2S	CN(C)C1=C2C=CC=C(C2=CC=C1)S(N)(=O)=O	CA2		-5.1	0.483591	5756	412	1539.96
DB08624	1-[(4S)-4-amino-5-(1,3-benzothiazol-2-yl)-5-oxopentyl]guanidine	experimental	C13H17N5OS	N[C@@H](CCCNC(N)=N)C(=O)C1=NC2=CC=CC=C2S1	F2		-5.687	0.346412	3694	642	1539.98
DB06280	Senicapoc	investigational	C20H15F2NO	NC(=O)C(C1=CC=CC=C1)(C1=CC=C(F)C=C1)C1=CC=C(F)C=C1			-6.424	0.1247	1260	1884	1540.73
DB07756	1-[3-({[(4-AMINO-5-FLUORO-2-METHYLQUINOLIN-3-YL)METHYL]THIO}METHYL)PHENYL]-2,2,2-TRIFLUOROETHANE-1,1-DIOL	experimental	C20H18F4N2O2S	CC1=C(CSCC2=CC(=CC=C2)C(O)(O)C(F)(F)F)C(N)=C2C(F)=CC=CC2=N1	ACHE		-6.93	0.0016282	361	6578	1540.99
DB15569	AMG-510	investigational	C30H30F2N6O3	CC(C)C1=NC=CC(C)=C1N1C(=O)N=C(N2CCN(C[C@@H]2C)C(=O)C=C)C2=CC(F)=C(N=C12)C1=C(O)C=CC=C1F			-7.01	0.000662654	287	8275	1541.08
DB07970	5-[(2-methyl-5-{[3-(trifluoromethyl)phenyl]carbamoyl}phenyl)amino]pyridine-3-carboxamide	experimental	C21H17F3N4O2	CC1=C(NC2=CC(=CN=C2)C(N)=O)C=C(C=C1)C(=O)NC1=CC=CC(=C1)C(F)(F)F	EPHA7		-6.959	0.00124961	327	7268	1541.63
DB08150	4-(4-chlorobenzyl)-1-(7H-pyrrolo[2,3-d]pyrimidin-4-yl)piperidin-4-aminium	experimental	C18H21ClN5+	[NH3+]C1(CC2=CC=C(Cl)C=C2)CCN(CC1)C1=C2C=CNC2=NC=N1	PRKACA,PKIA		-6.989	0.000941959	303	7846	1541.86
DB00294	Etonogestrel	approved; investigational	C22H28O2	[H][C@@]12CC[C@@](O)(C#C)[C@@]1(CC)CC(=C)[C@]1([H])[C@@]3([H])CCC(=O)C=C3CC[C@@]21[H]	PGR,ESR1	Etonogestrel molecule is a 3-ketodesogestrel or 19-nortestosterone which is a synthetic biologically active metabolite of progestin desogestrel.[A37184] The first product including etonogestrel was developed by the Merck subsidiary Organon and FDA approved in 2001.[L5692]	-6.38	0.133074	1373	1732	1542.09
DB07548	2-(6-CHLORO-3-{[2,2-DIFLUORO-2-(2-PYRIDINYL)ETHYL]AMINO}-2-OXO-1(2H)-PYRAZINYL)-N-[(2-FLUORO-6-PYRIDINYL)METHYL]ACETAMIDE	experimental	C20H19F3N6O2	CC1=CN=C(NCC(F)(F)C2=CC=CC=N2)C(=O)N1CC(=O)NCC1=C(F)C=CC=N1	F2		-6.88	0.00196918	402	5918	1542.41
DB06153	Pizotifen	approved	C19H21NS	CN1CCC(CC1)=C1C2=C(CCC3=CC=CC=C13)SC=C2		Pizotifen belongs to the class of antamines and is related to [DB00434] [A32532]. It is a potent serotonin and tryptamine antagonist that has been used for migraine prevention for many years. It exhibits weak anticholinergic, antihistamine, and antikinin actions in addition to sedative and appetite-stimulating properties [L2292]. Some patients receiving pizotifen treatment developed tolerance wit…	-6.324	0.144921	1547	1538	1542.49
DB01092	Ouabain	approved	C29H44O12	[H][C@@]12CC[C@]3(O)C[C@H](C[C@@H](O)[C@]3(CO)[C@@]1([H])[C@H](O)C[C@]1(C)[C@H](CC[C@]21O)C1=CC(=O)OC1)O[C@@H]1O[C@@H](C)[C@H](O)[C@@H](O)[C@H]1O	ATP1A1	A cardioactive glycoside consisting of rhamnose and ouabagenin, obtained from the seeds of Strophanthus gratus and other plants of the Apocynaceae; used like digitalis. It is commonly used in cell biological studies as an inhibitor of the NA(+)-K(+)-exchanging ATPase.	-6.878	0.00198751	406	5863	1542.85
DB07621	(5-(PYRIDIN-3-YL)FURAN-2-YL)METHANAMINE	experimental	C10H10N2O	NCC1=CC=C(O1)C1=CC=CN=C1	CYP2A6		-4.912	0.511929	6366	374	1543.01
DB11698	Ipragliflozin	investigational	C21H21FO5S	OC[C@H]1O[C@H]([C@H](O)[C@@H](O)[C@@H]1O)C1=CC=C(F)C(CC2=CC3=CC=CC=C3S2)=C1		Ipragliflozin is under investigation in Type 2 Diabetes and Diabetes Mellitus, Type 2.	-6.872	0.00204596	416	5731	1544.05
DB12776	E-6005	investigational	C26H24N4O5	CNC1=NC(C2=CC=CC(NC(=O)C3=CC=C(C=C3)C(=O)OC)=C2)=C2C=C(OC)C(OC)=CC2=N1		E6005 has been used in trials studying the treatment of Atopic Dermatitis.	-6.86	0.00216509	434	5506	1545.83
DB03427	delta-(L-alpha-Aminoadipoyl)-L-cysteinyl-D-vinylglycine	experimental	C13H21N3O6S	[H]N([H])[C@@H](CCCC(=O)N([H])[C@@H](CS)C(=O)N([H])[C@H](C=C)C(O)=O)C(O)=O			-4.548	0.560831	7362	325	1546.82
DB12298	5-(hydroxymethyl)-2-furaldehyde	investigational	C6H6O3	OCC1=CC=C(O1)C=O		Aes-103 has been used in trials studying the treatment and prevention of Hypoxia, Anemia, Sickle Cell, and Sickle Cell Disease.	-3.997	0.579822	8197	292	1547.1
DB08961	Azosemide	investigational	C12H11ClN6O2S2	NS(=O)(=O)C1=C(Cl)C=C(NCC2=CC=CS2)C(=C1)C1=NNN=N1		Azosemide is a loop diuretic used to treat hypertension, edema, and ascites.	-5.352	0.429198	4927	487	1549.02
DB13244	Aminomethylbenzoic-acid	experimental	C8H9NO2	NCC1=CC=C(C=C1)C(O)=O		Aminomethylbenzoic acid may be useful as an antifibrinolytic agent [A174994].	-4.844	0.516615	6556	367	1551.15
DB03038	LY341770	experimental	C20H21N9O4	[H]N([H])C1=NC(=O)C2=C(N([H])C=C2CCC2=CC=C(C=C2)C(=O)N([H])[C@@H](CCC2=NN([H])N=N2)C(O)=O)N1[H]	thyA		-6.846	0.00224027	448	5373	1551.48
DB00396	Progesterone	approved; vet_approved	C21H30O2	[H][C@@]12CC[C@H](C(C)=O)[C@@]1(C)CC[C@@]1([H])[C@@]2([H])CCC2=CC(=O)CC[C@]12C	PGR,ESR1,NR3C2,CYP17A1	"Progesterone is a hormone that occurs naturally in females, and is essential for endometrial receptivity, embryo implantation, and the successful establishment of pregnancy. A low progesterone concentration or an insufficient response to progesterone can cause infertility and pregnancy loss [A175609]. Progesterone is used in various contraceptive preparations to prevent ovulation and fertilizati…	-6.478	0.105919	1108	2174	1552.03
DB09151	Flutemetamol-(18F)	approved; investigational	C14H11FN2OS	CNC1=C([18F])C=C(C=C1)C1=NC2=CC=C(O)C=C2S1		Flutemetamol (18F) is a PET scanning radiopharmaceutical containing the radionuclide fluorine-18. It is indicated for Positron Emission Tomography (PET) imaging of the brain to estimate ?Â?? amyloid neuritic plaque density in adult patients with cognitive impairment who are being evaluated for Alzheimer's disease (AD) or other causes of cognitive decline.	-5.598	0.36386	3982	605	1552.13
DB08237	2'-deoxy-N-(naphthalen-1-ylmethyl)guanosine-5'-(dihydrogen-phosphate)	experimental	C21H22N5O7P	[H][C@]1(O)C[C@@]([H])(O[C@]1([H])COP(O)(O)=O)N1C=NC2=C1N=C(NCC1=CC=CC3=C1C=CC=C3)NC2=O	POLK		-6.994	0.000823704	299	8070	1553.36
DB07540	4-{5-[(1Z)-1-(2-IMINO-4-OXO-1,3-THIAZOLIDIN-5-YLIDENE)ETHYL]-2-FURYL}BENZENESULFONAMIDE	experimental	C15H13N3O4S2	C\C(C1=CC=C(O1)C1=CC=C(C=C1)S(N)(=O)=O)=C1\SC(=N)NC1=O	CDK2		-6.876	0.00198559	411	5876	1554.04
DB03367	PF-00356231	experimental	C25H20N2O3S	[H][C@](CC(O)=O)(NC(=O)C1=CC(=CS1)C1=CC=C(C=C1)C1=CC=NC=C1)C1=CC=CC=C1	MMP12		-6.725	0.0282084	598	4043	1554.9
DB02370	Nz-(1-Carboxyethyl)-Lysine	experimental	C9H18N2O4	C[C@@H](NCCCC[C@H](N)C(O)=O)C(O)=O	dapA		-4.319	0.567294	7777	311	1555.2
DB01847	N-Carbamyl-D-Valine	experimental	C6H12N2O3	CC(C)[C@@H](NC(N)=O)C(O)=O	Not-Available		-4.77	0.526481	6762	358	1555.89
DB02368	N-Acetyl-L-Citrulline	experimental	C8H15N3O4	CC(=O)N[C@@H](CCCNC(N)=O)C(O)=O	argF'		-4.714	0.538337	6918	350	1556.05
DB08484	4-AMINO-N-[(2-SULFANYLETHYL)CARBAMOYL]BENZENESULFONAMIDE	experimental	C9H13N3O3S2	NC1=CC=C(C=C1)S(=O)(=O)NC(=O)NCCS	FBP1		-4.616	0.546939	7187	337	1556.28
DB02685	3-Methylphenylalanine	experimental	C10H13NO2	CC1=CC=CC(C[C@H](N)C(O)=O)=C1	CTSB		-4.875	0.51187	6466	375	1557.16
DB15048	Licogliflozin	investigational	C23H28O7	CCC1=CC=C(C=C1CC1=CC2=C(OCCO2)C=C1)[C@@H]1O[C@H](CO)[C@@H](O)[C@H](O)[C@H]1O		Licogliflozin is under investigation in clinical trial NCT03320941 (A Dose-finding Study to Evaluate the Change in Weight After Treatment With LIK066 in Japanese Patients With Obesity).	-6.945	0.00135247	341	7121	1558.29
DB07681	DODECANESULFONATE-ION	experimental	C12H25O3S-	CCCCCCCCCCCCS([O-])(=O)=O	BCHE		-3.617	0.589192	8468	287	1558.95
DB08262	2,6-dicarboxynaphthalene	experimental	C12H8O4	OC(=O)C1=CC2=CC=C(C=C2C=C1)C(O)=O	HBA1,HBB	2,6-dicarboxynaphthalene is a solid. This compound belongs to the naphthalenecarboxylic acids. These are compounds containing a napthalene moiety with a ring carbon which bears a carboxylic acid group. This drug targets the proteins hemoglobin subunit alpha and hemoglobin subunit beta.	-5.527	0.375451	4247	573	1559.98
DB08466	5-[2-(4-hydroxyphenyl)ethyl]benzene-1,3-diol	experimental	C14H14O3	OC1=CC=C(CCC2=CC(O)=CC(O)=C2)C=C1	LTA4H		-5.495	0.387232	4385	555	1560.02
DB08031	N-[(13-CYCLOHEXYL-6,7-DIHYDROINDOLO[1,2-D][1,4]BENZOXAZEPIN-10-YL)CARBONYL]-2-METHYL-L-ALANINE	experimental	C27H30N2O4	CC(C)(NC(=O)C1=CC=C2C(=C1)N1CCOC3=C(C=CC=C3)C1=C2C1CCCCC1)C(O)=O	Not-Available		-6.961	0.00115191	325	7509	1562.19
DB02776	1-Hexadecanosulfonic-Acid	experimental	C16H34O3S	CCCCCCCCCCCCCCCCS(O)(=O)=O	Not-Available,LIP1		-4.019	0.577653	8164	299	1562.38
DB08254	2-NAPHTHALENESULFONIC-ACID	experimental	C10H8O3S	OS(=O)(=O)C1=CC2=C(C=CC=C2)C=C1	F2,PRSS1		-5.332	0.428322	4996	489	1563.02
DB14570	Hydroxyprogesterone	experimental	C21H30O3	[H][C@@]12CC[C@](O)(C(C)=O)[C@@]1(C)CC[C@@]1([H])[C@@]2([H])CCC2=CC(=O)CC[C@]12C			-6.902	0.00175689	387	6337	1566.02
DB02652	L-[(N-Hydroxyamino)Carbonyl]Phenylalanine	experimental	C10H12N2O4	[H]N(O)C(=O)N([H])[C@@H](CC1=CC=CC=C1)C(O)=O	CPA1		-5.506	0.380707	4342	565	1566.28
DB02780	Beta-3-Cysteine	experimental	C4H9NO2S	[H][C@](N)(CS)CC(O)=O	env		-3.593	0.582697	8479	290	1568.09
DB07158	5-ETHYL-3-METHYL-1,5-DIHYDRO-4H-PYRAZOLO[4,3-C]QUINOLIN-4-ONE	experimental	C13H13N3O	CCN1C(=O)C2=C(NN=C2C)C2=C1C=CC=C2	CHEK1		-5.581	0.362741	4046	608	1568.43
DB03929	D-Serine	approved; experimental	C3H7NO3	N[C@H](CO)C(O)=O	GLRA1,GRIN1,SERPINB3,shp	A non-essential amino acid occurring in natural form as the L-isomer. It is synthesized from GLYCINE or THREONINE. It is involved in the biosynthesis of PURINES; PYRIMIDINES; and other amino acids. [PubChem]	-3.906	0.578308	8286	298	1571.38
DB08069	4-AMINO-5-(2-METHYLPHENYL)-2,4-DIHYDRO-3H-1,2,4-TRIAZOLE-3-THIONE	experimental	C9H10N4S	CC1=CC=CC=C1C1=NNC(=S)N1N	Not-Available		-5.08	0.47618	5843	423	1572.13
DB06314	SGX-523	investigational	C18H13N7S	CN1C=C(C=N1)C1=NN2C(SC3=CC=C4N=CC=CC4=C3)=NN=C2C=C1		A MET receptor tyrosine kinase inhibitor.	-6.424	0.117666	1259	1965	1572.87
DB08664	({3-[1-(4-HYDROXY-2-OXO-2H-CHROMEN-3-YL)-PROPYL]-PHENYLCARBAMOYL}-METHYL)-CARBAMIC-ACID-TERT-BUTYL-ESTER	experimental	C25H28N2O6	[H][C@](CC)(C1=CC=CC(NC(=O)CNC(=O)OC(C)(C)C)=C1)C1=C(O)C2=CC=CC=C2OC1=O	gag-pol		-6.394	0.126678	1338	1850	1573.31
DB06897	3-[3-chloro-5-(5-{[(1S)-1-phenylethyl]amino}isoxazolo[5,4-c]pyridin-3-yl)phenyl]propan-1-ol	experimental	C23H22ClN3O2	[H][C@@](C)(NC1=CC2=C(ON=C2C2=CC(Cl)=CC(CCCO)=C2)C=N1)C1=CC=CC=C1	PLK1		-6.649	0.052252	710	3497	1575.71
DB15367	LY-2623091	investigational	C30H30FN5O3	C[C@H](CN1CCOCC1)N1C(NC(N)=O)=NC2=C1C=CC(\C=C1/C3=CC=CC=C3COC3=CC(F)=CC=C13)=C2		LY-2623091 is under investigation in clinical trial NCT02194465 (A Study of LY2623091 in Participants With High Blood Pressure).	-6.98	0.000836734	310	8010	1575.79
DB04370	S-sulphocysteine	experimental	C3H7NO5S2	N[C@@H](CSS(O)(=O)=O)C(O)=O			-4.237	0.566059	7908	314	1575.79
DB01459	Bezitramide	experimental; illicit; withdrawn	C31H32N4O2	CCC(=O)N1C(=O)N(C2CCN(CCC(C#N)(C3=CC=CC=C3)C3=CC=CC=C3)CC2)C2=CC=CC=C12		"Bezitramide is a narcotic analgesic which was discovered in 1961, clinically tested around the 1970's [A14383], and marketed under the name Burgodin. After cases of fatal overdose in the Netherlands in 2004 the drug was withdrawn from the market.	-6.904	0.00168728	385	6451	1575.96
DB12297	GLPG-0187	investigational	C29H37N7O5S	COC1=CC=C(C=C1)S(=O)(=O)N[C@@H](CNC1=C(C)C(=NC(C)=N1)N1CCC(CC1)C1=CC=C2CCCNC2=N1)C(O)=O		GLPG0187 has been used in trials studying the treatment of Solid Tumors.	-6.937	0.0014205	356	6987	1577.14
DB01067	Glipizide	approved; investigational	C21H27N5O4S	CC1=NC=C(N=C1)C(=O)NCCC1=CC=C(C=C1)S(=O)(=O)NC(=O)NC1CCCCC1	ABCC8,PPARG	Glipizide is an oral hypoglycemic agent in the second-generation sulfonylurea drug class that is used to control blood sugar levels in patients with type 2 diabetes mellitus. It was first introduced in 1984 [A179491] and is available in various countries including Canada and the U.S. According to the 2018 Clinical Practice Guidelines by Diabetes Canada, sulfonylurea drugs are considered a second-…	-6.815	0.00240725	490	5079	1577.56
DB04639	Biphenylalanine	experimental	C15H15NO2	[H][C@](N)(CC1=CC=C(C=C1)C1=CC=CC=C1)C(O)=O	env,IGHG1		-5.762	0.314962	3452	721	1577.62
DB08584	6-{[6-(1-methyl-1H-pyrazol-4-yl)[1,2,4]triazolo[4,3-b]pyridazin-3-yl]sulfanyl}quinoline	experimental	C18H13N7S	CN1C=C(C=N1)C1=NN2C(SC3=CC=C4N=CC=CC4=C3)=NN=C2C=C1	MET		-6.314	0.144168	1579	1578	1578.5
DB06314	SGX-523	investigational	C18H13N7S	CN1C=C(C=N1)C1=NN2C(SC3=CC=C4N=CC=CC4=C3)=NN=C2C=C1		A MET receptor tyrosine kinase inhibitor.	-6.424	0.117223	1261	1976	1578.52
DB09371	Norethynodrel	approved	C20H26O2	[H][C@@]12CC[C@@](O)(C#C)[C@@]1(C)CC[C@]1([H])C3=C(CC[C@@]21[H])CC(=O)CC3		A synthetic progestational hormone with actions and uses similar to those of PROGESTERONE. It has been used in the treatment of functional uterine bleeding and endometriosis. As a contraceptive, it has usually been administered in combination with MESTRANOL.	-6.748	0.00880075	560	4454	1579.32
DB08536	3-bromo-5-phenyl-N-(pyrimidin-5-ylmethyl)pyrazolo[1,5-a]pyridin-7-amine	experimental	C18H14BrN5	BrC1=C2C=C(C=C(NCC3=CN=CN=C3)N2N=C1)C1=CC=CC=C1	CDK2		-6.234	0.154445	1819	1373	1580.34
DB13119	GSK-364735	investigational	C19H18FN3O4	CN1C(=O)C(C(=O)NCCO)=C(O)C2=NC=C(CC3=CC=C(F)C=C3)C=C12		GSK-364735 (Naphthyridinone) has been used in trials studying the treatment of HIV-1 Infection and Infection, Human Immunodeficiency Virus.	-6.552	0.0859127	931	2686	1581.35
DB02126	4-Carboxycinnamic-Acid	experimental	C10H8O4	OC(=O)\C=C\C1=CC=C(C=C1)C(O)=O	HBA1,HBB		-4.961	0.485806	6206	403	1581.46
DB08584	6-{[6-(1-methyl-1H-pyrazol-4-yl)[1,2,4]triazolo[4,3-b]pyridazin-3-yl]sulfanyl}quinoline	experimental	C18H13N7S	CN1C=C(C=N1)C1=NN2C(SC3=CC=C4N=CC=CC4=C3)=NN=C2C=C1	MET		-6.314	0.143851	1578	1586	1581.99
DB15190	GLPG-0259	investigational	C24H26N8O2	CC(C)N1C[C@@H]2C[C@H]1CN2C1=CC=C(NC2=NC=C(N3N=CN=C23)C2=COC(=C2)C(N)=O)C=C1		GLPG-0259 is under investigation in clinical trial NCT01024517 (GLPG0259 Solid Formulation Bioavailability and Food Effect).	-6.917	0.00157308	374	6704	1583.44
DB08609	(2R)-N-{4-[Ethyl(phenyl)sulfamoyl]-2-methylphenyl}-3,3,3-trifluoro-2-hydroxy-2-methylpropanamide	experimental	C19H21F3N2O4S	[H]N(C(=O)C(C)(O)C(F)(F)F)C1=C(C)C=C(C=C1)S(=O)(=O)N(CC)C1=CC=CC=C1	PDK2		-6.337	0.138025	1508	1666	1585.03
DB00224	Indinavir	approved	C36H47N5O4	CC(C)(C)NC(=O)[C@@H]1CN(CC2=CN=CC=C2)CCN1C[C@@H](O)C[C@@H](CC1=CC=CC=C1)C(=O)N[C@@H]1[C@H](O)CC2=CC=CC=C12	HIV-1-protease	A potent and specific HIV protease inhibitor that appears to have good oral bioavailability. [PubChem]	-6.249	0.15058	1768	1421	1585.03
DB01908	RU85493	experimental	C32H36N3O9P	CC(=O)N[C@@H](CC1=CC=C(OCC(O)=O)C(=C1)P(O)(O)=O)C(=O)N[C@H]1CCCCN(CC2=CC=C(C=C2)C2=CC=CC=C2)C1=O	SRC		-6.793	0.00252398	514	4893	1585.88
DB13024	MK-8245	investigational	C17H16BrFN6O4	OC(=O)CN1N=NC(=N1)C1=CC(=NO1)N1CCC(CC1)OC1=C(Br)C=CC(F)=C1		MK-8245 has been used in trials studying the treatment of Type 2 Diabetes Mellitus.	-6.486	0.0990002	1077	2337	1586.49
DB13093	TAK-593	investigational	C23H23N7O3	CN1N=C(C)C=C1C(=O)NC1=CC(OC2=NN3C=C(NC(=O)C4CC4)N=C3C=C2)=CC=C1C		TAK-593 has been used in trials studying the treatment of Solid Tumors.	-6.916	0.00156621	375	6724	1587.92
DB00345	Aminohippuric-acid	approved; investigational	C9H10N2O3	NC1=CC=C(C=C1)C(=O)NCC(O)=O		The glycine amide of 4-aminobenzoic acid. Its sodium salt is used as a diagnostic aid to measure effective renal plasma flow (ERPF) and excretory capacity. [PubChem]	-4.741	0.514391	6851	369	1589.97
DB08485	(1S,4S,5S)-1,4,5-TRIHYDROXY-3-[3-(PHENYLTHIO)PHENYL]CYCLOHEX-2-ENE-1-CARBOXYLIC-ACID	experimental	C19H18O5S	[H][C@@]1(O)C[C@@](O)(C=C(C2=CC=CC(SC3=CC=CC=C3)=C2)[C@@]1([H])O)C(O)=O	aroQ		-6.117	0.166437	2205	1147	1590.33
DB12843	Oleandrin	experimental; investigational	C32H48O9	CO[C@H]1C[C@H](O[C@H]2CC[C@@]3(C)[C@H](CC[C@@H]4[C@@H]3CC[C@]3(C)[C@H]([C@H](C[C@]43O)OC(C)=O)C3=CC(=O)OC3)C2)O[C@@H](C)[C@@H]1O		Oleandrin has been used in trials studying the treatment of Lung Cancer and Chemotherapeutic Agent Toxicity.	-6.346	0.1357	1480	1709	1590.38
DB07698	3-(3-aminophenyl)-N-(3-chlorophenyl)pyrazolo[1,5-a]pyrimidin-5-amine	experimental	C18H14ClN5	NC1=CC=CC(=C1)C1=C2N=C(NC3=CC=CC(Cl)=C3)C=CN2N=C1	GSG2		-6.889	0.00169756	394	6421	1590.56
DB14855	2-(aminomethyl)phenol	investigational	C7H9NO	NCC1=CC=CC=C1O		2-(aminomethyl)phenol is under investigation in clinical trial NCT03556319 (2-HOBA: Multiple Dosing Study in Older Adults).	-4.523	0.544374	7420	341	1590.67
DB07058	5-[1-(4-methoxyphenyl)-1H-benzimidazol-6-yl]-1,3,4-oxadiazole-2(3H)-thione	experimental	C16H12N4O2S	COC1=CC=C(C=C1)N1C=NC2=C1C=C(C=C2)C1=NNC(=S)O1	GSK3B		-6.706	0.0239572	620	4087	1591.84
DB01131	Proguanil	approved	C11H16ClN5	CC(C)NC(=N)NC(=N)NC1=CC=C(Cl)C=C1	DHFR,Not-Available	Proguanil is a prophylactic antimalarial drug, which works by stopping the malaria parasite, Plasmodium falciparum and Plasmodium vivax, from reproducing once it is in the red blood cells. It does this by inhibiting the enzyme, dihydrofolate reductase, which is involved in the reproduction of the parasite.	-6.037	0.190465	2496	1016	1592.46
DB07477	Felbinac	experimental	C14H12O2	OC(=O)CC1=CC=C(C=C1)C1=CC=CC=C1	CTSL1		-5.594	0.349837	4000	634	1592.48
DB13528	Chlormadinone	experimental	C21H27ClO3	[H][C@@]12CC[C@](O)(C(C)=O)[C@@]1(C)CC[C@@]1([H])[C@@]2([H])C=C(Cl)C2=CC(=O)CC[C@]12C			-6.719	0.0188894	604	4199	1592.54
DB08882	Linagliptin	approved	C25H28N8O2	[H][C@@]1(N)CCCN(C1)C1=NC2=C(N1CC#CC)C(=O)N(CC1=NC3=CC=CC=C3C(C)=N1)C(=O)N2C		Linagliptin is a DPP-4 inhibitor developed by Boehringer Ingelheim for the treatment of type II diabetes [FDA Label]. Linagliptin differs from other DPP-4 inhibitors in that it has a non-linear pharmacokinetic profile, is not primarily eliminated by the renal system, and obeys concentration dependant protein binding[A37050]. Linagliptin was approved by the FDA on May 2, 2011[FDA Label].	-6.55	0.0852375	937	2707	1592.63
DB02659	Cholic-Acid	approved	C24H40O5	[H][C@@](C)(CCC(O)=O)[C@@]1([H])CC[C@@]2([H])[C@]3([H])[C@]([H])(O)C[C@]4([H])C[C@]([H])(O)CC[C@]4(C)[C@@]3([H])C[C@]([H])(O)[C@]12C	COX5B,COX6C,COX7B,COX7C,COX8A,COX6A2,COX6B1,COX7A1,PLA2G1B,CES1,FECH,DKFZp686P18130,cbh,ADH1C,ESRRG,FABP6,COX4I1,MT-CO1,MT-CO2,MT-CO3,COX5A	"A major primary bile acid produced in the liver and usually conjugated with glycine or taurine. It facilitates fat absorption and cholesterol excretion. [PubChem]	-6.426	0.11552	1256	2020	1592.83
DB08622	4-(4-CHLORO-PHENYL)-1-{3-[2-(4-FLUORO-PHENYL)-[1,3]DITHIOLAN-2-YL]-PROPYL}-PIPERIDIN-4-OL	experimental	C23H27ClFNOS2	OC1(CCN(CCCC2(SCCS2)C2=CC=C(F)C=C2)CC1)C1=CC=C(Cl)C=C1	gag-pol		-6.346	0.133243	1476	1722	1594.26
DB12998	PF-00217830	investigational	C26H30N4O2	O=C1CCC2=CC=C(OCCCCN3CCN(CC3)C3=CC=CC4=CC=CC=C34)N=C2N1		PF-00217830 has been used in trials studying the treatment of Schizophrenia.	-6.465	0.103361	1141	2231	1595.48
DB04371	AL6528	experimental	C13H12N2O5S3	COC1=CC(=CC=C1)N1C=CC2=C(SC(=C2)S(N)(=O)=O)S1(=O)=O	CA2		-5.952	0.228639	2816	905	1596.4
DB08652	2-(1H-INDOL-3-YL)ACETAMIDE	experimental	C10H10N2O	NC(=O)CC1=CNC2=CC=CC=C12	aauA,aauB		-5.05	0.471007	5942	429	1596.6
DB00153	Ergocalciferol	approved; nutraceutical	C28H44O	CC(C)[C@@H](C)\C=C\[C@@H](C)[C@@]1([H])CC[C@@]2([H])\C(CCC[C@]12C)=C\C=C1\C[C@@H](O)CCC1=C	VDR	"Ergocalciferol is an inactivated vitamin D analog.[A177526] It is a form of vitamin synthesized by some plants in the presence of UVB light.[T577] The production of ergocalciferol was impulsed by the identification of dietary deficiency, more specifically vitamin D, as the main causative agent for rickets. Impulsed by this research, ergocalciferol was isolated for the first time from yeast in 19…	-6.124	0.165579	2190	1164	1596.61
DB01739	Allo-Isoleucine	experimental	C6H13NO2	CC[C@@H](C)[C@H](N)C(O)=O			-4.081	0.56561	8099	315	1597.24
DB01826	N-Butyl-Isocyanide	experimental	C5H9N	CCCC[N+]#[C-]	camC,Not-Available,glbN,MB		-3.206	0.579098	8624	296	1597.72
DB12382	R-306465	investigational	C19H19N5O4S	ONC(=O)C1=CN=C(N=C1)N1CCN(CC1)S(=O)(=O)C1=CC2=CC=CC=C2C=C1		R306465 has been used in trials studying the treatment of Neoplasms.	-6.798	0.00244441	508	5028	1598.19
DB07038	2-(cyclohexylamino)benzoic-acid	experimental	C13H17NO2	OC(=O)C1=CC=CC=C1NC1CCCCC1	CHEK1		-5.434	0.387344	4613	554	1598.63
DB01026	Ketoconazole	approved; investigational	C26H28Cl2N4O4	CC(=O)N1CCN(CC1)C1=CC=C(OCC2COC(CN3C=CN=C3)(O2)C2=CC=C(Cl)C=C2Cl)C=C1	ERG11	Broad spectrum antifungal agent used for long periods at high doses, especially in immunosuppressed patients. It is a racemate consisting of equimolar amounts of (2R,4S)- and (2S,4R)-ketoconazole with the chiral centers on the acetal ring.	-6.785	0.00252174	521	4909	1599.25
DB00319	Piperacillin	approved	C23H27N5O7S	[H][C@]12SC(C)(C)[C@@H](N1C(=O)[C@H]2NC(=O)[C@H](NC(=O)N1CCN(CC)C(=O)C1=O)C1=CC=CC=C1)C(O)=O	pbp3,penA,pbp2a,pbp1b	Semisynthetic, broad-spectrum, ampicillin derived ureidopenicillin antibiotic proposed for pseudomonas infections. It is also used in combination with other antibiotics.	-6.374	0.12868	1387	1845	1599.69
DB00186	Lorazepam	approved	C15H10Cl2N2O2	OC1N=C(C2=CC=CC=C2Cl)C2=C(NC1=O)C=CC(Cl)=C2	GABRG1,GABRG2,GABRG3,GABRD,GABRE,GABRP,GABRR1,GABRR2,GABRR3,GABRQ,GABRA1,TSPO,GABRA2,GABRA3,GABRA4,GABRA5,GABRA6,GABRB1,GABRB2,GABRB3	Lorazepam is a short-acting and rapidly cleared benzodiazepine used commonly as a sedative and anxiolytic.[A957] It was developed by DJ Richards, presented and marketed initially by Wyeth Pharmaceuticals in the USA in 1977. The first historic FDA label approval is reported in 1985 by the company Mutual Pharm.[L5095]	-6.164	0.162747	2049	1250	1600.39
DB11984	Letaxaban	investigational	C22H26ClN3O5S	O[C@H](CS(=O)(=O)C1=CC=C2C=C(Cl)C=CC2=C1)C(=O)N1CCC(CC1)N1CCCNC1=O		Letaxaban has been used in trials studying the treatment and prevention of Venous Thromboembolism and Acute Coronary Syndrome.	-6.92	0.00144347	369	6950	1601.42
DB03632	Argifin	experimental	C29H41N9O10	CNC(=O)NC(=N)NCCC[C@@H]1NC(=O)[C@@H](C)NC(=O)C[C@H](NC(=O)C[C@H](NC(=O)[C@H](CC2=CC=CC=C2)N(C)C1=O)C(O)=O)C(O)=O	chiB1,CHIT1		-6.953	0.00104175	334	7679	1601.49
DB06137	KX-01	investigational	C26H29N3O3	O=C(CC1=CC=C(C=N1)C1=CC=C(OCCN2CCOCC2)C=C1)NCC1=CC=CC=C1		KX2-391 is a highly selective Src kinase inhibitor that has demonstrated efficacy in pre-clinical animal models of colon, pancreatic, prostate and breast cancer. It is a substrate-targeted kinase inhibitor. KX2-391, belongs to an emerging new family of targeted cancer treatments called protein kinase inhibitors.	-6.266	0.14798	1721	1493	1602.95
DB08222	METHOXYUNDECYLPHOSPHINIC-ACID	experimental	C12H27O3P	CCCCCCCCCCC[P@@](O)(=O)OC	CLPS,PNLIP		-3.828	0.568373	8347	308	1603.4
DB08056	N-(2,6-dimethylphenyl)-5-phenylimidazo[1,5-a]pyrazin-8-amine	experimental	C20H18N4	CC1=CC=CC(C)=C1NC1=NC=C(N2C=NC=C12)C1=CC=CC=C1	LCK		-5.925	0.238511	2924	880	1604.09
DB04637	6-Bromo-1-hexanol	experimental	C6H13BrO	OCCCCCCBr	mmoX		-3.398	0.575629	8565	301	1605.64
DB07346	4-(2-aminoethyl)-2-ethylphenol	experimental	C10H15NO	CCC1=CC(CCN)=CC=C1O	BACE1		-4.587	0.53321	7276	355	1607.17
DB11640	Amifampridine	approved; investigational	C5H7N3	NC1=CC=NC=C1N		"Amifampridine, or 3,4-diaminopyridine (3,4-DAP), is a quaternary ammonium compound that blocks presynaptic potassium channels, and subsequently prolongs the action potential and increases presynaptic calcium concentrations [A33863]. It was first discovered in Scotland in the 1970s and its clinical effectiveness for neuromuscular disorders, including Lambert???Â?ÂEaton myasthenic syndrome (LEMS…	-4.053	0.563633	8126	318	1607.5
DB13230	Gestonorone	experimental	C20H28O3	[H][C@@]12CC[C@](O)(C(C)=O)[C@@]1(C)CC[C@]1([H])[C@@]3([H])CCC(=O)C=C3CC[C@@]21[H]		Gestonorone is often mistaken for gestonorone capproate which has a different chemical structure.	-6.577	0.0738713	865	2988	1607.68
DB03461	Nicotinamide-adenine-dinucleotide-phosphate	experimental	C21H28N7O17P3	NC(=O)C1=CC=C[N+](=C1)[C@@H]1O[C@H](COP([O-])(=O)OP(O)(=O)OC[C@H]2O[C@H]([C@H](OP(O)(O)=O)[C@@H]2O)N2C=NC3=C2N=CN=C3N)[C@@H](O)[C@H]1O	fabG,icd,AKR1B1,zwf,AKR1C2,HSD17B1,NNT,HSD11B1,SPR,PTR1,ADH1B,DCXR,IDH1,folA,AKR1C1,NOS1,G6PD,DHFR,hldD,MTHFD1,AKR1C3,POR,BLVRB,icd,Not-Available,CRYZ,DHRS11,HMGCR,MDH1,ydhF,ptr2,HSD17B8,aroE,AKR1A1,actIII,DECR1,TM_0441,Tb11.02.2310,yhdN,petH,mtdA,TM_0920,FDXR,adh,petH,dkgA,iolS,gapN,PTGR1,cysJ,AKR1B10,TM_0820,aldH,DHRS4L1,fcl,TM_1009,asd,fadH,ME1,pntB	Nicotinamide adenine dinucleotide phosphate. A coenzyme composed of ribosylnicotinamide 5&#39;-phosphate (NMN) coupled by pyrophosphate linkage to the 5&#39;-phosphate adenosine 2&#39;,5&#39;-bisphosphate. It serves as an electron carrier in a number of reactions, being alternately oxidized (NADP+) and reduced (NADPH). (Dorland, 27th ed)	-6.665	0.0395591	689	3753	1608.05
DB15058	Flutemetamol	investigational	C14H11FN2OS	CNC1=C(F)C=C(C=C1)C1=NC2=C(S1)C=C(O)C=C2		Flutemetamol is under investigation in clinical trial NCT02353949 (Investigating the Clinical Consequences of Flutemetamol-PET-scanning).	-5.597	0.344596	3988	649	1608.79
DB03044	1-(5-Tert-Butyl-2-P-Tolyl-2h-Pyrazol-3-Yl)-3-[4-(2-Morpholin-4-Yl-Ethoxy)-Naphthalen-1-Yl]-Urea	experimental; investigational	C31H37N5O3	CC1=CC=C(C=C1)N1N=C(C=C1NC(=O)NC1=CC=C(OCCN2CCOCC2)C2=C1C=CC=C2)C(C)(C)C	MAPK14		-6.593	0.0650711	828	3127	1609.09
DB01513	17Alpha-methyl-3beta,17beta-dihydroxy-5alpha-androstane	experimental; illicit	C20H34O2	C[C@]1(O)CC[C@H]2[C@@H]3CC[C@H]4C[C@@H](O)CC[C@]4(C)[C@H]3CC[C@]12C			-6.158	0.162747	2077	1247	1609.35
DB01253	Ergometrine	approved	C19H23N3O2	[H][C@@]12CC3=CNC4=CC=CC(=C34)C1=C[C@H](CN2C)C(=O)N[C@@H](C)CO	ADRA1A	An ergot alkaloid with uterine and vascular smooth muscle contractile properties.	-6.114	0.165451	2214	1171	1610.15
DB07363	THIOPHENE-2,5-DISULFONIC-ACID-2-AMIDE-5-(4-METHYL-BENZYLAMIDE)	experimental	C12H14N2O4S3	CC1=CC=C(CNS(=O)(=O)C2=CC=C(S2)S(N)(=O)=O)C=C1	CA2		-5.503	0.367157	4351	596	1610.34
DB03867	Meta-Nitro-Tyrosine	experimental	C9H10N2O5	N[C@@H](CC1=CC=C(O)C(=C1)[N+]([O-])=O)C(O)=O	GSR		-4.896	0.485282	6405	405	1610.6
DB07181	4'-[(1R)-1-amino-2-(2,5-difluorophenyl)ethyl]biphenyl-3-carboxamide	experimental	C21H18F2N2O	[H][C@@](N)(CC1=CC(F)=CC=C1F)C1=CC=C(C=C1)C1=CC=CC(=C1)C(N)=O	DPP4		-6.932	0.00126887	359	7226	1610.63
DB08953	Indalpine	investigational; withdrawn	C15H20N2	C(CC1=CNC2=CC=CC=C12)C1CCNCC1		Indalpine was one of the first selective serotonin reuptake inhibitors to reach the American market. It was initially marketed by Pharmuka. However, after the emergence of widespread concern regarding adverse effects caused by SSRIs, and reported hematological effects caused by Indalpine, it was abruptly withdrawn from the US market.	-5.447	0.376519	4568	569	1612.2
DB01938	L-Histidine-Beta-Naphthylamide	experimental	C16H16N4O	[H][C@@](N)(CC1=CN=CN1)C(=O)NC1=CC=C2C=CC=CC2=C1	hutP		-6.044	0.177064	2468	1054	1612.85
DB05806	Cositecan	investigational	C25H28N2O4Si	CC[C@@]1(O)C(=O)OCC2=C1C=C1N(CC3=C(CC[Si](C)(C)C)C4=CC=CC=C4N=C13)C2=O		Cositecan is the novel camptothecin derivative which is also known as Karenitecin. It has been developed for superior oral bioavailability and increased lactone stability. It is used to treat cancer.	-6.151	0.163187	2095	1242	1613.07
DB14681	Cortisone	experimental	C21H28O5	[H][C@@]12CC[C@](O)(C(=O)CO)[C@@]1(C)CC(=O)[C@@]1([H])[C@@]2([H])CCC2=CC(=O)CC[C@]12C		A naturally occurring glucocorticoid. It has been used in replacement therapy for adrenal insufficiency and as an anti-inflammatory agent. Cortisone itself is inactive. It is converted in the liver to the active metabolite hydrocortisone. (From Martindale, The Extra Pharmacopoeia, 30th ed, p726)	-6.897	0.00160051	391	6663	1614.07
DB12719	Turofexorate-isopropyl	investigational	C25H24F2N2O3	CC(C)OC(=O)C1=CN(CC(C)(C)C2=C1NC1=CC=CC=C21)C(=O)C1=CC(F)=C(F)C=C1		Fxr 450 is under investigation in clinical trial NCT00509756 (Study Evaluating Turofexorate isopropyl in Healthy Japanese Men).	-6.184	0.159846	1996	1306	1614.55
DB07204	(1S)-1-(1H-INDOL-3-YLMETHYL)-2-(2-PYRIDIN-4-YL-[1,7]NAPHTYRIDIN-5-YLOXY)-EHYLAMINE	experimental	C24H21N5O	[H][C@@](N)(COC1=C2C=CC(=NC2=CN=C1)C1=CC=NC=C1)CC1=CNC2=C1C=CC=C2	PKIA,PRKACA		-6.743	0.00264635	566	4615	1616.2
DB02069	N-(2-Flouro-Benzyl)-4-Sulfamoyl-Benzamide	experimental	C14H13FN2O3S	NS(=O)(=O)C1=CC=C(C=C1)C(=O)NCC1=CC=CC=C1F	CA2		-5.921	0.234874	2936	890	1616.49
DB12165	Presatovir	investigational	C24H30ClN7O3S	CC1=CN2N=C(C=C2N=C1N1CC[C@H](N)C1)[C@@H]1CCCCN1C(=O)C1=CC(Cl)=CC=C1NS(C)(=O)=O		Presatovir has been used in trials studying the treatment of RSV Infection, Respiratory Syncytial Virus (RSV), Respiratory Syncytial Virus Infections, and Respiratory Syncytial Virus (RSV) Infections.	-6.925	0.00128419	366	7187	1621.86
DB09074	Olaparib	approved	C24H23FN4O3	OC1=NN=C(CC2=CC(C(=O)N3CCN(CC3)C(=O)C3CC3)=C(F)C=C2)C2=CC=CC=C12		"Olaparib is an inhibitor of poly (ADP-ribose) polymerase (PARP) enzymes, including PARP1, PARP2, and PARP3. PARP enzymes are involved in normal cellular homeostasis, such as DNA transcription, cell cycle regulation, and DNA repair. Olaparib has been shown to inhibit growth of select tumor cell lines in vitro and decrease tumor growth in mouse xenograft models of human cancer both as monotherapy …	-6.628	0.0530147	757	3475	1621.9
DB08743	2-({8-[(3R)-3-AMINOPIPERIDIN-1-YL]-1,3-DIMETHYL-2,6-DIOXO-1,2,3,6-TETRAHYDRO-7H-PURIN-7-YL}METHYL)BENZONITRILE	experimental	C20H23N7O2	[H][C@@]1(N)CCCN(C1)C1=NC2=C(N1CC1=CC=CC=C1C#N)C(=O)N(C)C(=O)N2C	DPP4		-6.449	0.103361	1178	2236	1622.96
DB07261	THIENO[3,2-B]PYRIDINE-2-SULFONIC-ACID-[1-(1-AMINO-ISOQUINOLIN-7-YLMETHYL)-2-OXO-PYRROLDIN-3-YL]-AMIDE	experimental	C21H19N5O3S2	[H][C@@]1(CCN(CC2=CC3=C(C=CN=C3N)C=C2)C1=O)NS(=O)(=O)C1=CC2=C(S1)C=CC=N2	F10		-6.948	0.000974929	338	7793	1622.97
DB06299	Hydronidone	investigational	C12H11NO2	CC1=CN(C(=O)C=C1)C1=CC=C(O)C=C1		Hydronidone has antifibrotic activity.	-5.083	0.458302	5827	453	1624.69
DB11207	Amiloxate	approved	C15H20O3	COC1=CC=C(\C=C\C(=O)OCCC(C)C)C=C1		Amiloxate is an EMA-approved chemical UV-filter found in over-the-counter sunscreen products at concentrations up to 10%m [F35]. It is often referred to as isoamyl 4-methoxycinnamate or isoamyl p-methoxycinnamate. Amiloxate is a cinnamic acid derivative with an anti-inflammatory activity [A32916].	-4.747	0.498377	6824	387	1625.08
DB06926	(9Z,11E,13S)-13-hydroxyoctadeca-9,11-dienoic-acid	experimental	C18H32O3	CCCCC[C@H](O)\C=C\C=C/CCCCCCCC(O)=O	PPARG		-4.255	0.551249	7886	335	1625.36
DB08080	LATRUNCULIN-B	experimental	C20H29NO5S	[H][C@]1(CSC(=O)N1)[C@@]1(O)C[C@@]2([H])C[C@@]([H])(CC[C@]([H])(C)\C=C/CC\C(C)=C/C(=O)O2)O1	ACTA1,MKL1,SPIRE2		-6.943	0.00108966	346	7639	1625.76
DB12535	AC-430	investigational	C19H16FN5O	CC1=CC(NC2=NC(=NC3=CC=CC=C23)C(O)C2=CC=C(F)C=C2)=NN1		AC430 has been investigated for the treatment of Rheumatoid Arthritis.	-6.97	0.000556171	315	8393	1625.98
DB06160	Garenoxacin	investigational	C23H20F2N2O4	C[C@H]1NCC2=CC(=CC=C12)C1=CC=C2C(=O)C(=CN(C3CC3)C2=C1OC(F)F)C(O)=O		Garenoxacin, a quinolone antibiotic, is being investigated for the treatment of gram-positive and gram-negative bacterial infections.	-6.277	0.144168	1685	1575	1629.07
DB02025	L-D-(a-Aminoadipoyl)-L-Cysteinyl-D-Valine	experimental	C14H25N3O6S	CC(C)[C@@H](NC(=O)[C@H](CS)NC(=O)CCC[C@H](N)C(O)=O)C(O)=O			-4.088	0.558152	8093	328	1629.26
DB04512	2-Isobutyl-3-Methoxypyrazine	experimental	C9H14N2O	COC1=NC=CN=C1CC(C)C	LCN9		-4.117	0.555533	8057	330	1630.59
DB07096	6-AMINO-BENZO[DE]ISOQUINOLINE-1,3-DIONE	experimental	C12H8N2O2	NC1=CC=C2C(=O)NC(=O)C3=CC=CC1=C23	PARP1		-5.74	0.293735	3522	755	1630.68
DB02252	Iodophenyl	experimental	C6H5I	IC1=CC=CC=C1	celCCF		-3.869	0.562051	8322	320	1631.88
DB01852	Kaempherol	experimental	C15H10O6	OC1=CC=C(C=C1)C1=C(O)C(=O)C2=C(O1)C=C(O)C=C2O	UGT3A1		-6.241	0.148312	1796	1485	1633.11
DB07138	Neflamapimod	investigational	C19H9Cl2F2N3OS	FC1=CC(F)=C(SC2=NN3C=NC(=O)C(=C3C=C2)C2=C(Cl)C=CC=C2Cl)C=C1	MAPK14	Neflamapimod has been used in trials studying the treatment of Alzheimer's Disease and Mild Cognitive Impairment.	-6.716	0.0127386	609	4381	1633.41
DB08268	6-AMINO-4-[2-(4-METHYLPHENYL)ETHYL]-1,7-DIHYDRO-8H-IMIDAZO[4,5-G]QUINAZOLIN-8-ONE	experimental	C18H17N5O	CC1=CC=C(CCC2=C3N=CNC3=CC3=C2N=C(N)NC3=O)C=C1	tgt		-6.705	0.0163165	622	4293	1634.09
DB09048	Netupitant	approved; investigational	C30H32F6N4O	CN(C(=O)C(C)(C)C1=CC(=CC(=C1)C(F)(F)F)C(F)(F)F)C1=CN=C(C=C1C1=CC=CC=C1C)N1CCN(C)CC1		Netupitant is an antiemitic drug approved by the FDA in October 2014 for use in combination with palonosetron for the prevention of acute and delayed vomiting and nausea associated with cancer chemotherapy including highly emetogenic chemotherapy. Netupitant is a neurokinin 1 receptor antagonist. The combination drug is marketed by Eisai Inc. and Helsinn Therapeutics (U.S.) Inc. under the brand A…	-6.608	0.0567314	791	3377	1634.38
DB03707	S-Ethyl-N-Phenyl-Isothiourea	experimental	C9H12N2S	CCS\C(N)=N\C1=CC=CC=C1	NOS3,NOS1		-4.133	0.551885	8034	333	1635.64
DB04145	Nicotinyl-alcohol	experimental	C6H7NO	OCC1=CC=CN=C1		A direct-acting peripheral vasodilator that causes flushing and may decrease blood pressure. It is used in vasospasm and threatened gangrene. [PubChem]	-4.117	0.552026	8060	332	1635.82
DB04451	4-Methylpiperazin-1-Yl-Carbonyl-Group	experimental	C6H12N2O2	CN1CCN(CC1)C(O)=O	SAP2,CTSL2		-4.038	0.556442	8140	329	1636.48
DB04292	4-[(Isopropylamino)Methyl]Phenylalanine	experimental	C13H20N2O2	CC(C)NCC1=CC=C(C[C@H](N)C(O)=O)C=C1			-4.846	0.484606	6548	409	1636.5
DB13874	Enasidenib	approved; investigational	C19H17F6N7O	CC(C)(O)CNC1=NC(=NC(NC2=CC(=NC=C2)C(F)(F)F)=N1)C1=NC(=CC=C1)C(F)(F)F		Enasidenib is an orally available treatment for the treatment of adult patients with relapsed or refractory acute myeloid leukemia (AML) with specific mutations in the isocitrate dehydrogenase 2 (IDH2) gene, which is a recurrent mutation detected in 12-20% of adult patients with AML [A20344, A20345]. Patients eligible for this treatment are selected by testing the presence of IDH2 mutations in th…	-6.821	0.00210129	479	5593	1636.78
DB12355	Netazepide	investigational	C28H30N6O3	CNC1=CC(NC(=O)N[C@@H]2N=C(C3=CC=CC=N3)C3=CC=CC=C3N(CC(=O)C(C)(C)C)C2=O)=CC=C1		Netazepide has been used in trials studying the prevention and treatment of Dyspepsia, Hypergastrinaemia, Barrett's Esophagus, ECL-cell Hyperplasia, and Rebound Hyperacidity, among others.	-6.962	0.000629045	323	8309	1638.23
DB09218	Clonixin	experimental	C13H11ClN2O2	CC1=C(NC2=C(C=CC=N2)C(O)=O)C=CC=C1Cl		Clonixin is a non-steroidal anti-inflammatory drug.	-5.251	0.416135	5279	509	1639.21
DB00447	Loracarbef	approved; investigational; withdrawn	C16H16ClN3O4	N[C@@H](C(=O)N[C@H]1[C@H]2CCC(Cl)=C(N2C1=O)C(O)=O)C1=CC=CC=C1	pbp3,pbpA	Loracarbef is a carbacephem antibiotic sometimes grouped together with the second-generation cephalosporin antibiotics. It is marketed under the trade name Lorabid.	-6.473	0.0956514	1120	2406	1641.56
DB02390	5-Bromo-N[2-(Dimethylamino)Ethyl]-9-Aminoacridine-4-Carboxamide	experimental	C18H21BrN4O+2	C[NH+](C)CCNC(=O)C1=CC=CC2=C(N)C3=C([NH+]=C12)C(Br)=CC=C3			-6.089	0.165267	2297	1174	1642.16
DB01856	Pimelic-Acid	experimental	C7H12O4	OC(=O)CCCCCC(O)=O	dapD	A group of compounds that are derivatives of heptanedioic acid with the general formula R-C7H11O4. [PubChem]	-4.027	0.554413	8148	331	1642.25
DB07106	4-(DIMETHYLAMINO)BUTYL-IMIDOTHIOCARBAMATE	experimental	C7H17N3S	CN(C)CCCCSC(N)=N	HNMT		-3.823	0.561244	8351	323	1642.37
DB06263	Amrubicin	investigational	C25H25NO9	[H][C@@]1(C[C@@](N)(CC2=C1C(O)=C1C(=O)C3=CC=CC=C3C(=O)C1=C2O)C(C)=O)O[C@H]1C[C@H](O)[C@H](O)CO1		Amrubicin is a third-generation synthetic anthracycline currently in development for the treatment of small cell lung cancer. Pharmion licensed the rights to Amrubicin in November 2006. In 2002, Amrubicin was approved and launched for sale in Japan based on Phase 2 efficacy data in both SCLC and NSCLC. Since January 2005, Amrubicin has been marketed by Nippon Kayaku, a Japanese pharmaceutical fir…	-6.35	0.12868	1466	1842	1643.28
DB12794	p-Quaterphenyl	investigational	C24H18	C1=CC=C(C=C1)C1=CC=C(C=C1)C1=CC=C(C=C1)C1=CC=CC=C1		p-Quaterphenyl has been used in trials studying the treatment of Malaria.	-6.6	0.0577929	806	3354	1644.18
DB12068	T-900607	investigational	C14H10F5N3O4S	COC1=CC=C(NS(=O)(=O)C2=C(F)C(F)=C(F)C(F)=C2F)C=C1NC(N)=O		T900607 has been used in trials studying the treatment of Liver Cancer and Gastric Cancer.	-6.889	0.00147751	393	6882	1644.57
DB08204	3-DIPHENOL-6-NITRO-3H-BENZO[DE]ISOCHROMEN-1-ONE	experimental	C24H15NO6	OC1=CC=C(C=C1)C1(OC(=O)C2=CC=CC3=C(C=CC1=C23)[N+]([O-])=O)C1=CC=C(O)C=C1	thyA		-6.72	0.0070968	601	4501	1644.72
DB07410	[2-(3-DIBENZOFURAN-4-YL-PHENYL)-1-HYDROXY-1-PHOSPHONO-ETHYL]-PHOSPHONIC-ACID	experimental	C20H18O8P2	OC(CC1=CC(=CC=C1)C1=CC=CC2=C1OC1=C2C=CC=C1)(P(O)(O)=O)P(O)(O)=O	GGPS1,uppS		-6.802	0.00221345	501	5408	1646.03
DB12796	MRX-I	investigational	C18H15F3N4O4	FC1=C(N2CCC(=O)C=C2)C(F)=C(F)C(=C1)N1C[C@H](CNC2=NOC=C2)OC1=O		MRX-I has been used in trials studying the treatment of Bacterial Infections.	-6.254	0.144846	1753	1546	1646.25
DB08899	Enzalutamide	approved	C21H16F4N4O2S	CNC(=O)C1=C(F)C=C(C=C1)N1C(=S)N(C(=O)C1(C)C)C1=CC=C(C#N)C(=C1)C(F)(F)F		Enzalutamide is an androgen receptor inhibitor for the treatment of castration-resistant prostate cancer. FDA approved on August 31, 2012.	-6.526	0.0828401	982	2762	1646.9
DB13638	Cefbuperazone	experimental	C22H29N9O9S2	CCN1CCN(C(=O)N[C@H]([C@H](C)O)C(=O)N[C@@]2(OC)[C@H]3SCC(CSC4=NN=NN4C)=C(N3C2=O)C(O)=O)C(=O)C1=O			-6.729	0.00265569	591	4590	1647.02
DB06717	Fosaprepitant	approved	C23H22F7N4O6P	C[C@@H](O[C@H]1OCCN(CC2=NC(=O)N(N2)P(O)(O)=O)[C@H]1C1=CC=C(F)C=C1)C1=CC(=CC(=C1)C(F)(F)F)C(F)(F)F	TACR1	Fosaprepitant is an intravenously administered antiemetic drug. It is a prodrug of Aprepitant. It aids in the prevention of acute and delayed nausea and vomiting associated with chemotherapy treatment.	-6.603	0.0559419	800	3392	1647.3
DB03407	4-Nitrocatechol	experimental	C6H5NO4	OC1=CC=C(C=C1O)[N+]([O-])=O			-4.559	0.514043	7340	370	1647.97
DB08556	5'-ACETYL-4-{[(2,4-DIMETHYLPHENYL)SULFONYL]AMINO}-2,2'-BITHIOPHENE-5-CARBOXYLIC-ACID	experimental	C19H17NO5S3	CC(=O)C1=CC=C(S1)C1=CC(NS(=O)(=O)C2=CC=C(C)C=C2C)=C(S1)C(O)=O	Not-Available		-6.227	0.148414	1843	1475	1648.76
DB03369	9-Aminophenanthrene	experimental	C14H11N	NC1=CC2=C(C=CC=C2)C2=C1C=CC=C2	eryF		-5.76	0.278566	3459	786	1648.87
DB01192	Oxymorphone	approved; investigational; vet_approved	C17H19NO4	[H][C@@]12OC3=C(O)C=CC4=C3[C@@]11CCN(C)[C@]([H])(C4)[C@]1(O)CCC2=O	OPRM1,OPRD1	An opioid analgesic with actions and uses similar to those of morphine, apart from an absence of cough suppressant activity. It is used in the treatment of moderate to severe pain, including pain in obstetrics. It may also be used as an adjunct to anesthesia (From Martindale, The Extra Pharmacopoeia, 30th ed, p1092). On June 8, 2017, FDA requested Endo Pharmaceuticals to remove the medication fro…	-6.818	0.00208256	483	5629	1648.88
DB08317	5-methyl-6-phenylquinazoline-2,4-diamine	experimental	C15H14N4	CC1=C(C=CC2=NC(N)=NC(N)=C12)C1=CC=CC=C1	accC		-6.276	0.143081	1687	1618	1652.14
DB01184	Domperidone	approved; investigational; vet_approved	C22H24ClN5O2	ClC1=CC2=C(C=C1)N(C1CCN(CCCN3C(=O)NC4=CC=CC=C34)CC1)C(=O)N2	DRD2,DRD3	A specific blocker of dopamine receptors. It speeds gastrointestinal peristalsis, causes prolactin release, and is used as antiemetic and tool in the study of dopaminergic mechanisms.	-6.815	0.00210129	488	5596	1652.53
DB13710	Metenolone	experimental	C20H30O2	[H][C@]1(O)CC[C@@]2([H])[C@]3([H])CC[C@@]4([H])CC(=O)C=C(C)[C@]4(C)[C@@]3([H])CC[C@]12C			-6.749	0.00252398	558	4894	1652.53
DB04763	1-N-(4-SULFAMOYLPHENYL-ETHYL)-2,4,6-TRIMETHYLPYRIDINIUM	experimental	C16H21N2O2S+	CC1=CC(C)=[N+](CCC2=CC=C(C=C2)S(N)(=O)=O)C(C)=C1	CA2		-5.663	0.312075	3765	726	1653.3
DB08481	4-Methyl-N-[5-(5-methyl-furan-2-ylmethylene)-4-oxo-thiazolidin-2-ylidene]-benzenesulfonamide	experimental	C16H14N2O4S2	[H]N(C1=NC(=O)\C(S1)=C\C1=CC=C(C)O1)S(=O)(=O)C1=CC=C(C)C=C1	Not-Available		-6.06	0.166851	2396	1141	1653.43
DB08044	ABT-341	experimental	C19H17F6N5O	[H][C@]1(N)CC(=CC[C@]1([H])C1=CC(F)=C(F)C=C1F)C(=O)N1CCN2C(C1)=NN=C2C(F)(F)F	DPP4	ABT-341 is a potent and selective DPP-4 inhibitor with a structure very similar to sitagliptin (in 2D; the 3D structure is significantly different). [A39406]	-6.928	0.00114166	363	7544	1654.83
DB12952	Methylprednisone	approved; investigational	C22H28O5	C[C@H]1C[C@H]2[C@@H]3CC[C@](O)(C(=O)CO)[C@@]3(C)CC(=O)[C@@H]2[C@@]2(C)C=CC(=O)C=C12		Methylprednisone has been used in trials studying the treatment of Leukemia, Rheumatoid Arthritis, Renal Transplantation, Kidney Transplantation, and Acute Lymphocytic Leukemia, among others.	-6.406	0.110226	1311	2090	1655.29
DB07968	N-(2-CHLORO-4-FLUOROBENZOYL)-N'-(5-HYDROXY-2-METHOXYPHENYL)UREA	experimental	C15H12ClFN2O4	COC1=CC=C(O)C=C1NC(=O)NC(=O)C1=CC=C(F)C=C1Cl	PYGL		-6.914	0.00126098	378	7257	1656.24
DB07183	N-(4-phenoxyphenyl)-2-[(pyridin-4-ylmethyl)amino]nicotinamide	experimental	C24H20N4O2	O=C(NC1=CC=C(OC2=CC=CC=C2)C=C1)C1=C(NCC2=CC=NC=C2)N=CC=C1	KDR		-6.716	0.00586137	608	4516	1657.02
DB12198	Fosdagrocorat	investigational	C29H30F3N2O5P	[H][C@]12CCC3=C(C=CC(=C3)C(=O)NC3=C(C)N=CC=C3)[C@]1(CC1=CC=CC=C1)CC[C@](C2)(OP(O)(O)=O)C(F)(F)F		Fosdagrocorat has been used in trials studying the treatment and basic science of Rheumatoid Arthritis.	-6.915	0.00123492	377	7299	1658.83
DB12812	Palomid-529	investigational	C24H22O6	COC1=CC=C(COC2=C(OC)C=C3C(OC(=O)C4=CC(=CC=C34)C(C)O)=C2)C=C1		Palomid 529 has been used in trials studying the treatment of Age-Related Macular Degeneration.	-6.268	0.143324	1714	1607	1659.64
DB07562	N-[4-(2,4-DIMETHYL-THIAZOL-5-YL)-PYRIMIDIN-2-YL]-N',N'-DIMETHYL-BENZENE-1,4-DIAMINE	experimental	C17H19N5S	CN(C)C1=CC=C(NC2=NC(=CC=N2)C2=C(C)N=C(C)S2)C=C1	CDK2,CCNA2		-5.961	0.198009	2779	994	1662.02
DB01746	D-Leucine	experimental	C6H13NO2	CC(C)C[C@@H](N)C(O)=O		An essential branched-chain amino acid important for hemoglobin formation. [PubChem]	-4.134	0.542632	8031	344	1662.13
DB04609	INHIBITOR-Q8467-OF-DUPONT-MERCK	experimental	C34H36N4O4S	O[C@@H]1[C@@H](O)[C@@H](CC2=CC=CC=C2)N(CC2=CC(=CC=C2)C(=O)NC2=NC=CS2)C(=O)N(CC2CC2)[C@@H]1CC1=CC=CC=C1	gag-pol		-6.746	0.00251772	563	4917	1663.81
DB01037	Selegiline	approved; investigational; vet_approved	C13H17N	C[C@H](CC1=CC=CC=C1)N(C)CC#C	MAOB,MAOA	A selective, irreversible inhibitor of Type B monoamine oxidase. It is used in newly diagnosed patients with Parkinson's disease. It may slow progression of the clinical disease and delay the requirement for levodopa therapy. It also may be given with levodopa upon onset of disability. (From AMA Drug Evaluations Annual, 1994, p385) The compound without isomeric designation is Deprenyl.	-5.17	0.422058	5523	502	1665.1
DB04312	2,3-Difluorobenzyl-Alcohol	experimental	C7H6F2O	OCC1=CC=CC(F)=C1F	ADH1C		-4.895	0.467071	6408	433	1665.73
DB12741	DTP-348	investigational	C6H11N5O4S	CC1=NC=C(N1CCNS(N)(=O)=O)N(=O)=O		Dtp348 has been used in trials studying the treatment of Solid Tumors and Head and Neck Neoplasms.	-4.847	0.47487	6545	424	1665.86
DB06816	Pyrvinium	approved	C26H28N3+	CN(C)C1=CC2=C(C=C1)[N+](C)=C(\C=C\C1=C(C)N(C(C)=C1)C1=CC=CC=C1)C=C2		Pyrvinium is an anthelmintic effective for pinworms. Several forms of pyrvinium have been prepared with variable counter anions, such as halides, tosylate, triflate and pamoate. Pyrvinum's anti-cancer properties are currently under investigation.	-6.57	0.063473	880	3164	1668.63
DB01329	Cefoperazone	approved; investigational	C25H27N9O8S2	[H][C@]12SCC(CSC3=NN=NN3C)=C(N1C(=O)[C@@]2([H])NC(=O)[C@H](NC(=O)N1CCN(CC)C(=O)C1=O)C1=CC=C(O)C=C1)C(O)=O	ftsI,mrcB,mrdA,mrcA,ponB,dacC,mrcA,dacA,dacB	Cefoperazone is a semisynthetic broad-spectrum cephalosporin proposed to be effective against <i>Pseudomonas</i> infections. It is a third-generation antiobiotic agent and it is used in the treatment of various bacterial infections caused by susceptible organisms in the body, including respiratory tract infections, peritonitis, skin infections, endometritis, and bacterial septicemia. While its cl…	-6.835	0.00190754	460	6057	1669.2
DB07977	3-({[3,5-DIFLUORO-3'-(TRIFLUOROMETHOXY)BIPHENYL-4-YL]AMINO}CARBONYL)THIOPHENE-2-CARBOXYLIC-ACID	experimental	C19H10F5NO4S	OC(=O)C1=C(C=CS1)C(=O)NC1=C(F)C=C(C=C1F)C1=CC(OC(F)(F)F)=CC=C1	DHODH		-6.908	0.00123492	382	7296	1669.45
DB06605	Apixaban	approved	C25H25N5O4	COC1=CC=C(C=C1)N1N=C(C(N)=O)C2=C1C(=O)N(CC2)C1=CC=C(C=C1)N1CCCCC1=O		Apixaban is an oral, direct, and highly selective factor Xa (FXa) inhibitor of both free and bound FXa, as well as prothrombinase, independent of antithrombin III for the prevention and treatment of thromboembolic diseases[Label,A6897]. It is marketed under the name Eliquis[Label,L6043]. Apixaban was approved by the FDA on December 28, 2012[L6043].	-6.481	0.0916291	1098	2540	1670.01
DB04296	5-Oxo-L-Norleucine	experimental	C6H11NO3	[H][C@](N)(CCC(C)=O)C(O)=O	purF		-4.115	0.541122	8065	346	1670.48
DB02385	D-threo-neopterin	experimental	C9H11N5O4	NC1=NC2=NC=C(N=C2C(=O)N1)[C@@H](O)[C@H](O)CO		A pteridine derivative present in body fluids; elevated levels result from immune system activation, malignant disease, allograft rejection, and viral infections. (From Stedman, 26th ed) Neopterin also serves as a precursor in the biosynthesis of biopterin.	-6.056	0.166209	2412	1158	1671.26
DB06963	3-[3-(3-methyl-6-{[(1S)-1-phenylethyl]amino}-1H-pyrazolo[4,3-c]pyridin-1-yl)phenyl]propanamide	experimental	C24H25N5O	[H][C@@](C)(NC1=CC2=C(C=N1)C(C)=NN2C1=CC=CC(CCC(N)=O)=C1)C1=CC=CC=C1	PLK1		-6.626	0.0439748	761	3676	1672.55
DB04433	Verpacamide-A	experimental	C11H19N5O2	[H][C@@]12CCCN1C(=O)[C@H](CCCNC(N)=N)NC2=O	chiB		-5.954	0.197545	2806	997	1672.6
DB15403	Ziritaxestat	investigational	C30H33FN8O2S	CCC1=C(N(C)C2=NC(=C(S2)C#N)C2=CC=C(F)C=C2)N2C=C(C=C(C)C2=N1)N1CCN(CC(=O)N2CC(O)C2)CC1		Ziritaxestat is under investigation in clinical trial NCT03798366 (A Clinical Study to Test How Effective and Safe GLPG1690 is for Patients With Systemic Sclerosis).	-6.942	0.000824334	347	8066	1672.99
DB07321	2,5-DICHLORO-N-[5-METHOXY-7-(6-METHOXYPYRIDIN-3-YL)-1,3-BENZOXAZOL-2-YL]BENZENESULFONAMIDE	experimental	C20H15Cl2N3O5S	COC1=CC2=C(OC(NS(=O)(=O)C3=CC(Cl)=CC=C3Cl)=N2)C(=C1)C1=CN=C(OC)C=C1	FBP1		-6.638	0.0364889	732	3824	1673.07
DB02463	2-(2-Hydroxy-Phenyl)-1h-Indole-5-Carboxamidine	experimental	C15H14N3O+	NC(=[NH2+])C1=CC2=C(NC(=C2)C2=CC=CC=C2O)C=C1	PRSS1		-6.182	0.15118	2003	1400	1674.57
DB12745	GSK-690693	investigational	C21H27N7O3	[H][C@]1(COC2=C3N(CC)C(=NC3=C(N=C2)C#CC(C)(C)O)C2=NON=C2N)CCCNC1		GSK690693 has been used in trials studying the treatment of Tumor, CANCER, and Lymphoma.	-6.189	0.15071	1979	1417	1674.59
DB07796	(3ASR,4RS,8ASR,8BRS)-4-(2-(4-FLUOROBENZYL)-1,3-DIOXODEACAHYDROPYRROLO[3,4-A]-PYRROLIZIN-4-YL)BENZAMIDINE	experimental	C23H24FN4O2+	[H][C@@]12CCC[N@@]1[C@@]([H])(C1=CC=C(C=C1)C(N)=[NH2+])[C@@]1([H])C(=O)N(CC3=CC=C(F)C=C3)C(=O)[C@@]21[H]	F2		-6.868	0.00157561	419	6693	1674.62
DB02510	'5'-O-(N-(L-Prolyl)-Sulfamoyl)Adenosine	experimental	C15H21N7O7S	[H][C@]1(CCCN1)C(O)=NS(=O)(=O)OC[C@@]1([H])O[C@@]([H])(N2C=NC3=C(N)N=CN=C23)[C@]([H])(O)[C@]1([H])O	EPRS		-6.243	0.144452	1788	1569	1674.92
DB11164	Bicisate	approved; investigational	C12H24N2O4S2	CCOC(=O)[C@H](CS)NCCN[C@@H](CS)C(=O)OCC		Bicisate, also known as ethyl cysteinate dimer (ECD), presents a molecular formula os N,N'-1,2-ethylene-di-yl-bis-L-cysteinate diethyl ester. It is usually complex with technetium Tc99m for its usage as a tracer to measure cerebral blood flow with single-photon emission computed tomography (SPECT).[A32374] The complex of bicisate and technetium Tc99m as a kit was developed by Lantheus Medcl and F…	-4.166	0.537646	7995	351	1675.19
DB06652	Vicriviroc	investigational	C28H38F3N5O2	COC[C@H](N1CCN(C[C@@H]1C)C1(C)CCN(CC1)C(=O)C1=C(C)N=CN=C1C)C1=CC=C(C=C1)C(F)(F)F		Vicriviroc, also known as SCH 417690 and SCH-D, is currently in clinical trials for the management of HIV-1. This pyrimidine based drug inhibits the interaction of HIV-1 with CCR5, preventing viral entry into cells. This drug was developed by Schering-Plough.	-6.491	0.0864886	1059	2663	1679.32
DB00548	Azelaic-acid	approved	C9H16O4	OC(=O)CCCCCCCC(O)=O	trxB,AKR1D1,SRD5A2,TYR,polA	Azelaic acid is a saturated dicarboxylic acid found naturally in wheat, rye, and barley. It is also produced by _Malassezia furfur_, also known as _Pityrosporum ovale_, which is a species of fungus that is normally found on human skin. Azelaic acid is effective against a number of skin conditions, such as mild to moderate acne, when applied topically in a cream formulation of 20%. It works in par…	-4.041	0.540596	8137	347	1680.34
DB08450	N-1H-indazol-5-yl-2-(6-methylpyridin-2-yl)quinazolin-4-amine	experimental	C21H16N6	CC1=CC=CC(=N1)C1=NC(NC2=CC=C3NN=CC3=C2)=C2C=CC=CC2=N1	TGFBR1		-6.962	0.000202931	324	8717	1680.57
DB02260	4-Oxosebacic-Acid	experimental	C10H16O5	OC(=O)CCCCCC(=O)CCC(O)=O	hemB,ALAD		-4.533	0.503923	7403	382	1681.65
DB12670	Rolofylline	investigational	C20H28N4O2	CCCN1C2=C(NC(=N2)C23C[C@@H]4CC2C[C@H](C3)C4)C(=O)N(CCC)C1=O		Rolofylline is under clinical development by pharmaceutical company NovaCardia for the treatment of congestive heart failure.	-6.034	0.167696	2509	1130	1683.8
DB01203	Nadolol	approved	C17H27NO4	CC(C)(C)NCC(O)COC1=CC=CC2=C1C[C@H](O)[C@H](O)C2	ADRB1,ADRB2	A non-selective beta-adrenergic antagonist with a long half-life, used in cardiovascular disease to treat arrhythmias, angina pectoris, and hypertension. Nadolol is also used for migraine disorders and for tremor. [PubChem]	-6.036	0.167346	2503	1134	1684.76
DB14849	Nebicapone	investigational	C14H11NO5	OC1=C(O)C(=CC(=C1)C(=O)CC1=CC=CC=C1)[N+]([O-])=O		Nebicapone is under investigation in clinical trial NCT03097211 (Effect of BIA 6-512 at Steady-state on the Levodopa Pharmacokinetics With a Single-dose of Levodopa/Benserazide 200/50 mg or With a Single-dose of Levodopa/Benserazide 200/50 mg Plus a Single-dose of Nebicapone 150 mg).	-5.432	0.359781	4625	614	1685.16
DB00354	Buclizine	approved	C28H33ClN2	CC(C)(C)C1=CC=C(CN2CCN(CC2)C(C2=CC=CC=C2)C2=CC=C(Cl)C=C2)C=C1	HRH1,CHRM1	Buclizine is an antihistamine medication with both antiemetic and anticholinergic effects [L6220], belonging to the _piperazine derivative_ family of drugs. It was manufactured by Stuart Pharms and initially approved by the FDA in 1957.[L6217] Following this, it was touted to be effective as an appetite stimulant in children when administered in the syrup form, however, this indication has not be…	-6.36	0.117025	1432	1985	1685.98
DB02232	1,2-Dihydroxybenzene	experimental	C6H6O2	OC1=CC=CC=C1O	catA,bphC		-4.415	0.512123	7633	373	1687.34
DB06927	[5-HYDROXY-2-(4-HYDROXYPHENYL)-1-BENZOFURAN-7-YL]ACETONITRILE	experimental	C16H11NO3	OC1=CC=C(C=C1)C1=CC2=C(O1)C(CC#N)=CC(O)=C2	ESR2,NCOA1,ESR1		-5.938	0.199122	2878	990	1687.96
DB08839	Serotonin	investigational; nutraceutical	C10H12N2O	NCCC1=CNC2=CC=C(O)C=C12		For temporary relief of nervousness, anxiety, mood swings, joint pains, weakness, drowsiness, itching and lethargy. Not evaluated by the FDA, homeopathic product.	-5.131	0.421243	5654	504	1688.08
DB06945	N-hydroxy-4-({4-[4-(trifluoromethyl)phenoxy]phenyl}sulfonyl)tetrahydro-2H-pyran-4-carboxamide	experimental	C19H18F3NO6S	ONC(=O)C1(CCOCC1)S(=O)(=O)C1=CC=C(OC2=CC=C(C=C2)C(F)(F)F)C=C1	ADAMTS5	N-hydroxy-4-({4-[4-(trifluoromethyl)phenoxy]phenyl}sulfonyl)tetrahydro-2H-pyran-4-carboxamide is a solid. This compound belongs to the diarylethers. These are organic compounds containing the dialkyl ether functional group, with the formula ROR', where R and R' are aryl groups. This substance is known to target a disintegrin and metalloproteinase with thrombospondin motifs 5.	-6.608	0.0468689	789	3615	1688.86
DB12432	CC-401	investigational	C22H24N6O	C(CN1CCCCC1)OC1=CC=CC(=C1)C1=NNC2=CC=C(C=C12)C1=NNC=N1		CC-401 has been used in trials studying the treatment of Myeloid Leukemia.	-6.78	0.00221345	528	5404	1689.17
DB07094	1-(2,2'-bithiophen-5-yl)methanamine	experimental	C9H9NS2	NCC1=CC=C(S1)C1=CC=CS1	LTA4H		-4.372	0.513606	7694	371	1689.52
DB09195	Lorpiprazole	approved	C21H26F3N5	[H][C@@]12CCC[C@]1([H])C1=NN=C(CCN3CCN(CC3)C3=CC=CC(=C3)C(F)(F)F)N1C2		Lorpiprazole is a serotonin antagonist and reuptake inhibitor used for the treatment of major depressive disorder.[A31634] It is a piperazinyl-triazole derivative.[T83]	-6.635	0.0341454	738	3875	1691.08
DB08175	(2E,4E)-11-METHOXY-3,7,11-TRIMETHYLDODECA-2,4-DIENOIC-ACID	experimental	C16H28O3	COC(C)(C)CCC[C@@](C)([H])C\C=C\C(\C)=C\C(O)=O	NCOA2,RXRB,NR1H3		-4.126	0.531091	8044	356	1692.24
DB02041	Isoluminol	experimental	C8H7N3O2	NC1=CC=C2C(=O)NNC(=O)C2=C1	tgt		-5.493	0.343658	4393	652	1692.41
DB08745	4-[[(1E)-2-(4-CHLOROPHENYL)ETHENYL]SULFONYL]-1-[[1-(4-PYRIDINYL)-4-PIPERIDINYL]METHYL]PIPERAZINONE	experimental	C23H27ClN4O3S	ClC1=CC=C(\C=C\S(=O)(=O)N2CCN(CC3CCN(CC3)C3=CC=NC=C3)C(=O)C2)C=C1	F10		-6.42	0.102206	1273	2250	1692.41
DB15407	Acalisib	investigational	C21H16FN7O	C[C@H](NC1=NC=NC2=C1NC=N2)C1=NC2=C(C=C(F)C=C2)C(=O)N1C1=CC=CC=C1		Acalisib is under investigation in clinical trial NCT01705847 (A Phase 1b Study Evaluating GS-9820 in Subjects With Lymphoid Malignancies).	-6.939	0.000823704	355	8073	1692.9
DB12445	Nitroaspirin	investigational	C16H13NO7	CC(=O)OC1=CC=CC=C1C(=O)OC1=CC=CC(CO[N+]([O-])=O)=C1		Nitroaspirin has been investigated for the treatment of Intermittent Claudication.	-5.226	0.40104	5363	535	1693.87
DB05973	Inosine-5'-sulfate	investigational	C10H12N4O8S	O[C@@H]1[C@@H](COS(O)(=O)=O)O[C@H]([C@@H]1O)N1C=NC2=C1N=CNC2=O			-6.156	0.153575	2080	1381	1694.84
DB13804	Benzylthiouracil	experimental	C11H10N2OS	O=C1NC(=S)NC(CC2=CC=CC=C2)=C1			-5.017	0.437964	6059	475	1696.47
DB07456	3-(1H-indol-3-yl)-4-(1-{2-[(2S)-1-methylpyrrolidinyl]ethyl}-1H-indol-3-yl)-1H-pyrrole-2,5-dione	experimental	C27H26N4O2	[H]N1C=C(C2=CC=CC=C12)C1=C(C(=O)N([H])C1=O)C1=CN(CC[C@H]2CCCN2C)C2=CC=CC=C12	PDPK1		-6.786	0.00212221	519	5549	1697.04
DB12001	Abemaciclib	approved; investigational	C27H32F2N8	CCN1CCN(CC2=CC=C(NC3=NC=C(F)C(=N3)C3=CC(F)=C4N=C(C)N(C(C)C)C4=C3)N=C2)CC1		Abemaciclib is an antitumor agent and dual inhibitor of cyclin-dependent kinases 4 (CDK4) and 6 (CDK6) that are involved in the cell cycle and promotion of cancer cell growth in case of unregulated activity. On September 28, 2017, FDA granted approval of abemaciclib treatment under the market name Verzenio for the treatment of HR-positive and HER2-negative advanced or metastatic breast cancer tha…	-6.877	0.00139384	409	7056	1698.79
DB02932	(R)-Bicalutamide	experimental	C18H14F4N2O4S	C[C@](O)(CS(=O)(=O)C1=CC=C(F)C=C1)C(=O)NC1=CC(=C(C=C1)C#N)C(F)(F)F	AR		-6.503	0.0815572	1032	2798	1699.28
DB15460	AGG-523	investigational	C28H29FN2O4	CC(C)(CC1=CC=C(F)C=C1)NC(=O)[C@H](CCC(O)=O)NC(=O)C1=CC=C(C=C1)C1=CC=CC=C1		AGG-523 is under investigation in clinical trial NCT00380900 (Study Evaluating the Safety, Tolerability, Pharmacokinetics and Pharmacodynamics of Multiple Ascending Doses in Healthy subjects and in subjects with osteoarthritis).	-6.943	0.000522739	344	8434	1703.32
DB03497	O-Sulfo-L-Serine	experimental	C3H7NO6S	[H][C@](N)(COS(O)(=O)=O)C(O)=O			-4.217	0.521202	7936	366	1704.28
DB06395	Abafungin	investigational	C21H22N4OS	CC1=CC=C(OC2=CC=CC=C2C2=CSC(N=C3NCCCN3)=N2)C(C)=C1			-6.373	0.110226	1391	2089	1704.64
DB14630	Tyramine-O-sulfate	experimental	C8H11NO4S	NCCC1=CC=C(OS(O)(=O)=O)C=C1			-4.56	0.490314	7338	397	1706.81
DB00461	Nabumetone	approved	C15H16O2	COC1=CC2=C(C=C1)C=C(CCC(C)=O)C=C2	PTGS2,PTGS1	Nabumetone was originally developed as a non-acidic non-steroidal anti-inflammatory drug (NSAID).[label] It was thought to avoid trapping of the drug in the stomach by making it unable to dissociate into ions which was believed to reduce GI toxicity by limiting local action.[A179077] While slightly reduced, possibly due to a degree of cyclooxygenase-2 selectivity (COX-2), nabumetone still produce…	-5.211	0.399489	5406	539	1707
DB08530	7-BENZYL-1,3-DIMETHYL-8-PIPERAZIN-1-YL-3,7-DIHYDRO-PURINE-2,6-DIONE	experimental	C18H23N6O2+	CN1C2=C(N(CC3=CC=CC=C3)C(=N2)N2CC[NH2+]CC2)C(=O)N(C)C1=O	DPP4		-6.135	0.156502	2159	1350	1707.23
DB06011	AMG-222	investigational	C32H39N9O3	[H][C@](C)(CC1(C2=NNN=N2)C2=CC=C(C=C2CCC2=CC(=CC=C12)C(=O)N(C)C)C(=O)N(C)C)NCC(=O)N1CCC[C@@]1([H])C#N			-6.16	0.150914	2068	1410	1707.59
DB00165	Pyridoxine	approved; investigational; nutraceutical; vet_approved	C8H11NO3	CC1=C(O)C(CO)=C(CO)C=N1	PDXK,PDXP,CBS,ALDH7A1	"Pyridoxine is the 4-methanol form of vitamin B6, an important water-soluble vitamin that is naturally present in many foods. As its classification as a vitamin implies, Vitamin B6 (and pyridoxine) are essential nutrients required for normal functioning of many biological systems within the body. While many plants and microorganisms are able to synthesize pyridoxine through endogenous biological …	-4.493	0.494684	7477	390	1707.64
DB08997	Dexetimide	withdrawn	C23H26N2O2	OC1=NC(=O)[C@@](CC1)(C1CCN(CC2=CC=CC=C2)CC1)C1=CC=CC=C1		"A muscarinic antagonist that has been used to treat neuroleptic-induced parkinsonism. Benzetimide is the (-)-enantimorph of dexetimide.	-6.555	0.063473	922	3163	1707.71
DB12052	Icariin	investigational	C33H40O15	COC1=CC=C(C=C1)C1=C(O[C@@H]2O[C@@H](C)[C@H](O)[C@@H](O)[C@H]2O)C(=O)C2=C(O)C=C(O[C@@H]3O[C@H](CO)[C@@H](O)[C@H](O)[C@H]3O)C(CC=C(C)C)=C2O1		Icariin has been investigated for the basic science of the Pharmacokinetic Profile of Icariin in Humans.	-6.863	0.00151427	428	6816	1708
DB09030	Vorapaxar	approved	C29H33FN2O4	[H][C@@]12C[C@]3([H])C[C@@H](CC[C@@]3([H])[C@H](\C=C\C3=CC=C(C=N3)C3=CC(F)=CC=C3)[C@]1([H])[C@@H](C)OC2=O)NC(=O)OCC		Vorapaxar is a tricyclic himbacine-derived selective inhibitor of protease activated receptor (PAR-1) indicated for reducing the incidence of thrombotic cardiovascular events in patients with a history of myocardial infarction (MI) or with peripheral arterial disease (PAD). By inhibiting PAR-1, a thrombin receptor expressed on platelets, vorapaxar prevents thrombin-related platelet aggregation.	-6.573	0.0586331	874	3338	1708.04
DB07715	Emodin	investigational	C15H10O5	CC1=CC2=C(C(O)=C1)C(=O)C1=C(C=C(O)C=C1O)C2=O	CSNK2A1,actIII,fabZ	Emodin has been investigated for the treatment of Polycystic Kidney.	-6.65	0.0222501	708	4123	1708.53
DB12173	Diphencyprone	investigational	C15H10O	O=C1C(=C1C1=CC=CC=C1)C1=CC=CC=C1		Diphencyprone has been used in trials studying the treatment and basic science of Melanoma, Ultraviolet Rays, Immunosuppression, Neoplasm Metastasis, and Hypersensitivity, Delayed, among others.	-5.741	0.261796	3521	830	1709.51
DB00973	Ezetimibe	approved	C24H21F2NO3	O[C@@H](CC[C@@H]1[C@H](N(C1=O)C1=CC=C(F)C=C1)C1=CC=C(O)C=C1)C1=CC=C(F)C=C1	SOAT1,NPC1L1,ANPEP	"Ezetimibe is a lipid-lowering compound that inhibits intestinal cholesterol and related phytosterol absorption. The discovery and research of this drug began in the early 1990's, where intravenous administration of radio-labelled compound in rats resulting in subsequent localization of the drug within enterocytes at the intestinal villus, leading to studies of investigating the effect of ezetimi…	-6.701	0.00262928	627	4663	1709.88
DB01405	Temafloxacin	withdrawn	C21H18F3N3O3	CC1CN(CCN1)C1=C(F)C=C2C(=O)C(=CN(C2=C1)C1=C(F)C=C(F)C=C1)C(O)=O	gyrA,parC	Temafloxacin is an antibiotic agent belonging to the fluoroquinolone drug class. It was first approved for use in the U.S. market in 1992, but was withdrawn shortly due to the reports of serious adverse reactions, such as allergic reactions and hemolyric anemia, resulting in three deaths.	-6.831	0.00180428	469	6239	1710.58
DB08705	6-(5-BROMO-2-HYDROXYPHENYL)-2-OXO-4-PHENYL-1,2-DIHYDROPYRIDINE-3-CARBONITRILE	experimental	C18H11BrN2O2	OC1=C(C=C(Br)C=C1)C1=CC(C2=CC=CC=C2)=C(C#N)C(=O)N1	PIM1		-6.358	0.114489	1443	2029	1711.1
DB11371	Alfaxalone	vet_approved	C21H32O3	[H][C@@]1(CC[C@@]2([H])[C@]3([H])CC[C@@]4([H])C[C@]([H])(O)CC[C@]4(C)[C@@]3([H])C(=O)C[C@]12C)C(C)=O		Alfaxalone, also known as alphaxalone or alphaxolone, is a neuroactive steroid and general anaesthetic. It is used in veterinary practice under the trade name Alfaxan, and is licensed for use in both dogs and cats. Along with alfadolone, it is also one of the constituents of anesthetic drug mixture althesin.	-6.722	0.00252398	599	4896	1712.51
DB00206	Reserpine	approved; investigational	C33H40N2O9	[H][C@]12C[C@@H](OC(=O)C3=CC(OC)=C(OC)C(OC)=C3)[C@H](OC)[C@@H](C(=O)OC)[C@@]1([H])C[C@@]1([H])N(CCC3=C1NC1=C3C=CC(OC)=C1)C2	SLC18A2	An alkaloid found in the roots of Rauwolfia serpentina and R. vomitoria. Reserpine inhibits the uptake of norepinephrine into storage vesicles resulting in depletion of catecholamines and serotonin from central and peripheral axon terminals. It has been used as an antihypertensive and an antipsychotic as well as a research tool, but its adverse effects limit its clinical use.	-6.12	0.157862	2202	1332	1712.62
DB02674	4-(2-Oxo-Hexahydro-Thieno[3,4-D]Imidazol-4-Yl)-Butyricacid	experimental	C9H14N2O3S	[H][C@]12CS[C@@]([H])(CCCC(O)=O)[C@@]1([H])NC(=O)N2	Not-Available		-5.054	0.425555	5928	495	1713
DB00150	Tryptophan	approved; nutraceutical; withdrawn	C11H12N2O2	N[C@@H](CC1=CNC2=C1C=CC=C2)C(O)=O	WARS2,trpS,WARS	An essential amino acid that is necessary for normal growth in infants and for nitrogen balance in adults. It is a precursor of indole alkaloids in plants. It is a precursor of serotonin (hence its use as an antidepressant and sleep aid). It can be a precursor to niacin, albeit inefficiently, in mammals.	-5.355	0.365875	4908	599	1714.61
DB06853	N-cycloheptylglycyl-N-(4-carbamimidoylbenzyl)-L-prolinamide	experimental	C22H33N5O2	[H][C@]1(CCCN1C(=O)CNC1CCCCCC1)C(=O)NCC1=CC=C(C=C1)C(N)=N	PRSS1,F2		-6.566	0.059934	892	3296	1714.65
DB02602	AL7182	experimental	C13H14N2O5S3	COC1=CC(=CC=C1)N1CCC2=C(SC(=C2)S(N)(=O)=O)S1(=O)=O	CA2		-5.647	0.285956	3815	771	1715.04
DB07767	Ferulic-acid	experimental	C10H10O4	COC1=C(O)C=CC(\C=C\C(O)=O)=C1	xynY,xynZ,Not-Available,slr0095		-4.912	0.451637	6367	462	1715.1
DB00740	Riluzole	approved; investigational	C8H5F3N2OS	NC1=NC2=C(S1)C=C(OC(F)(F)F)C=C2	SCN5A,SLC7A11	A glutamate antagonist (receptors, glutamate) used as an anticonvulsant (anticonvulsants) and to prolong the survival of patients with amyotrophic lateral sclerosis. Riluzole is marketed as Rilutek by Sanofi.	-5.574	0.314315	4076	722	1715.48
DB08572	4-{[4-AMINO-6-(CYCLOHEXYLMETHOXY)-5-NITROSOPYRIMIDIN-2-YL]AMINO}BENZAMIDE	experimental	C18H22N6O3	NC(=O)C1=CC=C(NC2=NC(OCC3CCCCC3)=C(N=O)C(N)=N2)C=C1	CCNA2,CDK2		-6.2	0.145538	1935	1521	1715.56
DB00382	Tacrine	approved; investigational; withdrawn	C13H14N2	NC1=C2CCCCC2=NC2=CC=CC=C12	ACHE,BCHE	A centerally active cholinesterase inhibitor that has been used to counter the effects of muscle relaxants, as a respiratory stimulant, and in the treatment of Alzheimer's disease and other central nervous system disorders. Tacrine has been discontinued for the United States market.	-5.563	0.318756	4111	716	1715.66
DB07020	N-{3-[5-(1H-1,2,4-triazol-3-yl)-1H-indazol-3-yl]phenyl}furan-2-carboxamide	experimental	C20H14N6O2	O=C(NC1=CC(=CC=C1)C1=NNC2=CC=C(C=C12)C1=NNC=N1)C1=CC=CO1	MAPK9		-6.822	0.00181559	476	6185	1715.83
DB00301	Flucloxacillin	approved; investigational	C19H17ClFN3O5S	[H][C@]12SC(C)(C)[C@@H](N1C(=O)[C@H]2NC(=O)C1=C(C)ON=C1C1=C(F)C=CC=C1Cl)C(O)=O	pbpA	Antibiotic analog of [cloxacillin].	-6.285	0.131756	1665	1769	1716.21
DB13756	Peruvoside	experimental	C30H44O9	CO[C@@H]1[C@@H](O)[C@H](C)O[C@@H](O[C@H]2CC[C@@]3(C=O)[C@H](CC[C@@H]4[C@@H]3CC[C@]3(C)[C@H](CC[C@]43O)C3=CC(=O)OC3)C2)[C@H]1O			-6.736	0.00240454	580	5080	1716.51
DB15405	FET-F-18	investigational	C11H14FNO3	N[C@@H](CC1=CC=C(OCC[18F])C=C1)C(O)=O		FET F-18 is under investigation in clinical trial NCT01756352 (FET-PET for Evaluation of Response of Recurrent GBM to Avastin).	-4.525	0.489051	7417	398	1718.13
DB08178	4-(4-methoxy-1H-pyrrolo[2,3-b]pyridin-3-yl)pyrimidin-2-amine	experimental	C12H11N5O	COC1=C2C(NC=C2C2=NC(N)=NC=C2)=NC=C1	CDK2,CCNA2		-5.616	0.296578	3926	752	1718.24
DB00717	Norethisterone	approved	C20H26O2	[H][C@@]12CC[C@@](O)(C#C)[C@@]1(C)CC[C@]1([H])[C@@]3([H])CCC(=O)C=C3CC[C@@]21[H]	PGR	Norethisterone (INN, BAN), also known as Norethindrone (USAN), is a synthetic progestational hormone with actions similar to those of progesterone but functioning as a more potent inhibitor of ovulation. It has weak estrogenic and androgenic properties. The hormone has been used in treating amenorrhea, functional uterine bleeding, endometriosis, and for contraception.	-6.944	0.000356175	343	8610	1718.5
DB02759	4-methyl-umbelliferyl-N-acetyl-chitobiose	experimental	C26H34N2O13	[H]N([C@H]1[C@H](O[C@@H]2[C@@H](CO)O[C@@H](OC3=CC4=C(C=C3)C(C)=CC(=O)O4)[C@H](N([H])C(C)=O)[C@H]2O)O[C@H](CO)[C@@H](O)[C@@H]1O)C(C)=O	LYZ		-6.919	0.000875817	372	7942	1718.84
DB07842	(2S)-2-(4-ethylphenoxy)-3-phenylpropanoic-acid	experimental	C17H18O3	[H][C@@](CC1=CC=CC=C1)(OC1=CC=C(CC)C=C1)C(O)=O	PPARG		-5.255	0.384781	5260	562	1719.34
DB03764	4-Hydroperoxy-2-Methoxy-Phenol	experimental	C7H8O4	COC1=CC(OO)=CC=C1O			-4.678	0.476412	7023	421	1719.5
DB00214	Torasemide	approved	C16H20N4O3S	CC(C)NC(=O)NS(=O)(=O)C1=C(NC2=CC=CC(C)=C2)C=CN=C1	SLC12A1	Torasemide is a high-ceiling loop diuretic.[A174463] Structurally, it is a pyridine-sulfnyl urea used as an antihypertensive agent.[A319] On the FDA records, torasemide was developed and first introduced by the company Teva Pharmaceuticals and FDA approved in 2002.[L5248] However, torasemide was first approved for clinical use by the FDA on 1993.[L5257]	-6.13	0.154749	2173	1363	1720.99
DB07632	5-(2-chlorophenyl)-1,3,4-thiadiazole-2-sulfonamide	experimental	C8H6ClN3O2S2	NS(=O)(=O)C1=NN=C(S1)C1=CC=CC=C1Cl	CA2		-5.034	0.426509	6002	494	1721.91
DB11963	Dacomitinib	approved; investigational	C24H25ClFN5O2	COC1=C(NC(=O)\C=C\CN2CCCCC2)C=C2C(NC3=CC(Cl)=C(F)C=C3)=NC=NC2=C1		"Dacomitinib, designed as (2E)-N-16-4-(piperidin-1-yl) but-2-enamide, is an oral highly selective quinazalone part of the second-generation tyrosine kinase inhibitors which are characterized by the irreversible binding at the ATP domain of the epidermal growth factor receptor family kinase domains.[A40009]	-6.841	0.0016282	451	6575	1722.01
DB12888	Ezutromid	investigational	C19H15NO3S	CCS(=O)(=O)C1=CC=C2OC(=NC2=C1)C1=CC=C2C=CC=CC2=C1		Ezutromid has been investigated for the treatment of Muscular Dystrophy, Duchenne.	-6.31	0.126077	1594	1861	1722.33
DB07134	5-(4-CHLORO-5-PHENYL-3-THIENYL)-1,2,5-THIADIAZOLIDIN-3-ONE-1,1-DIOXIDE	experimental	C12H9ClN2O3S2	ClC1=C(SC=C1N1CC(=O)NS1(=O)=O)C1=CC=CC=C1	PTPN1		-5.827	0.225698	3257	911	1722.54
DB04702	S-[(2E)-3,7-DIMETHYLOCTA-2,6-DIENYL]-TRIHYDROGENTHIODIPHOSPHATE	experimental	C10H20O6P2S	[H]\C(CSP(O)(=O)OP(O)(O)=O)=C(\C)CCC=C(C)C	Not-Available		-4.512	0.489045	7444	399	1723.41
DB00139	Succinic-acid	approved; nutraceutical	C4H6O4	OC(=O)CCC(O)=O	SLC13A2,SLC13A1,SUCLG2,SDHD,P4HA2,PLOD3,BBOX1,P4HA1,SDHB,ALDH5A1,SDHC,SUCLG1,OXCT1,PLOD1,ASPH,LEPRE1,LEPREL1,LEPREL2,SUCNR1,OXCT2,TMLHE,SUCLA2,SLC25A10,SDHA,HSD17B6,SLC13A3	A water-soluble, colorless crystal with an acid taste that is used as a chemical intermediate, in medicine, the manufacture of lacquers, and to make perfume esters. It is also used in foods as a sequestrant, buffer, and a neutralizing agent. (Hawley's Condensed Chemical Dictionary, 12th ed, p1099; McGraw-Hill Dictionary of Scientific and Technical Terms, 4th ed, p1851)	-4.01	0.521939	8183	363	1723.49
DB02957	Orotidine-5'-Monophosphate	experimental	C10H13N2O11P	O[C@H]1[C@@H](O)[C@@H](O[C@@H]1COP(O)(O)=O)N1C(=O)NC(=O)C=C1C(O)=O			-6.506	0.0787309	1024	2903	1724.14
DB07635	bis(4-hydroxyphenyl)methanone	experimental	C13H10O3	OC1=CC=C(C=C1)C(=O)C1=CC=C(O)C=C1	cyp51		-5.128	0.405813	5668	525	1725.02
DB08960	Hexamethonium	experimental	C12H30N2+2	C[N+](C)(C)CCCCCC[N+](C)(C)C		A nicotinic cholinergic antagonist often referred to as the prototypical ganglionic blocker. It is poorly absorbed from the gastrointestinal tract and does not cross the blood-brain barrier. It has been used for a variety of therapeutic purposes including hypertension but, like the other ganglionic blockers, it has been replaced by more specific drugs for most purposes, although it is widely used…	-3.431	0.539092	8555	348	1725.44
DB08497	(1S)-2-oxo-1-phenyl-2-[(1,3,4-trioxo-1,2,3,4-tetrahydroisoquinolin-5-yl)amino]ethyl-acetate	experimental	C19H14N2O6	[H][C@@](OC(C)=O)(C(=O)NC1=CC=CC2=C1C(=O)C(=O)NC2=O)C1=CC=CC=C1	CASP3		-6.055	0.163638	2415	1235	1727
DB01422	Nitroxoline	experimental	C9H6N2O3	OC1=C2N=CC=CC2=C(C=C1)[N+]([O-])=O	METAP1,Not-Available,Not-Available	Nitroxoline is a urinary antibacterial agent active against susceptible gram-positive and gram-negative organisms commonly found in urinary tract infections. It is a hydroxyquinoline derivative unrelated to other classes of drugs.[A179251] Nitroxoline is active against bacterial gyrases.	-4.892	0.447349	6421	465	1727.94
DB03978	Tyrosinal	experimental	C9H11NO2	[H][C@](N)(CC1=CC=C(O)C=C1)C=O	tyrS,pcp,YARS,YARS		-4.419	0.493017	7623	392	1728.65
DB12635	Aleplasinin	investigational	C28H27NO3	CC1=CC=CC(=C1)C1=CC=C2N(CC3=CC=C(C=C3)C(C)(C)C)C=C(C(=O)C(O)=O)C2=C1		Aleplasinin has been investigated in Alzheimer Disease.	-6.943	0.000297784	345	8667	1729.19
DB08186	(3E)-4-(1-METHYL-1H-INDOL-3-YL)BUT-3-EN-2-ONE	experimental	C13H13NO	CN1C=C(\C=C\C(C)=O)C2=CC=CC=C12	KAT2B		-4.767	0.463176	6769	442	1729.71
DB02647	N-(5-Cyclopropyl-1h-Pyrazol-3-Yl)Benzamide	experimental	C13H13N3O	O=C(NC1=CC(=NN1)C1CC1)C1=CC=CC=C1	CDK2		-5.385	0.353703	4797	624	1730.12
DB07142	5-[(3R)-3-(5-methoxy-3',5'-dimethylbiphenyl-3-yl)but-1-yn-1-yl]-6-methylpyrimidine-2,4-diamine	experimental	C24H26N4O	[H][C@](C)(C#CC1=C(C)N=C(N)N=C1N)C1=CC(OC)=CC(=C1)C1=CC(C)=CC(C)=C1	DHFR,dfrB		-6.597	0.0436105	813	3685	1730.87
DB00276	Amsacrine	approved; investigational	C21H19N3O3S	COC1=C(NC2=C3C=CC=CC3=NC3=CC=CC=C23)C=CC(NS(C)(=O)=O)=C1	Not-Available,TOP2A,KCNH2	Aminoacridine derivative that is a potent intercalating antineoplastic agent. It is effective in the treatment of acute leukemias and malignant lymphomas, but has poor activity in the treatment of solid tumors. It is frequently used in combination with other antineoplastic agents in chemotherapy protocols. It produces consistent but acceptable myelosuppression and cardiotoxic effects.	-6.234	0.13869	1818	1648	1730.91
DB08657	2-(4-(2-((3-(5-(PYRIDIN-2-YLTHIO)THIAZOL-2-YL)UREIDO)METHYL)-1H-IMIDAZOL-4-YL)PHENOXY)ACETIC-ACID	experimental	C21H18N6O4S2	OC(=O)COC1=CC=C(C=C1)C1=CNC(CNC(=O)NC2=NC=C(SC3=NC=CC=C3)S2)=N1	fabK		-6.296	0.128752	1632	1837	1731.47
DB00711	Diethylcarbamazine	approved; investigational; vet_approved	C10H21N3O	CCN(CC)C(=O)N1CCN(C)CC1	ALOX5,PTGS1	An anthelmintic used primarily as the citrate in the treatment of filariasis, particularly infestations with Wucheria bancrofti or Loa loa.	-4.364	0.495118	7708	389	1731.59
DB12200	Tivantinib	investigational	C23H19N3O2	O=C1NC(=O)[C@H]([C@@H]1C1=CNC2=CC=CC=C12)C1=CN2CCCC3=C2C1=CC=C3		Tivantinib has been investigated in Solid Tumors.	-6.745	0.0022598	564	5328	1733.49
DB00253	Medrysone	approved	C22H32O3	[H][C@@]12CC[C@H](C(C)=O)[C@@]1(C)C[C@H](O)[C@@]1([H])[C@@]2([H])C[C@H](C)C2=CC(=O)CC[C@]12C	NR3C1	Medrysone is a corticosteroid used in ophthalmology.	-6.21	0.144168	1904	1579	1733.9
DB00914	Phenformin	approved; investigational; withdrawn	C10H15N5	NC(=N)NC(=N)NCCC1=CC=CC=C1	PRKAA1,KCNJ8	A biguanide hypoglycemic agent with actions and uses similar to those of metformin. Although it is generally considered to be associated with an unacceptably high incidence of lactic acidosis, often fatal, it is still available in some countries. (From Martindale, The Extra Pharmacopoeia, 30th ed, p290)	-5.599	0.292659	3977	757	1735.1
DB06140	SUVN-502	investigational	C21H24BrN3O3S	COC1=CC=C2N(C=C(CN3CCN(C)CC3)C2=C1)S(=O)(=O)C1=CC=CC=C1Br		SUVN-502 is a novel, potent, safe, highly selective and orally active antagonist at a central nervous system serotonin receptor site 5-HT6 intended for treatment of cognitive disorders such as Alzheimer???Â?Âs and Schizophrenia, an unmet medical need.	-6.18	0.147551	2006	1501	1735.23
DB00223	Diflorasone	approved	C22H28F2O5	[H][C@@]12C[C@H](C)[C@](O)(C(=O)CO)[C@@]1(C)C[C@H](O)[C@@]1(F)[C@@]2([H])C[C@H](F)C2=CC(=O)C=C[C@]12C	NR3C1	Diflorasone is a topical corticosteroid used to treat itching and inflammation of the skin.	-6.141	0.15071	2135	1413	1736.88
DB13561	Clobenzorex	experimental	C16H18ClN	C[C@@H](CC1=CC=CC=C1)NCC1=CC=CC=C1Cl			-5.044	0.420637	5964	506	1737.18
DB02455	Fluoresceinylthioureido	experimental	C23H18N2O5S	[H]N(CC)C(=S)N([H])C1=CC=C(C(=C1)C(O)=O)C1=C2C=CC(=O)C=C2OC2=C1C=CC(O)=C2			-6.118	0.154445	2203	1371	1737.9
DB12869	Eliprodil	investigational	C20H23ClFNO	OC(CN1CCC(CC2=CC=C(F)C=C2)CC1)C1=CC=C(Cl)C=C1		Eliprodil has been used in trials studying the treatment of Parkinson Disease and Movement Disorders.	-6.273	0.131247	1701	1776	1738.1
DB06134	SNS-314	investigational	C18H15ClN6OS2	ClC1=CC=CC(NC(=O)NC2=NC=C(CCNC3=C4SC=CC4=NC=N3)S2)=C1		SNS-314 is a potent and selective inhibitor of Aurora kinases A, B, and C. Proliferating cells treated with SNS-314 bypass the mitotic spindle checkpoint and fail to undergo cytokinesis, leading to multiple rounds of endoreduplication and eventually cell death. SNS-314 inhibits tumor growth in a variety of preclinical models, and it is now being tested in single agent Phase 1 studies in patients …	-6.168	0.148312	2040	1483	1739.34
DB03780	2-Aminoquinazolin-4(3h)-One	experimental	C8H7N3O	NC1=NC2=CC=CC=C2C(=O)N1	tgt		-5.452	0.338375	4550	669	1744.69
DB09298	Silibinin	experimental; investigational	C25H22O10	[H][C@@]1(OC2=C(O[C@@H]1CO)C=CC(=C2)[C@@]1([H])OC2=C(C(O)=CC(O)=C2)C(=O)[C@@H]1O)C1=CC(OC)=C(O)C=C1		Silibinin is the major active constituent of silymarin, a standardized extract of the milk thistle seeds, containing a mixture of flavonolignans consisting of silibinin, isosilibinin, silicristin, silidianin and others. Silibinin is presented as a mixture of two diastereomers, silybin A and silybin B, which are found in an approximately equimolar ratio. Both in vitro and animal research suggest t…	-6.821	0.00174839	480	6346	1745.3
DB14822	SB-649868	investigational	C26H24FN3O3S	CC1=NC(C(=O)N2CCCC[C@H]2CNC(=O)C2=CC=CC3=C2C=CO3)=C(S1)C1=CC=C(F)C=C1		SB-649868 is under investigation in clinical trial NCT01030939 (Study to Investigate Safety, Tolerability, Pharmacokinetics and Cardiac Function After Repeat Doses of SB-649868 in Healthy-volunteers).	-6.851	0.00147164	443	6893	1747.46
DB05585	Verubulin	investigational	C17H17N3O	COC1=CC=C(C=C1)N(C)C1=NC(C)=NC2=C1C=CC=C2		Antineoplastic; a small-molecule inhibitor of microtubule formation that is not a substrate for multidrug resistance pumps.	-5.601	0.288019	3973	769	1747.92
DB08214	4-(1H-IMIDAZOL-1-YL)PHENOL	experimental	C9H8N2O	OC1=CC=C(C=C1)N1C=CN=C1	NOS2		-4.473	0.485116	7509	407	1748.19
DB11577	Indigotindisulfonic-acid	approved	C16H10N2O8S2	OS(=O)(=O)C1=CC2=C(N\C(C2=O)=C2\NC3=C(C=C(C=C3)S(O)(=O)=O)C2=O)C=C1		"Indolesulfonic acid is a blue-colored dye used a marker in urological procedures, also known as _indigo carmine_ [L2219].	-6.743	0.00222534	567	5394	1748.83
DB00959	Methylprednisolone	approved; vet_approved	C22H30O5	[H][C@@]12CC[C@](O)(C(=O)CO)[C@@]1(C)C[C@H](O)[C@@]1([H])[C@@]2([H])C[C@H](C)C2=CC(=O)C=C[C@]12C	NR3C1	A prednisolone derivative with similar anti-inflammatory action.	-6.681	0.00265569	666	4595	1749.36
DB08797	Salicylamide	approved	C7H7NO2	NC(=O)C1=CC=CC=C1O		Salicylamide is the common name for the substance o-hydroxybenzamide, or amide of salicyl. Salicylamide is a non-prescription drug with analgesic and antipyretic properties. It has similar medicinal uses to aspirin. Salicylamide is used in combination with both aspirin and caffeine in the over-the-counter pain remedies	-4.777	0.457454	6742	454	1749.53
DB07803	2-phenyl-1H-imidazole-4-carboxylic-acid	experimental	C10H8N2O2	OC(=O)C1=CNC(=N1)C1=CC=CC=C1	ampC		-5.049	0.412312	5944	515	1749.62
DB11863	Alvelestat	investigational	C25H22F3N5O4S	CN1N=CC=C1C1=C(C)N(C2=CC=CC(=C2)C(F)(F)F)C(=O)C(=C1)C(=O)NCC1=NC=C(C=C1)S(C)(=O)=O		Alvelestat has been investigated for the basic science of Chronic Obstructive Pulmonary Disease.	-6.815	0.00179812	489	6261	1749.75
DB13631	Methoserpidine	experimental	C33H40N2O9	CO[C@H]1[C@@H](C[C@@H]2CN3CCC4=C(NC5=CC=C(OC)C=C45)[C@H]3C[C@@H]2[C@@H]1C(=O)OC)OC(=O)C1=CC(OC)=C(OC)C(OC)=C1			-6.762	0.00209551	546	5615	1750.94
DB03061	(R)-N-(1-Methyl-Hexyl)-Formamide	experimental	C8H17NO	CCCCC[C@H](C)NC=O	ADH1C		-3.941	0.512834	8251	372	1751.96
DB04448	2,4-Difluorobenzyl-Alcohol-2,4-Difluoro-1-(Hydroxymethyl)Benzene	experimental	C7H6F2O	OCC1=CC=C(F)C=C1F	ADH1C		-4.912	0.4324	6368	483	1753.78
DB08478	N-[2-Chloro-5-(trifluoromethyl)phenyl]imidodicarbonimidic-diamide	experimental	C9H9ClF3N5	[H]N([H])C(\N=C(N([H])[H])N([H])[H])=N/C1=C(Cl)C=CC(=C1)C(F)(F)F	TYMS		-5.977	0.167346	2714	1136	1755.88
DB09053	Ibrutinib	approved	C25H24N6O2	NC1=NC=NC2=C1C(=NN2[C@@H]1CCCN(C1)C(=O)C=C)C1=CC=C(OC2=CC=CC=C2)C=C1		Ibrutinib is a small molecule that acts as an irreversible potent inhibitor of Burton's tyrosine kinase. It is designated as a targeted covalent drug and it presents a very promising activity in B cell malignancies.[A32299] Ibrutinib was developed by Pharmacyclics Inc and in November 2013 was FDA-approved for the treatment of mantle cell lymphoma. Later, in February 2014, ibrutinib was approved f…	-6.559	0.0560927	912	3381	1755.98
DB00437	Allopurinol	approved	C5H4N4O	OC1=NC=NC2=C1C=NN2	XDH	"Gout is a disease that occurs by the deposition of monosodium urate crystals (MSU) in body tissues, especially around joints [A175942]. This disease has been well-documented in historical medical records and appears in the biographies of several prominent, historically recognized individuals [A175942].	-4.598	0.474016	7241	426	1756.32
DB03386	4-Fluorotryptophane	experimental	C11H11FN2O2	N[C@@H](CC1=CNC2=C1C(F)=CC=C2)C(O)=O			-5.478	0.329141	4465	691	1756.51
DB07304	5-[2-(TRIFLUOROMETHOXY)PHENYL]-2-FUROIC-ACID	experimental	C12H7F3O4	OC(=O)C1=CC=C(O1)C1=C(OC(F)(F)F)C=CC=C1	map		-5.484	0.327191	4433	696	1756.52
DB03165	2-Dimethylamino-Ethyl-Diphosphate	experimental	C4H13NO7P2	CN(C)CCO[P@](O)(=O)OP(O)(O)=O	idi		-4.251	0.493865	7893	391	1756.75
DB02882	Cyanocinnoline	experimental	C24H20N4	NCC1=C(N=CC=C(C2=CC=CC=C2)C2=CC=CC=C2)C2=CC=CC=C2N=N1			-6.454	0.0867067	1164	2652	1756.97
DB08182	4-(4-propoxy-1H-pyrrolo[2,3-b]pyridin-3-yl)pyrimidin-2-amine	experimental	C14H15N5O	CCCOC1=C2C(NC=C2C2=NC(N)=NC=C2)=NC=C1	CDK2,CCNA2		-5.734	0.243041	3547	871	1757.68
DB08950	Indoramin	withdrawn	C22H25N3O	OC(=NC1CCN(CCC2=CNC3=CC=CC=C23)CC1)C1=CC=CC=C1		Indoramin is a discontinued piperidine antiadrenergic drug with the trade names Baratol and Doralese. It is a selective alpha-1 adrenergic antagonist with no reflex tachycardia and direct myocardial depression action.	-6.492	0.0783446	1053	2934	1757.7
DB12689	Azeliragon	investigational	C32H38ClN3O2	CCCCC1=NC(=CN1C1=CC=C(OC2=CC=C(Cl)C=C2)C=C1)C1=CC=C(OCCCN(CC)CC)C=C1		Azeliragon has been used in trials studying the treatment of Alzheimer's Disease.	-6.015	0.164858	2577	1199	1757.79
DB15588	Ursolic-acid	experimental	C30H48O3	[H][C@@]12[C@@H](C)[C@H](C)CC[C@@]1(CC[C@]1(C)C2=CC[C@]2([H])[C@@]3(C)CC[C@H](O)C(C)(C)[C@]3([H])CC[C@@]12C)C(O)=O			-6.848	0.00145283	446	6929	1757.93
DB04915	Idronoxil	investigational	C15H12O3	OC1=CC=C(C=C1)C1=CC2=C(OC1)C=C(O)C=C2		Idronoxil is a substance that is being studied in the treatment of cancer. It belongs to the family of drugs called signal transduction inhibitors.	-5.843	0.206444	3216	962	1758.92
DB12854	BMS-908662	investigational	C24H19ClN4O4	COC(=O)NC1=NC2=CC(=CC=C2N1)C1(O)N(C(=O)C2=CC=CC=C12)C1=CC(Cl)=CC=C1C		BMS-908662 has been used in trials studying the treatment of Melanoma and Colorectal Cancer.	-6.748	0.00215921	561	5523	1760.23
DB00450	Droperidol	approved; vet_approved	C22H22FN3O2	FC1=CC=C(C=C1)C(=O)CCCN1CCC(=CC1)N1C(=O)NC2=CC=CC=C12	DRD2,ADRA1A	A butyrophenone with general properties similar to those of haloperidol. It is used in conjunction with an opioid analgesic such as fentanyl to maintain the patient in a calm state of neuroleptanalgesia with indifference to surroundings but still able to cooperate with the surgeon. It is also used as a premedicant, as an antiemetic, and for the control of agitation in acute psychoses. (From Marti…	-6.418	0.0952073	1277	2427	1760.48
DB06871	17-METHYL-17-ALPHA-DIHYDROEQUILENIN	experimental	C19H22O2	[H][C@@]12CC[C@@](C)(O)[C@@]1(C)CCC1=C2C=CC2=CC(O)=CC=C12	ESR1,NCOA2		-6.556	0.0570814	921	3368	1761.23
DB09216	Tolfenamic-acid	approved; investigational	C14H12ClNO2	CC1=C(Cl)C=CC=C1NC1=CC=CC=C1C(O)=O		Tolfenamic acid, with the formula N-(2-methyl-3-chlorphenyl)-anthranilic acid, is a nonsteroidal anti-inflammatory agent.[A31824] It was discovered by scientists at Medica Pharmaceutical Company in Finland. It is used in the UK as a treatment for migraine under the name of Clotam.[L1292] In the US, it presents a Status class I by the FDA. By the European Medicine Agency, it was granted in 2016 wi…	-5.861	0.200007	3146	986	1761.24
DB08131	2-{4-[2-(2-AMINO-4-OXO-4,7-DIHYDRO-3H-PYRROLO[2,3-D]PYRIMIDIN-5-YL)-ETHYL]-BENZOYLAMINO}-3-METHYL-BUTYRIC-ACID	experimental	C20H23N5O4	[H][C@](NC(=O)C1=CC=C(CCC2=CNC3=C2C(=O)NC(N)=N3)C=C1)(C(C)C)C(O)=O	thyA		-6.658	0.0109463	700	4433	1761.56
DB03796	Palmitic-Acid	approved	C16H32O2	CCCCCCCCCCCCCCCC(O)=O	PMP2,LALBA,PAEP,HNF4G,Not-Available,CYP2C8,TRAPPC3,TM_1468,RHO,SEC14L2,PPT1	A common saturated fatty acid found in fats and waxes including olive oil, palm oil, and body lipids.	-3.652	0.514611	8455	368	1763.93
DB08263	N-(carboxycarbonyl)-D-phenylalanine	experimental	C11H11NO5	[H][C@](CC1=CC=CC=C1)(NC(=O)C(O)=O)C(O)=O	HIF1AN	N-(carboxycarbonyl)-D-phenylalanine is a solid. This compound belongs to the n-acyl-alpha amino acids. These are compounds containing an alpha amino acid which bears an acyl group at its terminal nitrogen atom. It targets the protein hypoxia-inducible factor 1-alpha inhibitor.	-5.033	0.410301	6009	518	1764.27
DB11663	Pictilisib	investigational	C23H27N7O3S2	CS(=O)(=O)N1CCN(CC2=CC3=C(S2)C(=NC(=N3)C2=C3C=NNC3=CC=C2)N2CCOCC2)CC1		Pictilisib has been used in trials studying the treatment of Solid Cancers, Breast Cancer, Advanced Solid Tumours, Metastatic Breast Cancer, and Non-Hodgkin's Lymphoma, Solid Cancers, among others.	-6.749	0.00211285	559	5577	1765.66
DB01061	Azlocillin	approved	C20H23N5O6S	[H][C@](NC(=O)N1CCNC1=O)(C(=O)N[C@@H]1C(=O)N2[C@@H](C(O)=O)C(C)(C)S[C@]12[H])C1=CC=CC=C1	pbpA	Azlocillin is a semisynthetic ampicillin-derived acylureido penicillin.	-6.708	0.00244217	619	5040	1766.28
DB06833	1-CYCLOHEXYL-N-{[1-(4-METHYLPHENYL)-1H-INDOL-3-YL]METHYL}METHANAMINE	experimental	C23H28N2	CC1=CC=C(C=C1)N1C=C(CNCC2CCCCC2)C2=CC=CC=C12	ESRRA		-6.532	0.0615476	969	3226	1768.05
DB01536	Androstenedione	experimental; illicit	C19H26O2	[H][C@@]12CCC(=O)[C@@]1(C)CC[C@@]1([H])[C@@]2([H])CCC2=CC(=O)CC[C@]12C	HSD17B1,HSD3B1,eryF,AKR1C3	A delta-4 C19 steroid that is produced not only in the testis, but also in the ovary and the adrenal cortex. Depending on the tissue type, androstenedione can serve as a precursor to testosterone as well as estrone and estradiol.	-6.054	0.159874	2416	1294	1768.14
DB13048	PAC-1	investigational	C23H28N4O2	OC1=C(\C=N\NC(=O)CN2CCN(CC3=CC=CC=C3)CC2)C=CC=C1CC=C		PAC-1 has been used in trials studying the treatment of Lymphoma, Melanoma, Solid Tumors, Breast Cancer, and Thoracic Cancers, among others.	-6.412	0.0952189	1292	2422	1768.96
DB02372	2,5-Dimethylpyrimidin-4-Amine	experimental	C6H9N3	CC1=CN=C(C)N=C1N			-4.476	0.479016	7505	418	1771.18
DB00339	Pyrazinamide	approved; investigational	C5H5N3O	NC(=O)C1=NC=CN=C1	fas	A pyrazine that is used therapeutically as an antitubercular agent.	-4.277	0.488959	7845	400	1771.44
DB01726	2-Aminophenol	experimental	C6H7NO	NC1=CC=CC=C1O	cobT		-4.437	0.482212	7584	414	1771.94
DB02736	Acetamide	experimental	C2H5NO	CC(N)=O	amiC		-2.802	0.52358	8684	362	1773.02
DB03362	N-Dimethyl-Lysine	experimental	C8H18N2O2	[H][C@](N)(CCCCN(C)C)C(O)=O			-3.876	0.508879	8318	378	1773.19
DB02273	2,6-Dimethyl-7-Octen-2-Ol	experimental	C10H20O	C[C@@H](CCCC(C)(C)O)C=C			-4.622	0.465032	7165	439	1773.54
DB03243	4-Fluorobenzylamine	experimental	C7H9FN+	[NH3+]CC1=CC=C(F)C=C1	PRSS1		-4.531	0.47427	7408	425	1774.37
DB14982	Miransertib	investigational	C27H24N6	NC1=NC=CC=C1C1=NC2=CC=C(N=C2N1C1=CC=C(C=C1)C1(N)CCC1)C1=CC=CC=C1		Miransertib is under investigation in clinical trial NCT01473095 (Phase 1 Dose Escalation Study of ARQ 092 in Adult Subjects With Advanced Solid Tumors and Recurrent Malignant Lymphoma).	-6.853	0.00132277	440	7158	1774.69
DB12134	Gepotidacin	investigational	C24H28N6O3	O=C1C=CC2=C3N1C[C@@H](CN1CCC(CC1)NCC1=CC4=C(OCCC4)C=N1)N3C(=O)C=N2		Gepotidacin has been used in trials studying the treatment of Gonorrhea, Infections, Bacterial, and Infections, Respiratory Tract.	-6.851	0.00136224	444	7108	1776.5
DB12705	Cenerimod	investigational	C25H31N3O5	CCC1=CC(=CC(C)=C1OC[C@@H](O)CO)C1=NOC(=N1)C1=CC(=NC(OC)=C1)C1CCCC1		Cenerimod has been used in trials studying the treatment of Systemic Lupus Erythematosus.	-6.02	0.163638	2558	1236	1778.11
DB07054	(2R)-1-(DIMETHYLAMINO)-3-{4-[(6-{[2-FLUORO-5-(TRIFLUOROMETHYL)PHENYL]AMINO}PYRIMIDIN-4-YL)AMINO]PHENOXY}PROPAN-2-OL	experimental	C22H23F4N5O2	[H][C@](O)(COC1=CC=C(NC2=NC=NC(NC3=C(F)C=CC(=C3)C(F)(F)F)=C2)C=C1)CN(C)C	CDK2		-6.612	0.0279496	780	4058	1779.11
DB12985	Quisinostat	investigational	C21H26N6O2	CN1C=C(CNCC2CCN(CC2)C2=NC=C(C=N2)C(=O)NO)C2=CC=CC=C12		Quisinostat has been used in trials studying the treatment of Lymphoma, Neoplasms, Myelodysplastic Syndromes, and Advanced or Refractory Leukemia.	-6.354	0.10526	1450	2185	1779.96
DB02251	O-Succinylbenzoate	experimental	C11H10O5	OC(=O)CCC(=O)C1=C(C=CC=C1)C(O)=O	Aaar,menC,Tfu_1410		-4.856	0.429765	6525	486	1780.77
DB01771	CRA_10991	experimental	C20H20ClN3O2	NC(=[NH2+])C1=C(Cl)C=C2NC(=CC2=C1)C1=CC=CC(OC2CCCC2)=C1[O-]	PRSS1		-6.818	0.00163251	485	6572	1785.33
DB07114	4-[(METHYLSULFONYL)AMINO]BENZOIC-ACID	experimental	C8H9NO4S	CS(=O)(=O)NC1=CC=C(C=C1)C(O)=O	ampC		-4.633	0.461754	7134	447	1785.75
DB08962	Glibornuride	investigational; withdrawn	C18H26N2O4S	CC1=CC=C(C=C1)S(=O)(=O)NC(=O)N[C@@H]1[C@H](O)[C@]2(C)CC[C@H]1C2(C)C		Glibornuride is a sulfonylurea-type anti-diabetic drug.	-6.489	0.0749562	1068	2986	1785.79
DB08543	1-[2-HYDROXY-3-(4-CYCLOHEXYL-PHENOXY)-PROPYL]-4-(2-PYRIDYL)-PIPERAZINE	experimental	C24H33N3O2	[H][C@@](O)(COC1=CC=C(C=C1)C1CCCCC1)CN1CCN(CC1)C1=CC=CC=N1	Not-Available		-6.101	0.15071	2256	1415	1786.68
DB04285	{4-[(2s,4e)-2-(1,3-Benzothiazol-2-Yl)-2-(1h-1,2,3-Benzotriazol-1-Yl)-5-Phenylpent-4-Enyl]Phenyl}(Difluoro)Methylphosphonic-Acid	experimental	C31H25F2N4O3PS	[H]\C(C[C@](CC1=CC=C(C=C1)C(F)(F)P(O)(O)=O)(N1N=NC2=CC=CC=C12)C1=NC2=CC=CC=C2S1)=C(\[H])C1=CC=CC=C1	PTPN1		-6.858	0.00120743	435	7339	1786.75
DB07362	1-(5-{2-[(1-methyl-1H-pyrazolo[4,3-d]pyrimidin-7-yl)amino]ethyl}-1,3-thiazol-2-yl)-3-[3-(trifluoromethyl)phenyl]urea	experimental	C19H17F3N8OS	CN1N=CC2=C1C(NCCC1=CN=C(NC(=O)NC3=CC=CC(=C3)C(F)(F)F)S1)=NC=N2	AURKA		-6.595	0.0335479	821	3891	1787.32
DB01758	3-Iodo-Tyrosine	experimental	C9H10INO3	N[C@@H](CC1=CC=C(O)C(I)=C1)C(O)=O	tyrS		-4.803	0.435236	6670	479	1787.44
DB09213	Dexibuprofen	approved; investigational	C13H18O2	CC(C)CC1=CC=C(C=C1)[C@H](C)C(O)=O		Dexibuprofen, S(+)-ibuprofen, is a non-steroidal anti-inflammatory drug (NSAID). It is a pharmacologically effective enantiomer of racemic ibuprofen that differs in physicochemical properties. It is proposed to be more pharmacologically active and tolerable with a better safety profile than ibuprofen due to higher concentration of active S enantiomer. Dexibuprofen has a slower dissolution rate in…	-5.11	0.386216	5727	558	1787.64
DB07296	(5Z)-3-(4-CHLOROPHENYL)-4-HYDROXY-5-(1-NAPHTHYLMETHYLENE)FURAN-2(5H)-ONE	experimental	C21H13ClO3	OC1=C(C(=O)O\C1=C/C1=CC=CC2=CC=CC=C12)C1=CC=C(Cl)C=C1	murB		-6.695	0.00247051	640	4999	1788.68
DB03276	4-[(10s,14s,18s)-18-(2-Amino-2-Oxoethyl)-14-(1-Naphthylmethyl)-8,17,20-Trioxo-7,16,19-Triazaspiro[5.14]Icos-11-En-10-Yl]Benzylphosphonic-Acid	experimental	C37H45N4O7P	NC(=O)C[C@@H]1NC(=O)C2(CCCCC2)NC(=O)C[C@H](\C=C\C[C@H](CNC1=O)CC1=CC=CC2=CC=CC=C12)C1=CC=C(C=C1)CP(O)(O)=O	GRB2		-6.87	0.00105141	417	7674	1788.87
DB01514	Furazabol	illicit	C20H30N2O2	[H][C@@]12CC[C@](C)(O)[C@@]1(C)CC[C@@]1([H])[C@@]2([H])CC[C@@]2([H])CC3=NON=C3C[C@]12C			-6.818	0.00160109	482	6658	1791.41
DB12769	Lometrexol	investigational	C21H25N5O6	[H][C@@](CCC(O)=O)(NC(=O)C1=CC=C(CC[C@@]2([H])CNC3=C(C2)C(O)=NC(=N)N3)C=C1)C(O)=O		Lometrexol has been used in trials studying the treatment of Lung Cancer, Drug/Agent Toxicity by Tissue/Organ, and Unspecified Adult Solid Tumor, Protocol Specific.	-6.732	0.00216602	585	5486	1791.45
DB03152	B-2-Octylglucoside	experimental	C14H28O6	[H][C@@]1(O)O[C@]([H])(CO)[C@@]([H])(O)[C@]([H])(O)[C@@]1([H])OCCCCCCCC	polA,aqpZ,TGM3,puhA,aqpZ,petB,petA,petC,RHO		-4.904	0.422053	6384	503	1791.97
DB08557	2-[(2-methoxyethyl)amino]-4-(4-oxo-1,2,3,4-tetrahydro-9H-carbazol-9-yl)benzamide	experimental	C22H23N3O3	COCCNC1=CC(=CC=C1C(N)=O)N1C2=C(C3=CC=CC=C13)C(=O)CCC2	HSP90AA1		-6.133	0.148312	2161	1486	1791.99
DB01619	Phenindamine	approved	C19H19N	CN1CCC2=C(C1)C(C1=CC=CC=C21)C1=CC=CC=C1	HRH1	"Phenindamine is an antihistamine. Phenindamine blocks the effects of the naturally occurring chemical histamine in your body. Antihistamines such as phenindamine appear to compete with histamine for histamine H1- receptor sites on effector cells. The antihistamines antagonize those pharmacological effects of histamine which are mediated through activation of H1- receptor sites and thereby reduce…	-6.085	0.152853	2313	1389	1792.42
DB12883	Eltoprazine	investigational	C12H16N2O2	C1CN(CCN1)C1=C2OCCOC2=CC=C1		Eltoprazine has been used in trials studying the treatment of Schizophrenia and Cognitive Impairment.	-4.852	0.426579	6533	493	1794.65
DB07119	1-CHLORO-6-(4-HYDROXYPHENYL)-2-NAPHTHOL	experimental	C16H11ClO2	OC1=CC=C(C=C1)C1=CC=C2C(C=CC(O)=C2Cl)=C1	NCOA1,ESR2		-5.888	0.176739	3052	1056	1795.25
DB07308	5-(2-CHLOROBENZYL)-2-FUROIC-ACID	experimental	C12H9ClO3	OC(=O)C1=CC=C(CC2=CC=CC=C2Cl)O1	map		-5.114	0.382324	5715	564	1795.34
DB04193	L-Homoserine	experimental	C4H9NO3	N[C@@H](CCO)C(O)=O			-3.992	0.492625	8202	393	1795.38
DB13386	Epimestrol	experimental	C19H26O3	COC1=CC=C2[C@H]3CC[C@]4(C)[C@H](O)[C@H](O)C[C@H]4[C@@H]3CCC2=C1			-6.563	0.0474709	904	3569	1796.21
DB08126	3-{[4-([amino(imino)methyl]aminosulfonyl)anilino]methylene}-2-oxo-2,3-dihydro-1H-indole	experimental	C16H15N5O3S	NC(=N)NS(=O)(=O)C1=CC=C(N\C=C2/C(=O)NC3=C2C=CC=C3)C=C1	CDK2		-6.825	0.00150396	473	6837	1798.31
DB08271	N-ISOBUTYL-N-[4-METHOXYPHENYLSULFONYL]GLYCYL-HYDROXAMIC-ACID	experimental	C13H20N2O5S	COC1=CC=C(C=C1)S(=O)(=O)N(CC(C)C)CC(=O)NO	MMP10,MMP12,MMP3,MMP20		-4.719	0.445644	6904	469	1799.44
DB09378	Fluprednisolone	approved	C21H27FO5	[H][C@@]12CC[C@](O)(C(=O)CO)[C@@]1(C)C[C@H](O)[C@@]1([H])[C@@]2([H])C[C@H](F)C2=CC(=O)C=C[C@]12C		A synthetic glucocorticoid with anti-inflammatory properties.	-6.64	0.00831715	727	4461	1800.87
DB03575	Phencyclidine	illicit	C17H25N	C1CCN(CC1)C1(CCCCC1)C1=CC=CC=C1	GRIN3A,SIGMAR1	A hallucinogen formerly used as a veterinary anesthetic, and briefly as a general anesthetic for humans. Phencyclidine is similar to ketamine in structure and in many of its effects. Like ketamine, it can produce a dissociative state. It exerts its pharmacological action through inhibition of NMDA receptors (receptors, N-methyl-D-aspartate). As a drug of abuse, it is known as PCP and Angel Dust.	-5.335	0.343979	4983	651	1801.09
DB04006	[2-Amino-6-(2,6-Difluoro-Benzoyl)-Imidazo[1,2-a]Pyridin-3-Yl]-Phenyl-Methanone	experimental	C21H13F2N3O2	NC1=C(N2C=C(C=CC2=N1)C(=O)C1=C(F)C=CC=C1F)C(=O)C1=CC=CC=C1	CDK2		-6.754	0.00198559	552	5877	1801.14
DB11878	Filibuvir	investigational	C29H37N5O3	CCC1=CC(CC[C@@]2(CC(O)=C(CC3=NN4C(=N3)N=C(C)C=C4C)C(=O)O2)C2CCCC2)=CC(CC)=N1		Filibuvir has been used in trials studying the treatment of Hepatitis, Hepatitis C, and Chronic Hepatitis C.	-6.791	0.00177932	516	6297	1802.57
DB07412	1-biphenyl-2-ylmethanamine	experimental	C13H13N	NCC1=C(C=CC=C1)C1=CC=CC=C1	DPP4		-5.112	0.37759	5723	568	1802.96
DB00784	Mefenamic-acid	approved	C15H15NO2	CC1=C(C)C(NC2=CC=CC=C2C(O)=O)=CC=C1	PTGS2,PTGS1	A non-steroidal anti-inflammatory agent with analgesic, anti-inflammatory, and antipyretic properties. It is an inhibitor of cyclooxygenase.	-5.668	0.24456	3747	868	1803.44
DB08114	5-benzyl-1,3-thiazol-2-amine	experimental	C10H10N2S	NC1=NC=C(CC2=CC=CC=C2)S1	PRKACA,PKIA		-4.457	0.468887	7548	431	1803.66
DB12649	Ibipinabant	investigational	C23H20Cl2N4O2S	CNC(=NS(=O)(=O)C1=CC=C(Cl)C=C1)N1C[C@@H](C(=N1)C1=CC=C(Cl)C=C1)C1=CC=CC=C1		Ibipinabant has been used in trials studying the treatment of Obesity and Obesity and Type 2 Diabetes.	-6.882	0.000809203	401	8115	1803.92
DB02773	(3-Chloro-4-Propoxy-Phenyl)-Acetic-Acid	experimental	C11H13ClO3	CCCOC1=CC=C(CC(O)=O)C=C1Cl	PTGS1		-4.647	0.454221	7100	459	1805.24
DB04393	Soneclosan	experimental	C12H8Cl2O2	OC1=C(OC2=CC=C(Cl)C=C2)C=CC(Cl)=C1	fabI		-5.274	0.35236	5207	626	1805.43
DB12924	Ozenoxacin	approved; investigational	C21H21N3O3	CNC1=NC=C(C=C1C)C1=CC=C2C(=O)C(=CN(C3CC3)C2=C1C)C(O)=O		"To date, ozenoxacin has been used in trials studying the treatment of impetigo.	-6.292	0.117025	1645	1982	1805.66
DB00411	Carbamoylcholine	approved	C6H15N2O2+	C[N+](C)(C)CCOC(N)=O	CHRM1,CHRM2,CHRNA2	A slowly hydrolyzed cholinergic agonist that acts at both muscarinic and nicotinic receptors.	-3.664	0.498653	8448	386	1805.8
DB12881	Indole-3-carbinol	investigational	C9H9NO	OCC1=CNC2=CC=CC=C12		Indole 3 Carbinol is under investigation in clinical trial NCT00033345 (Indole-3-Carbinol in Preventing Breast Cancer in Nonsmoking Women Who Are at High Risk For Breast Cancer).	-4.961	0.404587	6202	526	1806.17
DB12267	Brigatinib	approved; investigational	C29H39ClN7O2P	COC1=CC(=CC=C1NC1=NC=C(Cl)C(NC2=CC=CC=C2P(C)(C)=O)=N1)N1CCC(CC1)N1CCN(C)CC1		Brigatinib, originally named AP26113, is a reversible dual inhibitor of anaplastic lymphoma kinase (ALK) and epidermal growth factor receptor (EGFR). It presents selectivity against the mutant forms of EGFR compared to the wild-type.[A31311] It also exhibits selectivity against 9 different Crizotinib-resistant mutants of the EML4-ALK fusion gene, which is a pivotal player in the transformation of…	-6.86	0.00114322	433	7537	1806.52
DB00135	Tyrosine	approved; investigational; nutraceutical	C9H11NO3	N[C@@H](CC1=CC=C(O)C=C1)C(O)=O	TH,YARS2,YARS,TAT	A non-essential amino acid. In animals it is synthesized from phenylalanine. It is also the precursor of epinephrine; thyroid hormones; and melanin.	-4.69	0.446689	6991	467	1806.87
DB12186	SRT-2104	investigational	C26H24N6O2S2	CC1=C(SC(=N1)C1=CC=CN=C1)C(=O)NC1=CC=CC=C1C1=CN2C(CN3CCOCC3)=CSC2=N1		SRT2104 has been investigated for the basic science and treatment of Sepsis, PSORIASIS, Atrophy, Muscular, and Diabetes Mellitus, Type 2.	-6.843	0.00126098	450	7258	1807.24
DB02746	Phthalic-Acid	experimental	C8H6O4	OC(=O)C1=CC=CC=C1C(O)=O	nadC		-5.034	0.396685	6004	544	1807.26
DB09526	Hydroquinone	approved; investigational	C6H6O2	OC1=CC=C(O)C=C1		"Hydroquinone is a topical lightening product found in OTC products, and is used to correct skin discoloration associated with disorders of hyperpigmentation including melasma, post-inflammatory hyperpigmention, sunspots, and freckles. It can be used alone, but is more frequently found in combination with other agents such as alpha-hydroxy acids, corticosteroids, retinoids, or sunscreen.	-4.445	0.468638	7566	432	1807.9
DB02559	6-(Octahydro-1h-Indol-1-Ylmethyl)Decahydroquinazoline-2,4-Diamine	experimental	C17H33N5	[H][C@@]12CCN(C[C@@]3([H])CC[C@]4([H])N[C@@]([H])(N)N[C@@]([H])(N)[C@]4([H])C3)[C@@]1([H])CCCC2	DHFR,Not-Available		-6.209	0.135039	1906	1715	1807.98
DB11619	Gestrinone	approved	C21H24O2	[H][C@@]12CC[C@@](O)(C#C)[C@@]1(CC)C=CC1=C3CCC(=O)C=C3CC[C@@]21[H]		"Gestrinone, also known as ethylnorgestrienone, is a synthetic steroid of the 19-nortestosterone group that is marketed in Europe, Australia, and Latin America, though not the United States or Canada, and is used primarily in the treatment of endometriosis.	-6.725	0.00217612	597	5478	1808.42
DB06497	Aplaviroc	investigational	C33H43N3O6	[H][C@@]1(NC(=O)C2(CCN(CC3=CC=C(OC4=CC=C(C=C4)C(O)=O)C=C3)CC2)N(CCCC)C1=O)[C@H](O)C1CCCCC1		A spiro-diketo-piperazine; a potent noncompetitive allosteric antagonist of the CCR5 receptor with concomitantly potent antiviral effects for HIV-1.	-6.703	0.00231943	625	5234	1808.66
DB15358	JNJ-54175446	investigational	C18H13ClF4N6O	C[C@H]1N(CCC2=C1N=NN2C1=NC=C(F)C=N1)C(=O)C1=C(Cl)C(=CC=C1)C(F)(F)F		JNJ-54175446 is under investigation in clinical trial NCT02933762 (A Study in Healthy Participants to Evaluate the Effect of JNJ-54175446 on Amyloid Biomarkers and Cytokine Profiles in Cerebrospinal Fluid and Plasma).	-6.877	0.000849666	410	7986	1809.49
DB02701	Nicotinamide	approved; investigational	C6H6N2O	NC(=O)C1=CN=CC=C1	eta,LDHA,PARP1,SIRT5,BST1	An important compound functioning as a component of the coenzyme NAD. Its primary significance is in the prevention and/or cure of blacktongue and pellagra. Most animals cannot manufacture this compound in amounts sufficient to prevent nutritional deficiency and it therefore must be supplemented through dietary intake.	-4.293	0.477971	7818	419	1809.9
DB00310	Chlorthalidone	approved	C14H11ClN2O4S	NS(=O)(=O)C1=C(Cl)C=CC(=C1)C1(O)NC(=O)C2=CC=CC=C12	SLC12A1	"Chlorthalidone is a thiazide-like diuretic used for the treatment of hypertension and for management of edema caused by conditions such as heart failure or renal impairment. Chlorthalidone improves blood pressure and swelling by preventing water absorption from the kidneys through inhibition of the Na+/Cl?????symporter in the distal convoluted tubule cells in the kidney. The exact mechanism of c…	-6.235	0.130416	1816	1805	1810.49
DB07178	5-PENTYL-2-PHENOXYPHENOL	experimental	C17H20O2	CCCCCC1=CC(O)=C(OC2=CC=CC=C2)C=C1	inhA		-5.356	0.337058	4900	670	1811.91
DB08841	Tyramine	investigational; nutraceutical	C8H11NO	NCCC1=CC=C(O)C=C1		Tyramine (4-hydroxyphenethylamine; para-tyramine, mydrial or uteramin) is a naturally occurring monoamine compound and trace amine derived from the amino acid tyrosine. Tyramine acts by inducing the release of catecholamine. An important characteristic of this product is its impediment to cross the blood-brain barrier which restrains its side effects to only nonpsychoactive peripheral sympathomim…	-4.542	0.462911	7379	445	1812.09
DB12325	Idasanutlin	investigational	C31H29Cl2F2N3O4	COC1=CC(=CC=C1NC(=O)[C@@H]1N[C@@H](CC(C)(C)C)[C@@](C#N)([C@H]1C1=CC=CC(Cl)=C1F)C1=CC=C(Cl)C=C1F)C(O)=O		Idasanutlin has been used in trials studying the treatment of Neoplasms, Non-Hodgkin's Lymphoma, Leukemia, Myeloid, Acute, Recurrent Plasma Cell Myeloma, and Neoplasms, Leukemia, Acute Myeloid Leukemia.	-6.713	0.00224027	612	5368	1812.52
DB07496	1,3-DIPHENYLUREA	experimental	C13H12N2O	O=C(NC1=CC=CC=C1)NC1=CC=CC=C1	ephB		-5.308	0.345402	5094	645	1812.63
DB15273	VS-4718	investigational	C25H26F3N5O3	CNC(=O)C1=CC=CC=C1NC1=CC(NC2=C(OC)C=C(C=C2)N2CCOCC2)=NC=C1C(F)(F)F		VS-4718 is under investigation in clinical trial NCT02215629 (Dose Escalation Study in Acute Myeloid or B-Cell Acute Lymphoblastic Leukemia).	-6.866	0.000977499	422	7790	1813.11
DB08911	Trametinib	approved	C26H23FIN5O4	CN1C(=O)C(C)=C2N(C(=O)N(C3CC3)C(=O)C2=C1NC1=CC=C(I)C=C1F)C1=CC(NC(C)=O)=CC=C1		"Trametinib dimethyl sulfoxide is a kinase inhibitor. Each 1-mg tablet contains 1.127 mg trametinib dimethyl sulfoxide equivalent to 1 mg of trametinib non-solvated parent. FDA approved on May 29, 2013 [L2727].	-6.45	0.0815572	1176	2801	1814.93
DB02449	3-(1h-Indol-3-Yl)-2-[4-(4-Phenyl-Piperidin-1-Yl)-Benzenesulfonylamino]-Propionic-Acid	experimental	C28H29N3O4S	[H][C@@](CC1=CNC2=CC=CC=C12)(NS(=O)(=O)C1=CC=C(C=C1)N1CCC(CC1)C1=CC=CC=C1)C(O)=O	MMP3		-6.796	0.00168927	512	6434	1815
DB13089	Enoxolone	investigational	C30H46O4	[H][C@@]12C[C@](C)(CC[C@]1(C)CC[C@]1(C)C2=CC(=O)[C@]2([H])[C@@]3(C)CC[C@H](O)C(C)(C)[C@]3([H])CC[C@@]12C)C(O)=O		Enoxolone (glycyrrhetic acid) has been investigated for the basic science of Apparent Mineralocorticoid Excess (AME).	-6.67	0.00254065	681	4843	1816.06
DB07650	DECYL-FORMATE	experimental	C11H22O2	CCCCCCCCCCOC=O	fabH		-3.818	0.490967	8360	395	1817.2
DB03525	RU79073	experimental	C9H12NO4P	OP(O)(=O)OC1=C2NCCCC2=CC=C1	SRC		-4.949	0.403987	6244	529	1817.44
DB01243	Chloroxine	approved	C9H5Cl2NO	OC1=C(Cl)C=C(Cl)C2=C1N=CC=C2		Chloroxine is a synthetic antibacterial compound. Chloroxine is a compound used in some shampoos for the treatment of dandruff and seborrheic dermatitis of the scalp.	-5.011	0.396676	6073	545	1819.28
DB06429	Talnetant	investigational	C25H22N2O2	CCC(NC(=O)C1=C(O)C(=NC2=CC=CC=C12)C1=CC=CC=C1)C1=CC=CC=C1		Talnetant (SB-223,412) is a neurokinin 3 receptor antagonist developed by GlaxoSmithKline, which is being researched for several different functions, primarily for irritable bowel syndrome and as a potential antipsychotic drug for the treatment of schizophrenia.	-6.332	0.105919	1525	2171	1819.55
DB00121	Biotin	approved; investigational; nutraceutical	C10H16N2O3S	[H][C@]12CS[C@@H](CCCCC(O)=O)[C@@]1([H])NC(=O)N2	PCCB,HLCS,SLC5A6,MCCC2,ACACB,MCCC1,PC,PCCA,ACACA	A water-soluble, enzyme co-factor present in minute amounts in every living cell. It occurs mainly bound to proteins or polypeptides and is abundant in liver, kidney, pancreas, yeast, and milk.	-4.583	0.457162	7287	455	1820.87
DB02095	Isatin	experimental	C8H5NO2	O=C1NC2=CC=CC=C2C1=O	MAOB	Isatin is an indole derivative first obtained by Erdman and Laurent in 1841 as an oxidation product of Indigo dye with nitric acid and chromic acids. The compound is found in many plants and Schiff bases of Isatin are have been investigated for pharmaceutical applications.	-5.106	0.374417	5740	578	1821.46
DB12663	Letrazuril	investigational	C17H9Cl2FN4O2	FC1=CC=C(C=C1)C(C#N)C1=C(Cl)C=C(C=C1Cl)N1N=CC(=O)NC1=O		Letrazuril has been used in trials studying the treatment of HIV Infections and Cryptosporidiosis.	-5.893	0.168708	3032	1095	1822.1
DB02579	Acrylic-Acid	experimental	C3H4O2	OC(=O)C=C	bla	A ?Â?Â¡Ã,?Â??-unsaturated monocarboxylic acid that is ethene substituted by a carboxy group.	-3.063	0.502355	8650	384	1822.53
DB11263	Polydatin	approved	C20H22O8	OC[C@H]1O[C@@H](OC2=CC(O)=CC(\C=C\C3=CC=C(O)C=C3)=C2)[C@H](O)[C@@H](O)[C@@H]1O		Polydatin, or Piceid, is a natural precursor and glycoside form of resveratrol with a monocrystalline structure. While it is isolated from the bark of *Picea sitchensis* or *Polygonum cuspidatum*, polydatin may be detected in grape, peanut, hop cones, red wines, hop pellets, cocoa-containing products, chocolate products and many daily diets [A27226]. Polydatin possesses anti-inflammatory, immunor…	-6.656	0.00259898	701	4741	1823.03
DB01560	Cathinone	illicit	C9H11NO	C[C@H](N)C(=O)C1=CC=CC=C1		Cathinone is a monoamine alkaloid found in the shrub Catha edulis (Khat). Closely related to ephedrine, cathine and other amphetamines, it is probably the main contributor to the stimulant effect of Catha edulis. Cathinone differs from many other amphetamines in that its structure is a ketone. Other amphetamines to share this structure include the antidepressant bupropion and the stimulant methca…	-4.587	0.454421	7272	458	1824.99
DB00436	Bendroflumethiazide	approved	C15H14F3N3O4S2	NS(=O)(=O)C1=CC2=C(NC(CC3=CC=CC=C3)NS2(=O)=O)C=C1C(F)(F)F	SLC12A3,KCNMA1,CA1,CA2,CA4	A thiazide diuretic with actions and uses similar to those of hydrochlorothiazide. It has been used in the treatment of familial hyperkalemia, hypertension, edema, and urinary tract disorders. (From Martindale, The Extra Pharmacopoeia, 30th ed, p810)	-6.364	0.0990002	1424	2340	1825.42
DB01177	Idarubicin	approved	C26H27NO9	C[C@@H]1O[C@H](C[C@H](N)[C@@H]1O)O[C@H]1C[C@@](O)(CC2=C1C(O)=C1C(=O)C3=CC=CC=C3C(=O)C1=C2O)C(C)=O	Not-Available,TOP2A	An orally administered anthracycline antineoplastic. The compound has shown activity against breast cancer, lymphomas and leukemias, together with the potential for reduced cardiac toxicity.	-6.731	0.00206622	587	5677	1825.49
DB05239	Cobimetinib	approved; investigational	C21H21F3IN3O2	OC1(CN(C1)C(=O)C1=C(NC2=C(F)C=C(I)C=C2)C(F)=C(F)C=C1)[C@@H]1CCCCN1		Cobimetinib is an orally active, potent and highly selective small molecule inhibiting mitogen-activated protein kinase kinase 1 (MAP2K1 or MEK1), and central components of the RAS/RAF/MEK/ERK signal transduction pathway. It has been approved in Switzerland and the US, in combination with vemurafenib for the treatment of patients with unresectable or metastatic BRAF V600 mutation-positive melanom…	-6.888	0.000511753	395	8438	1825.65
DB07453	2-PHENYL-4H-BENZO[H]CHROMEN-4-ONE	experimental	C19H12O2	O=C1C=C(OC2=C1C=CC1=CC=CC=C21)C1=CC=CC=C1	CYP1A2		-6.719	0.0021401	602	5537	1825.73
DB08057	N-(2-chloro-6-methylphenyl)-8-[(3S)-3-methylpiperazin-1-yl]imidazo[1,5-a]quinoxalin-4-amine	experimental	C22H23ClN6	[H][C@]1(C)CN(CCN1)C1=CC=C2N=C(NC3=C(C)C=CC=C3Cl)C3=CN=CN3C2=C1	LCK		-6.852	0.00112357	441	7576	1827.84
DB07382	N~2~-1H-benzimidazol-5-yl-N~4~-(3-cyclopropyl-1H-pyrazol-5-yl)pyrimidine-2,4-diamine	experimental	C17H16N8	C1CC1C1=NNC(NC2=CC=NC(NC3=CC4=C(NC=N4)C=C3)=N2)=C1	ERN1		-6.641	0.00264938	725	4609	1827.98
DB02452	Thymidine-5'-Triphosphate	experimental	C10H17N2O14P3	CC1=CN([C@H]2C[C@H](O)[C@@H](COP(O)(=O)OP(O)(=O)OP(O)(O)=O)O2)C(=O)NC1=O	tmk,rmlA,rmlA2,4,rmlA,TK2,tdk,nrdE,TK1,NRDD		-6.047	0.154749	2450	1364	1828.06
DB12285	Verubecestat	investigational	C17H17F2N5O3S	CN1C(N)=N[C@@](C)(CS1(=O)=O)C1=CC(NC(=O)C2=CC=C(F)C=N2)=CC=C1F		"Verubecestat is under investigation for the treatment of Alzheimer's Disease, Prodromal Alzheimer's disease, and Amnestic Mild Cognitive Impairment.	-6.854	0.00109523	439	7621	1829.1
DB08174	5-CHLORO-N-((1R,2S)-2-(4-(2-OXOPYRIDIN-1(2H)-YL)BENZAMIDO)-CYCLOPENTYL)THIOPHENE-2-CARBOXAMIDE	experimental	C22H20ClN3O3S	[H][C@]1(CCC[C@]1([H])NC(=O)C1=CC=C(C=C1)N1C=CC=CC1=O)NC(=O)C1=CC=C(Cl)S1	F10		-6.88	0.000669185	405	8261	1829.13
DB00443	Betamethasone	approved; vet_approved	C22H29FO5	[H][C@@]12C[C@H](C)[C@](O)(C(=O)CO)[C@@]1(C)C[C@H](O)[C@@]1(F)[C@@]2([H])CCC2=CC(=O)C=C[C@]12C	NR3C1	A glucocorticoid given orally, parenterally, by local injection, by inhalation, or applied topically in the management of various disorders in which corticosteroids are indicated. Its lack of mineralocorticoid properties makes betamethasone particularly suitable for treating cerebral edema and congenital adrenal hyperplasia. (From Martindale, The Extra Pharmacopoeia, 30th ed, p724)	-6.368	0.0970347	1410	2378	1831.11
DB13877	Iniparib	investigational	C7H5IN2O3	NC(=O)C1=CC(=C(I)C=C1)[N+]([O-])=O			-4.651	0.443591	7093	473	1831.66
DB03736	2-Cyclopropylmethylenepropanal	experimental	C7H12O	[H][C@](C)(CC1CC1)C=O	REN		-3.489	0.491901	8527	394	1832.93
DB08307	2-{HYDROXY[2-NITRO-4-(TRIFLUOROMETHYL)PHENYL]METHYLENE}CYCLOHEXANE-1,3-DIONE	experimental	C14H10F3NO5	OC(C1=CC=C(C=C1[N+]([O-])=O)C(F)(F)F)=C1C(=O)CCCC1=O	hpd		-6.878	0.000668671	408	8272	1837.11
DB06609	Odiparcil	investigational	C15H16O6S	[H][C@@]1(O)CS[C@@]([H])(OC2=CC3=C(C=C2)C(C)=CC(=O)O3)[C@]([H])(O)[C@@]1([H])O			-5.807	0.189867	3319	1017	1837.23
DB12221	Canrenone	investigational	C22H28O3	[H][C@@]12CC[C@@]3(CCC(=O)O3)[C@@]1(C)CC[C@@]1([H])[C@@]2([H])C=CC2=CC(=O)CC[C@]12C		Canrenone has been used in trials studying the diagnostic of Heart Failure.	-6.837	0.00119529	458	7370	1837.24
DB12550	Taladegib	investigational	C26H24F4N6O	CN(C1CCN(CC1)C1=NN=C(C2=CC=NN2C)C2=CC=CC=C12)C(=O)C1=C(C=C(F)C=C1)C(F)(F)F		Taladegib has been used in trials studying the treatment of Solid Tumor, COLON CANCER, BREAST CANCER, Advanced Cancer, and Rhabdomyosarcoma, among others.	-6.883	0.000504044	400	8445	1837.93
DB09199	Netoglitazone	experimental	C21H16FNO3S	FC1=C(COC2=CC=C3C=C(CC4SC(=O)NC4=O)C=CC3=C2)C=CC=C1		Netoglitazone (MCC-555) is a hypoglycemic agent.	-6.574	0.0335479	868	3893	1838.24
DB01844	N,N-dimethylformamide	experimental	C3H7NO	CN(C)C=O	CELA1,REN		-2.42	0.495611	8713	388	1838.65
DB06624	Taranabant	investigational	C27H25ClF3N3O2	C[C@H](NC(=O)C(C)(C)OC1=CC=C(C=N1)C(F)(F)F)[C@@H](CC1=CC=C(Cl)C=C1)C1=CC=CC(=C1)C#N			-6.408	0.0899055	1307	2587	1838.81
DB12792	Boscalid	approved; experimental	C18H12Cl2N2O	ClC1=CC=C(C=C1)C1=C(NC(=O)C2=C(Cl)N=CC=C2)C=CC=C1		Boscalid has been investigated for the treatment of OSDI, Glaucoma, Staining, Schirmers, and Disease Severity, among others.	-6.122	0.144921	2195	1543	1840.35
DB01188	Ciclopirox	approved; investigational	C12H17NO2	CC1=CC(=O)N(O)C(=C1)C1CCCCC1	Not-Available	Ciclopirox olamine (used in preparations called Batrafen, Loprox, Mycoster, Penlac and Stieprox) is a synthetic antifungal agent for topical dermatologic treatment of superficial mycoses. In particular, the agent is especially effective in treating Tinea versicolor.	-4.914	0.401824	6356	533	1840.58
DB03866	Prostaglandin-G2	experimental	C20H32O6	[H][C@@](CCCCC)(OO)\C=C\[C@@]1([H])[C@@]2([H])C[C@]([H])(OO2)[C@]1([H])C\C=C/CCCC(O)=O	PTGS2	A cyclic endoperoxide intermediate produced by the action of CYCLOOXYGENASE on ARACHIDONIC ACID. It is further converted by a series of specific enzymes to the series 2 prostaglandins. [PubChem]	-4.723	0.426827	6896	492	1841.96
DB12732	Firategrast	investigational	C27H27F2NO6	CCOCC1=CC(OC)=C(C(OC)=C1)C1=CC=C(C[C@H](NC(=O)C2=C(F)C=CC=C2F)C(O)=O)C=C1		Firategrast has been used in trials studying the treatment of Multiple Sclerosis.	-6.037	0.156076	2498	1360	1843.17
DB01031	Ethinamate	approved; illicit; withdrawn	C9H13NO2	NC(=O)OC1(CCCCC1)C#C	CA1,CA2	Ethinamate is a short-acting sedative-hypnotic medication used to treat insomnia. Like many such similar medications, the regular use of ethinamate can result in the development of drug tolerance in a patient. Nevertheless, the medication itself is generally no longer effective after using it for greater than 7 days. Structurally, it does not resemble the barbituates, but it shares many effects w…	-5.338	0.333824	4975	683	1843.35
DB03412	6-hydroxy-L-norleucine	experimental	C6H13NO3	N[C@@H](CCCCO)C(O)=O	ansB		-3.846	0.484671	8342	408	1844.87
DB09015	Canrenoic-acid	approved; withdrawn	C22H30O4	[H][C@@]12CC[C@@](O)(CCC(O)=O)[C@@]1(C)CC[C@@]1([H])[C@@]2([H])C=CC2=CC(=O)CC[C@]12C		Canrenoic acid (as the salt potassium canrenoate) is an aldosterone antagonist. Like spironolactone, it is a prodrug, which is metabolized to canrenone in the body.	-6.498	0.0607246	1040	3273	1844.97
DB12394	Eleclazine	investigational	C21H16F3N3O3	FC(F)(F)OC1=CC=C(C=C1)C1=CC=C2OCCN(CC3=NC=CC=N3)C(=O)C2=C1		Eleclazine has been used in trials studying the treatment of LQT2 Syndrome, Long QT Syndrome, Ischemic Heart Disease, Ventricular Arrhythmia, and Long QT Syndrome Type 3, among others.	-6.861	0.000881926	430	7926	1846.13
DB02830	FR236913	experimental	C24H26N6O3	[H][C@](CO)(CCN1C=CC2=C1C=C(NC(=O)NCC1=CC=CC=C1)C=C2)N1C=NC(=C1)C(N)=O	ADA		-6.88	0.00049379	403	8458	1846.23
DB01786	D-Alanine	experimental	C3H7NO2	C[C@@H](N)C(O)=O	nprS,Not-Available	The D-enantiomer of alanine.	-3.53	0.487577	8509	401	1847.19
DB06902	4-(1-methyl-1-phenylethyl)phenol	experimental	C15H16O	CC(C)(C1=CC=CC=C1)C1=CC=C(O)C=C1	ESRRG		-5.561	0.262633	4118	829	1847.65
DB14769	Pamiparib	investigational	C16H15FN4O	C[C@]12CCCN1CC1=NNC(=O)C3=C4C(NC2=C14)=CC(F)=C3		Pamiparib is under investigation in clinical trial NCT03933761 (Pamiparib in Fusion Positive, Reversion Negative High Grade Serous Ovarian Cancer or Carcinosarcoma With BRCA1/2 Gene Mutations If Progression on Substrate Poly ADP Ribose Polymerase Inhibitbor (PARPI) or Chemotherapy).	-6.802	0.00152236	502	6803	1848
DB06155	Rimonabant	approved; investigational	C22H21Cl3N4O	CC1=C(N(N=C1C(=O)NN1CCCCC1)C1=C(Cl)C=C(Cl)C=C1)C1=CC=C(Cl)C=C1	CNR1	Rimonabant is an anorectic anti-obesity drug produced and marketed by Sanofi-Aventis. It is an inverse agonist for the cannabinoid receptor CB1. Its main avenue of effect is reduction in appetite. Rimonabant is the first selective CB1 receptor blocker to be approved for use anywhere in the world. Rimonabant is approved in 38 countries including the E.U., Mexico, and Brazil. It was rejected for ap…	-6.12	0.144717	2201	1553	1848.82
DB08881	Vemurafenib	approved	C23H18ClF2N3O3S	CCCS(=O)(=O)NC1=C(F)C(C(=O)C2=CNC3=NC=C(C=C23)C2=CC=C(Cl)C=C2)=C(F)C=C1		Vemurafenib is a competitive kinase inhibitor with activity against BRAF kinase with mutations like V600E.[A31269] It exerts its function by binding to the ATP-binding domain of the mutant BRAF.[A31270] Vemurafenib was co-developed by Roche and Plexxikon and it obtained its FDA approval on August 17, 2011, under the company Hoffmann La Roche. After approval, Roche in collaboration with Genentech …	-6.421	0.0855647	1266	2703	1849.86
DB07478	1,1'-BIPHENYL-3,4-DIOL	experimental	C12H10O2	OC1=C(O)C=C(C=C1)C1=CC=CC=C1	doxG		-5.315	0.335703	5064	676	1850.21
DB04316	D-[(N-Hydroxyamino)Carbonyl]Phenylalanine	experimental	C10H12N2O4	[H]N(O)C(=O)N([H])[C@H](CC1=CC=CC=C1)C(O)=O	CPA1		-5.267	0.342847	5225	656	1851.38
DB02538	N-[4-(2-Methylimidazo[1,2-a]Pyridin-3-Yl)-2-Pyrimidinyl]Acetamide	experimental	C14H13N5O	CC(=O)NC1=NC(=CC=N1)C1=C(C)N=C2C=CC=CN12	CDK2		-5.605	0.244884	3958	866	1851.39
DB06346	Fiboflapon	investigational	C38H43N3O4S	CCOC1=CC=C(C=N1)C1=CC=C(CN2C(CC(C)(C)C(O)=O)=C(SC(C)(C)C)C3=CC(OCC4=CC=C(C)C=N4)=CC=C23)C=C1			-6.267	0.115881	1719	2000	1854.18
DB08538	N-((2-aminopyrimidin-5-yl)methyl)-5-(2,6-difluorophenyl)-3-ethylpyrazolo[1,5-a]pyrimidin-7-amine	experimental	C19H17F2N7	CCC1=C2N=C(C=C(NCC3=CN=C(N)N=C3)N2N=C1)C1=C(F)C=CC=C1F	CDK2		-6.04	0.152853	2483	1386	1855.11
DB02761	S-Mercaptocysteine	experimental	C3H7NO2S2	N[C@@H](CSS)C(O)=O	sufS,MST,dtxR,c-des,sseA,hcp,TST,TTHA1028,glpE,hcp		-3.467	0.48573	8537	404	1857.13
DB04450	Heptyl-1-Thiohexopyranoside	experimental	C13H26O5S	[H][C@]1(CO)O[C@@]([H])(SCCCCCCC)[C@]([H])(O)[C@@]([H])(O)[C@]1([H])O	RHO,fpr,acpP,bioI		-4.559	0.445089	7339	470	1857.24
DB15279	CB-103	investigational	C15H18N2O	CC(C)(C)C1=CC=C(OC2=CC=C(N)C=N2)C=C1		CB-103 is under investigation in clinical trial NCT03422679 (Study of CB-103 in Adult Patients With Advanced or Metastatic Solid Tumours and Haematological Malignancies).	-5.25	0.343332	5281	654	1858.43
DB08547	PROGESTERONE-11-ALPHA-OL-HEMISUCCINATE	experimental	C25H34O6	[H][C@@]1(CC[C@@]2([H])[C@]3([H])CCC4=CC(=O)CC[C@]4(C)[C@@]3([H])[C@@]([H])(C[C@]12C)OC(=O)CCC(O)=O)C(C)=O	IGHG2		-6.061	0.149907	2394	1444	1859.28
DB09494	Cetyl-alcohol	approved	C16H34O	CCCCCCCCCCCCCCCCO		Cetyl alcohol, also known as 1-hexadecanol or n-hexadecyl alcohol, is a 16-C fatty alcohol with the chemical formula CH3(CH2)15OH. It can be produced from the reduction of palmitic acid. Cetyl alcohol is present in a waxy white powder or flake form at room temperature, and is insoluble in water and soluble in alcohols and oils [A32209]. Discovered by Chevrenl in 1913, cetyl alcohol is one of the …	-3.269	0.486553	8606	402	1860
DB08694	Variolin-B	experimental	C14H11N7O	NC1=NC=CC(=N1)C1=C2C=CN=C(N)N2C2=NC=CC(O)=C12	CDK2,CCNA2		-6.254	0.117223	1752	1977	1861.1
DB12804	Daniquidone	investigational	C15H11N3O	NC1=CC=C2N=C3N(CC2=C1)C(=O)C1=CC=CC=C31		Daniquidone has been used in trials studying the treatment of Neoplasms.	-6.116	0.144452	2209	1568	1861.11
DB03035	1,8-Di-Hydroxy-4-Nitro-Anthraquinone	experimental	C14H7NO6	OC1=CC=CC2=C1C(=O)C1=C(O)C=CC(=C1C2=O)[N+]([O-])=O	CSNK2A1		-6.473	0.0655473	1119	3107	1864.6
DB08165	indane-5-sulfonamide	experimental	C9H11NO2S	NS(=O)(=O)C1=CC=C2CCCC2=C1	CA2		-4.947	0.386795	6257	556	1865.18
DB12222	Lurtotecan	investigational	C28H30N4O6	CC[C@@]1(O)C(=O)OCC2=C1C=C1N(CC3=C1N=C1C=C4OCCOC4=CC1=C3CN1CCN(C)CC1)C2=O		Lurtotecan is under investigation in clinical trial NCT00022594 (Liposomal Lurtotecan in Treating Patients With Metastatic or Locally Recurrent Head and Neck Cancer).	-6.827	0.00119154	472	7374	1865.62
DB02986	N-(2-Thienylmethyl)-2,5-Thiophenedisulfonamide	experimental	C9H10N2O4S4	NS(=O)(=O)C1=CC=C(S1)S(=O)(=O)NCC1=CC=CS1	CA2		-5.091	0.365354	5793	601	1865.9
DB06169	Indibulin	investigational	C22H16ClN3O2	ClC1=CC=C(CN2C=C(C(=O)C(=O)NC3=CC=NC=C3)C3=CC=CC=C23)C=C1			-6.127	0.143573	2179	1598	1866.02
DB01426	Ajmaline	approved; experimental	C20H26N2O2	CC[C@H]1[C@@H]2C[C@H]3[C@@H]4N(C)C5=CC=CC=C5[C@]44C[C@@H](C2[C@H]4O)N3[C@@H]1O	SCN5A	An alkaloid found in the root of Rauwolfia serpentina, among other plant sources. It is a class Ia antiarrhythmic agent that apparently acts by changing the shape and threshold of cardiac action potentials. Ajmaline produces potent sodium channel blocking effects and a very short half-life which makes it a very useful drug for acute intravenous treatments. The drug has been very popular in some c…	-6.755	0.00176766	551	6324	1866.69
DB06603	Panobinostat	approved; investigational	C21H23N3O2	[H]\C(=C(\[H])C1=CC=C(CNCCC2=C(C)NC3=CC=CC=C23)C=C1)C(O)=NO		Panobinostat is an oral deacetylace (DAC) inhibitor approved on February 23, 2015 by the FDA for the treatment of multiple myeloma. The approval was accelerated based on progression-free survival, therefore confirmatory trials by the sponsor to demonstrate clinical efficacy in multiple myeloma treatment are in progress of being conducted. Panobinostat is marketed by Novartis under the brand name …	-5.653	0.22351	3802	917	1867.2
DB03910	S,S'-(1,3-Phenylene-Bis(1,2-Ethanediyl))Bis-Isothiourea	experimental	C12H18N4S2	NC(=N)SCCC1=CC(CCSC(N)=N)=CC=C1	NOS3		-5.136	0.357108	5638	619	1868.13
DB00348	Nitisinone	approved; investigational	C14H10F3NO5	[O-][N+](=O)C1=C(C=CC(=C1)C(F)(F)F)C(=O)C1C(=O)CCCC1=O	HPD	Nitisinone is a synthetic reversible inhibitor of 4-hydroxyphenylpyruvate dioxygenase. It is used in the treatment of hereditary tyrosinemia type 1. It is sold under the brand name Orfadin.	-6.241	0.119188	1795	1947	1869.46
DB11793	Niraparib	approved; investigational	C19H20N4O	NC(=O)C1=CC=CC2=CN(N=C12)C1=CC=C(C=C1)[C@@H]1CCCNC1		Niraparib is an orally active PARP inhibitor developed by Tesaro to treat ovarian cancer. FDA approval on March 2017.	-6.737	0.00190754	577	6058	1869.62
DB08511	6-amino-2-methyl-1,7-dihydro-8H-imidazo[4,5-g]quinazolin-8-one	experimental	C10H9N5O	CC1=NC2=C(N1)C=C1C(=O)NC(N)=NC1=C2	tgt		-5.978	0.159978	2710	1292	1871.18
DB04677	N-METHYL-N-[(1R)-1-METHYL-2-PHENYLETHYL]PROP-2-EN-1-AMINE	experimental	C13H19N	[H][C@@](C)(CC1=CC=CC=C1)N(C)CC=C	MAOB		-4.546	0.43627	7367	476	1872.62
DB00467	Enoxacin	approved; investigational	C15H17FN4O3	CCN1C=C(C(O)=O)C(=O)C2=CC(F)=C(N=C12)N1CCNCC1	gyrA,parC,TOP2A	A broad-spectrum 6-fluoronaphthyridinone antibacterial agent (fluoroquinolones) structurally related to nalidixic acid.	-6.37	0.0937132	1401	2503	1872.62
DB08782	4-(2-AMINOETHYL)BENZENESULFONAMIDE	experimental	C8H12N2O2S	NCCC1=CC=C(C=C1)S(N)(=O)=O	CA2		-4.774	0.409789	6746	520	1872.94
DB12877	Oxatomide	investigational	C27H30N4O	O=C1NC2=C(C=CC=C2)N1CCCN1CCN(CC1)C(C1=CC=CC=C1)C1=CC=CC=C1		Oxatomide has been used in trials studying the treatment of Muscular Dystrophy, Duchenne.	-6.2	0.130152	1934	1814	1873.04
DB02491	4-[4-(1-Amino-1-Methylethyl)Phenyl]-5-Chloro-N-[4-(2-Morpholin-4-Ylethyl)Phenyl]Pyrimidin-2-Amine	experimental	C25H30ClN5O	CC(C)(N)C1=CC=C(C=C1)C1=NC(NC2=CC=C(CCN3CCOCC3)C=C2)=NC=C1Cl	FGFR2		-6.835	0.00111332	462	7597	1873.45
DB07450	(R)-minalrestat	experimental	C19H11BrF2N2O4	[H]N1C(=O)C[C@@]2(C1=O)C(=O)N(CC1=C(F)C=C(Br)C=C1)C(=O)C1=C2C=C(F)C=C1	AKR1B1		-6.568	0.0302963	888	3963	1875.94
DB13070	Surinabant	investigational	C23H23BrCl2N4O	CCC1=C(N(N=C1C(=O)NN1CCCCC1)C1=CC=C(Cl)C=C1Cl)C1=CC=C(Br)C=C1		Surinabant has been investigated for the treatment of Smoking Cessation.	-6.37	0.0928262	1403	2511	1876.95
DB08542	3,4-dihydroxy-9,10-secoandrosta-1(10),2,4-triene-9,17-dione	experimental	C19H24O4	[H][C@@]12CCC(=O)[C@@]1(C)CCC(=O)[C@@]2([H])CCC1=C(O)C(O)=CC=C1C	hsaC		-6.037	0.150914	2501	1409	1877.21
DB05772	Rabeximod	investigational	C22H24ClN5O	CN(C)CCNC(=O)CN1C2=C(C=C(Cl)C=C2)C2=C1N=C1C=C(C)C(C)=CC1=N2		Rabeximod is an orally administered compound for treatment of moderate or severe active rheumatoid arthritis that is currently undergoing phase II clinical testing in eight European countries.	-5.918	0.164858	2949	1195	1877.25
DB03069	Cytidine-5'-diphospho-beta-D-xylose	experimental	C14H23N3O15P2	NC1=NC(=O)N(C=C1)[C@@H]1O[C@H](COP(O)(=O)OP(O)(=O)O[C@H]2OC[C@@H](O)[C@H](O)[C@H]2O)[C@@H](O)[C@H]1O	rfbG		-6.733	0.00191446	584	6036	1877.5
DB02713	Acetylamino-Acetic-Acid	experimental	C4H7NO3	CC(=O)NCC(O)=O	thiO		-4.091	0.466043	8091	436	1878.21
DB13578	Metabutethamine	experimental	C13H20N2O2	CC(C)CNCCOC(=O)C1=CC=CC(N)=C1			-4.569	0.433197	7319	482	1878.23
DB01380	Cortisone-acetate	approved; investigational	C23H30O6	[H][C@@]12CC[C@](O)(C(=O)COC(C)=O)[C@@]1(C)CC(=O)[C@@]1([H])[C@@]2([H])CCC2=CC(=O)CC[C@]12C	NR3C1	Cortisone acetate is a steroid hormone that has both glucocoriticoid and mineral corticoid activities. Corticosteroids are used to provide relief for inflamed areas of the body. They lessen swelling, redness, itching, and allergic reactions. They are often used as part of the treatment for a number of different diseases, such as severe allergies or skin problems, asthma, or arthritis. Endogenous …	-6.742	0.00181559	570	6190	1878.38
DB08790	1-PHENYL-1H-PYRAZOLE-4-CARBOXYLIC-ACID	experimental	C10H8N2O2	OC(=O)C1=CN(N=C1)C1=CC=CC=C1	HPGDS		-4.965	0.376255	6193	570	1878.83
DB07193	(2R,3R)-7-(methylsulfonyl)-3-(2,4,5-trifluorophenyl)-1,2,3,4-tetrahydropyrido[1,2-a]benzimidazol-2-amine	experimental	C18H16F3N3O2S	[H][C@]1(N)CN2C(C[C@]1([H])C1=C(F)C=C(F)C(F)=C1)=NC1=CC(=CC=C21)S(C)(=O)=O	DPP4		-6.615	0.00440205	775	4557	1879.28
DB11521	Imidocarb	vet_approved	C19H20N6O	O=C(NC1=CC=CC(=C1)C1=NCCN1)NC1=CC=CC(=C1)C1=NCCN1		Imidocarb is a urea derivative used in veterinary medicine as an antiprotozoal agent for the treatment of infection with Babesia and other parasites.	-6.681	0.00226173	665	5316	1880.2
DB02279	Benzoylformic-Acid	experimental	C8H6O3	OC(=O)C(=O)C1=CC=CC=C1	HAO1		-4.708	0.415707	6937	510	1880.92
DB02044	N-[3-(aminomethyl)benzyl]acetamidine	experimental	C10H15N3	CC(=N)NCC1=CC(CN)=CC=C1	NOS3,NOS2,NOS1		-4.877	0.39112	6460	548	1881.51
DB03275	Cysteinamide	experimental	C3H8N2OS	N[C@@H](CS)C(N)=O			-3.526	0.480347	8514	416	1881.97
DB08971	Fluocortolone	approved; withdrawn	C22H29FO4	[H][C@@]1(C)C[C@@]2([H])[C@]3([H])C[C@]([H])(F)C4=CC(=O)C=C[C@]4(C)[C@@]3([H])[C@@]([H])(O)C[C@]2(C)[C@@]1([H])C(=O)CO		Fluocortolone is a glucocorticoid with anti-inflammatory activity used topically for various skin disorders.	-6.452	0.07149	1168	3033	1882.16
DB02505	N-(R-Carboxy-Ethyl)-Alpha-(S)-(2-Phenylethyl)	experimental	C37H44N4O3	CCCCCC1=CC=C(C=C1)C(=O)N(CC1=CC=C(C=C1)C1=CC=C(CC(=O)OC)C=C1)C1CCN(CC2=NC=CN2)CC1	Not-Available		-6.085	0.145084	2314	1531	1882.22
DB11710	Trigonellamide	investigational	C7H9N2O+	C[N+]1=CC=CC(=C1)C(N)=O		Trigonellamide is under investigation in clinical trial NCT01930240 (The Safety of a Hypolipidemic Agent in Healthy Normal Volunteers).	-4.466	0.444486	7525	471	1882.62
DB08568	(2S)-1-{[5-(3-METHYL-1H-INDAZOL-5-YL)PYRIDIN-3-YL]OXY}-3-PHENYLPROPAN-2-AMINE	experimental	C22H22N4O	[H][C@@](N)(COC1=CC(=CN=C1)C1=CC=C2NN=C(C)C2=C1)CC1=CC=CC=C1	PRKACA,PKIA		-6.074	0.147375	2345	1512	1882.99
DB06335	Saxagliptin	approved	C18H25N3O2	N[C@H](C(=O)N1[C@H]2C[C@H]2C[C@H]1C#N)C12CC3CC(CC(O)(C3)C1)C2	DPP4	Saxagliptin (rINN) is an orally active hypoglycemic (anti-diabetic drug) of the new dipeptidyl peptidase-4 (DPP-4) inhibitor class of drugs. FDA approved on July 31, 2009.	-6.482	0.0610594	1089	3256	1883.03
DB06229	Ocaperidone	investigational	C24H25FN4O2	CC1=CC=CN2C(=O)C(CCN3CCC(CC3)C3=NOC4=CC(F)=CC=C34)=C(C)N=C12			-6.838	0.000996109	457	7768	1884.14
DB01837	O-acetyl-L-serine	experimental	C5H9NO4	CC(=O)OC[C@H](N)C(O)=O	PTGS1		-4.074	0.465456	8107	438	1884.37
DB12295	Evodenoson	investigational	C23H29N7O6	COC(=O)N1CCC(CC#CC2=NC(N)=C3N=CN([C@@H]4O[C@@H]([C@@H](O)[C@H]4O)C(=O)NC4CC4)C3=N2)CC1		Evodenoson has been used in trials studying the treatment of Open-angle Glaucoma and Ocular Hypertension.	-6.835	0.00108316	464	7655	1884.65
DB04298	3-(4-Amino-2-Tert-Butyl-5-Methyl-Phenylsulfanyl)-6-Cyclopentyl-4-Hydroxy-6-[2-(4-Hydroxy-Phenyl)-Ethyl]-5,6-Dihydro-Pyran-2-One	experimental	C29H37NO4S	CC1=CC(SC2=C(O)C[C@](CCC3=CC=C(O)C=C3)(OC2=O)C2CCCC2)=C(C=C1N)C(C)(C)C	Not-Available		-6.779	0.00157077	529	6716	1884.88
DB02167	N,N-Dimethyl-L-Alanine	experimental	C5H11NO2	[H][C@@](C)(N(C)C)C(O)=O			-3.607	0.477697	8475	420	1886.66
DB14765	Rivoceranib	investigational	C24H23N5O	O=C(NC1=CC=C(C=C1)C1(CCCC1)C#N)C1=CC=CN=C1NCC1=CC=NC=C1		Rivoceranib is under investigation in clinical trial NCT02726854 (Apatinib as Second-line Treatment of Advanced Pancreatic Cancer).	-6.782	0.00153851	525	6787	1887.64
DB14841	Centanafadine	investigational	C15H15N	C1[C@@H]2CNC[C@]12C1=CC=C2C=CC=CC2=C1		Centanafadine is under investigation in clinical trial NCT02827513 (A Phase 1 Study to Investigate the Safety, Tolerance, Food Effect, Pharmacokinetics and Pharmacodynamics of Single and Multiple Doses of Extended Release Formulations of Centanafadine (CTN) in Young Healthy Subjects).	-5.519	0.261741	4290	831	1888.12
DB00537	Ciprofloxacin	approved; investigational	C17H18FN3O3	OC(=O)C1=CN(C2CC2)C2=CC(N3CCNCC3)=C(F)C=C2C1=O	parC,gyrA,TOP2A	"Ciprofloxacin is a second generation fluoroquinolone that has spawned many derivative antibiotics.[A178870] It is formulated for oral, intravenous, intratympanic, ophthalmic, and otic administration for a number of bacterial infections.[L6469,L6472,L6475,L6478,L6481,L6484,L6487,L6490,L6493]	-6.42	0.0815572	1272	2804	1888.57
DB02517	D-Glutamic-Acid	experimental	C5H9NO4	N[C@H](CCC(O)=O)C(O)=O	nprS	Glutamic acid is the most common excitatory neurotransmitter in the central nervous system.	-4.289	0.456869	7825	456	1888.97
DB00230	Pregabalin	approved; investigational	C8H17NO2	CC(C)C[C@H](CN)CC(O)=O	CACNA1A	Pregabalin is an anticonvulsant drug used for neuropathic pain, epilepsy and generalized anxiety disorder.[A31161] Although as per the FDA Label the mechanism of action has not been definitively defined, there is evidence that pregabalin achieves antihyperalgesic activity by binding to the ?Â?Â¡Ã2?Â?? subunit of the voltage-dependent calcium channels [A31162]. Pregabalin is marketed by Pfizer …	-4.144	0.461997	8019	446	1891.16
DB13471	Nalfurafine	experimental; investigational	C28H32N2O5	CN([C@@H]1CC[C@@]2(O)[C@H]3CC4=CC=C(O)C5=C4[C@@]2(CCN3CC2CC2)[C@H]1O5)C(=O)\C=C\C1=COC=C1			-6.56	0.0311767	909	3935	1891.27
DB12662	Naveglitazar	investigational	C25H26O6	CO[C@@H](CC1=CC=C(OCCCOC2=CC=C(OC3=CC=CC=C3)C=C2)C=C1)C(O)=O		Naveglitazar has been used in trials studying the treatment of Diabetes Mellitus, Non-Insulin-Dependent.	-5.813	0.168817	3302	1084	1891.92
DB02806	2-Methoxyethanol	experimental	C3H8O2	COCCO			-2.892	0.48334	8673	413	1892.6
DB06246	Exisulind	investigational	C20H17FO4S	CC1=C(CC(O)=O)C2=CC(F)=CC=C2\C1=C/C1=CC=C(C=C1)S(C)(=O)=O			-6.19	0.130152	1976	1813	1892.75
DB07396	1-{2-[3-(2-Chloro-4,5-difluoro-benzoyl)-ureido]-4-fluoro-phenyl}-piperidine-4-carboxylic-acid	experimental	C20H17ClF3N3O4	OC(=O)C1CCN(CC1)C1=C(NC(=O)NC(=O)C2=CC(F)=C(F)C=C2Cl)C=C(F)C=C1	PYGL		-6.679	0.00225818	672	5333	1893.09
DB03154	{[7-(Difluoro-Phosphono-Methyl)-Naphthalen-2-Yl]-Difluoro-Methyl}-Phosphonic-Acid	experimental	C12H10F4O6P2	OP(O)(=O)C(F)(F)C1=CC2=CC(=CC=C2C=C1)C(F)(F)P(O)(O)=O	PTPN1		-6.497	0.0539175	1043	3439	1893.91
DB06732	beta-Naphthoflavone	experimental	C19H12O2	O=C1C=C(OC2=C1C1=CC=CC=C1C=C2)C1=CC=CC=C1		?Â??-Naphthoflavone, also known as 5,6-benzoflavone, is a potent agonist of the aryl hydrocarbon receptor and induces cytochromes P450 (CYPs) and uridine 5'-diphospho-glucuronosyltransferases (UGTs). It may be a chemopreventive agent.	-6.492	0.0552476	1054	3405	1894.43
DB08050	5-phenyl-2-keto-valeric-acid	experimental	C11H12O3	OC(=O)C(=O)CCCC1=CC=CC=C1	ipdC		-4.472	0.435405	7510	478	1894.67
DB03002	p-Iodophenol	experimental	C6H5IO	OC1=CC=C(I)C=C1			-4.022	0.464077	8159	441	1896.87
DB12558	AEE-788	investigational	C27H32N6	CCN1CCN(CC2=CC=C(C=C2)C2=CC3=C(N2)N=CN=C3N[C@H](C)C2=CC=CC=C2)CC1		AEE788 has been used in trials studying the treatment of Cancer, Glioblastoma Multiforme, and Brain and Central Nervous System Tumors.	-6.865	0.000488461	425	8476	1897.97
DB03753	Flurbiprofen-Methyl-Ester	experimental	C16H15FO2	COC(=O)[C@@H](C)C1=CC=C(C(F)=C1)C1=CC=CC=C1	PTGS1		-5.213	0.339156	5396	668	1898.56
DB04454	Alpha-Aminobutyric-Acid	experimental	C4H9NO2	CC[C@@H](N)C(O)=O	EGF,mrsA,GATM,gag-pol		-4.04	0.46297	8138	443	1898.72
DB13432	Lonazolac	experimental	C17H13ClN2O2	OC(=O)CC1=CN(N=C1C1=CC=C(Cl)C=C1)C1=CC=CC=C1			-5.669	0.206398	3745	963	1899.06
DB08473	5,6-dichloro-1-beta-D-ribofuranosyl-1H-benzimidazole	experimental	C12H12Cl2N2O4	[H][C@]1(CO)O[C@@]([H])(N2C=NC3=CC(Cl)=C(Cl)C=C23)[C@]([H])(O)[C@]1([H])O	CSNK2A1		-5.832	0.168035	3238	1114	1899.25
DB05450	Smilagenin	investigational	C27H44O3	[H][C@]12C[C@@]3([H])[C@]4([H])CC[C@]5([H])C[C@@H](O)CC[C@]5(C)[C@@]4([H])CC[C@]3(C)[C@@]1([H])[C@H](C)[C@@]1(CC[C@@H](C)CO1)O2		"Smilagenin is a novel non-peptide, orally bioavailable neurotrophic factor inducer that readily reverses free radical neurotoxicity produced by 1-ethyl-4- phenylpyridium (MPP+) in dopaminergic neurones and reverses the decrease of neuronal growth factors and dopamine receptors in the brain. Pre-clinical work with smilagenin showed it to be neuroprotective against betya-amyloid and glutamate dama…	-6.867	0.000359069	420	8604	1900.97
DB11556	Detomidine	vet_approved	C12H14N2	CC1=C(C)C(CC2=CN=CN2)=CC=C1		Detomidine is an ?Â?Â¡Ã2-adrenergic agonist that is used as a horse sedative. Normally, it is administered in the salt form, detomidine hydrochloride. This drug is prescribed by veterinarians and is marketed as _Dormosedan_. Currently, it is only approved by the FDA for use in horses but has been studied for use in other large animals.	-4.794	0.39946	6702	540	1902.39
DB01705	Bis(5-Amidino-Benzimidazolyl)Methane	experimental	C17H19N8+3	NC(=[NH2+])C1=CC2=C(C=C1)N=C(CC1=NC3=C(N1)C=C(C=C3)C([NH3+])=[NH2+])N2	PRSS1,botB		-6.802	0.00126326	500	7241	1902.76
DB00796	Candesartan-cilexetil	approved	C33H34N6O6	CCOC1=NC2=C(N1CC1=CC=C(C=C1)C1=CC=CC=C1C1=NN=NN1)C(=CC=C2)C(=O)OC(C)OC(=O)OC1CCCCC1	AGTR1	Candesartan is an angiotensin-receptor blocker (ARB) that may be used alone or with other agents to treat hypertension. It is administered orally as the prodrug, candesartan cilexetil, which is rapidly converted to its active metabolite, candesartan, during absorption in the gastrointestinal tract. Candesartan lowers blood pressure by antagonizing the renin-angiotensin-aldosterone system (RAAS); …	-6.544	0.0365288	949	3818	1903.49
DB02789	Pregnenolone	approved; experimental	C21H32O2	[H][C@@]12CC[C@H](C(C)=O)[C@@]1(C)CC[C@@]1([H])[C@@]2([H])CC=C2C[C@@H](O)CC[C@]12C	SULT2B1	A 21-carbon steroid, derived from cholesterol and found in steroid hormone-producing tissues. Pregnenolone is the precursor to gonadal steroid hormones and the adrenal corticosteroids.	-6.319	0.0994951	1561	2323	1904.26
DB01748	N-Benzyl-4-Sulfamoyl-Benzamide	experimental	C14H14N2O3S	NS(=O)(=O)C1=CC=C(C=C1)C(=O)NCC1=CC=CC=C1	CA2		-5.758	0.179254	3465	1048	1905.6
DB12686	PHA-793887	investigational	C19H31N5O2	CC(C)CC(O)=NC1=NNC2=C1CN(C(=O)C1CCN(C)CC1)C2(C)C		PHA-793887 has been used in trials studying the treatment of Advanced/Metastatic Solid Tumors.	-5.883	0.165224	3068	1184	1905.92
DB07605	2-({4-[(5-CHLORO-1H-INDOL-2-YL)SULFONYL]PIPERAZIN-1-YL}CARBONYL)THIENO[3,2-B]PYRIDINE-4-OXIDE	experimental	C20H17ClN4O4S2	[O-][N+]1=CC=CC2=C1C=C(S2)C(=O)N1CCN(CC1)S(=O)(=O)C1=CC2=CC(Cl)=CC=C2N1	F10		-6.79	0.0014012	517	7029	1906.3
DB11907	Rociletinib	investigational	C27H28F3N7O3	COC1=CC(=CC=C1NC1=NC=C(C(NC2=CC=CC(NC(=O)C=C)=C2)=N1)C(F)(F)F)N1CCN(CC1)C(C)=O		Rociletinib has been used in trials studying the treatment and prevention of Nonsmall Cell Lung Cancer, Non-small Cell Lung Cancer, and Locally Advanced or Metastatic Non-small Cell Lung Cancer.	-6.742	0.00172732	569	6387	1906.36
DB03024	2-Methyl-3-(2-Aminothiazolo)Propanal	experimental	C7H10N2OS	[H][C@](C)(CC1=CSC(N)=N1)C=O	REN		-3.933	0.464925	8260	440	1906.41
DB08574	(5R)-2-sulfanyl-5-[4-(trifluoromethyl)benzyl]-1,3-thiazol-4(5H)-one	experimental	C11H8F3NOS2	FC(F)(F)C1=CC=C(C[C@H]2SC(=S)NC2=O)C=C1	MLLT4		-6.069	0.145084	2365	1537	1906.57
DB02375	Myricetin	experimental	C15H10O8	OC1=CC(O)=C2C(OC(=C(O)C2=O)C2=CC(O)=C(O)C(O)=C2)=C1	PIK3CG		-5.808	0.168336	3315	1097	1906.98
DB12594	AZD-9056	investigational	C24H35ClN2O2	OCCCNCCCC1=CC(C(=O)NCC23CC4CC(CC(C4)C2)C3)=C(Cl)C=C1		AZD9056 has been used in trials studying the basic science and treatment of Rheumatoid Arthritis.	-6.684	0.00216544	662	5499	1907.97
DB03173	CRA_10433	experimental	C20H21N3O2	NC(=[NH2+])C1=CC=C2NC(=CC2=C1)C1=CC=CC(OC2CCCC2)=C1[O-]	PRSS1		-6.822	0.00106476	475	7671	1908.85
DB15036	Sitravatinib	investigational	C33H29F2N5O4S	COCCNCC1=CC=C(N=C1)C1=CC2=C(S1)C(OC1=C(F)C=C(NC(=O)C3(CC3)C(=O)NC3=CC=C(F)C=C3)C=C1)=CC=N2		Sitravatinib is under investigation in clinical trial NCT03680521 (Neoadjuvant Sitravatinib in Combination With Nivolumab in Patients With Clear Cell Renal Cell Carcinoma).	-6.795	0.00136224	513	7105	1909.15
DB01506	1-Phenylcyclohexylamine	experimental; illicit	C12H17N	NC1(CCCCC1)C1=CC=CC=C1			-5.567	0.235359	4100	889	1909.16
DB02074	Butenoic-Acid	experimental	C4H6O2	C\C=C\C(O)=O			-3.518	0.471079	8518	428	1909.37
DB03408	gamma-Glutamylcysteine	experimental	C8H14N2O5S	N[C@@H](CCC(=O)N[C@@H](CS)C(O)=O)C(O)=O	GSS		-4.228	0.452228	7918	461	1910.55
DB00265	Crotamiton	approved	C13H17NO	CCN(C(=O)C=CC)C1=CC=CC=C1C		Crotamiton is a scabicidal and antipruritic agent available as a cream or lotion for topical use only. It is a colorless to slightly yellowish oil, having a faint amine-like odor. It is miscible with alcohol and with methanol.	-4.846	0.386179	6547	559	1913.05
DB02953	2-Thiomethyl-3-Phenylpropanoic-Acid	experimental	C10H12O2S	[H][C@](CS)(CC1=CC=CC=C1)C(O)=O	MMP8		-4.476	0.42864	7502	488	1913.37
DB08339	6-(2,6-DICHLOROPHENYL)-2-{[3-(HYDROXYMETHYL)PHENYL]AMINO}-8-METHYLPYRIDO[2,3-D]PYRIMIDIN-7(8H)-ONE	experimental	C21H16Cl2N4O2	CN1C(=O)C(=CC2=CN=C(NC3=CC(CO)=CC=C3)N=C12)C1=C(Cl)C=CC=C1Cl	ABL1		-6.857	0.000572779	437	8378	1913.42
DB11656	Rebamipide	investigational	C19H15ClN2O4	OC(=O)C(CC1=CC(O)=NC2=CC=CC=C12)NC(=O)C1=CC=C(Cl)C=C1		Rebamipide has been investigated for the treatment of Stomach Ulcer, Keratoconjunctivitis Sicca, and Gastric Adenoma and Early Gastric Cancer.	-6.828	0.000986074	471	7778	1914.01
DB08668	3-(5-Amino-3-imino-3H-pyrazol-4-ylazo)-benzoic-acid	experimental	C10H8N6O2	OC(=O)C1=CC(NN=C2C(=N)N=NC2=N)=CC=C1	map	3-(5-amino-3-imino-3H-pyrazol-4-ylazo)-benzoic acid is a solid. This compound belongs to the aminobenzoic acid derivatives. These are benzoic acids (or derivatives thereof) containing an amine group attached to the benzene moiety. 3-(5-amino-3-imino-3H-pyrazol-4-ylazo)-benzoic acid targets the protein methionine aminopeptidase.	-6.194	0.125696	1963	1867	1914.4
DB00721	Procaine	approved; investigational; vet_approved	C13H20N2O2	CCN(CC)CCOC(=O)C1=CC=C(N)C=C1	SCN10A,GRIN3A,HTR3A,SLC6A3,CHRNA2	A local anesthetic of the ester type that has a slow onset and a short duration of action. It is mainly used for infiltration anesthesia, peripheral nerve block, and spinal block. (From Martindale, The Extra Pharmacopoeia, 30th ed, p1016). Procaine has also been investigated as an oral entry inhibitor in treatment-experienced HIV patients [L1215].	-4.418	0.434452	7625	481	1915.1
DB07369	N-(3-chlorophenyl)-N-methyl-2-oxo-3-[(3,4,5-trimethyl-1H-pyrrol-2-yl)methyl]-2H-indole-5-sulfonamide	experimental	C23H22ClN3O3S	CN(C1=CC(Cl)=CC=C1)S(=O)(=O)C1=CC2=C(CC3=C(C)C(C)=C(C)N3)C(=O)N=C2C=C1	MET		-6.653	0.00233444	702	5226	1915.37
DB12685	K-134	investigational	C22H29N3O4	O[C@@H]1CCCC[C@H]1N(C1CC1)C(=O)NCCCOC1=CC=C2NC(=O)C=CC2=C1		K-134 has been used in trials studying the treatment of Intermittent Claudication.	-5.869	0.165267	3121	1176	1915.8
DB07262	1-{[N-(1-Imino-guanidino-methyl)]sulfanylmethyl}-3-trifluoromethyl-benzene	experimental	C10H11F3N4S	NC(=N)NC(=N)SCC1=CC=CC(=C1)C(F)(F)F	folA		-5.524	0.245656	4259	863	1917.16
DB00573	Fenoprofen	approved	C15H14O3	CC(C(O)=O)C1=CC(OC2=CC=CC=C2)=CC=C1	PTGS2,PTGS1	An anti-inflammatory analgesic and antipyretic highly bound to plasma proteins. It is pharmacologically similar to aspirin, but causes less gastrointestinal bleeding.	-5.306	0.315437	5105	720	1917.19
DB06083	Tapinarof	investigational	C17H18O2	CC(C)C1=C(O)C=C(\C=C\C2=CC=CC=C2)C=C1O		Tapinarof is targeted as a topical cream treatment for psoriasis, a chronic autoimmune skin disease.	-5.55	0.237723	4164	883	1917.5
DB01650	trans-2-hydroxycinnamic-acid	experimental	C9H8O3	OC(=O)\C=C\C1=CC=CC=C1O	Not-Available		-5.091	0.349217	5792	635	1917.79
DB02698	N-(M-Trifluoromethylphenyl)-Phenoxazine-4,6-Dicarboxylic-Acid	experimental	C21H12F3NO5	OC(=O)C1=CC=CC2=C1OC1=C(C=CC=C1C(O)=O)N2C1=CC(=CC=C1)C(F)(F)F			-6.253	0.110185	1758	2093	1918.2
DB04607	PHENYLAMINOIMIDAZO(1,2-ALPHA)PYRIDINE	experimental	C20H14Cl2N4O3S	NS(=O)(=O)C1=CC=C(NC2=CN3C=C(C=CC3=N2)C(=O)C2=C(Cl)C=CC=C2Cl)C=C1	CDK2		-6.736	0.00173507	578	6368	1918.52
DB01721	N-[2-hydroxy-1-indanyl]-5-[(2-tertiarybutylaminocarbonyl)-4(benzo[1,3]dioxol-5-ylmethyl)-piperazino]-4-hydroxy-2-(1-phenylethyl)-pentanamide	experimental	C39H50N4O6	[H]N([C@@H]1[C@H](O)CC2=CC=CC=C12)C(=O)[C@H](C[C@H](O)CN1CCN(CC2=CC3=C(OCO3)C=C2)C[C@H]1C(=O)N([H])C(C)(C)C)[C@H](C)C1=CC=CC=C1	gag-pol		-6.744	0.00164502	565	6520	1919.32
DB12729	ASP-3026	investigational	C29H40N8O3S	COC1=CC(=CC=C1NC1=NC(NC2=CC=CC=C2S(=O)(=O)C(C)C)=NC=N1)N1CCC(CC1)N1CCN(C)CC1		ASP3026 has been used in trials studying the treatment of Solid Tumor, B-Cell Lymphoma, Advanced Malignancies, Positive for Anaplastic Lymphoma Kinase, and Positive for Proto-Oncogene Tyrosine-Protein Kinase ROS.	-6.77	0.00150961	540	6822	1919.34
[truncated: 7,248 more rows]
