# Supplementary material for: Cinnamic‐Hydroxamic‐Acid Derivatives Exhibit Antibiotic, Anti‐Biofilm, and Supercoiling Relaxation Properties by Targeting Bacterial Nucleoid‐Associated Protein HU
Source: Adv Sci (Weinh). 2025 Nov 21;13(13):e09876. doi: 10.1002/advs.202509876 (PMC12955902; doi:10.1002/advs.202509876)
Supplement: Supplementary file 3 — Supplemental Data [file ADVS-13-e09876-s001.zip › advs72933-sup-0003-Supplementary Table 2.xlsx]

## Sheet: hu_site2_final_rank
Supplementary Table 2: Molecules from DrugBank binding to site 2 ranked by Product score.
DB03472	Cyclohexyl-Hexyl-Beta-D-Maltoside	experimental	C24H44O11	[H][C@]1(CO)O[C@]([H])(O[C@]2([H])[C@@]([H])(CO)O[C@@]([H])(OCCCCCCC3CCCCC3)[C@]([H])(O)[C@@]2([H])O)[C@]([H])(O)[C@@]([H])(O)[C@]1([H])O	bla,bla		-147.571	0.0152899	0	4314	0
DB07819	(2E)-3-(4-CHLOROPHENYL)-N-HYDROXYACRYLAMIDE	experimental	C9H8ClNO2	ONC(=O)\C=C\C1=CC=C(Cl)C=C1	botA,bont/a		-3.68	0.950875	4851	0	0
DB13346	Bufexamac	approved; withdrawn	C12H17NO3	CCCCOC1=CC=C(CC(=O)NO)C=C1		Bufexamac is a non-steroidal anti-inflammatory drug (NSAID) under the market name Droxaryl, Malipuran, Paraderm and Parfenac. It is typically administered topically for the treatment of subacute and chronic eczema of the skin, including atopic eczema and other inflammatory dermatoses, as well as sunburn and other minor burns, and itching. It has also been used in suppositories in combination with…	-3.935	0.933658	4001	1	63.2535
DB13490	Hidrosmin	experimental	C30H36O16	COC1=CC=C(C=C1O)C1=CC(=O)C2=C(OCCO)C=C(O[C@@H]3O[C@H](CO[C@@H]4O[C@@H](C)[C@H](O)[C@@H](O)[C@H]4O)[C@@H](O)[C@H](O)[C@H]3O)C=C2O1			-70.918	0.00217866	1	5463	73.9121
DB05015	Belinostat	approved; investigational	C15H14N2O4S	ONC(=O)\C=C\C1=CC=CC(=C1)S(=O)(=O)NC1=CC=CC=C1		Belinostat is a novel agent that inhibits the enzyme histone deacetylase (HDAC) with a sulfonamide-hydroxamide structure. It was developed as an orphan drug to target hematological malignancies and solid tumors by TopoTarget. The safety and efficacy of belinostat is currently being evaluated for use in combination with traditional front-line therapies for the treatment of PTCL. Intravenous admini…	-4.931	0.922563	1436	4	75.7892
DB00267	Cefmenoxime	approved	C16H17N9O5S3	[H][C@]12SCC(CSC3=NN=NN3C)=C(N1C(=O)[C@H]2NC(=O)C(=N/OC)\C1=CSC(N)=N1)C(O)=O	pbpA,ftsI	Cefmenoxime is a novel broad-spectrum and third-generation cephalosporin antibiotic that is typically used in the treatment of female gynecologic and obstetric infections. It is reported to exhibit high activity against a wide variety of gram-positive and gram-negative bacteria.	-30.192	0.141865	6	1624	98.7117
DB12313	Dopexamine	approved; investigational	C22H32N2O2	OC1=C(O)C=C(CCNCCCCCCNCCC2=CC=CC=C2)C=C1		Dopexamine has been used in trials studying the diagnostic and treatment of Free Flap, Oral Cancer, Hypotension, Septic Shock, and Head and Neck Cancer.	-4.788	0.912593	1677	6	100.31
DB07818	(2E)-3-(2,4-DICHLOROPHENYL)-N-HYDROXYACRYLAMIDE	experimental	C9H7Cl2NO2	ONC(=O)\C=C\C1=CC=C(Cl)C=C1Cl	botA,bont/a		-3.563	0.931402	5301	2	102.966
DB08259	7-{[(CYCLOHEXYLAMINO)CARBONYL]AMINO}HEPTANOIC-ACID	experimental	C14H26N2O3	OC(=O)CCCCCCNC(=O)NC1CCCCC1	EPHX2		-3.85	0.92501	4284	3	113.367
DB00694	Daunorubicin	approved	C27H29NO10	COC1=CC=CC2=C1C(=O)C1=C(O)C3=C(C[C@](O)(C[C@@H]3O[C@H]3C[C@H](N)[C@H](O)[C@H](C)O3)C(C)=O)C(O)=C1C2=O	Not-Available,TOP2A,TOP2B	A very toxic anthracycline aminoglycoside antineoplastic isolated from Streptomyces peucetius and others, used in treatment of leukemia and other neoplasms.	-59.783	0.00126326	2	7244	120.366
DB02329	Carbenoxolone	experimental	C34H50O7	[H][C@@]1(CC[C@@]2(C)[C@@]([H])(CC[C@]3(C)[C@]2([H])C(=O)C=C2[C@]4([H])C[C@](C)(CC[C@]4(C)CC[C@@]32C)C(O)=O)C1(C)C)OC(=O)CCC(O)=O	Not-Available,HSD11B1	An agent derived from licorice root. It is used for the treatment of digestive tract ulcers, especially in the stomach. Antidiuretic side effects are frequent, but otherwise the drug is low in toxicity. [PubChem]	-42.917	0.00264635	4	4614	135.853
DB12054	BQ-123	investigational	C31H42N6O7	CC(C)C[C@@H]1NC(=O)[C@H](NC(=O)[C@@H]2CCCN2C(=O)[C@@H](CC(O)=O)NC(=O)[C@@H](CC2=CNC3=CC=CC=C23)NC1=O)C(C)C		BQ-123 has been investigated for the basic science and treatment of Coronary Artery Disease, Aorto-coronary Bypass Grafting, and ST-Elevation Myocardial Infarction.	-44.685	0.00150961	3	6822	143.059
DB02565	4-(dimethylamino)-N-[7-(hydroxyamino)-7-oxoheptyl]benzamide	experimental	C16H25N3O3	CN(C)C1=CC=C(C=C1)C(=O)NCCCCCCC(=O)NO	HDAC8		-4.36	0.905301	2700	8	146.969
DB03064	3-Decyl-2,5-Dioxo-4-Hydroxy-3-Pyrroline	experimental	C14H23NO3	CCCCCCCCCCC1=C(O)C(=O)NC1=O	HAO1		-3.576	0.922009	5250	5	162.019
DB04014	Alsterpaullone	experimental	C16H11N3O3	[O-][N+](=O)C1=CC2=C(NC3=C2CC(=O)NC2=C3C=CC=C2)C=C1	CDK5,CDK1,CDK2deltaT,GSK3B		-5.086	0.838388	1200	22	162.481
DB06807	Phenyl-aminosalicylate	approved	C13H11NO3	NC1=CC(O)=C(C=C1)C(=O)OC1=CC=CC=C1			-3.964	0.909214	3902	7	165.269
DB15328	Ubrogepant	approved; investigational	C29H26F3N5O3	C[C@@H]1[C@@H](C[C@H](NC(=O)C2=CN=C3C[C@]4(CC3=C2)C(=O)NC2=NC=CC=C42)C(=O)N1CC(F)(F)F)C1=CC=CC=C1		Ubrogepant is under investigation in clinical trial NCT02828020 (Efficacy, Safety, and Tolerability Study of Oral Ubrogepant in the Acute Treatment of Migraine).	-33.368	0.00191635	5	6030	173.638
DB07122	1-[4-(2-oxo-2-phenylethyl)phenyl]guanidine	experimental	C15H15N3O	NC(N)=NC1=CC=C(CC(=O)C2=CC=CC=C2)C=C1	PLAU		-4.986	0.828126	1351	24	180.067
DB13756	Peruvoside	experimental	C30H44O9	CO[C@@H]1[C@@H](O)[C@H](C)O[C@@H](O[C@H]2CC[C@@]3(C=O)[C@H](CC[C@@H]4[C@@H]3CC[C@]3(C)[C@H](CC[C@]43O)C3=CC(=O)OC3)C2)[C@H]1O			-29.459	0.00240454	7	5082	188.611
DB07206	6-[2-(1H-INDOL-6-YL)ETHYL]PYRIDIN-2-AMINE	experimental	C15H15N3	NC1=NC(CCC2=CC=C3C=CNC3=C2)=CC=C1	BACE1		-4.884	0.821097	1515	26	198.469
DB02546	Vorinostat	approved; investigational	C14H20N2O3	ONC(=O)CCCCCCC(=O)NC1=CC=CC=C1	HDAC1,HDAC2,HDAC3,HDAC6,HDAC8,acuC1	Vorinostat (rINN) or suberoylanilide hydroxamic acid (SAHA), is a drug currently under investigation for the treatment of cutaneous T cell lymphoma (CTCL), a type of skin cancer, to be used when the disease persists, gets worse, or comes back during or after treatment with other medicines. It is the first in a new class of agents known as histone deacetylase inhibitors. A recent study suggested t…	-4.131	0.874524	3334	13	208.187
DB13515	Levomethadone	experimental	C21H27NO	CCC(=O)C(C[C@@H](C)N(C)C)(C1=CC=CC=C1)C1=CC=CC=C1			-22.474	0.0197397	11	4159	213.89
DB08208	2-[(4-ETHYNYL-2-FLUOROPHENYL)AMINO]-3,4-DIFLUORO-N-(2-HYDROXYETHOXY)BENZAMIDE	experimental	C17H13F3N2O3	OCCONC(=O)C1=CC=C(F)C(F)=C1NC1=CC=C(C=C1F)C#C	MAP2K1		-4.42	0.851764	2518	19	218.728
DB02629	N,N-[2,5-O-di-2-fluoro-benzyl-glucaryl]-di-[1-amino-indan-2-ol]	experimental	C38H38F2N2O8	O[C@H]([C@@H](O)[C@@H](OCC1=C(F)C=CC=C1)C(=O)N[C@@H]1[C@H](O)CC2=CC=CC=C12)[C@@H](OCC1=CC=CC=C1F)C(=O)N[C@@H]1[C@H](O)CC2=C1C=CC=C2	gag-pol		-14.151	0.119503	25	1933	219.829
DB13695	Penthienate	experimental	C18H30NO3S+	CC[N+](C)(CC)CCOC(=O)C(O)(C1CCCC1)C1=CC=CS1			-23.472	0.00254034	10	4850	220.227
DB08258	6-{[(CYCLOHEXYLAMINO)CARBONYL]AMINO}HEXANOIC-ACID	experimental	C13H24N2O3	OC(=O)CCCCCNC(=O)NC1CCCCC1	EPHX2		-3.657	0.894969	4931	10	222.059
DB14538	Hydrocortisone-aceponate	experimental; vet_approved	C26H36O7	[H][C@@]12CC[C@](OC(=O)CC)(C(=O)COC(C)=O)[C@@]1(C)C[C@H](O)[C@@]1([H])[C@@]2([H])CCC2=CC(=O)CC[C@]12C			-28.981	0.00177932	8	6294	224.393
DB12743	Z-160	investigational	C32H32N2O	O=C(CC(C1=CC=CC=C1)C1=CC=CC=C1)N1CCN(CC1)C(C1=CC=CC=C1)C1=CC=CC=C1		Z160 has been used in trials studying the treatment of Postherpetic Neuralgia and Lumbosacral Radiculopathy.	-12.314	0.15118	36	1399	224.419
DB01184	Domperidone	approved; investigational; vet_approved	C22H24ClN5O2	ClC1=CC2=C(C=C1)N(C1CCN(CCCN3C(=O)NC4=CC=CC=C34)CC1)C(=O)N2	DRD2,DRD3	A specific blocker of dopamine receptors. It speeds gastrointestinal peristalsis, causes prolactin release, and is used as antiemetic and tool in the study of dopaminergic mechanisms.	-23.577	0.00210129	9	5598	224.459
DB08873	Boceprevir	approved; withdrawn	C27H45N5O5	[H][C@]12CN([C@H](C(=O)NC(CC3CCC3)C(=O)C(N)=O)[C@@]1([H])C2(C)C)C(=O)[C@@H](NC(=O)NC(C)(C)C)C(C)(C)C		"Boceprevir is a direct acting antiviral medication used as part of combination therapy to treat chronic Hepatitis C, an infectious liver disease caused by infection with Hepatitis C Virus (HCV). HCV is a single-stranded RNA virus that is categorized into nine distinct genotypes, with genotype 1 being the most common in the United States, and affecting 72% of all chronic HCV patients [L852]. Trea…	-15.481	0.0858773	19	2700	226.495
DB05492	Epicept-NP-1	investigational	C10H15N3O2	CC1=CC(=C(NCCCN)C=C1)[N+]([O-])=O		EpiCept NP-1 is a prescription topical analgesic cream designed to provide effective, long-term relief from the pain of peripheral neuropathies. Peripheral neuropathies are medical conditions caused by damage to the nerves in the peripheral nervous system. The peripheral nervous system includes nerves that run from the brain and spinal cord to the rest of the body. EpiCept NP-1 Cream is a patente…	-3.424	0.897189	5827	9	229.004
DB08238	5-AMINO-NAPHTALENE-2-MONOSULFONATE	experimental	C10H9NO3S	NC1=CC=CC2=CC(=CC=C12)S(O)(=O)=O	FGF1		-4.057	0.872859	3573	15	231.506
DB09136	Isosulfan-blue	approved	C27H33N2O6S2+	CCN(CC)C1=CC=C(C=C1)C(=C1C=CC(C=C1)=[N+](CC)CC)C1=CC(=CC=C1S(O)(=O)=O)S(O)(=O)=O			-20.089	0.0448421	15	3664	234.435
DB04559	N-(Chlorophenyl)-N'-Hydroxyguanidine	experimental	C7H8ClN3O	ONC(=N)NC1=CC=C(Cl)C=C1	NOS3		-4.135	0.858451	3322	17	237.643
DB12887	Tazemetostat	investigational	C34H44N4O4	CCN(C1CCOCC1)C1=CC(=CC(C(=O)NCC2=C(C)C=C(C)NC2=O)=C1C)C1=CC=C(CN2CCOCC2)C=C1		Tazemetostat has been used in trials studying the treatment of Rhabdoid Tumors, Synovial Sarcoma, Epithelioid sarcoma, INI1-negative Tumors, and Renal Medullary Carcinoma, among others.	-13.371	0.126497	31	1858	239.996
DB01811	3h-Indole-5,6-Diol	experimental	C8H7NO2	OC1=C(O)C=C2C=CNC2=C1	LTF		-3.536	0.878581	5404	11	243.811
DB12693	Ritanserin	investigational	C27H25F2N3OS	CC1=C(CCN2CCC(CC2)=C(C2=CC=C(F)C=C2)C2=CC=C(F)C=C2)C(=O)N2C=CSC2=N1		Ritanserin has been used in trials studying the treatment of Cocaine-Related Disorders.	-11.091	0.164621	50	1211	246.069
DB13711	Tritoqualine	approved	C26H32N2O8	CCOC1=C(OCC)C(OCC)=C(N)C2=C1C(OC2=O)C1N(C)CCC2=CC3=C(OCO3)C(OC)=C12			-21.467	0.00252296	13	4901	252.414
DB07773	5-FLUOROINDOLE-PROPANOL-PHOSPHATE	experimental	C11H13FNO4P	OP(O)(=O)OCCCC1=CNC2=C1C=C(F)C=C2	trpA,trpB		-3.938	0.860986	3984	16	252.476
DB13638	Cefbuperazone	experimental	C22H29N9O9S2	CCN1CCN(C(=O)N[C@H]([C@H](C)O)C(=O)N[C@@]2(OC)[C@H]3SCC(CSC4=NN=NN4C)=C(N3C2=O)C(O)=O)C(=O)C1=O			-20.691	0.00265569	14	4594	253.606
DB08291	N-(3-AMINOPROPYL)-2-NITROBENZENAMINE	experimental	C9H13N3O2	NCCCNC1=CC=CC=C1[N+]([O-])=O	KAT2B		-3.337	0.877257	6099	12	270.533
DB02873	1-(2,6-Dichlorophenyl)-5-(2,4-Difluorophenyl)-7-Piperazin-1-Yl-3,4-Dihydroquinazolin-2(1h)-One	experimental	C24H20Cl2F2N4O	FC1=CC=C(C(F)=C1)C1=C2CNC(=O)N(C2=CC(=C1)N1CCNCC1)C1=C(Cl)C=CC=C1Cl	MAPK14		-13.771	0.0885698	29	2621	275.697
DB07810	3-(4-HYDROXYPHENYL)-1-(2,4,6-TRIHYDROXYPHENYL)PROPAN-1-ONE	experimental	C15H14O5	OC1=CC=C(CCC(=O)C2=C(O)C=C(O)C=C2O)C=C1	ttgR		-4.415	0.814418	2538	30	275.935
DB08946	Iopanoic-acid	approved; withdrawn	C11H12I3NO2	CCC(CC1=C(I)C(N)=C(I)C=C1I)C(O)=O		Iopanoic acid contains iodine and is useful as a contrast medium in cholecystography.	-13.875	0.0786424	28	2916	285.741
DB03296	3'-beta-Sialyl-beta-lactose	experimental	C23H39NO19	[H]N([C@@H]1[C@@H](O)C[C@@](O[C@H]2[C@@H](O)[C@@H](CO)O[C@@H](O[C@@H]3[C@@H](CO)O[C@H](O)[C@H](O)[C@H]3O)[C@@H]2O)(O[C@@]1([H])[C@H](O)[C@H](O)CO)C(O)=O)C(C)=O	Not-Available		-12.296	0.102331	37	2244	288.146
DB08906	Fluticasone-furoate	approved	C27H29F3O6S	[H][C@@]12C[C@@H](C)[C@](OC(=O)C3=CC=CO3)(C(=O)SCF)[C@@]1(C)C[C@H](O)[C@@]1(F)[C@@]2([H])C[C@H](F)C2=CC(=O)C=C[C@]12C		Fluticasone furoate is a synthetic glucocorticoid available as an inhaler and nasal spray for various inflammatory indications[FDA Label][F4364]. Fluticasone furoate was first approved in 2007[L5965].	-13.471	0.0819693	30	2785	289.05
DB05676	Apremilast	approved; investigational	C22H24N2O7S	[H][C@](CS(C)(=O)=O)(N1C(=O)C2=C(C1=O)C(=CC=C2)N=C(C)O)C1=CC(OCC)=C(OC)C=C1		Apremilast is a novel, orally available small molecule inhibitor of type-4 cyclic nucleotide phosphodiesterase (PDE-4). It is indicated in the treatment of active psoriatic arthritis in adults (approved by the FDA in March 2014) and moderate to severe plaque psoriasis (approved by the FDA in September 2014). PDE-4 is a cyclic adenosine monophosphate (cAMP)-specific phosphodiesterase that is predo…	-9.827	0.167768	79	1121	297.589
DB03171	Indole-3-Propanol-Phosphate	experimental	C11H14NO4P	OP(O)(=O)OCCCC1=CNC2=C1C=CC=C2	trpA,trpA,trpB		-3.8	0.850223	4439	20	297.96
DB08300	1-methyl-3-naphthalen-2-yl-1H-pyrazolo[3,4-d]pyrimidin-4-amine	experimental	C16H13N5	CN1N=C(C2=C(N)N=CN=C12)C1=CC2=CC=CC=C2C=C1	PIK3CG		-3.86	0.85001	4250	21	298.747
DB02925	Piretanide	approved	C17H18N2O5S	NS(=O)(=O)C1=CC(=CC(N2CCCC2)=C1OC1=CC=CC=C1)C(O)=O	SLC12A1	Piretanide (INN, trade names Arelix, Eurelix, Tauliz) has been synthesized in 1973 at Hoechst AG (Germany) as a loop diuretic compound by using a then-new method for introducing cyclic amine residues in an aromatic nucleus in the presence of other aromatically bonded functional groups.	-8.889	0.254909	110	847	305.238
DB08257	4-{[(CYCLOHEXYLAMINO)CARBONYL]AMINO}BUTANOIC-ACID	experimental	C11H20N2O3	OC(=O)CCCNC(=O)NC1CCCCC1	EPHX2		-3.571	0.856278	5273	18	308.081
DB08540	2-[4-(2H-1,4-BENZOTHIAZINE-3-YL)-PIPERAZINE-1-LY]-1,3-THIAZOLE-4-CARBOXYLIC-ACID-ETHYLESTER	experimental	C18H20N4O2S2	CCOC(=O)C1=CSC(=N1)N1CCN(CC1)C1=NC2=CC=CC=C2SC1	Not-Available		-10.187	0.15118	70	1405	313.608
DB15566	Prednisolone-acetate	approved; vet_approved	C23H30O6	[H][C@@]12CC[C@](O)(C(=O)COC(C)=O)[C@@]1(C)C[C@]([H])(O)[C@@]1([H])[C@@]2([H])CCC2=CC(=O)C=C[C@]12C			-22.341	0.000668671	12	8268	314.986
DB07518	(2R)-2-ETHYL-1-HEXANESULFONIC-ACID	experimental	C8H18O4S	[H][C@@](CC)(CCCC)COS(O)(=O)=O	atsK		-2.991	0.87417	7097	14	315.211
DB08524	2-(3-BENZOYLPHENOXY)ETHYL(HYDROXY)FORMAMIDE	experimental	C16H15NO4	ON(CCOC1=CC=CC(=C1)C(=O)C1=CC=CC=C1)C=O	def		-4.366	0.795091	2683	38	319.302
DB12850	Etalocib	investigational	C33H33FO6	CCCC1=C(OCCCOC2=CC(O)=C(C=C2CC)C2=CC=C(F)C=C2)C=CC=C1OC1=CC=CC=C1C(O)=O		Etalocib has been used in trials studying the treatment of Pancreatic Cancer, Carcinoma, Non-Small-Cell Lung, and Unspecified Adult Solid Tumor, Protocol Specific.	-10.498	0.133243	60	1727	321.901
DB01830	AP-22408	experimental	C30H41N3O10P2	CC(=O)N[C@@H](CC1=CC=C(C(=C1)P(O)(O)=O)P(O)(O)=O)C(=O)N[C@H]1CCCCC2=CC(OCC3CCCCC3)=C(C=C12)C(N)=O	LCK		-15.141	0.0023904	21	5111	327.614
DB01538	Acetyldihydrocodeine	experimental; illicit	C20H25NO4	[H][C@@]12OC3=C(OC)C=CC4=C3[C@@]11CCN(C)[C@]([H])(C4)[C@]1([H])CC[C@@H]2OC(C)=O			-9.612	0.159609	82	1314	328.25
DB06374	Elacestrant	investigational	C30H38N2O2	CCNCCC1=CC=C(CN(CC)C2=C(C=CC(OC)=C2)[C@@H]2CCC3=CC(O)=CC=C3C2)C=C1			-10.794	0.110487	53	2076	331.705
DB11115	Ensulizole	approved	C13H10N2O3S	OS(=O)(=O)C1=CC2=C(C=C1)N=C(N2)C1=CC=CC=C1		Ensulizole, also known as 2-phenylbenzimidazole-5-sulfonic acid, is a water-soluble sunscreen agent that absorbs strongly at UV-B wavelengths. It is commonly found in cosmetic products and sunscreen formulas in combination with other UV filter compounds due to its minimal protection against UV-A wavelengths. Due to its water solubility, ensulizole is commonly used in products formulated to feel l…	-3.959	0.81588	3919	29	337.122
DB12206	N-6022	investigational	C24H22N4O3	CC1=CC(=CC=C1N1C(CCC(O)=O)=CC=C1C1=CC=C(C=C1)N1C=CN=C1)C(N)=O		N6022 has been used in trials studying the treatment of Asthma and Cystic Fibrosis.	-19.118	0.00122821	16	7314	342.088
DB12847	Pyroxamide	investigational	C13H19N3O3	ONC(=O)CCCCCCC(=O)NC1=CN=CC=C1		Pyroxamide has been used in trials studying the treatment of Leukemia, Lymphoma, Small Intestine Cancer, Precancerous Condition, and Myelodysplastic Syndromes, among others.	-3.61	0.834388	5127	23	343.396
DB00997	Doxorubicin	approved; investigational	C27H29NO11	COC1=CC=CC2=C1C(=O)C1=C(O)C3=C(C[C@](O)(C[C@@H]3O[C@H]3C[C@H](N)[C@H](O)[C@H](C)O3)C(=O)CO)C(O)=C1C2=O	Not-Available,TOP2A	Doxorubicin is a cytotoxic anthracycline antibiotic isolated from cultures of Streptomyces peucetius var. caesius. Doxorubicin binds to nucleic acids, presumably by specific intercalation of the planar anthracycline nucleus with the DNA double helix.	-15.745	0.00140917	18	7009	355.193
DB12721	RO-5028442	investigational	C25H28ClN3O2	CN(C)CCN1C=C(C(=O)N2CCC3(CC2)OCC2=CC=CC=C32)C2=CC=C(Cl)C=C12		RO5028442 has been used in trials studying Autistic Disorder.	-9.101	0.159291	96	1316	355.438
DB12272	Vidupiprant	investigational	C28H27Cl2FN2O6S	CC(C)(C)NC(=O)C1=CC=C(OC2=CC(F)=C(CC(O)=O)C=C2Cl)C(NS(=O)(=O)C2=CC=C(C=C2Cl)C2CC2)=C1		Vidupiprant has been used in trials studying the treatment and basic science of Asthma.	-18.031	0.00112453	17	7568	358.686
DB06228	Rivaroxaban	approved	C19H18ClN3O5S	[H][C@]1(CNC(=O)C2=CC=C(Cl)S2)CN(C(=O)O1)C1=CC=C(C=C1)N1CCOCC1=O	F10	Rivaroxaban is an anticoagulant and the first orally active direct factor Xa inhibitor. Unlike warfarin, routine lab monitoring of INR is not necessary. However there is no antidote available in the event of a major bleed. Only the 10 mg tablet can be taken without regard to food. The 15 mg and 20 mg tablet should be taken with food. FDA approved on July 1, 2011.	-10.063	0.131756	75	1772	364.555
DB14753	Hydroxystilbamidine	approved	C16H16N4O	NC(=N)C1=CC=C(\C=C\C2=C(O)C=C(C=C2)C(N)=N)C=C1		Hydroxystilbamidine isethionate is used in the therapy of some patients with nonprogressive blastomycosis of the skin, and pulmonary or systemic blastomycosis in children, with fewer side effects than amphotericin B. Hydroxystilbamidine isethionate is also used in pathology for diagnostic purposes.	-4.684	0.755282	1904	72	370.254
DB03367	PF-00356231	experimental	C25H20N2O3S	[H][C@](CC(O)=O)(NC(=O)C1=CC(=CS1)C1=CC=C(C=C1)C1=CC=NC=C1)C1=CC=CC=C1	MMP12		-12.619	0.0282084	34	4041	370.667
DB08757	5-(2-chlorophenyl)furan-2-carbohydrazide	experimental	C11H9ClN2O2	NNC(=O)C1=CC=C(O1)C1=CC=CC=C1Cl	map		-4.002	0.797774	3773	37	373.632
DB05667	Levoketoconazole	investigational	C26H28Cl2N4O4	CC(=O)N1CCN(CC1)C1=CC=C(OC[C@@H]2CO[C@](CN3C=CN=C3)(O2)C2=CC=C(Cl)C=C2Cl)C=C1		Levoketoconazole is a cortisol synthesis inhibitor that is being developed as a therapy for glucose and cholesterol control in patients with type 2 diabetes mellitus.	-8.625	0.168192	126	1110	373.979
DB11804	AZD-5672	investigational	C32H38F2N2O5S2	CCN(C1CCN(CC[C@H](C2=CC=C(C=C2)S(C)(=O)=O)C2=CC(F)=CC(F)=C2)CC1)C(=O)CC1=CC=C(C=C1)S(C)(=O)=O		Azd5672 has been used in trials studying the basic science and treatment of Pharmacokinetics, Renal Impairment, and Rheumatoid Arthritis.	-13.956	0.00222534	26	5391	374.387
DB08440	N-1,10-phenanthrolin-5-ylacetamide	experimental	C14H11N3O	CC(=O)NC1=C2C=CC=NC2=C2N=CC=CC2=C1	cybC		-4.27	0.781222	2925	48	374.7
DB07176	5-aminonaphthalene-1-sulfonic-acid	experimental	C10H9NO3S	NC1=C2C=CC=C(C2=CC=C1)S(O)(=O)=O			-3.862	0.807427	4240	34	379.684
DB08646	TRW3-(2-AMINO-3-HYDROXY-PROPYL)-6-(N'-CYCLOHEXYL-HYDRAZINO)OCTAHYDRO-INDOL-7-OL	experimental	C17H18N4O2	[H][C@](N)(CC1=CNC2=C1C=CC(NNC1=CC=CC=C1)=C2O)C=O	mauC,mauB,mauA,moxG,qhnDH,Not-Available,Not-Available		-5.226	0.691534	1038	141	382.568
DB04125	N-Alpha-(2-Naphthylsulfonyl)-N(3-Amidino-L-Phenylalaninyl)-4-Acetyl-Piperazine	experimental	C26H29N5O4S	CC(=O)N1CCN(CC1)C(=O)[C@H](CC1=CC=CC(=C1)C(N)=N)NS(=O)(=O)C1=CC=C2C=CC=CC2=C1	PRSS1		-14.449	0.00181103	24	6198	385.684
DB13126	BMS-986115	investigational	C26H25F7N4O3	CC1=CC=CC2=C1NC(=O)[C@@H](NC(=O)[C@H](CCC(F)(F)F)[C@H](CCC(F)(F)F)C(N)=O)N=C2C1=CC=CC(F)=C1		BMS-986115 has been used in trials studying the treatment of Various Advanced Cancer.	-10.674	0.0850403	55	2717	386.568
DB01860	Cordycepin-Triphosphate	experimental	C10H16N5O12P3	[H][C@@]1(COP(O)(=O)OP(O)(=O)OP(O)(O)=O)C[C@@]([H])(O)[C@@]([H])(O1)N1C=NC2=C(N)N=CN=C12	PAPOLA		-15.23	0.00112227	20	7582	389.41
DB14879	Cefiderocol	approved; investigational	C30H34ClN7O10S2	[H][C@]12SCC(C[N+]3(CCNC(=O)C4=C(Cl)C(O)=C(O)C=C4)CCCC3)=C(N1C(=O)[C@H]2NC(=O)C(=N/OC(C)(C)C(O)=O)\C1=CSC(N)=N1)C([O-])=O		Cefiderocol is under investigation in clinical trial NCT02321800 (A Study of Efficacy/Safety of Intravenous S-649266 Versus Imipenem/Cilastatin in Complicated Urinary Tract Infections).	-14.932	0.00141811	22	6992	392.204
DB06137	KX-01	investigational	C26H29N3O3	O=C(CC1=CC=C(C=N1)C1=CC=C(OCCN2CCOCC2)C=C1)NCC1=CC=CC=C1		KX2-391 is a highly selective Src kinase inhibitor that has demonstrated efficacy in pre-clinical animal models of colon, pancreatic, prostate and breast cancer. It is a substrate-targeted kinase inhibitor. KX2-391, belongs to an emerging new family of targeted cancer treatments called protein kinase inhibitors.	-9.031	0.14798	103	1495	392.409
DB13055	Oteseconazole	investigational	C23H16F7N5O2	O[C@@](CN1C=NN=N1)(C1=CC=C(F)C=C1F)C(F)(F)C1=CC=C(C=N1)C1=CC=C(OCC(F)(F)F)C=C1		Oteseconazole has been used in trials studying the treatment of Tinea Pedis, Onychomycosis, Candidiasis, Vulvovaginal, and Recurrent Vulvovaginal Candidiasis.	-10.277	0.0950157	65	2456	399.55
DB03808	Hexamidine	experimental	C20H26N4O2	NC(=N)C1=CC=C(OCCCCCCOC2=CC=C(C=C2)C(N)=N)C=C1	qacR,qacR		-4.522	0.755489	2271	71	401.548
DB13422	Nicofuranose	experimental	C30H24N4O10	[H][C@]1(COC(=O)C2=CN=CC=C2)O[C@](O)(COC(=O)C2=CN=CC=C2)[C@@]([H])(OC(=O)C2=CN=CC=C2)[C@]1([H])OC(=O)C1=CN=CC=C1			-11.461	0.0419165	44	3729	405.063
DB07368	4-(METHYLSULFONYL)BENZENECARBOXIMIDAMIDE	experimental	C8H10N2O2S	CS(=O)(=O)C1=CC=C(C=C1)C(N)=N	PRSS1		-3.385	0.817949	5947	28	408.064
DB07973	N-(1-ISOPROPYLPIPERIDIN-4-YL)-1-(3-METHOXYBENZYL)-1H-INDOLE-2-CARBOXAMIDE	experimental	C25H31N3O2	COC1=CC(CN2C(=CC3=C2C=CC=C3)C(=O)NC2CCN(CC2)C(C)C)=CC=C1	F10		-14.708	0.00124003	23	7282	409.251
DB03501	Galactose-uridine-5'-diphosphate	experimental	C15H24N2O17P2	OC[C@H]1O[C@H](O[P@@](O)(=O)O[P@@](O)(=O)OC[C@H]2O[C@H]([C@H](O)[C@@H]2O)N2C=CC(=O)NC2=O)[C@H](O)[C@@H](O)[C@H]1O	B4GALT1,ABO,GALE	A nucleoside diphosphate sugar which can be epimerized into UDPglucose for entry into the mainstream of carbohydrate metabolism. Serves as a source of galactose in the synthesis of lipopolysaccharides, cerebrosides, and lactose.	-12.139	0.0140869	39	4349	411.839
DB08644	{1-[2-(1-FORMYL-PROPYL)-3-METHANESULFONYLAMINO-PYRROLIDINE-1-CARBONYL]-2-METHYL-PROPYL}-CARBAMIC-ACID-TERT-BUTYL-ESTER	experimental	C19H35N3O6S	[H][C@@](CC)(C=O)[C@@]1([H])N(CC[C@]1([H])NS(C)(=O)=O)C(=O)[C@@]([H])(NC(=O)OC(C)(C)C)C(C)C	Not-Available		-9.212	0.13104	95	1789	412.256
DB11157	Anthralin	approved	C14H10O3	OC1=CC=CC2=C1C(=O)C1=C(O)C=CC=C1C2		"Anthralin (1,8???Â?Âdihydroxy?????anthrone, dithranol) is an older anti-psoriatic agent that was first synthesized as a derivative of chrysarobin, obtained from the araroba tree in Brazil over 100 years ago. Adverse effects of anthralin include irritation and discoloration of the skin [A27277].	-4.168	0.776561	3222	53	413.238
DB00430	Cefpiramide	approved	C25H24N8O7S2	[H][C@]12SCC(CSC3=NN=NN3C)=C(N1C(=O)[C@@]2([H])NC(=O)[C@H](NC(=O)C1=C(O)C=C(C)N=C1)C1=CC=C(O)C=C1)C(O)=O	ftsI,mrcB,mrcA,ponB,dacC,mrcA,mecA	Cefpiramide is a third-generation cephalosporin antibiotic.	-10.071	0.100221	74	2310	413.449
DB02585	4-(Hydroxymethyl)Benzamidine	experimental	C8H10N2O	NC(=N)C1=CC=C(CO)C=C1	PRSS3		-3.47	0.812488	5646	31	418.361
DB06953	2-CHLORO-5-(3-CHLORO-PHENYL)-6-[(4-CYANO-PHENYL)-(3-METHYL-3H-IMIDAZOL-4-YL)--METHOXYMETHYL]-NICOTINONITRILE	experimental	C25H17Cl2N5O	[H][C@](OCC1=NC(Cl)=C(C=C1C1=CC(Cl)=CC=C1)C#N)(C1=CN=CN1C)C1=CC=C(C=C1)C#N	FNTA,FNTB		-11.329	0.0451706	48	3647	418.397
DB07420	(1R)-4-(3-phenoxyphenyl)-1-phosphonobutane-1-sulfonic-acid	experimental	C16H19O7PS	[H][C@@](CCCC1=CC=CC(OC2=CC=CC=C2)=C1)(P(O)(O)=O)S(O)(=O)=O	crtM		-4.607	0.741125	2088	86	423.755
DB11616	Pirarubicin	investigational	C32H37NO12	[H][C@]1(N)C[C@]([H])(O[C@@]2([H])C[C@@](O)(CC3=C(O)C4=C(C(O)=C23)C(=O)C2=C(C=CC=C2OC)C4=O)C(=O)CO)O[C@@]([H])(C)[C@@]1([H])O[C@]1([H])CCCCO1			-12.782	0.00217866	33	5460	424.476
DB07849	S-NONYL-CYSTEINE	experimental	C12H25NO2S	[H][C@](N)(CSCCCCCCCCC)C(O)=O	GSTP1		-2.892	0.82369	7333	25	428.165
DB00288	Amcinonide	approved	C28H35FO7	[H][C@@]12C[C@H]3OC4(CCCC4)O[C@@]3(C(=O)COC(C)=O)[C@@]1(C)C[C@H](O)[C@@]1(F)[C@@]2([H])CCC2=CC(=O)C=C[C@]12C	NR3C1,ANXA1	Amcinonide is a corticosteroid.	-8.924	0.1357	108	1709	429.618
DB09003	Clocapramine	experimental	C28H37ClN4O	OC(=N)C1(CCN(CCCN2C3=CC=CC=C3CCC3=C2C=C(Cl)C=C3)CC1)N1CCCCC1		Clocapramine is an atypical antipsychotic of the imidobenzyl class which was introduced in Japan in 1974 for the treatment of schizophrenia. In addition to psychosis, clocapramine has also been used to augment antidepressants in the treatment of anxiety and panic. Clocapramine has been implicated in at least one strange death, including a suicide.	-10.512	0.0626688	59	3204	434.783
DB03932	LFA703	experimental	C37H49NO6	[H][C@](C)(CC)C(=O)O[C@@]1([H])C[C@@]([H])(C)C=C2C=C[C@]([H])(C)[C@]([H])(CC[C@@]3([H])C[C@@]([H])(O)CC(=O)N3CC3=CC4=C(C=C3)C(CO)=C(OC)C=C4)[C@@]12[H]	ITGAL		-10.021	0.0902899	76	2559	441.003
DB06673	Almorexant	investigational	C29H31F3N2O3	CNC(=O)[C@H](N1CCC2=CC(OC)=C(OC)C=C2[C@@H]1CCC1=CC=C(C=C1)C(F)(F)F)C1=CC=CC=C1			-10.117	0.0855647	72	2702	441.071
DB08712	11-[(MERCAPTOCARBONYL)OXY]UNDECANOIC-ACID	experimental	C12H22O4S	OC(=O)CCCCCCCCCCOC(S)=O	fabH		-2.917	0.820653	7267	27	442.955
DB02155	3-[(3-sec-butyl-4-hydroxybenzoyl)amino]azepan-4-yl-4-(2-hydroxy-5-methoxybenzoyl)benzoate	experimental	C32H36N2O7	[H]N([C@@H]1CN([H])CCC[C@H]1OC(=O)C1=CC=C(C=C1)C(=O)C1=C(O)C=CC(OC)=C1)C(=O)C1=CC([C@@H](C)CC)=C(O)C=C1	PRKACA		-11.579	0.00261184	42	4707	444.628
DB06900	1-[4-(hydroxymethyl)phenyl]guanidine	experimental	C8H11N3O	NC(=N)NC1=CC=C(CO)C=C1	PRSS8		-3.61	0.79467	5126	39	447.117
DB11701	Amenamevir	investigational	C24H26N4O5S	CC1=CC=CC(C)=C1N(CC(=O)NC1=CC=C(C=C1)C1=NOC=N1)C(=O)C1CCS(=O)(=O)CC1		Amenamevir has been used in trials studying the treatment of Herpes Zoster, Herpes Simplex, Herpes Genitalis, and Safety of Amenamevir.	-12.329	0.00204465	35	5743	448.336
DB06635	Otamixaban	investigational	C25H26N4O4	COC(=O)[C@H](CC1=CC(=CC=C1)C(N)=N)[C@@H](C)NC(=O)C1=CC=C(C=C1)C1=CC=[N+]([O-])C=C1		Otamixaban is a novel direct Factor Xa (FXa) inhibitor. It is currently being developed by the French pharmaceutical company Sanofi-Aventis as a treatment for acute coronary syndrome.	-10.491	0.058322	61	3347	451.848
DB00320	Dihydroergotamine	approved; investigational	C33H37N5O5	[H][C@@]12CCCN1C(=O)[C@H](CC1=CC=CC=C1)N1C(=O)[C@](C)(NC(=O)[C@H]3CN(C)[C@]4([H])CC5=CNC6=CC=CC(=C56)[C@@]4([H])C3)O[C@@]21O	HTR1D,HTR1B,ADRA2A,HTR2B	A 9,10alpha-dihydro derivative of ergotamine. It is used as a vasoconstrictor, specifically for the therapy of migraine disorders.	-13.216	0.00165889	32	6508	456.351
DB01767	Hemi-Babim	experimental	C16H14N6	NC(=N)C1=CC2=C(NC(CC3=NC4=C(N3)C=CC=C4)=N2)C=C1	PRSS1,F2		-4.252	0.755734	2978	70	456.574
DB08695	3-(4-nitrophenyl)-1H-pyrazole	experimental	C9H7N3O2	[O-][N+](=O)C1=CC=C(C=C1)C1=NNC=C1	HPGDS		-3.334	0.801075	6102	35	462.136
DB15464	Urolithin-A	investigational	C13H8O4	OC1=CC2=C(C=C1)C1=C(C=C(O)C=C1)C(=O)O2		Urolithin A is a metabolite of ellagic acid. It has been demonstrated to stimulate mitophagy and improve muscle health in old animals and in preclinical models of aging.[A179494]	-3.899	0.777042	4125	52	463.141
DB12192	Emeramide	investigational	C12H16N2O2S2	SCCNC(=O)C1=CC(=CC=C1)C(=O)NCCS		Emeramide has been used in trials studying the treatment of Mercury Poisoning.	-3.128	0.808769	6703	33	470.318
DB08494	S-{2-[(2-chloro-4-sulfamoylphenyl)amino]-2-oxoethyl}-6-methyl-3,4-dihydroquinoline-1(2H)-carbothioate	experimental	C19H20ClN3O4S2	CC1=CC2=C(C=C1)N(CCC2)C(=O)SCC(=O)NC1=C(Cl)C=C(C=C1)S(N)(=O)=O	gag-pol		-7.778	0.164858	189	1201	476.434
DB14191	Diphenylguanidine	approved; experimental	C13H13N3	N=C(NC1=CC=CC=C1)NC1=CC=CC=C1		"Diphenylguanidine is a complexing agent used in the detection of metals and organic bases and used as an accelerator in the vulcanization of rubber. It is found in some rubber products. It is also a dermatological sensitizer and allergen.	-3.698	0.780537	4792	49	484.57
DB00701	Amprenavir	approved; investigational	C25H35N3O6S	CC(C)CN(C[C@@H](O)[C@H](CC1=CC=CC=C1)NC(=O)O[C@H]1CCOC1)S(=O)(=O)C1=CC=C(N)C=C1	HIV-1-protease	Amprenavir is a protease inhibitor used to treat HIV infection.	-10.206	0.0535309	68	3463	485.267
DB12659	SJ-733	investigational	C24H16F4N4O2	FC1=CC=C(NC(=O)[C@@H]2[C@H](N(CC(F)(F)F)C(=O)C3=CC=CC=C23)C2=CC=CN=C2)C=C1C#N		SJ-733 has been used in trials studying Malaria.	-13.92	0.000167666	27	8752	486.111
DB07613	3-phenyl-5-(1H-pyrazol-3-yl)isoxazole	experimental	C12H9N3O	N1C=CC(=N1)C1=CC(=NO1)C1=CC=CC=C1	HPGDS		-3.543	0.788824	5375	44	486.313
DB11861	Litronesib	investigational	C23H37N5O4S2	CCNCCS(=O)(=O)NC[C@]1(SC(NC(=O)C(C)(C)C)=NN1C(=O)C(C)(C)C)C1=CC=CC=C1		Litronesib has been used in trials studying the treatment of Solid Tumors, Ovarian Cancer, Gastric Cancer, Prostate Cancer, and Acute Leukaemia, among others.	-12.229	0.00179897	38	6257	487.613
DB07951	N-[1H-INDOL-3-YL-ACETYL]ASPARTIC-ACID	experimental	C14H14N2O5	[H][C@@](CC(O)=O)(NC(=O)CC1=CNC2=CC=CC=C12)C(O)=O	trpA,trpB		-3.924	0.768351	4046	59	488.584
DB02388	Cyclohexyl-{4-[5-(3,4-Dichlorophenyl)-2-Piperidin-4-Yl-3-Propyl-3h-Imidazol-4-Yl]-Pyrimidin-2-Yl}Amine	experimental	C27H34Cl2N6	CCCN1C(=NC(=C1C1=CC=NC(NC2CCCCC2)=N1)C1=CC=C(Cl)C(Cl)=C1)C1CCNCC1	MAPK10		-7.643	0.165451	206	1170	490.938
DB06578	Tonabersat	investigational	C20H19ClFNO4	CC(=O)C1=CC=C2OC(C)(C)[C@@H](O)[C@@H](NC(=O)C3=CC=C(F)C(Cl)=C3)C2=C1			-9.068	0.094837	100	2469	496.89
DB04779	ETHYL-(1E)-2-PHENYL-N-(SULFOOXY)ETHANIMIDOTHIOATE	experimental	C10H13NO4S2	CCS\C(CC1=CC=CC=C1)=N/OS(O)(=O)=O	LCT		-3.533	0.787043	5416	46	499.135
DB06117	1alpha,24S-Dihydroxyvitamin-D2	investigational	C28H44O3	CC(C)[C@](C)(O)\C=C\[C@@H](C)[C@H]1CC[C@H]2\C(CCC[C@]12C)=C\C=C1\C[C@@H](O)C[C@H](O)C1=C		LR-103 is a naturally occurring D-hormone that is produced by the kidneys from vitamin D. LR-103 is one of the D-hormones produced from Hectorol. It is developed for the treatment of secondary hyperparathyroidism in patients with chronic kidney disease (CKD). Studies have shown LR-103 has the same potency as calcitriol, but much lower toxicity.	-7.954	0.149796	171	1459	499.489
DB03383	5-Chloro-1h-Indole-2-Carboxylic-Acid-[1-(4-Fluorobenzyl)-2-(4-Hydroxypiperidin-1yl)-2-Oxoethyl]Amide	experimental	C23H23ClFN3O3	[H][C@@](CC1=CC=C(F)C=C1)(NC(=O)C1=CC2=C(N1)C=CC(Cl)=C2)C(=O)N1CCC(O)CC1	PYGM		-10.444	0.0239572	62	4087	503.383
DB02032	1-(3-Mercapto-2-Methyl-Propionyl)-Pyrrolidine-2-Carboxylic-Acid	experimental	C9H15NO3S	[H][C@](C)(CS)C(=O)N1CCC[C@@]1([H])C(O)=O	ACE,blaFEZ-1,blaB1,Not-Available,cphA,VC_A1006		-3.007	0.800033	7055	36	503.964
DB03704	12-Hydroxydodecanoic-Acid	experimental	C12H24O3	OCCCCCCCCCCCC(O)=O	ADH5		-3.345	0.791051	6070	42	504.916
DB07139	3-[5-(3-nitrophenyl)thiophen-2-yl]propanoic-acid	experimental	C13H11NO4S	OC(=O)CCC1=CC=C(S1)C1=CC(=CC=C1)[N+]([O-])=O	AKR1B1		-3.877	0.76619	4197	61	505.981
DB08357	1-ETHOXY-2-(2-ETHOXYETHOXY)ETHANE	experimental	C8H18O3	CCOCCOCCOCC	ACHE,ybbD,ptsP		-2.254	0.808971	8177	32	511.531
DB14869	Remetinostat	investigational	C16H21NO6	COC(=O)C1=CC=C(OC(=O)CCCCCCC(=O)NO)C=C1		Remetinostat is under investigation in clinical trial NCT02213861 (Efficacy, Safety and Tolerability Study of SHAPE in IA, IB or IIA Cutaneous T-cell Lymphoma).	-4.109	0.750976	3402	77	511.814
DB11913	LY-2090314	investigational	C28H25FN6O3	FC1=CC2=C3N(CCN(C2)C(=O)N2CCCCC2)C=C(C3=C1)C1=C(C(=O)NC1=O)C1=CN=C2C=CC=CN12		Ly2090314 has been used in trials studying the treatment of Leukemia, Advanced Cancer, and Pancreatic Cancer.	-11.737	0.00170734	41	6396	512.09
DB13240	Cymarin	experimental	C30H44O9	[H][C@@]1(CC[C@]2(O)[C@]3([H])CC[C@]4(O)C[C@H](CC[C@]4(C=O)[C@@]3([H])CC[C@]12C)O[C@H]1C[C@H](OC)[C@H](O)[C@@H](C)O1)C1=CC(=O)OC1			-9.391	0.0718611	87	3020	512.582
DB04001	6-(Oxalyl-Amino)-1h-Indole-5-Carboxylic-Acid	experimental	C11H8N2O5	OC(=O)C(=O)NC1=CC2=C(C=CN2)C=C1C(O)=O	PTPN1		-3.401	0.7882	5893	45	514.961
DB08133	N-(4-sulfamoylphenyl)-1H-indazole-3-carboxamide	experimental	C14H12N4O3S	NS(=O)(=O)C1=CC=C(NC(=O)C2=NNC3=C2C=CC=C3)C=C1	CDK2		-3.927	0.76001	4032	67	519.754
DB02628	1-[3,3-Dimethyl-2-(2-Methylamino-Propionylamino)-Butyryl]-Pyrrolidine-2-Carboxylic-Acid(1,2,3,4-Tetrahydro-Naphthalen-1-Yl)-Amide	experimental	C25H38N4O3	[H][C@@](C)(NC)C(=O)N[C@]([H])(C(=O)N1CCC[C@@]1([H])C(=O)N[C@]1([H])CCCC2=C1C=CC=C2)C(C)(C)C	XIAP		-8.357	0.120201	143	1926	524.803
DB06521	Ertiprotafib	investigational	C31H27BrO3S	CC1=C(C)C2=C(C3=CC(C)=C(O[C@H](CC4=CC=CC=C4)C(O)=O)C(C)=C3)C3=CC=CC=C3C(Br)=C2S1		Ertiprotafib belongs to a novel class of insulin sensitizers developed for treatment of type 2 diabetes. In insulin-resistant rodent models, ertiprotafib and a close analog lowered both fasting blood glucose and insulin levels and improved glycemic excursion during an oral glucose tolerance test.	-8.819	0.097935	117	2359	525.36
DB12663	Letrazuril	investigational	C17H9Cl2FN4O2	FC1=CC=C(C=C1)C(C#N)C1=C(Cl)C=C(C=C1Cl)N1N=CC(=O)NC1=O		Letrazuril has been used in trials studying the treatment of HIV Infections and Cryptosporidiosis.	-7.301	0.168708	253	1097	526.822
DB09078	Lenvatinib	approved; investigational	C21H19ClN4O4	COC1=C(C=C2C(OC3=CC=C(NC(=O)NC4CC4)C(Cl)=C3)=CC=NC2=C1)C(N)=O		"Lenvatinib is a receptor tyrosine kinase (RTK) inhibitor that inhibits the kinase activities of vascular endothelial growth factor (VEGF) receptors VEGFR1 (FLT1), VEGFR2 (KDR), and VEGFR3 (FLT4). Lenvatinib also inhibits other RTKs that have been implicated in pathogenic angiogenesis, tumor growth, and cancer progression in addition to their normal cellular functions, including fibroblast growth…	-9.796	0.052252	80	3494	528.697
DB08659	2-(hydrazinocarbonyl)-3-phenyl-1H-indole-5-sulfonamide	experimental	C15H14N4O3S	NNC(=O)C1=C(C2=C(N1)C=CC(=C2)S(N)(=O)=O)C1=CC=CC=C1	CA2		-4.6	0.695415	2100	135	532.447
DB08593	1,2,5-THIADIAZOLIDIN-3-ONE-1,1-DIOXIDE	experimental	C8H8N2O3S	O=C1CN(C2=CC=CC=C2)S(=O)(=O)N1	PTPN1		-3.332	0.78447	6110	47	535.882
DB08815	Lurasidone	approved; investigational	C28H36N4O2S	[H][C@@]12[C@H]3CC[C@H](C3)[C@]1([H])C(=O)N(C[C@@H]1CCCC[C@H]1CN1CCN(CC1)C1=NSC3=CC=CC=C13)C2=O		Lurasidone is an atypical antipsychotic developed by Dainippon Sumitomo Pharma. It was approved by the U.S. Food and Drug Administration (FDA) for treatment of schizophrenia on October 29, 2010 and is currently pending approval for the treatment of bipolar disorder in the United States.	-8.835	0.0927563	115	2522	538.544
DB01459	Bezitramide	experimental; illicit; withdrawn	C31H32N4O2	CCC(=O)N1C(=O)N(C2CCN(CCC(C#N)(C3=CC=CC=C3)C3=CC=CC=C3)CC2)C2=CC=CC=C12		"Bezitramide is a narcotic analgesic which was discovered in 1961, clinically tested around the 1970's [A14383], and marketed under the name Burgodin. After cases of fatal overdose in the Netherlands in 2004 the drug was withdrawn from the market.	-11.391	0.00168728	45	6453	538.874
DB08525	HYDROXY[3-(6-METHYLPYRIDIN-2-YL)PROPYL]FORMAMIDE	experimental	C10H14N2O2	CC1=NC(CCCN(O)C=O)=CC=C1	def		-3.528	0.77621	5436	54	541.797
DB05835	NS-3728	investigational	C16H9BrF6N6O	FC(F)(F)C1=CC(=CC(NC(=O)NC2=C(C=CC(Br)=C2)C2=NNN=N2)=C1)C(F)(F)F		NS3728 is an orally active chloride channel blocker for the treatment of cancer.	-7.447	0.160228	229	1285	542.462
DB07423	(2S)-3-[4-(acetylamino)phenoxy]-2-hydroxy-2-methyl-N-[4-nitro-3-(trifluoromethyl)phenyl]propanamide	experimental	C19H18F3N3O6	CC(=O)NC1=CC=C(OC[C@](C)(O)C(=O)NC2=CC(=C(C=C2)[N+]([O-])=O)C(F)(F)F)C=C1	AR		-10.683	0.00218704	54	5454	542.693
DB04405	2-[2-(1,3-Dioxo-1,3-Dihydro-2h-Isoindol-2-Yl)Ethyl]-4-(4'-Ethoxy-1,1'-Biphenyl-4-Yl)-4-Oxobutanoic-Acid	experimental	C28H25NO6	[H][C@](CCN1C(=O)C2=CC=CC=C2C1=O)(CC(=O)C1=CC=C(C=C1)C1=CC=C(OCC)C=C1)C(O)=O	MMP12		-8.546	0.102148	131	2258	543.873
DB07930	(3R)-3-HYDROXYDODECANOIC-ACID	experimental	C12H24O3	[H][C@@](O)(CCCCCCCCC)CC(O)=O	ACOX1		-2.935	0.792286	7236	41	544.68
DB04608	9-HYDROXY-4-PHENYL-6H-PYRROLO[3,4-C]CARBAZOLE-1,3-DIONE	experimental	C20H12N2O3	OC1=CC2=C(NC3=CC(=C4C(=O)NC(=O)C4=C23)C2=CC=CC=C2)C=C1	WEE1		-6.026	0.400574	552	538	544.955
DB07897	1-(HYDROXYMETHYLENEAMINO)-8-HYDROXY-OCTANE	experimental	C9H21NO2	OCCCCCCCCNCO	F2		-3.04	0.789992	6958	43	546.986
DB05678	SLx-4090	investigational	C31H25F3N2O4	COC1=CC=CC(C(O)=NC2=CC=C3CN(CCC3=C2)C(=O)OC2=CC=CC=C2)=C1C1=CC=C(C=C1)C(F)(F)F		SLx-4090 is a microsomal triglyceride transfer protein (MTTP) inhibitor potentially for the treatment of type 2 diabetes. [A33218]	-7.22	0.167696	270	1131	552.603
DB01646	N-Acetylmethionine	experimental	C7H13NO3S	CSCC[C@H](NC(C)=O)C(O)=O	Aaar,RHO		-2.733	0.793682	7662	40	553.606
DB08523	[HYDROXY(3-PHENYLPROPYL)AMINO]METHANOL	experimental	C10H15NO2	OCN(O)CCCC1=CC=CC=C1	def,def		-3.595	0.766438	5188	60	557.925
DB08619	Testosterone-succinate	experimental	C23H32O5	[H][C@@]1(CC[C@@]2([H])[C@]3([H])CCC4=CC(=O)CC[C@]4(C)[C@@]3([H])CC[C@]12C)OC(=O)CCC(O)=O	ncsA		-7.885	0.135039	181	1720	557.961
DB02483	Etheno-NAD	experimental	C23H27N7O14P2	[H]N([H])C(=O)C1=C[N+](=CC=C1)[C@@H]1O[C@H](COP([O-])(=O)OP(O)(=O)OC[C@H]2O[C@H]([C@H](O)[C@@H]2O)N2C=NC3=C2N=CN2C=CN=C32)[C@@H](O)[C@H]1O	LDHA,BST1		-10.234	0.00262928	67	4662	558.886
DB02152	K-252a	experimental	C27H21N3O5	[H][C@]12C[C@](O)(C(=O)OC)[C@](C)(O1)N1C3=C(C=CC=C3)C3=C4CNC(=O)C4=C4C5=CC=CC=C5N2C4=C13	MET,MAP2K1		-7.749	0.139649	193	1641	562.773
DB13118	Paquinimod	investigational	C21H22N2O3	CCN(C(=O)C1=C(O)C2=C(CC)C=CC=C2N(C)C1=O)C1=CC=CC=C1		Paquinimod is developed for the treatment of SLE (Systemic Lupus Erythematosus), which is an autoimmune disease. The disease affects mainly women of fertile age and progresses in flares with relatively symptom free periods in between. Current treatments of SLE are NSAID (nonsteroidal anti-inflammatory drugs), corticosteroids, antimalarians or cytotoxic drugs like for example Cyclophosphamide. The…	-8.735	0.0861	121	2684	569.881
DB00251	Terconazole	approved	C26H31Cl2N5O3	CC(C)N1CCN(CC1)C1=CC=C(OC[C@H]2CO[C@@](CN3C=NC=N3)(O2)C2=C(Cl)C=C(Cl)C=C2)C=C1	ERG11	Terconazole is an anti-fungal drug that is mainly used to treat vaginal yeast infections (or vaginal candidiasis). It is classified as a _triazole ketal derivative_.[A178096] Terconazole was initially approved by the FDA in 1987.[FDA label] This drug is available in cream and suppository forms and both have demonstrated high levels of safety, efficacy, and tolerability in clinical trials. [A17809…	-7.619	0.144464	209	1566	572.096
DB12483	Copanlisib	approved; investigational	C23H28N8O4	COC1=C(OCCCN2CCOCC2)C=CC2=C1N=C(NC(=O)C1=CN=C(N)N=C1)N1CCN=C21		Copanlisib is a selective pan-Class I phosphoinositide 3-kinase (PI3K/Phosphatidylinositol-4,5-bisphosphate 3-kinase/phosphatidylinositide 3-kinase) inhibitor that was first developed by Bayer Healthcare Pharmaceuticals, Inc. The drug targets the enzyme that plays a role in regulating cell growth and survival. Copanlisib was granted accelerated approval on September 14, 2017 under the market name…	-11.821	0.000702083	40	8238	574.038
DB03199	4-Methoxy-E-Rhodomycin-T	experimental	C31H37NO11	[H][C@@]1(C[C@]([H])(N(C)C)[C@]([H])(O)[C@]([H])(C)O1)O[C@@]1([H])C[C@](O)(CC)[C@]([H])(C(=O)OC)C2=C(O)C3=C(C(O)=C12)C(=O)C1=C(C=CC=C1OC)C3=O	dnrK		-9.265	0.0482566	93	3556	575.072
DB08746	1-[[(1E)-2-(4-CHLOROPHENYL)ETHENYL]SULFONYL]-4-[[1-(4-PYRIDINYL)-4-PIPERIDINYL]METHYL]PIPERAZINE	experimental	C23H29ClN4O2S	ClC1=CC=C(\C=C\S(=O)(=O)N2CCN(CC3CCN(CC3)C3=CC=NC=C3)CC2)C=C1	F10		-8.265	0.102148	147	2256	575.875
DB12002	AZD-4818	investigational	C27H32Cl2N2O7	CNC(=O)C1=C(OC[C@@H](O)CN2CCC3(CC4=CC(Cl)=CC=C4O3)CC2)C=C(OC(C)(C)C(O)=O)C(Cl)=C1		AZD4818 has been used in trials studying the treatment of Chronic Obstructive Pulmonary Disease (COPD).	-10.407	0.00229506	63	5269	576.148
DB00227	Lovastatin	approved; investigational	C24H36O5	[H][C@]12[C@H](C[C@@H](C)C=C1C=C[C@H](C)[C@@H]2CC[C@@H]1C[C@@H](O)CC(=O)O1)OC(=O)[C@@H](C)CC	HMGCR,ITGAL,HDAC2	Lovastatin is a hydroxymethylglutaryl coenzyme A (HMG-CoA) reductase inhibitor produced by _Aspergillus terreus_.[A174550] It is a polyketide-derived natural product that contains an oxidation susceptible heteroannular diene ring system.[T412] Lovastatin is a member of the family of the substituted hexahydronaphthalene lactones.[A174553] In the new set of FDA records, the first reported product w…	-7.426	0.150264	232	1435	576.992
DB11741	Famitinib	investigational	C23H27FN4O2	CCN(CC)CCN1CCC2=C(C(C)=C(N2)\C=C2/C(=O)NC3=CC=C(F)C=C23)C1=O		Famitinib has been used in trials studying the treatment of Colorectal Cancer, Renal Cell Cancer, Colorectal Cancer Recurrent, Colorectal Cancer Metastatic, and Metastatic Renal Cell Cancer, among others.	-10.617	0.00199052	57	5851	577.501
DB01948	1-(2,6-Dichlorophenyl)-5-(2,4-Difluorophenyl)-7-Piperidin-4-Yl-3,4-Dihydroquinolin-2(1h)-One	experimental	C26H22Cl2F2N2O	FC1=CC=C(C(F)=C1)C1=CC(=CC2=C1CCC(=O)N2C1=C(Cl)C=CC=C1Cl)C1CCNCC1	MAPK14		-11.526	0.000996109	43	7768	577.948
DB06751	Drotaverine	approved; investigational	C24H31NO4	CCOC1=C(OCC)C=C(\C=C2/NCCC3=CC(OCC)=C(OCC)C=C23)C=C1	PDE4A,CACNA1C	Drotaverine (INN, also known as drotaverin) is an antispasmodic drug, structurally related to papaverine. Drotaverine is a selective inhibitor of phosphodiesterase 4, and has no anticholinergic effects. Drotaverine has been shown to possess dose-dependant analgesic effects in animal models. One small study has shown drotaverine to be eliminated mainly non-renally.	-8.848	0.0738237	114	3001	584.905
DB05861	Tasquinimod	investigational	C20H17F3N2O4	COC1=CC=CC2=C1C(O)=C(C(=O)N(C)C1=CC=C(C=C1)C(F)(F)F)C(=O)N2C		The quinoline-3-carboxamide anti-angiogenic agent, tasquinimod, enhances the anti-prostate cancer efficacy of androgen ablation and taxotere without effecting serum PSA directly in human xenografts	-8.899	0.0634561	109	3171	587.911
DB02283	2-Phenylamino-Ethanesulfonic-Acid	experimental	C8H11NO3S	OS(=O)(=O)CCNC1=CC=CC=C1	ccpA		-3.051	0.780075	6942	50	589.152
DB04226	Dihydro-Acarbose	experimental	C25H45NO18	[H][C@]1(CO)C[C@]([H])(N[C@]2([H])[C@@]([H])(C)O[C@]([H])(O[C@@]3([H])[C@]([H])(O)[C@@]([H])(O)[C@@]([H])(O[C@@]4([H])[C@]([H])(O)[C@@]([H])(O)[C@@]([H])(O)O[C@]4([H])CO)O[C@]3([H])CO)[C@]([H])(O)[C@@]2([H])O)[C@]([H])(O)[C@@]([H])(O)[C@]1([H])O			-8.09	0.104713	161	2204	595.688
DB12935	Remogliflozin-etabonate	investigational	C26H38N2O9	CCOC(=O)OC[C@H]1O[C@@H](OC2=NN(C(C)C)C(C)=C2CC2=CC=C(OC(C)C)C=C2)[C@H](O)[C@@H](O)[C@@H]1O		Remogliflozin etabonate has been used in trials studying the treatment and basic science of Type 2 Diabetes Mellitus and Diabetes Mellitus, Type 2.	-7.921	0.113868	175	2041	597.641
DB02891	Tricyclazole	experimental; investigational	C9H7N3S	CC1=C2N3C=NN=C3SC2=CC=C1			-3.236	0.77051	6411	57	604.506
DB12706	Seletalisib	investigational	C23H14ClF3N6O	[O-][N+]1=CC(=CC=C1)C1=NC2=C(Cl)C=CC=C2C=C1[C@@H](NC1=NC=NC2=CC=CN=C12)C(F)(F)F		Seletalisib has been used in trials studying the treatment and basic science of Primary Sjogren's Syndrome.	-7.006	0.163187	295	1243	605.545
DB07890	4-(2-HYDROXYPHENYLTHIO)-1-BUTENYLPHOSPHONIC-ACID	experimental	C10H13O4PS	OC1=C(SCC\C=C\P(O)(O)=O)C=CC=C1	trpA,trpB		-3.684	0.751285	4833	76	606.059
DB14653	Clocortolone-caproate	experimental	C28H38ClFO5	CCCCCC(=O)OCC(=O)[C@H]1[C@H](C)C[C@H]2[C@@H]3C[C@H](F)C4=CC(=O)C=C[C@]4(C)[C@@]3(Cl)[C@@H](O)C[C@]12C			-11.354	0.000811533	46	8106	610.636
DB12771	Hydroxytyrosol	investigational	C8H10O3	OCCC1=CC(O)=C(O)C=C1		Hydroxytyrosol has been used in trials studying the prevention of Breast Cancer.	-3.347	0.765789	6064	62	613.162
DB12336	GDC-0917	investigational	C29H36N6O4S	CN[C@@H](C)C(=O)N[C@@H](C1CCCCC1)C(=O)N1CCC[C@H]1C(=O)NC1=C(N=C(S1)C1=NC=CO1)C1=CC=CC=C1		CUDC-427 has been used in trials studying the treatment of LYMPHOMA and Solid Cancers.	-11.317	0.00100603	49	7759	616.596
DB06248	Amelubant	investigational	C33H34N2O5	CCOC(=O)NC(=N)C1=CC=C(OCC2=CC=CC(COC3=CC=C(C=C3)C(C)(C)C3=CC=C(O)C=C3)=C2)C=C1			-10.155	0.00219901	71	5429	620.853
DB03132	3-(2-Benzothiazolylthio)-1-Propanesulfonic-Acid	experimental	C10H11NO3S3	OS(=O)(=O)CCCSC1=NC2=C(S1)C=CC=C2	Not-Available,TPI1		-3.389	0.764011	5934	65	621.056
DB04321	N-Hexylphosphonate-Ethyl-Ester	experimental	C8H19O3P	CCCCCC[P@@](O)(=O)OCC			-2.759	0.77923	7608	51	622.903
DB12161	Deutetrabenazine	approved; investigational	C19H27NO3	[2H]C([2H])([2H])OC1=CC2=C(C=C1OC([2H])([2H])[2H])[C@@H]1CC(=O)[C@@H](CC(C)C)CN1CC2		"Deutetrabenazine is a novel, highly selective vesicular monoamine transporter 2 (VMAT2) inhibitor indicated for the management of chorea associated with Huntington???Â?Âs disease. It is a hexahydro-dimethoxybenzoquinolizine derivative and a deuterated [DB04844] [A32046]. The presence of deuterium in deutetrabenazine increases the half-lives of the active metabolite and prolongs their pharmacol…	-10.11	0.00226173	73	5317	623.01
DB07732	2-[(2-NAPHTHYLSULFONYL)AMINO]ETHYL-DIHYDROGEN-PHOSPHATE	experimental	C12H14NO6PS	OP(O)(=O)OCCNS(=O)(=O)C1=CC2=C(C=CC=C2)C=C1	trpA,trpB		-4.043	0.71719	3621	108	625.354
DB00220	Nelfinavir	approved	C32H45N3O4S	[H][C@@]12CCCC[C@]1([H])CN(C[C@@H](O)[C@H](CSC1=CC=CC=C1)NC(=O)C1=C(C)C(O)=CC=C1)[C@@H](C2)C(=O)NC(C)(C)C	HIV-1-protease	Nelfinavir is a potent HIV-1 protease inhibitor. It is used in combination with other antiviral drugs in the treatment of HIV in both adults and children. Nelfinavir inhibits the HIV viral proteinase enzyme which prevents cleavage of the gag-pol polyprotein, resulting in noninfectious, immature viral particles.	-7.098	0.15118	281	1401	627.44
DB02292	Irosustat	investigational	C14H15NO5S	NS(=O)(=O)OC1=CC=C2C3=C(CCCCC3)C(=O)OC2=C1	CA2	Irosustat has been investigated for the treatment of Metastatic Breast Cancer and Locally Advanced Breast Cancer.	-4.461	0.677678	2427	164	630.895
DB12562	Setipiprant	investigational	C24H19FN2O3	OC(=O)CN1C2=C(CN(CC2)C(=O)C2=CC=CC3=CC=CC=C23)C2=CC(F)=CC=C12		Setipiprant has been investigated for the treatment of Seasonal Allergic Rhinitis.	-11.335	0.000487771	47	8481	631.353
DB12944	Phloroglucinol	investigational	C6H6O3	OC1=CC(O)=CC(O)=C1		Phloroglucinol has been used in trials studying the diagnostic of Colonoscopy.	-2.962	0.772561	7165	56	633.435
DB08562	4-(4-STYRYL-PHENYLCARBAMOYL)-BUTYRIC-ACID	experimental	C19H19NO3	OC(=O)CCCC(=O)NC1=CC=C(\C=C\C2=CC=CC=C2)C=C1	IGKC,IGHG1,Not-Available		-9.088	0.0218601	98	4129	636.115
DB11893	Avagacestat	investigational	C20H17ClF4N4O4S	NC(=O)[C@@H](CCC(F)(F)F)N(CC1=CC=C(C=C1F)C1=NOC=N1)S(=O)(=O)C1=CC=C(Cl)C=C1		Avagacestat has been investigated for the basic science and treatment of Alzheimer Disease.	-10.309	0.00174839	64	6346	637.294
DB01825	2-Amino-8-Methylquinazolin-4(3h)-One	experimental	C9H9N3O	CC1=CC=CC2=C1NC(N)=NC2=O	tgt		-3.7	0.742918	4783	85	637.617
DB12407	Iobitridol	approved; investigational	C20H28I3N3O9	CN(CC(O)CO)C(=O)C1=C(I)C(C(=O)N(C)CC(O)CO)=C(I)C(NC(=O)C(CO)CO)=C1I		Iobitridol has been used in trials studying the diagnostic of Diagnostic Imaging, Coronary Artery Disease, Type 2 Diabetes Mellitus, and Coronary Atherosclerosis.	-10.947	0.000851024	51	7985	638.15
DB06677	Clazosentan	investigational	C25H23N9O6S	COC1=CC=CC=C1OC1=C(NS(=O)(=O)C2=CC=C(C)C=N2)N=C(N=C1OCCO)C1=CC=NC(=C1)C1=NN=NN1			-8.22	0.0852375	151	2711	639.813
DB03364	N-Carbamyl-D-Methionine	experimental	C6H12N2O3S	CSCC[C@@H](NC(N)=O)C(O)=O	Not-Available		-2.994	0.769453	7091	58	641.31
DB04225	N-Methyldehydrobutyrine	experimental	C5H9NO2	CN\C(=C/C)C(O)=O			-2.805	0.772857	7505	55	642.476
DB08398	2-Amino-1-methyl-6-phenylimidazo(4,5-b)pyridine	investigational	C13H12N4	CN1C(N)=NC2=NC=C(C=C12)C1=CC=CC=C1	ESR1,NCOA2	PhIP (2-Amino-1-methyl-6-phenylimidazo(4,5-b)pyridine) has been used in trials studying the basic science of Pancreas Cancer.	-3.71	0.739265	4746	87	642.575
DB08030	3-[(4'-cyanobiphenyl-4-yl)oxy]-N-hydroxypropanamide	experimental	C16H14N2O3	ONC(=O)CCOC1=CC=C(C=C1)C1=CC=C(C=C1)C#N	MMP3		-4.682	0.645852	1906	218	644.599
DB07730	5-(3-HYDROXYPHENYL)ISOTHIAZOL-3(2H)-ONE-1,1-DIOXIDE	experimental	C9H7NO4S	OC1=CC(=CC=C1)C1=CC(=O)NS1(=O)=O	PTPN1		-3.818	0.728573	4393	95	646.015
DB00218	Moxifloxacin	approved; investigational	C21H24FN3O4	[H][C@]12CN(C[C@@]1([H])NCCC2)C1=C(F)C=C2C(=O)C(=CN(C3CC3)C2=C1OC)C(O)=O	parC,gyrA,TOP2A	Moxifloxacin is a synthetic fluoroquinolone antibiotic agent. Bayer AG developed the drug (initially called BAY 12-8039) and it is marketed worldwide (as the hydrochloride) under the brand name Avelox (in some countries also Avalox) for oral treatment.	-6.926	0.152853	305	1386	650.177
DB01123	Proflavine	approved	C13H11N3	NC1=CC2=NC3=C(C=CC(N)=C3)C=C2C=C1	Not-Available,F2,qacR,lfrR	3,6-Diaminoacridine. Topical antiseptic used mainly in wound dressings.	-3.824	0.72435	4376	97	651.515
DB00984	Nandrolone-phenpropionate	approved; illicit; investigational	C27H34O3	[H][C@@]12CC[C@H](OC(=O)CCC3=CC=CC=C3)[C@@]1(C)CC[C@]1([H])[C@@]3([H])CCC(=O)C=C3CC[C@@]21[H]	AR	C18 steroid with androgenic and anabolic properties. It is generally prepared from alkyl ethers of estradiol to resemble testosterone but less one carbon at the 19 position. It is a schedule III drug in the U.S.	-9.31	0.00261127	90	4723	651.974
DB14596	Loteprednol-etabonate	approved	C24H31ClO7	[H][C@@]12CC[C@](OC(=O)OCC)(C(=O)OCCl)[C@@]1(C)C[C@H](O)[C@@]1([H])[C@@]2([H])CCC2=CC(=O)C=C[C@]12C		"Loteprednol Etabonate (LE) is a topical corticoid anti-inflammatory. It is used in ophthalmic solution for the treatment of steroid responsive inflammatory conditions of the eye such as allergic conjunctivitis, uveitis, acne rosacea, superficial punctate keratitis, herpes zoster keratitis, iritis, cyclitis, and selected infective conjunctivitides. As a nasal spray, it can be used for the treatme…	-9.053	0.0194406	102	4182	653.119
DB00274	Cefmetazole	approved; investigational	C15H17N7O5S3	[H][C@]12SCC(CSC3=NN=NN3C)=C(N1C(=O)[C@]2(NC(=O)CSCC#N)OC)C(O)=O	mecA,mrcA,mrcB,ftsI,dacA,dacC	A semisynthetic cephamycin antibiotic with a broad spectrum of activity against both gram-positive and gram-negative microorganisms. It has a high rate of efficacy in many types of infection and to date no severe side effects have been noted.	-7.264	0.141445	262	1630	653.498
DB02196	Uridine-Diphosphate-N-Acetylgalactosamine	experimental	C17H27N3O17P2	CC(=O)N[C@@H]1[C@@H](O)[C@@H](O)[C@@H](CO)O[C@@H]1O[P@](O)(=O)O[P@](O)(=O)OC[C@H]1O[C@H]([C@H](O)[C@@H]1O)N1C=CC(=O)NC1=O	EXTL2,UAP1,GALE,wecB,ABO,murG,Not-Available		-8.189	0.0818415	153	2793	653.704
DB02033	N-(3-Cyclopropyl(5,6,7,8,9,10-Hexahydro-2-Oxo-2h-Cycloocta[B]Pyran-3-Yl)Methyl)Phenylbenzensulfonamide	experimental	C27H29NO5S	OC1=C([C@@H](C2CC2)C2=CC=CC(NS(=O)(=O)C3=CC=CC=C3)=C2)C(=O)OC2=C1CCCCCC2	gag-pol		-7.173	0.144464	275	1564	655.82
DB15569	AMG-510	investigational	C30H30F2N6O3	CC(C)C1=NC=CC(C)=C1N1C(=O)N=C(N2CCN(C[C@@H]2C)C(=O)C=C)C2=CC(F)=C(N=C12)C1=C(O)C=CC=C1F			-10.935	0.000662654	52	8276	656.012
DB02767	3-Hydroxy-Myristic-Acid	experimental	C14H28O3	[H][C@@](O)(CCCCCCCCCCC)CC(O)=O	fhuA,tonB,LY96,TLR4		-3.193	0.763066	6540	66	656.993
DB08495	4-({4-[(6-CHLORO-1-BENZOTHIEN-2-YL)SULFONYL]-2-OXOPIPERAZIN-1-YL}METHYL)BENZENECARBOXIMIDAMIDE	experimental	C20H19ClN4O3S2	NC(=N)C1=CC=C(CN2CCN(CC2=O)S(=O)(=O)C2=CC3=C(S2)C=C(Cl)C=C3)C=C1	F10		-6.645	0.164634	358	1206	657.075
DB13097	1alpha-Hydroxyvitamin-D5	investigational	C29H48O2	CC[C@H](CC[C@@H](C)[C@H]1CC[C@H]2\C(CCC[C@]12C)=C\C=C1\C[C@@H](O)C[C@H](O)C1=C)C(C)C		1alpha-Hydroxyvitamin D5 (CARD-024) has been used in trials studying the treatment of Drug Safety and Heart; Disease, Activity.	-8.002	0.0888393	167	2598	658.685
DB05772	Rabeximod	investigational	C22H24ClN5O	CN(C)CCNC(=O)CN1C2=C(C=C(Cl)C=C2)C2=C1N=C1C=C(C)C(C)=CC1=N2		Rabeximod is an orally administered compound for treatment of moderate or severe active rheumatoid arthritis that is currently undergoing phase II clinical testing in eight European countries.	-6.63	0.164858	364	1196	659.806
DB03326	Deoxycytidylyl-3',5'-guanosine	experimental	C19H25N8O10P	NC1=NC(=O)C2=C(N1)N(C=N2)[C@H]1C[C@H](O)[C@@H](COP(O)(=O)OC2CC(OC2CO)N2C=CC(N)=NC2=O)O1	RNASE1		-8.858	0.0314119	112	3928	663.277
DB04960	Tipifarnib	investigational	C27H22Cl2N4O	CN1C=NC=C1[C@@](N)(C1=CC=C(Cl)C=C1)C1=CC2=C(C=C1)N(C)C(=O)C=C2C1=CC(Cl)=CC=C1		Tipifarnib (R-115777) is a substance that is being studied in the treatment of acute myeloid leukemia (AML) and other types of cancer. It belongs to the family of drugs called farnesyltransferase inhibitors. It is also called Zarnestra. In June 2005, the FDA issued a Not Approvable Letter for Zarnestra.	-8.264	0.0738713	148	2993	665.555
DB07282	3-({[(1Z)-(2-methoxyphenyl)methylidene]amino}oxy)propanoic-acid	experimental	C11H13NO4	COC1=CC=CC=C1\C=N/OCCC(O)=O			-3.334	0.752829	6103	73	667.472
DB00401	Nisoldipine	approved	C20H24N2O6	COC(=O)C1=C(C)NC(C)=C(C1C1=CC=CC=C1[N+]([O-])=O)C(=O)OCC(C)C	CACNA1C,CACNA2D1,CACNB2,CACNA1D,CACNA1S	Nisoldipine is a 1,4-dihydropyridine calcium channel blocker. It acts primarily on vascular smooth muscle cells by stabilizing voltage-gated L-type calcium channels in their inactive conformation. By inhibiting the influx of calcium in smooth muscle cells, nisoldipine prevents calcium-dependent smooth muscle contraction and subsequent vasoconstriction. Nisoldipine may be used in alone or in combi…	-7.663	0.104756	203	2197	667.826
DB06588	Triphendiol	investigational	C22H20O4	COC1=CC=C(C=C1)[C@@H]1[C@@H](COC2=CC(O)=CC=C12)C1=CC=C(O)C=C1			-7.9	0.0937132	179	2502	669.222
DB07603	N-hexanoyl-L-homocysteine	experimental	C10H19NO3S	[H][C@@](CCS)(NC(=O)CCCCC)C(O)=O	aiiA		-2.985	0.765314	7115	63	669.511
DB04487	N-Methylleucine	experimental	C7H15NO2	CN[C@H](CC(C)C)C(O)=O	CXCL10		-2.983	0.765255	7122	64	675.136
DB15299	AMG-232	investigational	C28H35Cl2NO5S	CC(C)[C@@H](CS(=O)(=O)C(C)C)N1[C@@H]([C@H](C[C@](C)(CC(O)=O)C1=O)C1=CC=CC(Cl)=C1)C1=CC=C(Cl)C=C1		AMG-232 is under investigation in clinical trial NCT03041688 (MDM2 Inhibitor AMG-232 and Decitabine in Treating Patients With Relapsed, Refractory, or Newly-Diagnosed Acute Myeloid Leukemia).	-10.523	0.000927218	58	7865	675.404
DB02353	Heparin-Disaccharide-Iii-S	experimental	C12H16NO16S2-3	[H][C@]1(O)O[C@]([H])(CO)[C@@]([H])(O[C@]2([H])OC(=C[C@]([H])(O)[C@@]2([H])OS([O-])(=O)=O)C([O-])=O)[C@]([H])(O)[C@@]1([H])NS([O-])(=O)=O	CCL5		-7.231	0.135039	266	1718	676.009
DB11468	Tiamulin	vet_approved	C28H47NO4S	[H][C@@]12C(=O)CC[C@]11CC[C@@]([H])(C)[C@@]2(C)[C@@H](C[C@@](C)(C=C)[C@@H](O)[C@@H]1C)OC(=O)CSCCN(CC)CC		Tiamulin is a pleuromutilin antibiotic drug that is used in veterinary medicine particularly for pigs and poultry.	-10.632	0.000777872	56	8165	676.195
DB07894	4-(2-HYDROXY-4-FLUOROPHENYLTHIO)-BUTYLPHOSPHONIC-ACID	experimental	C10H12FO4PS	OC1=CC=C(F)C=C1SCC\C=C\P(O)(O)=O	trpA,trpB		-3.489	0.743496	5578	82	676.311
DB09119	Eslicarbazepine-acetate	approved	C17H16N2O3	CC(=O)O[C@H]1CC2=CC=CC=C2N(C(N)=O)C2=CC=CC=C12		"Eslicarbazepine acetate (ESL) is an anticonvulsant medication approved for use in Europe, the United States and Canada as an adjunctive therapy for partial-onset seizures that are not adequately controlled with conventional therapy. Eslicarbazepine acetate is a prodrug that is rapidly converted to eslicarbazepine, the primary active metabolite in the body. Eslicarbazepine's mechanism of action i…	-9.258	0.00251772	94	4916	679.782
DB01018	Guanfacine	approved; investigational	C9H9Cl2N3O	NC(=N)NC(=O)CC1=C(Cl)C=CC=C1Cl	ADRA2A	A centrally acting antihypertensive agent. The drug lowers both systolic and diastolic blood pressure by activating the central nervous system alpha-2 adrenoreceptors, which results in reduced sympathetic outflow leading to reduced vascular tone. Its adverse reactions include dry mouth, sedation, and constipation.	-4.109	0.692192	3403	138	685.284
DB03495	4,6-Dideoxy-4-{[4,5,6-Trihydroxy-3-(Hydroxymethyl)Cyclohex-2-En-1-Yl]Amino}-Alpha-D-Lyxo-Hexopyranosyl-(1->4)-Alpha-D-Threo-Hexopyranosyl-(1->6)-Alpha-L-Threo-Hexopyranose	experimental	C25H43NO18	[H][C@]1(C)O[C@]([H])(O[C@]2([H])[C@@]([H])(CO)O[C@]([H])(OC[C@@]3([H])O[C@@]([H])(O)[C@]([H])(O)[C@@]([H])(O)[C@]3([H])O)[C@]([H])(O)[C@@]2([H])O)[C@]([H])(O)[C@@]([H])(O)[C@]1([H])N[C@@]1([H])C=C(CO)[C@@]([H])(O)[C@]([H])(O)[C@@]1([H])O	AMY2A		-7.465	0.110287	227	2083	687.634
DB12745	GSK-690693	investigational	C21H27N7O3	[H][C@]1(COC2=C3N(CC)C(=NC3=C(N=C2)C#CC(C)(C)O)C2=NON=C2N)CCCNC1		GSK690693 has been used in trials studying the treatment of Tumor, CANCER, and Lymphoma.	-6.787	0.15071	336	1414	689.278
DB13135	AGN-201904	investigational	C25H25N3O8S2	COC1=CC2=C(C=C1)N(C(=N2)S(=O)CC1=NC=C(C)C(OC)=C1C)S(=O)(=O)C1=CC=C(OCC(O)=O)C=C1		Agn 201904 has been used in trials studying the prevention of Peptic Ulcer.	-7.944	0.0842501	174	2742	690.73
DB02411	2-(11-{2-[Benzenesulfonyl-(3-Methyl-Butyl)-Amino]-1-Hydroxy-Ethyl}-6,9-Dioxo-2-Oxa-7,10-Diaza-Bicyclo[11.2.2]Heptadeca-1(16),13(17),14-Trien-8-Yl)-Acetamide,-Inhibitor-2	experimental	C29H40N4O7S	CC(C)CCN(C[C@@H](O)[C@@H]1CC2=CC=C(OCCCC(=O)N[C@@H](CC(N)=O)C(=O)N1)C=C2)S(=O)(=O)C1=CC=CC=C1	gag-pol		-6.577	0.161932	379	1260	691.043
DB06194	Elocalcitol	investigational	C29H43FO2	CCC(O)(CC)\C=C\C[C@H](C)C1=CC[C@@]2([H])\C(CCC[C@]12C)=C\C=C1\C[C@@H](O)C[C@@](F)([H])C1=C		Elocalcitol is a calcitriol analog for inhibition of prostate cell growth; in phase II clinical trial in patients with benign prostate hyperplasia (4/2004).	-7.058	0.138228	287	1664	691.063
DB07050	5-[(phenylsulfonyl)amino]-1,3,4-thiadiazole-2-sulfonamide	experimental	C8H8N4O4S3	NS(=O)(=O)C1=NN=C(NS(=O)(=O)C2=CC=CC=C2)S1	CA2		-3.55	0.733697	5347	91	697.551
DB06899	N-{2-[6-(2,4-DIAMINO-6-ETHYLPYRIMIDIN-5-YL)-2,2-DIMETHYL-3-OXO-2,3-DIHYDRO-4H-1,4-BENZOTHIAZIN-4-YL]ETHYL}ACETAMIDE	experimental	C20H26N6O2S	CCC1=NC(N)=NC(N)=C1C1=CC=C2SC(C)(C)C(=O)N(CCNC(C)=O)C2=C1	REN		-8.383	0.0532569	141	3465	698.974
DB02640	Fumagillin	experimental	C26H34O7	CO[C@@H]1[C@@H](CC[C@]2(CO2)[C@H]1[C@@]1(C)O[C@@H]1CC=C(C)C)OC(=O)\C=C\C=C\C=C\C=C\C(O)=O	METAP2		-6.856	0.144846	316	1550	699.857
DB08684	O-Decyl-Hydrogen-Thiocarbonate	experimental	C11H22O2S	CCCCCCCCCCOC(S)=O	fabH		-2.971	0.756683	7149	69	702.34
DB12694	CE-326597	investigational	C37H34N6O2	CC(C)N(CC1=CC=CC=C1)C(=O)CN1C2=CC=CC=C2N2C(=NN=C2C2=CC=CC=C2)[C@H](CC2=CNC3=CC=CC=C23)C1=O		CE-326,597 has been used in trials studying the treatment of Obesity.	-6.466	0.16435	406	1223	704.655
DB08217	S-[(1-Hydroxy-2,2,5,5-tetramethyl-2,5-dihydro-1H-pyrrol-3-yl)methyl]-methanesulfonothioate	experimental	C10H19NO3S2	CC1(C)C=C(CSS(C)(=O)=O)C(C)(C)N1O	EIF4E,MT1810,CEACAM5,afaE3		-2.901	0.759184	7317	68	705.376
DB00603	Medroxyprogesterone-acetate	approved; investigational	C24H34O4	[H][C@@]12CC[C@](OC(C)=O)(C(C)=O)[C@@]1(C)CC[C@@]1([H])[C@@]2([H])C[C@H](C)C2=CC(=O)CC[C@]12C	PGR,ESR1	"Medroxyprogesterone acetate (INN, USAN, BAN), also known as 17?Â?Â¡Ã-hydroxy-6?Â?Â¡Ã-methylprogesterone acetate, and commonly abbreviated as MPA, is a steroidal progestin, a synthetic variant of the human hormone progesterone. It is used as a contraceptive, in hormone replacement therapy and for the treatment of endometriosis as well as several other indications.	-8.075	0.0679811	164	3051	707.364
DB03173	CRA_10433	experimental	C20H21N3O2	NC(=[NH2+])C1=CC=C2NC(=CC2=C1)C1=CC=CC(OC2CCCC2)=C1[O-]	PRSS1		-10.268	0.00106476	66	7668	711.399
DB14512	Mometasone-furoate	approved; investigational; vet_approved	C27H30Cl2O6	[H][C@@]1(C)C[C@@]2([H])[C@]3([H])CCC4=CC(=O)C=C[C@]4(C)[C@@]3(Cl)[C@@]([H])(O)C[C@]2(C)[C@@]1(OC(=O)C1=CC=CO1)C(=O)CCl		Mometasone furoate is a corticosteroid drug that can be used for the treatment of asthma, rhinitis, and certain skin conditions[FDA Label][F4292,F4295]. It has a glucocorticoid receptor binding affinity 22 times stronger than [dexamethasone] and higher than many other corticosteroids as well[A176906]. Mometasone furoate is formulated as a dry powder inhaler, nasal spray, and ointment for its diff…	-9.621	0.00178901	81	6270	712.65
DB04147	Lauryl-Dimethylamine-N-Oxide	experimental	C14H31NO	CCCCCCCCCCCC[N+](C)(C)[O-]	ctaC,Not-Available,Not-Available,pufC,puhA,pufL,pufM,puhA,DSTN,RHO,fecA,cycA,NFE2L1,shc,btuB,ceaC,fptA,PMP2,ompW,Not-Available,Not-Available,fadL,tonB,cirA,cia,CFL1,glpG,ompG,papC,nanC,puhA,pufL,crcA,pufM,MT0785,porB,mll3241,amtB,pbp2,DHODH,traO,traF,traN,MAOB,PFL_1329,tesB,pufL,pufM,puhA,ctaDII		-3.056	0.751965	6920	74	715.598
DB07079	3-{[4-(but-2-yn-1-yloxy)phenyl]sulfonyl}propane-1-thiol	experimental	C13H16O3S2	CC#CCOC1=CC=C(C=C1)S(=O)(=O)CCCS	ADAM17		-3.297	0.743096	6216	83	718.281
DB04788	Tagetitoxin	experimental	C11H17N2O11PS	[H]N([H])[C@H]1[C@@H](OC(C)=O)[C@@]2([H])O[C@](CS[C@@]2(O)C(=O)N([H])[H])([C@@H]1OP(O)(O)=O)C(O)=O	rpoB,rpoC	Tagetitoxin is a bacterial phytotoxin. It preferentially inhibits eukaryotic RNA polymerase.	-7.823	0.0815572	185	2801	719.851
DB01089	Deserpidine	approved	C32H38N2O8	[H][C@]12C[C@@H](OC(=O)C3=CC(OC)=C(OC)C(OC)=C3)[C@H](OC)[C@@H](C(=O)OC)[C@@]1([H])C[C@@]1([H])N(CCC3=C1NC1=CC=CC=C31)C2	SLC18A2	Deserpidine is an ester alkaloid drug isolated from Rauwolfia canescens (family Apocynaceae) with antipsychotic and antihypertensive properties that has been used for the control of high blood pressure and for the relief of psychotic behavior.	-9.065	0.00236763	101	5185	723.661
DB15204	Fosravuconazole	investigational	C23H20F2N5O5PS	C[C@@H](C1=NC(=CS1)C1=CC=C(C=C1)C#N)[C@@](CN1C=NC=N1)(OCOP(O)(O)=O)C1=CC=C(F)C=C1F		Fosravuconazole is under investigation in clinical trial NCT03378661 (BENDITA BEnznidazole New Doses Improved Treatment and Associations).	-10.19	0.001094	69	7630	725.583
DB06684	Vilazodone	approved	C26H27N5O2	NC(=O)C1=CC2=CC(=CC=C2O1)N1CCN(CCCCC2=CNC3=C2C=C(C=C3)C#N)CC1	SLC6A4,HTR1A	Vilazodone is a novel compound with combined high affinity and selectivity for the 5-hydroxytryptamine (5-HT) transporter and 5-HT(1A) receptors[Label,A177622]. Vilazodone may also be associated with less sexual dysfunction and weight gain[A6947]. Vilazodone was given FDA approval on January 21, 2011[L6046,A177622].	-7.71	0.0836022	195	2745	731.625
DB08754	(2E)-3-(3,4-DIHYDROXYPHENYL)-N-[2-(4-HYDROXYPHENYL)ETHYL]ACRYLAMIDE	experimental	C17H17NO4	OC1=CC=C(CCNC(=O)\C=C\C2=CC=C(O)C(O)=C2)C=C1	def		-4.716	0.580881	1836	292	732.197
DB07646	UNDECYLAMINE-N,N-DIMETHYL-N-OXIDE	experimental	C13H29NO	CCCCCCCCCCC[N+](C)(C)[O-]	B1,A1,DHODH		-2.949	0.751862	7206	75	735.153
DB00637	Astemizole	approved; withdrawn	C28H31FN4O	COC1=CC=C(CCN2CCC(CC2)NC2=NC3=CC=CC=C3N2CC2=CC=C(F)C=C2)C=C1	HRH1,KCNH2	Astemizole is a long-acting, non-sedating second generation antihistamine used in the treatment of allergy symptoms. It was withdrawn from market by the manufacturer in 1999 due to the potential to cause arrhythmias at high doses, especially when when taken with CYP inhibitors or grapefruit juice.	-7.953	0.063056	172	3192	740.962
DB08822	Azilsartan-medoxomil	approved; investigational	C30H24N4O8	CCOC1=NC2=C(N1CC1=CC=C(C=C1)C1=CC=CC=C1C1=NOC(=O)N1)C(=CC=C2)C(=O)OCC1=C(C)OC(=O)O1		Azilsartan medoxomil is an angiotensin II receptor antagonist indicated for the treatment of mild to moderate essential hypertension. Azilsartan medoxomil is a prodrug of Azilsartan marketed as "Edarbi" by Takeda. Azilsartan medoxomil has so far been shown to be superior to olmesartan and valsartan in lowering blood pressure.	-7.545	0.0916291	216	2544	741.285
DB13603	Pyrrolnitrin	experimental	C10H6Cl2N2O2	[O-][N+](=O)C1=C(Cl)C=CC=C1C1=CNC=C1Cl			-3.287	0.736006	6245	89	745.523
DB00175	Pravastatin	approved	C23H36O7	[H][C@]12[C@H](C[C@H](O)C=C1C=C[C@H](C)[C@@H]2CC[C@@H](O)C[C@@H](O)CC(O)=O)OC(=O)[C@@H](C)CC	HMGCR	"Pravastatin is the 6-alpha-hydroxy acid form of [mevastatin].[T303] Pravastatin was firstly approved in 1991 becoming the second available statin in the United States. It was the first statin administered as the active form and not as a prodrug.[T274] This drug was developed by Sankyo Co. Ltd.; however, the first approved pravastatin product was developed by Bristol Myers Squibb and FDA approved…	-6.267	0.164858	463	1202	746.007
DB15080	ELX-02	investigational	C19H38N4O10	C[C@@H](N)[C@H]1O[C@@H](O[C@@H]2[C@@H](O)[C@H](N)C[C@H](N)[C@H]2O[C@H]2O[C@H]([C@@H](C)O)[C@@H](O)[C@H](O)[C@H]2N)[C@H](O)[C@@H]1O		ELX-02 is under investigation in clinical trial NCT03309605 (Phase 1 Study of ELX-02 in Healthy Adult Subjects).	-7.665	0.081998	202	2782	749.643
DB02552	Geranyl-Diphosphate	experimental	C10H20O7P2	CC(C)=CCC\C(C)=C\CO[P@@](=O)(O)OP(=O)(O)O	ispF,ispDF,ispF,FDPS,Not-Available,GGPS1,Rv1086,uppS		-3.314	0.733447	6159	92	752.747
DB15065	PF-06291874	investigational	C26H28F3N3O4	CCC[C@H](OC1=CC(C)=C(N2C=C(C=N2)C(F)(F)F)C(C)=C1)C1=CC=C(C=C1)C(=O)NCCC(O)=O		PF-06291874 is under investigation in clinical trial NCT02175121 (Safety, Tolerability, Pharmacokinetics And Pharmacodynamics Study of PF-06291874 as Oral Monotherapy To Treat Adults With Type 2 Diabetes Mellitus).	-9.937	0.00121803	78	7328	756.032
DB04131	10-(4-Dimethylamino-5-Hydroxy-6-Methyl-Tetrahydro-Pyran-2-Yloxy)-8-Ethyl-1,8,11-Trihydroxy-7,8,9,10-Tetrahydro-Naphthacene-5,12-Dione	experimental	C28H33NO8	[H][C@@]1(C[C@]([H])(N(C)C)[C@]([H])(O)[C@]([H])(C)O1)O[C@@]1([H])C[C@](O)(CC)CC2=CC3=C(C(O)=C12)C(=O)C1=C(C=CC=C1O)C3=O	rdmC		-9.276	0.00180865	92	6223	756.648
DB07654	(5,6-DIPHENYL-FURO[2,3-D]PYRIMIDIN-4-YLAMINO)-ACETIC	experimental	C21H19N3O2	CN(CCO)C1=NC=NC2=C1C(=C(O2)C1=CC=CC=C1)C1=CC=CC=C1	CHEK1		-9.297	0.00177932	91	6295	756.865
DB09134	Ioversol	approved	C18H24I3N3O9	OCCN(C(=O)CO)C1=C(I)C(C(=O)NCC(O)CO)=C(I)C(C(=O)NCC(O)CO)=C1I		Ioversol is classified as an _organoiodine_ compound and is used as a contrast dye in diagnostic procedures. It contains high levels of iodine in addition to various hydrophilic groups.	-8.146	0.0451706	157	3652	757.208
DB00400	Griseofulvin	approved; investigational; vet_approved	C17H17ClO6	COC1=CC(OC)=C(Cl)C2=C1C(=O)[C@]1(O2)[C@H](C)CC(=O)C=C1OC	TUB2,TUB1,KRT12	An antifungal antibiotic. Griseofulvin may be given by mouth in the treatment of tinea infections.	-7.245	0.105002	263	2196	759.966
DB06347	Cenisertib	investigational	C24H30FN7O	[H][C@@]12C[C@@]([H])(C=C1)[C@@H]([C@@H]2NC1=C(F)C=NC(NC2=CC=C(N3CCN(C)CC3)C(C)=C2)=N1)C(N)=O		Cenisertib is an aurora kinase inhibitor.	-7.053	0.115545	288	2012	761.22
DB03247	Flavin-mononucleotide	approved; investigational	C17H21N4O9P	CC1=CC2=C(C=C1C)N(C[C@H](O)[C@H](O)[C@H](O)COP(O)(O)=O)C1=NC(=O)NC(=O)C1=N2	DR_A0214,fldA,fni,nox,DvMF_2023,BC_1844,POR,PPCDC,phzG,gltS,tmd,pdxH,Not-Available,nfnB,aroC,fadH,pyrDA,BLVRB,HAO1,PNPO,Not-Available,roo,RFK,nfsA,NOS1,pyrD,DPYD,DHODH,onr,azoR,epiD,azoR,TM_0857,aroC,isiB,DVU_2680,isiB,SMU_260,moxC,TM_0096,nrdI,pad1,mdlB,morB,azr,fldA,SGK1,nfnB,fprA,fni,frp,RPS6KA4,phzG,PA1204,HAO2	A coenzyme for a number of oxidative enzymes including NADH DEHYDROGENASE. It is the principal form in which RIBOFLAVIN is found in cells and tissues.	-8.168	0.0413876	155	3741	761.482
DB12744	CGI-1842	investigational	C22H20BrN5O2	COC1=CC=C(Br)C=C1NC(=O)NC1=C2C=CN(CC3=CC=NC(N)=C3)C2=CC=C1		JI-101 has been used in trials studying the treatment of Cancer, Colon Cancer, Neuroendocrine, Ovarian Cancer, and Advanced Solid Tumors.	-6.448	0.150914	412	1408	761.64
DB15169	H3B-6527	investigational	C29H34Cl2N8O4	CCN1CCN(CC1)C1=CC=C(NC2=CC(=NC=N2)N(C)C(=O)NC2=C(Cl)C(OC)=CC(OC)=C2Cl)C(NC(=O)C=C)=C1		H3B-6527 is under investigation in clinical trial NCT03424577 (A Study to Evaluate the Food-Effect of H3B-6527).	-9.986	0.00113595	77	7557	762.816
DB03044	1-(5-Tert-Butyl-2-P-Tolyl-2h-Pyrazol-3-Yl)-3-[4-(2-Morpholin-4-Yl-Ethoxy)-Naphthalen-1-Yl]-Urea	experimental; investigational	C31H37N5O3	CC1=CC=C(C=C1)N1N=C(C=C1NC(=O)NC1=CC=C(OCCN2CCOCC2)C2=C1C=CC=C2)C(C)(C)C	MAPK14		-7.807	0.0650711	186	3130	763.007
DB13355	Visnadine	experimental; investigational	C21H24O7	[H][C@@](C)(CC)C(=O)O[C@]1([H])[C@]([H])(OC(C)=O)C2=C(OC1(C)C)C=CC1=C2OC(=O)C=C1			-7.988	0.0538433	169	3448	763.356
DB04684	BIS(HEXAMETHYLENE)TRIAMINE	experimental	C12H29N3	NCCCCCCNCCCCCCN			-2.944	0.744263	7214	81	764.417
DB03455	(1H-indol-3-yl)-(2-mercapto-ethoxyimino)-acetic-acid	experimental	C12H14N2O3S	[H][C@](NOCCS)(C(O)=O)C1=CNC2=C1C=CC=C2	IL2	(1H-indol-3-yl)-(2-mercapto-ethoxyimino)-acetic acid is a solid. This compound belongs to the indole-3-acetic acid derivatives. These are compounds containing an acetic acid (or a derivative) linked to the C3 carbon atom of an indole. (1H-indol-3-yl)-(2-mercapto-ethoxyimino)-acetic acid is known to target interleukin-2.	-3.566	0.71336	5294	111	766.573
DB13016	LY-2300559	investigational	C26H26O6	CCCC1=C(OCC2=CC=C(C=C2)[C@H](O)C2=CC=CC(=C2)C(O)=O)C=CC(C(C)=O)=C1O		Ly2300559 has been used in trials studying the prevention of Migraine Headache.	-7.292	0.100814	257	2294	767.827
DB14862	PF-06815345	investigational	C27H29ClFN9O4	CCOC(=O)O[C@@H](C)N1N=NN=C1C1=C(C=NN1C)C1=CC=C(C=C1F)C(=O)N([C@@H]1CCCNC1)C1=NC=CC=C1Cl		PF-06815345 is under investigation in clinical trial NCT02654899 (Single Dose Study of PF-06815345 in Healthy Subjects).	-9.575	0.00144347	85	6950	768.603
DB01640	6-(4-{[2-(3-iodobenzyl)-3-oxocyclohex-1-en-1-yl]amino}phenyl)-5-methyl-4,5-dihydropyridazin-3(2H)-one	experimental	C24H24IN3O2	C[C@@H]1CC(=O)NN=C1C1=CC=C(NC2=C(CC3=CC(I)=CC=C3)C(=O)CCC2)C=C1	PDE3B		-6.427	0.15118	422	1402	769.184
DB02556	D-Phenylalanine	experimental	C9H11NO2	N[C@H](CC1=CC=CC=C1)C(O)=O	CCBL1,CRH	An essential aromatic amino acid that is a precursor of melanin; dopamine; noradrenalin (norepinephrine), and thyroxine. [PubChem]	-3.46	0.719822	5691	104	769.327
DB01588	Prazepam	approved; illicit	C19H17ClN2O	ClC1=CC2=C(C=C1)N(CC1CC1)C(=O)CN=C2C1=CC=CC=C1	GABRB3,GABRD,GABRE,GABRP,GABRR1,GABRR2,GABRR3,GABRA1,GABRA2,GABRA3,GABRA5,GABRG1,GABRG2,GABRG3,GABRB1,GABRB2	Prazepam is a benzodiazepine that is used in the treatment of anxiety disorders. It is a schedule IV drug in the U.S.	-9.536	0.00146254	86	6907	770.715
DB15222	GS-6620	investigational	C29H37N6O9P	CC(C)OC(=O)[C@H](C)NP(=O)(OC[C@H]1O[C@@](C#N)(C2=CC=C3N2N=CN=C3N)[C@](C)(O)[C@@H]1OC(=O)C(C)C)OC1=CC=CC=C1		GS-6620 is under investigation in clinical trial NCT01316237 (A Study Evaluating the Safety, Tolerability, Pharmacokinetics and Antiviral Activity of GS-6620 in Treatment Na?Â??ve Subjects With Chronic Hepatitis C Virus Infection).	-9.078	0.0019226	99	6016	771.741
DB03226	Trifluoroethanol	experimental	C2H3F3O	OCC(F)(F)F	Not-Available,ADH1C,HRAS	A non-aqueous co-solvent that serves as tool to study protein folding. It is also used in various pharmaceutical, chemical and engineering applications.	-2.698	0.750429	7729	78	776.442
DB13276	Idanpramine	experimental	C24H29N3O4	COC1=CC=C(C=C1)C1(NC(=O)N(CCN2CCCCC2)C1=O)C1=CC=C(OC)C=C1			-7.757	0.0642506	192	3146	777.195
DB12840	Pirnabine	investigational	C19H24O3	CC1CCC2=C(C1)C1=C(OC2(C)C)C=C(C)C=C1OC(C)=O		Pirnabine has been used in trials studying the treatment of Chronic Idiopathic Constipation.	-6.675	0.136419	355	1703	777.538
DB02643	N-Dodecyl-N,N-Dimethyl-3-Ammonio-1-Propanesulfonate	experimental	C17H38NO3S+	CCCCCCCCCCCC[N+](C)(C)CCCS(O)(=O)=O	PIII,IGF1,MAOB		-3.12	0.734145	6727	90	778.094
DB07268	2-({2-[(3-HYDROXYPHENYL)AMINO]PYRIMIDIN-4-YL}AMINO)BENZAMIDE	experimental	C17H15N5O2	NC(=O)C1=CC=CC=C1NC1=NC(NC2=CC(O)=CC=C2)=NC=C1	MAPK8		-4.404	0.630345	2567	236	778.339
DB08049	7,8-dihydroxy-4-phenyl-2H-chromen-2-one	experimental	C15H10O4	OC1=CC=C2C(OC(=O)C=C2C2=CC=CC=C2)=C1O	COMT		-4.464	0.618553	2413	252	779.792
DB09206	Trimazosin	experimental	C20H29N5O6	COC1=CC2=C(N=C(N=C2N)N2CCN(CC2)C(=O)OCC(C)(C)O)C(OC)=C1OC		Trimazosin is a sympatholytic alpha blocker.	-8.147	0.0311767	156	3934	783.393
DB12910	Emicerfont	investigational	C22H24N6O2	COC1=CC=C(N2CCC3=C2N=C(C)C=C3N2C=CC(=N2)N2CCNC2=O)C(C)=C1		Emicerfont has been used in trials studying the diagnostic and treatment of Social Anxiety Disorder and Irritable Bowel Syndrome (IBS).	-6.847	0.119503	319	1931	784.85
DB11900	OC-459	investigational	C21H17FN2O2	CC1=C(CC2=CC=C3C=CC=CC3=N2)C2=CC(F)=CC=C2N1CC(O)=O		OC000459 is under investigation for the treatment of Severe Eosinophilic Asthma. OC000459 has been investigated for the treatment of Bronchial Asthma.	-8.463	0.00515664	136	4536	785.427
DB05767	Andrographolide	investigational	C20H30O5	[H]\C(C[C@]1([H])C(=C)CC[C@]2([H])[C@](C)(CO)[C@]([H])(O)CC[C@@]12C)=C1/C(=O)OC[C@@]1([H])O		HMPL-004 is a botanical product extracted from a herb that occurs naturally in China. The herb has an extensive history of use in TCM for the treatment of upper respiratory tract infections and other inflammatory and infectious diseases.	-6.105	0.164962	522	1191	788.481
DB02219	3-Cyclohexyl-1-Propylsulfonic-Acid	experimental	C9H19NO3S	OS(=O)(=O)CCCNC1CCCCC1			-3.166	0.729786	6615	94	788.549
DB04297	7-[4-(Dimethylamino)Phenyl]-N-Hydroxy-4,6-Dimethyl-7-Oxo-2,4-Heptadienamide	experimental	C17H22N2O3	ONC(=O)\C=C\C(\C)=C\[C@](C)([H])C(=O)C1=CC=C(N(C)C)C=C1	HDAC8,acuC1,HDAC7		-4.067	0.672003	3534	176	788.66
DB13520	Metergoline	approved	C25H29N3O2	[H][C@@]12CC3=CN(C)C4=CC=CC(=C34)[C@@]1([H])C[C@@H](CNC(=O)OCC1=CC=CC=C1)CN2C		Metergoline is an ergot-derived psychoactive drug that acts as a ligand for serotonin and dopamine receptors. Metergoline is an antagonist at various 5-HT receptor subtypes at a relatively low concentration and agonist at dopamine receptors [A27181]. Its use has been studied in various clinical settings such as a treatment for seasonal affective disorder, prolactin hormone regulation due to its i…	-8.236	0.0195673	149	4175	788.717
DB03163	2-oxopropyl-CoM	experimental	C5H10O4S2	CC(=O)CSCCS(O)(=O)=O	xecC		-2.55	0.747665	7946	79	792.297
DB08557	2-[(2-methoxyethyl)amino]-4-(4-oxo-1,2,3,4-tetrahydro-9H-carbazol-9-yl)benzamide	experimental	C22H23N3O3	COCCNC1=CC(=CC=C1C(N)=O)N1C2=C(C3=CC=CC=C13)C(=O)CCC2	HSP90AA1		-6.422	0.148312	424	1488	794.3
DB03844	N-(2,6-Diflouro-Benzyl)-4-Sulfamoyl-Benzamide	experimental	C14H12F2N2O3S	NS(=O)(=O)C1=CC=C(C=C1)C(=O)NCC1=C(F)C=CC=C1F	CA2		-4.456	0.614396	2442	261	798.35
DB15246	Salvianolic-acid-A	investigational	C26H22O10	OC(=O)[C@@H](CC1=CC(O)=C(O)C=C1)OC(=O)\C=C\C1=C(/C=C/C2=CC(O)=C(O)C=C2)C(O)=C(O)C=C1		Salvianolic acid A is under investigation in clinical trial NCT03908242 (Phase I Study of Continuous Administration of Salvianolic Acid A Tablet).	-8.973	0.00188752	105	6101	800.378
DB00950	Fexofenadine	approved; investigational	C32H39NO4	CC(C)(C(O)=O)C1=CC=C(C=C1)C(O)CCCN1CCC(CC1)C(O)(C1=CC=CC=C1)C1=CC=CC=C1	HRH1	Fexofenadine hydrochloride (Allegra) is an antihistamine drug used in the treatment of hayfever and similar allergy symptoms. It was developed as a successor of and alternative to terfenadine. Fexofenadine, like other second and third-generation antihistamines, does not readily pass through the blood-brain barrier, and so causes less drowsiness than first-generation histamine-receptor antagonists.	-9.366	0.00123787	88	7285	800.675
DB03363	3-Acetylpyridine-Adenine-Dinucleotide	experimental	C22H28N6O14P2	[H][C@]1(COP([O-])(=O)OP(O)(=O)OC[C@@]2([H])O[C@@]([H])([N+]3=CC=CC(=C3)C(C)=O)[C@]([H])(O)[C@]2([H])O)O[C@@]([H])(N2C=NC3=C(N)N=CN=C23)[C@]([H])(O)[C@]1([H])O		A coenzyme composed of ribosylnicotinamide 5&#39;-diphosphate coupled to adenosine 5&#39;-phosphate by pyrophosphate linkage. It is found widely in nature and is involved in numerous enzymatic reactions in which it serves as an electron carrier by being alternately oxidized (NAD+) and reduced (NADH). (Dorland, 27th ed)	-8.733	0.00231211	122	5262	801.227
DB02642	[[N-(Benzyloxycarbonyl)Amino]Methyl]Phosphate	experimental	C9H12NO5P	OP(O)(=O)CNC(=O)OCC1=CC=CC=C1	bla,bla,blaZ		-3.624	0.701086	5062	127	801.794
DB07588	3,4-DI-1H-INDOL-3-YL-1H-PYRROLE-2,5-DICARBOXYLIC-ACID	experimental	C22H15N3O4	OC(=O)C1=C(C2=CNC3=CC=CC=C23)C(=C(N1)C(O)=O)C1=CNC2=C1C=CC=C2	staP		-8.948	0.00190298	106	6076	802.531
DB02899	N-Carboxymethionine	experimental	C6H11NO4S	[H][C@@](CCSC)(NC(O)=O)C(O)=O	thyA,ureC,ureB,ureA,Not-Available,Not-Available,TTHA1387		-3.053	0.731336	6926	93	802.57
DB11102	N-acetyltyrosine	approved	C11H13NO4	CC(=O)N[C@@H](CC1=CC=C(O)C=C1)C(O)=O		N-acetyltyrosine, also referred to as N-acetyl-L-tyrosine, is used in place of as a tyrosine precursor. [DB00135] is a non-essential amino acid with a polar side group. N-acetyltyrosine is administered as parenteral nutrition or intravenous infusion due to its enhanced solubility compared to tyrosine [A32652]. It is typically administered as a source of nutritional support where oral nutrition is…	-3.431	0.712467	5798	112	805.839
DB02508	Isopentyl-Pyrophosphate	experimental	C5H14O7P2	CC(C)CCO[P@](O)(=O)OP(O)(O)=O	ispA,FDPS,onr,ispA		-3.097	0.725821	6797	96	807.782
DB07742	N-(2,3-DIFLUORO-BENZYL)-4-SULFAMOYL-BENZAMIDE	experimental	C14H12F2N2O3S	NS(=O)(=O)C1=CC=C(C=C1)C(=O)NCC1=CC=CC(F)=C1F	CA2		-4.771	0.505187	1717	381	808.812
DB02078	Triglyme	experimental	C8H18O4	COCCOCCOCCOC	tkt2,lolB,PFN2,lolB,AGR_C_2535,cysE,FYN,PPIF,BCE_3424,SPO2066	Triethylene glycol dimethyl ether (also called triglyme) is a glycol ether used as a solvent.	-2.175	0.744648	8215	80	810.679
DB00978	Lomefloxacin	approved; investigational	C17H19F2N3O3	CCN1C=C(C(O)=O)C(=O)C2=CC(F)=C(N3CCNC(C)C3)C(F)=C12	parC,gyrA,TOP2A	Lomefloxacin is a fluoroquinolone antibiotic, used to treat bacterial infections including bronchitis and urinary tract infections (UTIs). Additionally, it has been employed for the prophylaxis of UTIs prior to surgery as well.	-8.379	0.00262006	142	4687	815.815
DB01990	Cholesterol-sulfate	experimental	C27H46O4S	[H][C@@]1(CC[C@@]2([H])[C@]3([H])CC=C4C[C@H](CC[C@]4(C)[C@@]3([H])CC[C@]12C)OS(O)(=O)=O)[C@H](C)CCCC(C)C	RORA	Component of human seminal plasma & spermatozoa.	-8.588	0.00235573	129	5194	818.551
DB11855	Revefenacin	approved; investigational	C35H43N5O4	CN(CCN1CCC(CC1)OC(=O)NC1=CC=CC=C1C1=CC=CC=C1)C(=O)C1=CC=C(CN2CCC(CC2)C(N)=O)C=C1		Revefenacin is a novel biphenyl carbamate tertiary amine agent that belongs to the family of the long-acting muscarinic antagonists (LABA). The labile primary amide in the structure produces a "soft-drug" site that allows rapid systemic clearance and minimizing of the systemically mediated adverse reactions. The LABA group falls into a parent category known as long-acting inhaled bronchodilators …	-8.795	0.0020654	118	5688	819.258
DB01955	1,4-Butanediol	experimental	C4H10O2	OCCCCO	MAN1B1,PLA2G2A,PLA2G2E,rsuA,mepA		-2.748	0.738651	7632	88	819.522
DB02486	2-Hydroxyethyl-Disulfide	experimental	C4H10O2S2	OCCSSCCO	GSTA1,E		-2.469	0.743038	8042	84	821.905
DB04387	1-Hydroxy-2-Amino-3-Cyclohexylpropane	experimental	C9H19NO	N[C@H](CO)CC1CCCCC1	REN,SAP2		-3.062	0.722143	6904	98	822.552
DB12758	Atreleuton	investigational	C16H15FN2O2S	C[C@H](C#CC1=CC=C(CC2=CC=C(F)C=C2)S1)N(O)C(N)=O		Atreleuton has been used in trials studying the treatment of Atherosclerosis and Coronary Artery Disease.	-5.086	0.376134	1201	572	828.838
DB05990	Obeticholic-acid	approved	C26H44O4	[H][C@@](C)(CCC(O)=O)[C@@]1([H])CC[C@@]2([H])[C@]3([H])[C@]([H])(O)[C@]([H])(CC)[C@]4([H])C[C@]([H])(O)CC[C@]4(C)[C@@]3([H])CC[C@]12C		"Obeticholic acid is a farnesoid-X receptor (FXR) agonist and is used to treat a number of liver diseases. [A18696] Obeticholic acid has been granted accelerated approval to treat primary biliary cholangitis in combination with ursodeoxycholic acid. [A18696] Approval is limited to monotherapy in patient's who are intolerant to ursodeoxycholic acid, or in combination with ursodeoxycholic acid in a…	-6.188	0.15118	490	1403	829.138
DB11979	Elagolix	approved; investigational	C32H30F5N3O5	COC1=C(F)C(=CC=C1)C1=C(C)N(CC2=C(C=CC=C2F)C(F)(F)F)C(=O)N(C[C@H](NCCCC(O)=O)C2=CC=CC=C2)C1=O		"Elagolix has been used in trials studying the basic science and treatment of Endometriosis, Folliculogenesis, Uterine Fibroids, Heavy Uterine Bleeding, and Heavy Menstrual Bleeding. As of 24 July 2018, however, the U.S. Food and Drug Administration (FDA) approved AbbVie's elagolix under the brand name Orilissa as the first and only oral gonadotropin-releasing hormone (GnRH) antagonist specifical…	-9.01	0.00160437	104	6639	830.937
DB00622	Nicardipine	approved; investigational	C26H29N3O6	COC(=O)C1=C(C)NC(C)=C(C1C1=CC(=CC=C1)[N+]([O-])=O)C(=O)OCCN(C)CC1=CC=CC=C1	CHRM1,CHRM2,CHRM3,CHRM4,CHRM5,CALM1,CACNA1C,CACNB2,CACNA1D,CACNA2D1,PDE1A,PDE1B,ADRA1A,ADRA1B,ADRA1D	A potent calcium channel blockader with marked vasodilator action. It has antihypertensive properties and is effective in the treatment of angina and coronary spasms without showing cardiodepressant effects. It has also been used in the treatment of asthma and enhances the action of specific antineoplastic agents. [PubChem]	-7.496	0.0651804	221	3127	831.304
DB02221	4-(Aminosulfonyl)-N-[(2,4,6-Trifluorophenyl)Methyl]-Benzamide	experimental	C14H11F3N2O3S	NS(=O)(=O)C1=CC=C(C=C1)C(=O)NCC1=C(F)C=C(F)C=C1F	CA2		-4.685	0.521904	1901	365	832.986
DB02319	5,6-dihydroxy-NADP	experimental	C21H32N7O19P3	[H]N([H])C(=O)C1=CN([C@@H]2O[C@H](COP(O)(=O)OP(O)(=O)OC[C@H]3O[C@H]([C@H](OP(O)(O)=O)[C@@H]3O)N3C=NC4=C(N=CN=C34)N([H])[H])[C@@H](O)[C@H]2O)[C@@H](O)[C@@H](O)C1	yqhD		-7.645	0.0559148	205	3397	834.497
DB05806	Cositecan	investigational	C25H28N2O4Si	CC[C@@]1(O)C(=O)OCC2=C1C=C1N(CC3=C(CC[Si](C)(C)C)C4=CC=CC=C4N=C13)C2=O		Cositecan is the novel camptothecin derivative which is also known as Karenitecin. It has been developed for superior oral bioavailability and increased lactone stability. It is used to treat cancer.	-5.997	0.163187	562	1240	834.793
DB02519	Indirubin-5-sulphonate	experimental	C16H10N2O5S	[H]N1C(=O)\C(C2=C1C=CC(=C2)S(O)(=O)=O)=C1/N([H])C2=CC=CC=C2C1=O	PYGM,CRK2		-6.373	0.143324	434	1608	835.387
DB07350	(2E)-N-hydroxy-3-[1-methyl-4-(phenylacetyl)-1H-pyrrol-2-yl]prop-2-enamide	experimental	C16H16N2O3	CN1C=C(C=C1\C=C\C(=O)NO)C(=O)CC1=CC=CC=C1	HDAC8		-4.512	0.570655	2293	305	836.28
DB00479	Amikacin	approved; investigational; vet_approved	C22H43N5O13	NCC[C@H](O)C(=O)N[C@@H]1C[C@H](N)[C@@H](O[C@H]2O[C@H](CN)[C@@H](O)[C@H](O)[C@H]2O)[C@H](O)[C@H]1O[C@H]1O[C@H](CO)[C@@H](O)[C@H](N)[C@H]1O	rpsL,Not-Available	"Amikacin is a semi-synthetic aminoglycoside antibiotic that is derived from kanamycin A.[FDA label] Amikacin is synthesized by acylation with the l-(-)-?Â??-amino-?Â?Â¡Ã-hydroxybutyryl side chain at the C-1 amino group of the deoxystreptamine moiety of kanamycin A.[A39531]	-7.008	0.0970347	294	2380	836.493
DB08626	Thiorphan	experimental	C12H15NO3S	[H][C@](CS)(CC1=CC=CC=C1)C(=O)NCC(O)=O	MME	A potent inhibitor of membrane metalloendopeptidase (enkephalinase). Thiorphan potentiates morphine-induced analgesia and attenuates naloxone-precipitated withdrawal symptoms.	-3.83	0.679217	4354	161	837.254
DB07501	(2S)-1-{4-[(4-Anilino-5-bromo-2-pyrimidinyl)amino]phenoxy}-3-(dimethylamino)-2-propanol	experimental	C21H24BrN5O2	[H]N(C1=CC=C(OC[C@@H](O)CN(C)C)C=C1)C1=NC=C(Br)C(=N1)N([H])C1=CC=CC=C1	CDK2		-7.905	0.0294807	177	3976	838.899
DB01768	Methylumbelliferyl-sialic-acid	experimental	C21H25NO11	[H]N([C@@H]1[C@@H](O)C[C@@](OC2=CC3=C(C=C2)C(C)=CC(=O)O3)(O[C@@]1([H])[C@H](O)[C@H](O)CO)C(O)=O)C(C)=O	Not-Available		-9.579	0.00050376	84	8453	842.646
DB07089	N-[amino(imino)methyl]-2-[2-(2-chlorophenyl)-4-(4-propoxyphenyl)-3-thienyl]acetamide	experimental	C22H22ClN3O2S	CCCOC1=CC=C(C=C1)C1=CSC(=C1CC(=O)NC(N)=N)C1=CC=CC=C1Cl	BACE1		-7.999	0.0182442	168	4238	843.791
DB07794	5-(2-PHENYLPYRAZOLO[1,5-A]PYRIDIN-3-YL)-1H-PYRAZOLO[3,4-C]PYRIDAZIN-3-AMINE	experimental	C18H13N7	NC1=NNC2=C1C=C(N=N2)C1=C2C=CC=CN2N=C1C1=CC=CC=C1	MAPK1		-5.319	0.301047	954	747	844.179
DB02295	N-[3-(Dimethylamino)Propyl]-2-({[4-({[4-(Formylamino)-1-Methyl-1h-Pyrrol-2-Yl]Carbonyl}Amino)-1-Methyl-1h-Pyrrol-2-Yl]Carbonyl}Amino)-5-Isopropyl-1,3-Thiazole-4-Carboxamide	experimental	C25H34N8O4S	CC(C)C1=C(N=C(NC(=O)C2=CC(NC(=O)C3=CC(NC=O)=CN3C)=CN2C)S1)C(=O)NCCCN(C)C			-9.607	0.000371883	83	8596	844.67
DB01947	RU78262	experimental	C7H7O5P	OP(O)(=O)OC1=C(C=O)C=CC=C1	SRC		-3.375	0.704337	5979	120	847.042
DB08718	4-(3-ethylthiophen-2-yl)benzene-1,2-diol	experimental	C12H12O2S	CCC1=C(SC=C1)C1=CC(O)=C(O)C=C1	map		-4.059	0.654702	3563	202	848.367
DB06133	Dimethylcurcumin	investigational	C23H24O6	COC1=CC=C(\C=C\C(\O)=C\C(=O)\C=C\C2=CC(OC)=C(OC)C=C2)C=C1OC		Dimethylcurcumin is a synthetic chemical compound that is loosely based on a compound found in curcumin. It is a novel anti-androgen that enhances androgen receptor degradation.	-6.192	0.148414	488	1478	849.273
DB03306	RU78300	experimental	C8H9O6P	COC1=CC=CC(C=O)=C1OP(O)(O)=O	SRC		-3.279	0.709431	6273	115	849.35
DB00247	Methysergide	approved	C21H27N3O2	[H][C@@]12CC3=CN(C)C4=C3C(=CC=C4)C1=C[C@H](CN2C)C(=O)NC(CC)CO	HTR2B,HTR2C,HTR2A,HTR1A,HTR7	An ergot derivative that is a congener of lysergic acid diethylamide. It antagonizes the effects of serotonin in blood vessels and gastrointestinal smooth muscle, but has few of the properties of other ergot alkaloids. Methysergide is used prophylactically in migraine and other vascular headaches and to antagonize serotonin in the carcinoid syndrome.	-6.231	0.145084	471	1538	851.116
DB00831	Trifluoperazine	approved; investigational	C21H24F3N3S	CN1CCN(CCCN2C3=CC=CC=C3SC3=C2C=C(C=C3)C(F)(F)F)CC1	DRD2,CALY,ADRA1A,CALM1,TNNC1,S100A4	A phenothiazine with actions similar to chlorpromazine. It is used as an antipsychotic and an antiemetic.	-7.867	0.0300129	183	3970	852.356
DB15138	AZD-9496	investigational	C25H25F3N2O2	C[C@@H]1CC2=C(NC3=C2C=CC=C3)[C@H](N1CC(C)(C)F)C1=C(F)C=C(\C=C\C(O)=O)C=C1F		AZD-9496 is under investigation in clinical trial NCT02248090 (AZD9496 First Time in Patients Ascending Dose Study).	-9.095	0.00115374	97	7492	852.481
DB02390	5-Bromo-N[2-(Dimethylamino)Ethyl]-9-Aminoacridine-4-Carboxamide	experimental	C18H21BrN4O+2	C[NH+](C)CCNC(=O)C1=CC=CC2=C(N)C3=C([NH+]=C12)C(Br)=CC=C3			-5.849	0.165267	619	1176	853.196
DB12885	CF-102	investigational	C18H18ClIN6O4	CNC(=O)[C@H]1O[C@H]([C@H](O)[C@@H]1O)N1C=NC2=C(NCC3=CC=CC(I)=C3)N=C(Cl)N=C12		CF-102 has been used in trials studying the treatment of Chronic Hepatitis C and Hepatocellular Carcinoma.	-6.51	0.12868	398	1841	855.989
DB00485	Dicloxacillin	approved; investigational; vet_approved	C19H17Cl2N3O5S	[H][C@]12SC(C)(C)[C@@H](N1C(=O)[C@H]2NC(=O)C1=C(C)ON=C1C1=C(Cl)C=CC=C1Cl)C(O)=O	LMHCC_2184,LMHCC_2773,pbp1b,pbp2a,pbp3,pbpA,penA	One of the penicillins which is resistant to penicillinase.	-7.084	0.0899055	284	2586	856.985
DB08736	S,R-Warfarin-alcohol	experimental	C19H18O4	[H]C(C)(O)C[C@@]([H])(C1=CC=CC=C1)C1=C(O)C2=C(OC1=O)C=CC=C2			-6.797	0.104756	334	2200	857.205
DB05884	HCV-086	investigational	C20H21FN2O5S	CNC(=O)C1=C(OC2=CC(NS(C)(=O)=O)=C(OC(C)C)C=C12)C1=CC=C(F)C=C1		HCV-086 is a small molecule antiviral designed to block an enzyme required for the replication of the hepatitis C virus.	-5.985	0.159846	564	1303	857.258
DB02419	Ethyl-Oxo(Piperidin-1-Yl)Acetate	experimental	C9H15NO3	CCOC(=O)C(=O)N1CCCCC1	PPIA		-3.015	0.718755	7033	105	859.34
DB01197	Captopril	approved	C9H15NO3S	C[C@H](CS)C(=O)N1CCC[C@H]1C(O)=O	ACE,MMP2,Not-Available	Captopril is a potent, competitive inhibitor of angiotensin-converting enzyme (ACE), the enzyme responsible for the conversion of angiotensin I (ATI) to angiotensin II (ATII). ATII regulates blood pressure and is a key component of the renin-angiotensin-aldosterone system (RAAS). Captopril may be used in the treatment of hypertension.	-2.823	0.721111	7479	100	864.812
DB13208	Prednylidene	experimental	C22H28O5	C[C@]12C[C@H](O)[C@H]3[C@@H](CCC4=CC(=O)C=C[C@]34C)[C@@H]1CC(=C)[C@]2(O)C(=O)CO		Prednylidene is an experimental systemic glucocorticoid.	-7.283	0.0805579	261	2866	864.885
DB12798	Relenopride	investigational	C24H30ClFN4O4	COC1=CC(N)=C(Cl)C=C1C(=O)NCC1CCN(CC[C@H](OC(N)=O)C2=CC=C(F)C=C2)CC1		Relenopride has been used in trials studying the treatment of Chronic Idiopathic Constipation.	-6.207	0.144717	482	1553	865.186
DB00127	Spermine	experimental; nutraceutical	C10H26N4	NCCCNCCCCNCCCN	SMS,SMOX,Not-Available,ODC1	Spermine is a spermidine-derived biogenic polyamine found as a polycation at all pH values. Found in various tissues and organisms, it often acts as an essential growth factor in some bacterial species. Spermine is associated with nucleic acids, particularly in viruses, and is thought to stabilize the helical structure.	-2.766	0.721448	7592	99	866.953
DB07942	2-fluoro-4-[4-(4-fluorophenyl)-1H-pyrazol-3-yl]pyridine	experimental	C14H9F2N3	FC1=CC=C(C=C1)C1=CNN=C1C1=CC(F)=NC=C1	MAPK14		-4.751	0.470061	1755	431	869.715
DB02337	S-(D-Carboxybutyl)-L-Homocysteine	experimental	C9H17NO4S	N[C@@H](CCSCCCCC(O)=O)C(O)=O	BHMT		-2.854	0.720885	7423	102	870.141
DB08745	4-[[(1E)-2-(4-CHLOROPHENYL)ETHENYL]SULFONYL]-1-[[1-(4-PYRIDINYL)-4-PIPERIDINYL]METHYL]PIPERAZINONE	experimental	C23H27ClN4O3S	ClC1=CC=C(\C=C\S(=O)(=O)N2CCN(CC3CCN(CC3)C3=CC=NC=C3)C(=O)C2)C=C1	F10		-6.773	0.102206	337	2249	870.582
DB08614	3-[[(METHYLAMINO)SULFONYL]AMINO]-2-OXO-6-PHENYL-N-[3,3,3-TRIFLUORO-1-(1-METHYLETHYL)-2-OXOPHENYL]-1(2H)-PYRIDINE-ACETAMIDE	experimental	C20H23F3N4O5S	[H][C@](NC(=O)CN1C(=O)C(NS(=O)(=O)NC)=CC=C1C1=CC=CC=C1)(C(C)C)C(=O)C(F)(F)F	CELA1		-6.328	0.136419	445	1704	870.793
DB02269	[4-({[5-Benzyloxy-1-(3-Carbamimidoyl-Benzyl)-1h-Indole-2-Carbonyl]-Amino}-Methyl)-Phenyl]-Trimethyl-Ammonium	experimental	C34H36N5O2+	C[N+](C)(C)C1=CC=C(CNC(=O)C2=CC3=C(C=CC(OCC4=CC=CC=C4)=C3)N2CC2=CC=CC(=C2)C(N)=N)C=C1	PRSS1		-9.343	0.00045167	89	8528	871.201
DB08329	Sulthiame	experimental	C10H14N2O4S2	NS(=O)(=O)C1=CC=C(C=C1)N1CCCCS1(=O)=O	CA2		-3.492	0.693156	5564	137	873.08
DB03012	Phenylalanine-N-Sulfonamide	experimental	C9H12N2O4S	[H][C@@](CC1=CC=CC=C1)(NS(N)(=O)=O)C(O)=O	CPA1		-3.766	0.673856	4543	168	873.627
DB09319	Carindacillin	approved; investigational	C26H26N2O6S	[H][C@]12SC(C)(C)[C@@H](N1C(=O)[C@H]2NC(=O)C(C(=O)OC1=CC2=C(CCC2)C=C1)C1=CC=CC=C1)C(O)=O		Carindacillin or Carbenicillin isdanyl was an oral penicillin prodrug of [carbenicillin] marketed by Pfizer as Geocillin. It is no longer marketed in the United States.	-7.919	0.0142258	176	4343	874.281
DB03490	3-Pyridin-4-Yl-2,4-Dihydro-Indeno[1,2-.C.]Pyrazole	experimental	C15H11N3	C1C2=C(C=CC=C2)C2=NNC(=C12)C1=CC=NC=C1	CDK2		-3.932	0.66257	4009	191	875.054
DB01935	3-{[(1r)-1-Benzyl-2-Sulfanylethyl]Amino}-3-Oxopropanoic-Acid	experimental	C12H15NO3S	[H][C@](CS)(CC1=CC=CC=C1)NC(=O)CC(O)=O	nprS,npr		-3.619	0.68441	5083	151	876.09
DB11818	Retosiban	investigational	C27H34N4O5	CC[C@H](C)[C@H]1N([C@@H](C(=O)N2CCOCC2)C2=COC(C)=N2)C(=O)[C@H](NC1=O)C1CC2=CC=CC=C2C1		Retosiban has been used in trials studying the treatment of Premature Labor and Obstetric Labour, Premature.	-8.633	0.00184976	125	6142	876.213
DB03679	2-Hydroxy-Tryptophan	experimental	C11H12N2O3	[H][C@](N)(CC1=C(O)NC2=CC=CC=C12)C(O)=O	qheDH		-3.676	0.681484	4870	158	877.189
DB07629	N-((1R,2S)-2-(5-CHLORO-1H-INDOLE-2-CARBOXAMIDO)CYCLOHEXYL)-5-METHYL-4,5,6,7-TETRAHYDROTHIAZOLO[5,4-C]PYRIDINE-2-CARBOXAMIDE	experimental	C23H26ClN5O2S	[H][C@@]1(CCCC[C@@]1([H])NC(=O)C1=NC2=C(CN(C)CC2)S1)NC(=O)C1=CC2=C(N1)C=CC(Cl)=C2	F10		-8.706	0.00181088	124	6206	877.237
DB03397	Uridine-Diphosphate-N-Acetylglucosamine	experimental	C17H27N3O17P2	CC(=O)N[C@@H]1[C@@H](O)[C@H](O)[C@@H](CO)O[C@@H]1OP(O)(=O)OP(O)(=O)OC[C@H]1O[C@H]([C@H](O)[C@@H]1O)N1C=CC(=O)NC1=O	glmU,UAP1,murA,GALE,glmU,galE,EXTL2,MGAT1		-7.05	0.0864886	290	2659	878.129
DB00120	Phenylalanine	approved; investigational; nutraceutical	C9H11NO2	N[C@@H](CC1=CC=CC=C1)C(O)=O	TAT,SLC7A8,FARSA,PAH,FARS2,FARSB,TH	An essential aromatic amino acid that is a precursor of melanin; dopamine; noradrenalin (norepinephrine), and thyroxine.	-3.527	0.689603	5437	142	878.666
DB02233	6-hydroxy-D-norleucine	experimental	C6H13NO3	[H][C@@](N)(CCCCO)C(O)=O	ansB		-2.776	0.719856	7566	103	882.779
DB00278	Argatroban	approved; investigational	C23H36N6O5S	C[C@@H]1CCN([C@H](C1)C(O)=O)C(=O)[C@H](CCCNC(N)=N)NS(=O)(=O)C1=CC=CC2=C1NCC(C)C2	F2	Argatroban is a direct, selective thrombin inhibitor. The American College of Cardiologists (ACC) recommend using bivalirudin or argatroban in patients who have had, or at risk for, heparin induced thrombocytopenia (HIT) and are undergoing percutaneous coronary intervention. Argatroban is a non-heparin anticoagulant shown to both normalize platelet count in patients with HIT and prevent the forma…	-6.234	0.138228	470	1661	883.555
DB12707	AR-42	investigational	C18H20N2O3	CC(C)[C@H](C(=O)NC1=CC=C(C=C1)C(=O)NO)C1=CC=CC=C1		AR-42 has been used in trials studying the treatment of Meningioma, Acoustic Neuroma, Testicular Lymphoma, Intraocular Lymphoma, and Vestibular Schwannoma, among others.	-5.831	0.162747	628	1249	885.648
DB02062	N-[3-[(1-Aminoethyl)(Hydroxy)Phosphoryl]-2-(1,1'-Biphenyl-4-Ylmethyl)Propanoyl]Alanine	experimental	C21H27N2O5P	[H][C@@](C)(N)[P@](O)(=O)C[C@@]([H])(CC1=CC=C(C=C1)C1=CC=CC=C1)C(=O)N[C@@]([H])(C)C(O)=O	MME,LTA4H		-6.179	0.143772	494	1593	887.098
DB04394	3-Nitro-4-(2-Oxo-Pyrrolidin-1-Yl)-Benzenesulfonamide	experimental	C10H11N3O5S	NS(=O)(=O)C1=CC=C(N2CCCC2=O)C(=C1)[N+]([O-])=O	CA2		-3.204	0.70392	6507	121	887.326
DB06445	Diethylnorspermine	investigational	C13H32N4	CCNCCCNCCCNCCCNCC			-2.921	0.716691	7259	109	889.512
DB00149	Leucine	investigational; nutraceutical	C6H13NO2	CC(C)C[C@H](N)C(O)=O	LARS2,BCAT2,BCAT1,LCMT2,LCMT1,LARS	An essential branched-chain amino acid important for hemoglobin formation. [PubChem]	-3.105	0.708665	6769	117	889.929
DB04040	N-(2-Morpholin-4-Yl-1-Morpholin-4-Ylmethyl-Ethyl)-3-Nitro-5-(3,4,5-Trihydroxy-6-Hydroxymethyl-Tetrahydro-Pyran-2-Yloxy)-Benzamide	experimental	C24H36N4O11	[H][C@]1(CO)O[C@]([H])(OC2=CC(=CC(=C2)N(=O)=O)C(O)=NC(CN2CCOCC2)CN2CCOCC2)[C@]([H])(O)[C@@]([H])(O)[C@@]1([H])O	eltB		-8.536	0.00193889	133	5963	890.55
DB01578	Metrizamide	experimental	C18H22I3N3O8	CN(C(C)=O)C1=C(I)C(C(=O)N[C@@H](C=O)[C@@H](O)[C@H](O)[C@H](O)CO)=C(I)C(NC(C)=O)=C1I		Metrizamide is a solute for density gradient centrifugation offering higher maximum solution density without the problems of increased viscosity. It is also used as a resorbable, non-ionic contrast medium.	-8.829	0.00149242	116	6872	892.834
DB08199	N-[(BENZYLOXY)CARBONYL]-L-CYSTEINYLGLYCINE	experimental	C13H16N2O5S	[H][C@@](CS)(NC(=O)OCC1=CC=CC=C1)C(=O)NCC(O)=O	Not-Available		-3.611	0.682929	5117	156	893.449
DB14720	Brovanexine	experimental	C24H28Br2N2O4	COC1=C(OC(C)=O)C=CC(=C1)C(=O)NC1=C(CN(C)C2CCCCC2)C=C(Br)C=C1Br			-8.761	0.00157142	119	6709	893.516
DB02976	Uridine-5'-diphosphate-2-deoxy-2-fluorogalactose	experimental	C15H23FN2O16P2	[H]N1C(=O)C=CN([C@@H]2O[C@H](COP(O)(=O)OP(O)(=O)O[C@H]3O[C@H](CO)[C@H](O)[C@H](O)[C@@]3([H])F)[C@@H](O)[C@H]2O)C1=O	lgtC,lgtC		-8.478	0.00195654	135	5946	895.941
DB00155	Citrulline	approved; investigational; nutraceutical	C6H13N3O3	N[C@@H](CCCNC(N)=O)C(O)=O	PADI1,PADI3,PADI2,PADI4,ASS1,DDAH2,ASS1,DDAH1,OTC,NOS1,NOS2,NOS3,PADI6	Citrulline is an amino acid. It is made from ornithine and carbamoyl phosphate in one of the central reactions in the urea cycle. It is also produced from arginine as a by-product of the reaction catalyzed by NOS family. Its name is derived from citrullus, the Latin word for watermelon, from which it was first isolated.	-3.446	0.691684	5741	140	896.515
DB03564	(4r)-2-Methylpentane-2,4-Diol	experimental	C6H14O2	C[C@H](O)CC(C)(C)O	Not-Available,xylA		-2.539	0.720975	7959	101	896.582
DB03967	Dodecyl-sulfate	experimental	C12H26O4S	CCCCCCCCCCCCOS(O)(=O)=O	LYZ,crcA		-3.318	0.697715	6149	131	897.507
DB01259	Lapatinib	approved; investigational	C29H26ClFN4O4S	CS(=O)(=O)CCNCC1=CC=C(O1)C1=CC2=C(C=C1)N=CN=C2NC1=CC(Cl)=C(OCC2=CC(F)=CC=C2)C=C1	EGFR,ERBB2	Lapatinib is an anti-cancer drug developed by GlaxoSmithKline (GSK) as a treatment for solid tumours such as breast and lung cancer. It was approved by the FDA on March 13, 2007, for use in patients with advanced metastatic breast cancer in conjunction with the chemotherapy drug Capecitabine. Lapatinib is human epidermal growth factor receptor type 2 (HER2/ERBB2) and epidermal growth factor recep…	-8.462	0.00198477	137	5884	897.835
DB03628	ISO24	experimental	C9H12NO4P	CCC1=CC=C(NC(=O)P(O)(O)=O)C=C1	SRC		-3.183	0.702989	6564	123	898.539
DB15168	Cilofexor	investigational	C28H22Cl3N3O5	OC(=O)C1=CC=NC(=C1)N1CC(O)(C1)C1=C(Cl)C=C(OCC2=C(ON=C2C2=C(Cl)C=CC=C2Cl)C2CC2)C=C1		Cilofexor is under investigation in clinical trial NCT02943447 (Safety, Tolerability, and Efficacy of Cilofexor in Adults With Primary Biliary Cholangitis Without Cirrhosis).	-8.932	0.00114166	107	7550	898.805
DB04633	N-ethyl-N-[3-(propylamino)propyl]propane-1,3-diamine	experimental	C11H27N3	CCCNCCCNCCCNCC	SAT1		-2.737	0.718725	7657	106	900.912
DB08607	(5R)-5-(4-{[(2R)-6-HYDROXY-2,5,7,8-TETRAMETHYL-3,4-DIHYDRO-2H-CHROMEN-2-YL]METHOXY}BENZYL)-1,3-THIAZOLIDINE-2,4-DIONE	experimental	C24H27NO5S	[H][C@]1(CC2=CC=C(OC[C@@]3(C)CCC4=C(C)C(O)=C(C)C(C)=C4O3)C=C2)SC(=O)NC1=O	CYP2C8		-6.187	0.138228	491	1660	902.807
DB01264	Darunavir	approved	C27H37N3O7S	[H][C@@]12CCO[C@]1([H])OC[C@@H]2OC(=O)N[C@@H](CC1=CC=CC=C1)[C@H](O)CN(CC(C)C)S(=O)(=O)C1=CC=C(N)C=C1	HIV-1-protease	Darunavir is a protease inhibitor used to treat HIV. It acts on the HIV aspartyl protease which the virus needs to cleave the HIV polyprotein into its functional fragments.	-8.434	0.00197019	138	5909	903.018
DB01388	Mibefradil	investigational; withdrawn	C29H38FN3O3	COCC(=O)O[C@]1(CCN(C)CCCC2=NC3=CC=CC=C3N2)CCC2=C(C=CC(F)=C2)[C@@H]1C(C)C	CACNB3,CACNB4,CACNA1G,CACNA1H,CACNA1C,CACNA1D,CACNA1F,CACNA1I,CACNA1S,CACNB1,CACNB2	Mibefradil was withdrawn from the market in 1998 because of potentially harmful interactions with other drugs.	-5.702	0.165224	688	1187	903.69
DB08156	3-[4-(AMINOSULFONYL)PHENYL]PROPANOIC-ACID	experimental	C9H11NO4S	NS(=O)(=O)C1=CC=C(CCC(O)=O)C=C1	CA1,CA2		-3.819	0.667381	4391	186	903.729
DB02613	Decylamine-N,N-Dimethyl-N-Oxide	experimental	C12H27NO	CCCCCCCCCC[N+](C)(C)[O-]	fhuA,DHODH,lytA,PNLIPRP2		-2.936	0.711811	7230	113	903.875
DB03854	Pentane-1,5-Diamine	experimental	C5H14N2	NCCCCCN	ispD	A foul-smelling diamine formed by bacterial decarboxylation of lysine. [PubChem]	-2.845	0.716216	7436	110	904.411
DB15161	Pittsburgh-Compound-B	investigational	C14H12N2OS	[11CH3]NC1=CC=C(C=C1)C1=NC2=C(S1)C=C(O)C=C2		Pittsburgh Compound B is under investigation in clinical trial NCT01723553 (Amyloid-related Imaging Abnormalities (Microbleeds) in Atypical AD).	-3.654	0.677002	4942	166	905.744
DB01824	(3S)-Tetrahydro-3-furanyl-{(2S,3S)-4-[(2S,4R)-4-{(1S,2R)-2-[(S)-amino(hydroxy)methoxy]-2,3-dihydro-1H-inden-1-yl}-2-benzyl-3-oxo-2-pyrrolidinyl]-3-hydroxy-1-phenyl-2-butanyl}carbamate	experimental	C36H43N3O7	[H]N([H])[C@@]([H])(O)O[C@]1([H])CC2=CC=CC=C2[C@]1([H])[C@]1([H])CN([H])[C@@](CC2=CC=CC=C2)(CC([H])(O)C([H])(CC2=CC=CC=C2)N([H])C(=O)O[C@@]2([H])CCOC2)C1=O	gag-pol		-8.888	0.00115306	111	7504	912.658
DB00659	Acamprosate	approved; investigational	C5H11NO4S	CC(=O)NCCCS(O)(=O)=O	GRIN3A,GRM5,GRM1,GRM2,GRM3	Acamprosate, also known by the brand name Campral&trade;, is a drug used for treating alcohol dependence. Acamprosate is thought to stabilize the chemical balance in the brain that would otherwise be disrupted by alcoholism, possibly by blocking glutaminergic N-methyl-D-aspartate receptors, while gamma-aminobutyric acid type A receptors are activated. Reports indicate that acamprosate only works …	-2.957	0.709204	7183	116	912.813
DB08657	2-(4-(2-((3-(5-(PYRIDIN-2-YLTHIO)THIAZOL-2-YL)UREIDO)METHYL)-1H-IMIDAZOL-4-YL)PHENOXY)ACETIC-ACID	experimental	C21H18N6O4S2	OC(=O)COC1=CC=C(C=C1)C1=CNC(CNC(=O)NC2=NC=C(SC3=NC=CC=C3)S2)=N1	fabK		-6.289	0.128752	455	1834	913.493
DB12101	CC-220	investigational	C25H27N3O5	O=C1N(CC2=C1C=CC=C2OCC1=CC=C(CN2CCOCC2)C=C1)[C@H]1CCC(=O)NC1=O		CC-220 has been used in trials studying the treatment of Systemic Lupus Erythematosus.	-8.738	0.00141811	120	6993	916.057
DB03451	1-alpha,-25-dihydroxyl-20-epi-22-oxa-24,-26-,27-trihomovitamin-D3	experimental	C29H48O4	[H]\C(\C(\[H])=C1/CCC[C@@]2(C)[C@@]1([H])CC[C@]2([H])[C@@]([H])(C)OCCCC(O)(CC)CC)=C1/C[C@@]([H])(O)C[C@]([H])(O)C1=C	VDR	1-alpha, 25-dihydroxyl-20-epi-22-oxa-24, 26 ,27-trihomovitamin D3 is a solid. This compound belongs to the vitamin D and derivatives class of chemicals. These are compounds containing a secosteroid backbone, usually secoergostane or secocholestane. It is known to target the vitamin D3 receptor.	-7.705	0.017464	197	4268	916.949
DB07483	1,1'-BIPHENYL-2-SULFINIC-ACID	experimental	C12H10O2S	O[S@@](=O)C1=CC=CC=C1C1=CC=CC=C1	soxB		-3.784	0.665991	4475	188	917.224
DB01662	Trans-O-Hydroxy-Alpha-Methyl-Cinnamate	experimental	C10H12O3	[H][C@@](C)(CC1=CC=CC=C1O)C(O)=O	CTRB1		-4.138	0.616215	3313	255	919.138
DB08155	N-{2-[4-(AMINOSULFONYL)PHENYL]ETHYL}ACETAMIDE	experimental	C10H14N2O3S	CC(=O)NCCC1=CC=C(C=C1)S(N)(=O)=O	CA1,CA2		-3.603	0.677547	5162	165	922.892
DB08499	N-[3-(2-fluoroethoxy)phenyl]-N'-(1,3,4-trioxo-1,2,3,4-tetrahydroisoquinolin-6-yl)butanediamide	experimental	C21H18FN3O6	FCCOC1=CC=CC(NC(=O)CCC(=O)NC2=CC=C3C(=O)NC(=O)C(=O)C3=C2)=C1	CASP3		-5.704	0.162747	685	1246	923.856
DB11784	NRX-1074	investigational	C25H37N5O6	C[C@@H](O)[C@H](N)C(=O)N1CCC[C@H]1C(=O)N1CCC[C@@]1(CC1=CC=CC=C1)C(=O)N[C@@H]([C@@H](C)O)C(N)=O		NRX-1074 has been used in trials studying the treatment of Schizophrenia.	-8.048	0.00236924	166	5171	926.491
DB07955	(2-BROMOETHYL)(2-'FORMYL-4'-AMINOPHENYL)-ACETATE	experimental	C11H12BrNO3	NC1=CC(C=O)=C(CC(=O)OCCBr)C=C1	CELA1		-3.538	0.680996	5399	159	926.521
DB07189	(1S,3R,6S)-4-oxo-6-{4-[(2-phenylquinolin-4-yl)methoxy]phenyl}-5-azaspiro[2.4]heptane-1-carboxylic-acid	experimental	C29H24N2O4	[H][C@@]1(C[C@@]11C[C@]([H])(NC1=O)C1=CC=C(OCC2=CC(=NC3=C2C=CC=C3)C2=CC=CC=C2)C=C1)C(O)=O	ADAM17		-7.903	0.00255606	178	4826	926.838
DB13484	Quinbolone	experimental	C24H32O2	C[C@]12CC[C@H]3[C@@H](CCC4=CC(=O)C=C[C@]34C)[C@@H]1CC[C@@H]2OC1=CCCC1			-7.555	0.0292322	215	3998	927.13
DB04863	Lefradafiban	investigational	C23H25N3O6	COC(=O)C[C@@H]1C[C@@H](COC2=CC=C(C=C2)C2=CC=C(C=C2)C(\N)=N\C(=O)OC)NC1=O		Lefradafiban is an oral platelet glycoprotein IIb/IIIa receptor antagonist being investigated in the treatment of angina.	-8.706	0.00140895	123	7015	928.895
DB07745	2-{[4-(TRIFLUOROMETHOXY)BENZOYL]AMINO}ETHYL-DIHYDROGEN-PHOSPHATE	experimental	C10H11F3NO6P	OP(O)(=O)OCCNC(=O)C1=CC=C(OC(F)(F)F)C=C1	trpA,trpB		-3.619	0.673042	5084	170	929.667
DB08161	(S)-2-(MERCAPTOMETHYL)-5-PHENYLPENTANOIC-ACID	experimental	C12H16O2S	[H][C@](CS)(CCCC1=CC=CC=C1)C(O)=O	VIM-2		-3.644	0.672594	4979	174	930.777
DB07238	Nesbuvir	investigational	C22H23FN2O5S	CNC(=O)C1=C(OC2=CC(N(CCO)S(C)(=O)=O)=C(C=C12)C1CC1)C1=CC=C(F)C=C1	Not-Available,Not-Available	Nesbuvir has been investigated for the treatment of Hepatitis C.	-7.832	0.00258725	184	4775	937.337
DB01128	Bicalutamide	approved	C18H14F4N2O4S	CC(O)(CS(=O)(=O)C1=CC=C(F)C=C1)C(=O)NC1=CC(=C(C=C1)C#N)C(F)(F)F	AR	Bicalutamide is an oral non-steroidal anti-androgen for prostate cancer. It is comprised of a racemic mixture that is a 50:50 composition of the (R)-bicalutamide and (S)-bicalutamide enantionmers. Bicalutamide binds to the androgen receptor.	-8.071	0.0022598	165	5331	937.878
DB06712	Nilvadipine	approved; investigational	C19H19N3O6	COC(=O)C1=C(NC(C)=C(C1C1=CC(=CC=C1)[N+]([O-])=O)C(=O)OC(C)C)C#N	CACNA1C,CACNA2D1,CACNB2,CACNA1D,CACNA1S,CACNA2D3	Nilvadipine is a calcium channel blocker (CCB) for treatment of hypertension.	-6.9	0.0808289	310	2845	939.122
DB14090	Dimethyl-sulfone	experimental; investigational	C2H6O2S	CS(C)(=O)=O			-1.572	0.717559	8348	107	945.112
DB13684	Omoconazole	experimental	C20H17Cl3N2O2	C\C(N1C=CN=C1)=C(\OCCOC1=CC=C(Cl)C=C1)C1=C(Cl)C=C(Cl)C=C1			-7.787	0.00258038	188	4789	948.858
DB08467	6-(2,3,4,5,6,7-HEXAHYDRO-2,4,4-TRIMETHYL-1-METYLENEINDEN-2-YL)-3-METHYLHEXA-2,4-DIENOIC-ACID	experimental	C20H28O2	O=C(O)\C=C(/C)\C=C\C[C@]1(C)CC2=C(CCCC2(C)C)C1=C			-4.573	0.480269	2158	418	949.76
DB04626	Apramycin	experimental; vet_approved	C21H41N5O11	CN[C@H]1[C@@H](O)[C@H]2O[C@H](O[C@@H]3[C@@H](N)C[C@@H](N)[C@H](O)[C@H]3O)[C@H](N)C[C@@H]2O[C@@H]1O[C@H]1O[C@H](CO)[C@@H](N)[C@H](O)[C@H]1O	Not-Available	Apramycin is an aminoglycoside antibiotic and has a bactericidal action against many gram-negative bacteria. Apramycin is a structurally unique antibiotic that contains a bicyclic sugar moiety and a monosubstituted deoxystreptamine. It is not approved for use in humans.	-6.545	0.0990002	387	2342	952.026
DB13185	Oxabolone-cipionate	experimental	C26H38O4	[H][C@@]1(CC[C@@]2([H])[C@]3([H])CCC4=C(O)C(=O)CC[C@]4([H])[C@@]3([H])CC[C@]12C)OC(=O)CCC1CCCC1		Oxabolone cipionate is the C17?Â?? cypionate ester and a prodrug of [DB01500]. A synthetic anabolic-androgenic (AAS) steroid, it is a derivative of 19-nortestosterone (nandrolone). It is considered as a performance enhancing drug thus is prohibited from use in sports.	-6.838	0.0812139	322	2823	953.418
DB13674	Cridanimod	experimental	C15H11NO3	OC(=O)CN1C2=CC=CC=C2C(=O)C2=CC=CC=C12			-4.214	0.579137	3084	295	953.824
DB00861	Diflunisal	approved; investigational	C13H8F2O3	OC(=O)C1=C(O)C=CC(=C1)C1=C(F)C=C(F)C=C1	PTGS2,PTGS1	Diflunisal, a salicylate derivative, is a nonsteroidal anti-inflammatory agent (NSAIA) with pharmacologic actions similar to other prototypical NSAIAs. Diflunisal possesses anti-inflammatory, analgesic and antipyretic activity. Though its mechanism of action has not been clearly established, most of its actions appear to be associated with inhibition of prostaglandin synthesis via the arachidonic…	-4.317	0.560988	2807	325	955.131
DB04113	N-Formylpiperidine	experimental	C6H11NO	O=CN1CCCCC1	ADH1C		-2.483	0.71054	8025	114	956.478
DB12167	LY-3023414	investigational	C23H26N4O3	CO[C@@H](C)CN1C(=O)N(C)C2=C1C1=CC(=CC=C1N=C2)C1=CC(=CN=C1)C(C)(C)O		LY3023414 has been used in trials studying the treatment of Neoplasm, Solid Tumor, COLON CANCER, BREAST CANCER, and Advanced Cancer, among others.	-8.606	0.00128381	128	7196	959.733
DB11875	3,3'-diindolylmethane	investigational	C17H14N2	C(C1=CNC2=CC=CC=C12)C1=CNC2=CC=CC=C12		Diindolylmethane has been used in trials studying the prevention and treatment of SLE, Prostate Cancer, Cervical Dysplasia, Stage I Prostate Cancer, and Stage II Prostate Cancer, among others.	-4.866	0.369722	1552	594	960.15
DB03828	RU78299	experimental	C9H9O6P	CC1=CC(C=O)=C(OP(O)(O)=O)C(C=O)=C1	SRC		-3.637	0.667849	5010	185	962.73
DB06237	Avanafil	approved	C23H26ClN7O3	COC1=C(Cl)C=C(CNC2=C(C=NC(=N2)N2CCC[C@H]2CO)C(=O)NCC2=NC=CC=N2)C=C1		Avanafil is a new phosphodiesterase-5 inhibitor that is faster acting and more selective than other drugs belonging to the same class. Chemically, it is a derivative of pyrimidine and is only available as the S-enantiomer. FDA approved on April 27, 2012.	-6.12	0.130416	515	1806	964.412
DB13663	Clofenamide	experimental	C6H7ClN2O4S2	NS(=O)(=O)C1=CC(=C(Cl)C=C1)S(N)(=O)=O			-3.297	0.684786	6215	150	965.531
DB02234	S-Ethylisothiourea	experimental	C3H8N2S	CCSC(N)=N	nos,NOS2,NOS3	S-Ethylisothiourea is a nitric oxide synthase inhibitor.	-2.786	0.702855	7542	124	967.062
DB11734	Fedovapagon	investigational	C27H34N4O3	CN(C)C(=O)[C@@H]1CCCN1C(=O)NCC1=CC=C(C=C1C)C(=O)N1CCCCC2=C1C=CC=C2		Fedovapagon has been used in trials studying the treatment of Nocturia.	-8.226	0.00180225	150	6250	968.246
DB09462	Glycerin	approved; investigational	C3H8O3	OCC(O)CO		A trihydroxy sugar alcohol that is an intermediate in carbohydrate and lipid metabolism.	-2.776	0.702094	7567	125	972.561
DB07161	5-phenyl-1H-indazol-3-amine	experimental	C13H11N3	NC1=NNC2=CC=C(C=C12)C1=CC=CC=C1	JAK2		-3.974	0.623768	3869	245	973.604
DB04484	L-phenylalaninol	experimental	C9H13NO	N[C@H](CO)CC1=CC=CC=C1			-3.238	0.686131	6406	148	973.698
DB06555	Siramesine	investigational	C30H31FN2O	FC1=CC=C(C=C1)N1C=C(CCCCN2CCC3(CC2)OCC2=CC=CC=C32)C2=CC=CC=C12			-8.543	0.00128486	132	7185	973.869
DB05796	Daglutril	investigational	C31H38N2O6	CCOC(=O)[C@H](CCC1=CC=CC=C1)CC1(CCCC1)C(=O)N[C@H]1CCC2=CC=CC=C2N(CC(O)=O)C1=O		Daglutril is an orally active, mixed neutral endopeptidase/endothelin converting enzyme inhibitor under development for the treatment of essential hypertension and congestive heart failure.	-5.541	0.164183	775	1225	974.359
DB07741	4-(1R,3AS,4R,8AS,8BR)-[1-DIFLUOROMETHYL-2-(4-FLUOROBENZYL)-3-OXODECAHYDROPYRROLO[3,4-A]PYRROLIZIN-4-YL]BENZAMIDINE	experimental	C24H27F3N4O	[H][C@@]12CCC[N@@]1[C@@]([H])(C1=CC=C(C=C1)C(N)N)[C@@]1([H])C(=O)N(CC3=CC=C(F)C=C3)[C@]([H])(C(F)F)[C@@]21[H]	F2		-8.328	0.001641	145	6551	974.626
DB07829	4-[3-(4-FLUOROPHENYL)-1H-PYRAZOL-4-YL]PYRIDINE	experimental	C14H10FN3	FC1=CC=C(C=C1)C1=NNC=C1C1=CC=NC=C1	MAPK14		-4.587	0.461196	2124	449	976.563
DB03225	D-Tryptophan	experimental	C11H12N2O2	N[C@H](CC1=CNC2=CC=CC=C12)C(O)=O	DAO	Tryptophan is one of the 20 standard amino acids, as well as an essential amino acid in the human diet. It is encoded in the standard genetic code as the codon UGG. The D-stereoisomer is occasionally found in naturally produced peptides (for example, the marine venom peptide contryphan). The distinguishing structural characteristic of tryptophan is that it contains an indole functional group. It …	-3.977	0.621581	3861	248	978.534
DB12704	Spiradoline	investigational	C22H30Cl2N2O2	[H][C@@]1(CC[C@@]2(CCCO2)C[C@]1([H])N1CCCC1)N(C)C(=O)CC1=CC(Cl)=C(Cl)C=C1		Spiradoline has been investigated for the basic science of Bipolar Depression.	-8.19	0.00177217	152	6316	979.812
DB02698	N-(M-Trifluoromethylphenyl)-Phenoxazine-4,6-Dicarboxylic-Acid	experimental	C21H12F3NO5	OC(=O)C1=CC=CC2=C1OC1=C(C=CC=C1C(O)=O)N2C1=CC(=CC=C1)C(F)(F)F			-6.285	0.110185	459	2094	980.381
DB08543	1-[2-HYDROXY-3-(4-CYCLOHEXYL-PHENOXY)-PROPYL]-4-(2-PYRIDYL)-PIPERAZINE	experimental	C24H33N3O2	[H][C@@](O)(COC1=CC=C(C=C1)C1CCCCC1)CN1CCN(CC1)C1=CC=CC=N1	Not-Available		-5.716	0.15071	680	1415	980.918
DB03598	Al-6629,-[2h-Thieno[3,2-E]-1,2-Thiazine-6-Sulfonamide,2-(3-Methoxyphenyl)-3-(4-Morpholinyl)-,-1,1-Dioxide]	experimental	C18H21N3O6S3	COC1=CC=CC(=C1)N1C(CN2CCOCC2)=CC2=C(SC(=C2)S(N)(=O)=O)S1(=O)=O	CA2		-7.636	0.0026298	207	4656	981.729
DB01190	Clindamycin	approved; vet_approved	C18H33ClN2O5S	CCC[C@@H]1C[C@H](N(C)C1)C(=O)NC(C(C)Cl)[C@H]1O[C@H](SC)[C@H](O)[C@@H](O)[C@H]1O	rplJ,Not-Available	Clindamycin is a semisynthetic lincosamide antibiotic that has largely replaced lincomycin due to an improved side effect profile. Clindamycin inhibits bacterial protein synthesis by binding to bacterial 50S ribosomal subunits. It may be bacteriostatic or bactericidal depending on the organism and drug concentration.	-5.41	0.168336	873	1104	981.729
DB08470	3-(4-fluorophenyl)-5-phenyl-4H-1,2,4-triazole	experimental	C14H10FN3	FC1=CC=C(C=C1)C1=NN=C(N1)C1=CC=CC=C1	ethR		-3.765	0.648004	4547	212	981.817
DB12680	Intepirdine	investigational	C19H19N3O2S	O=S(=O)(C1=CC=CC=C1)C1=CN=C2C(C=CC=C2N2CCNCC2)=C1		Intepirdine has been used in trials studying the treatment of Alzheimer's Disease.	-5.474	0.165451	828	1169	983.835
DB00445	Epirubicin	approved	C27H29NO11	COC1=CC=CC2=C1C(=O)C1=C(O)C3=C(C[C@](O)(C[C@@H]3O[C@H]3C[C@H](N)[C@@H](O)[C@H](C)O3)C(=O)CO)C(O)=C1C2=O	CHD1,TOP2A,Not-Available	An anthracycline which is the 4&#39;-epi-isomer of doxorubicin. The compound exerts its antitumor effects by interference with the synthesis and function of DNA.	-6.478	0.0964325	404	2396	983.862
DB00119	Pyruvic-acid	approved; investigational; nutraceutical	C3H4O3	CC(=O)C(O)=O	ABAT,SLC16A4,SLC16A8,SLC16A1,PC,SLC16A3,SLC16A2,AGXT2,SLC16A5,PKLR,SLC16A6,SLC16A7,PDHB,PKM2	An intermediate compound in the metabolism of carbohydrates, proteins, and fats. In thiamine deficiency, its oxidation is retarded and it accumulates in the tissues, especially in nervous structures. (From Stedman, 26th ed)	-2.719	0.701965	7686	126	984.091
DB13116	Norflurane	approved; experimental	C2H2F4	FCC(F)(F)F		Norflurane is under investigation in clinical trial NCT01673061 (Vapocoolant Spray for Numbing Small Boils Before Incision and Drainage).	-2.327	0.704413	8142	119	984.326
DB02861	4-(Aminosulfonyl)-N-[(3,4,5-Trifluorophenyl)Methyl]-Benzamide	experimental	C14H11F3N2O3S	NS(=O)(=O)C1=CC=C(C=C1)C(=O)NCC1=CC(F)=C(F)C(F)=C1	CA2		-4.612	0.447152	2076	467	984.628
DB06309	Refametinib	investigational	C19H20F3IN2O5S	[H][C@@](O)(CO)CC1(CC1)S(=O)(=O)NC1=C(OC)C=C(F)C(F)=C1NC1=C(F)C=C(I)C=C1			-6.145	0.119188	500	1948	986.914
DB00134	Methionine	approved; nutraceutical	C5H11NO2S	CSCC[C@H](N)C(O)=O	MTRR,MTR,METAP2,BHMT,BHMT2	A sulfur containing essential amino acid that is important in many body functions. It is a chelating agent for heavy metals.	-2.804	0.698461	7510	130	988.079
DB00425	Zolpidem	approved	C19H21N3O	CN(C)C(=O)CC1=C(N=C2C=CC(C)=CN12)C1=CC=C(C)C=C1	GABRA1,GABRA2,GABRA3	"Zolpidem, also known as _Ambien_, is a hypnotic drug that was initially approved by the FDA in 1992 [FDA label]. Zolpidem improves sleep in patients with insomnia. It is aimed for use in patients with difficulties initiating sleep. This drug decreases the time to fall asleep (sleep latency), increases the duration of sleep, and decreases the number of awakenings during sleep in patients with tem…	-4.589	0.453444	2118	461	988.129
DB04349	(S)-propane-1,2-diol	experimental	C3H8O2	C[C@H](O)CO	icd,rsbQ	A clear, colorless, viscous organic solvent and diluent used in pharmaceutical preparations.	-2.482	0.70342	8030	122	989.778
DB03300	Pterin-Cytosine-Dinucleotide	experimental	C19H26N8O13P2S2	[H][C@]12NC3=C(N[C@@]1([H])C(S)=C(S)[C@@H](COP(O)(=O)OP(O)(=O)OC[C@H]1O[C@H]([C@H](O)[C@@H]1O)N1C=CC(N)=NC1=O)O2)C(=O)NC(N)=N3	MOD		-7.622	0.00261171	208	4710	989.788
DB00686	Pentosan-polysulfate	approved	C10H18O21S4	O[C@@H]1CO[C@@H](O[C@@H]2CO[C@@H](O)[C@H](OS(O)(=O)=O)[C@H]2OS(O)(=O)=O)[C@H](OS(O)(=O)=O)[C@H]1OS(O)(=O)=O	FGF2,FGF1,FGF4	A sulfated pentosyl polysaccharide with heparin-like properties. [PubChem]	-6.735	0.0805579	342	2867	990.209
DB13058	Methanesulfonyl-Fluoride	investigational	CH3FO2S	CS(F)(=O)=O		Methanesulfonyl Fluoride has been used in trials studying the treatment of Safety.	-1.77	0.707235	8314	118	990.481
DB05532	BMS-488043	investigational	C22H22N4O5	COC1=C2C(NC=C2C(=O)C(=O)N2CCN(CC2)C(=O)C2=CC=CC=C2)=C(OC)N=C1		BMS-488043 has been investigated as an anti-HIV agent.	-8.852	0.000264502	113	8692	991.058
DB08882	Linagliptin	approved	C25H28N8O2	[H][C@@]1(N)CCCN(C1)C1=NC2=C(N1CC#CC)C(=O)N(CC1=NC3=CC=CC=C3C(C)=N1)C(=O)N2C		Linagliptin is a DPP-4 inhibitor developed by Boehringer Ingelheim for the treatment of type II diabetes [FDA Label]. Linagliptin differs from other DPP-4 inhibitors in that it has a non-linear pharmacokinetic profile, is not primarily eliminated by the renal system, and obeys concentration dependant protein binding[A37050]. Linagliptin was approved by the FDA on May 2, 2011[FDA Label].	-6.632	0.0852375	363	2710	991.832
DB01761	4-[5-[2-(1-Phenyl-Ethylamino)-Pyrimidin-4-Yl]-1-Methyl-4-(3-Trifluoromethylphenyl)-1h-Imidazol-2-Yl]-Piperidine	experimental	C28H29F3N6	C[C@H](NC1=NC=CC(=N1)C1=C(N=C(C2CCNCC2)N1C)C1=CC(=CC=C1)C(F)(F)F)C1=CC=CC=C1	MAPK14		-8.512	0.00119874	134	7359	993.029
DB07860	(2R)-2-(4-CHLOROPHENYL)-2-PHENYLETHANAMINE	experimental	C14H14ClN	[H][C@@](CN)(C1=CC=CC=C1)C1=CC=C(Cl)C=C1	PRKACA,PKIA		-4.19	0.567138	3158	313	994.21
DB12666	Emapunil	investigational	C23H23N5O2	CCN(CC1=CC=CC=C1)C(=O)CN1C(=O)N(C)C2=CN=C(N=C12)C1=CC=CC=C1		Emapunil has been used in trials studying the basic science and diagnostic of Baseline, Blocking Receptor Binding, and Neurodegenerative Disorders.	-5.385	0.168192	893	1108	994.708
DB08171	11-MERCAPTOUNDECANOIC-ACID	experimental	C11H22O2S	OC(=O)CCCCCCCCCCS	fabH		-2.855	0.696638	7419	134	997.069
DB12662	Naveglitazar	investigational	C25H26O6	CO[C@@H](CC1=CC=C(OCCCOC2=CC=C(OC3=CC=CC=C3)C=C2)C=C1)C(O)=O		Naveglitazar has been used in trials studying the treatment of Diabetes Mellitus, Non-Insulin-Dependent.	-5.354	0.168817	914	1088	997.212
DB07024	2-(3,4-DIHYDROXYPHENYL)-8-(1,1-DIOXIDOISOTHIAZOLIDIN-2-YL)-3-HYDROXY-6-METHYL-4H-CHROMEN-4-ONE	experimental	C19H17NO7S	CC1=CC(N2CCCS2(=O)=O)=C2OC(=C(O)C(=O)C2=C1)C1=CC=C(O)C(O)=C1	CDK2		-7.3	0.0317148	254	3920	997.838
DB01678	RU84687	experimental	C31H34N3O8P	CC(=O)N[C@@H](CC1=CC=C(OP(O)(O)=O)C(C=O)=C1)C(=O)N[C@H]1CCCCN(CC2=CC=C(C=C2)C2=CC=CC=C2)C1=O	SRC	RU84687 is a subnanomolar and Src SH2 selective binder.	-7.555	0.00263391	214	4653	997.869
DB00353	Methylergometrine	approved	C20H25N3O2	[H][C@@]12CC3=CNC4=CC=CC(=C34)C1=C[C@H](CN2C)C(=O)N[C@@H](CC)CO	DRD1	A homolog of ergonovine containing one more CH2 group. (Merck Index, 11th ed)	-6.141	0.117223	505	1973	998.181
DB13491	Fluperolone	experimental	C22H29FO5	C[C@H](O)C(=O)[C@@]1(O)CC[C@H]2[C@@H]3CCC4=CC(=O)C=C[C@]4(C)[C@@]3(F)[C@@H](O)C[C@]12C			-7.332	0.0283614	247	4034	998.197
DB01633	Deoxy-2-fluoro-beta-D-cellotrioside	experimental; investigational	C18H31FO15	[H][C@]1(F)[C@@H](O)O[C@H](CO)[C@@H](O[C@@H]2O[C@H](CO)[C@@H](O[C@@H]3O[C@H](CO)[C@@H](O)[C@H](O)[C@H]3O)[C@H](O)[C@H]2O)[C@@H]1O	cel5A		-6.466	0.094837	405	2465	999.162
DB14221	Beclomethasone-17-monopropionate	experimental	C25H33ClO6	[H][C@@]12C[C@H](C)[C@](OC(=O)CC)(C(=O)CO)[C@@]1(C)C[C@H](O)[C@@]1(Cl)[C@@]2([H])CCC2=CC(=O)C=C[C@]12C		An ester of beclomethasone.	-8.113	0.00180428	160	6245	999.6
DB03962	Nicotinamide-8-Bromo-Adenine-Dinucleotide-Phosphate	experimental	C21H27BrN7O17P3	[H][C@]1(COP([O-])(=O)OP(O)(=O)OC[C@@]2([H])O[C@@]([H])([N+]3=CC=CC(=C3)C(O)=N)[C@]([H])(O)[C@]2([H])O)O[C@@]([H])(N2C(Br)=NC3=C(N)N=CN=C23)[C@]([H])(OP(O)(O)=O)[C@]1([H])O	PGD		-7.689	0.00244209	198	5049	999.851
DB00519	Trandolapril	approved	C24H34N2O5	[H][C@@]12C[C@H](N(C(=O)[C@H](C)N[C@@H](CCC3=CC=CC=C3)C(=O)OCC)[C@@]1([H])CCCC2)C(O)=O	ACE	Trandolapril is a non-sulhydryl prodrug that belongs to the angiotensin-converting enzyme (ACE) inhibitor class of medications. It is metabolized to its biologically active diacid form, trandolaprilat, in the liver. Trandolaprilat inhibits ACE, the enzyme responsible for the conversion of angiotensin I (ATI) to angiotensin II (ATII). ATII regulates blood pressure and is a key component of the ren…	-6.611	0.0848398	369	2727	1003.13
DB03039	4-(Aminosulfonyl)-N-[(2,5-Difluorophenyl)Methyl]-Benzamide	experimental	C14H12F2N2O3S	NS(=O)(=O)C1=CC=C(C=C1)C(=O)NCC1=CC(F)=CC=C1F	CA2		-4.57	0.449361	2169	464	1003.2
DB02550	8-(2-Chloro-3,4,5-Trimethoxy-Benzyl)-2-Fluoro-9-Pent-4-Ylnyl-9h-Purin-6-Ylamine	experimental	C20H21ClFN5O3	COC1=C(OC)C(OC)=C(Cl)C(CC2=NC3=C(N)N=C(F)N=C3N2CCCC#C)=C1	HSP90AA1		-5.897	0.136771	596	1689	1003.32
DB03647	3-[Isopropyl(4-Methylbenzoyl)Amino]-5-Phenylthiophene-2-Carboxylic-Acid	experimental	C22H21NO3S	CC(C)N(C(=O)C1=CC=C(C)C=C1)C1=C(SC(=C1)C1=CC=CC=C1)C(O)=O	Not-Available		-7.617	0.00257787	210	4794	1003.36
DB02286	2-Amino-3-(4-Amino-1h-Indol-3-Yl)Propanoic-Acid	experimental	C11H13N3O2	[H][C@](N)(CC1=CNC2=CC=CC(N)=C12)C(O)=O			-3.729	0.646443	4677	216	1005.1
DB02270	Dimethylallyl-S-Thiolodiphosphate	experimental	C5H14O6P2S	CC(C)CCS[P@](O)(=O)OP(O)(O)=O	ispA,tzs,miaA		-2.763	0.697129	7601	133	1005.45
DB00438	Ceftazidime	approved	C22H22N6O7S2	[O-]C(=O)C1=C(CS[C@]2([H])[C@H](NC(=O)C(=N/OC(C)(C)C(O)=O)\C3=CSC(N)=N3)C(=O)N12)C[N+]1=CC=CC=C1	ftsI,pbp3,mrcA,pbpA,mrcB,ponB,pbpA,mrdA,pbpG	Semisynthetic, broad-spectrum antibacterial derived from cephaloridine and used especially for Pseudomonas and other gram-negative infections in debilitated patients.	-6.383	0.0986808	431	2348	1005.98
DB02112	Zk-806450	experimental	C31H31N5O	CC(=N)N1CCC(CC1)OC1=CC=C2C(=C1)N(CC1=CC=C3C=CC(=CC3=C1)C(N)=N)C1=C2C=CC=C1	PRSS1		-7.595	0.0025691	211	4810	1007.43
DB00197	Troglitazone	approved; investigational; withdrawn	C24H27NO5S	CC1=C(C)C2=C(CCC(C)(COC3=CC=C(CC4SC(=O)NC4=O)C=C3)O2)C(C)=C1O	PPARG,ACSL4,SERPINE1,SLC29A1,ESRRG,ESRRA	Troglitazone was withdrawn in 2000 due to risk of hepatotoxicity. It was superseded by pioglitazone and rosiglitazone.	-5.532	0.159874	781	1300	1007.62
DB03260	1,6-Diaminohexane	experimental	C6H16N2	NCCCCCCN	DR_A0149		-2.568	0.700157	7931	129	1011.48
DB12426	Bitopertin	investigational	C21H20F7N3O4S	C[C@H](OC1=CC=C(C=C1C(=O)N1CCN(CC1)C1=C(F)C=C(C=N1)C(F)(F)F)S(C)(=O)=O)C(F)(F)F		Bitopertin has been used in trials studying the treatment of Schizophrenia and Obsessive-Compulsive Disorder.	-8.623	0.000824334	127	8069	1012.31
DB00788	Naproxen	approved; vet_approved	C14H14O3	COC1=CC2=C(C=C1)C=C(C=C2)[C@H](C)C(O)=O	PTGS2,PTGS1	Naproxen is classified as a nonsteroidal anti-inflammatory dug (NSAID) and was initially approved for prescription use in 1976 and then for over-the-counter (OTC) use in 1994.[A178975]	-4.356	0.509333	2714	378	1012.86
DB07328	METHYL-4-{[({[(2R,5S)-5-{[(2S)-2-(AMINOMETHYL)PYRROLIDIN-1-YL]CARBONYL}PYRROLIDIN-2-YL]METHYL}AMINO)CARBONYL]AMINO}BENZOATE	experimental	C20H29N5O4	[H][C@]1(CNC(=O)NC2=CC=C(C=C2)C(=O)OC)CC[C@]([H])(N1)C(=O)N1CCC[C@@]1([H])CN	DPP4		-7.679	0.0023861	200	5134	1013.31
DB13022	LY-2874455	investigational	C21H19Cl2N5O2	C[C@@H](OC1=CC=C2NN=C(\C=C\C3=CN(CCO)N=C3)C2=C1)C1=C(Cl)C=NC=C1Cl		LY2874455 has been used in trials studying the treatment of Advanced Cancer.	-6.33	0.0994951	442	2326	1013.95
DB03615	Ribostamycin	approved; experimental	C17H34N4O10	[H][C@@]1(O[C@@H]2[C@@H](O)[C@H](N)C[C@H](N)[C@H]2O[C@H]2O[C@H](CN)[C@@H](O)[C@H](O)[C@H]2N)O[C@H](CO)[C@@H](O)[C@H]1O	aac(6')-Iy,aac,P4HB,rpsL	A broad-spectrum antimicrobial isolated from <i>Streptomyces ribosifidicus</i>. Ribostamycin, along with other aminoglycosides with the DOS (2-deoxystreptamine) subunit, is an important broad-spectrum antibiotic with important use against human immunodeficiency virus and is considered a critically important antimicrobial by the World Health Organization.	-6.627	0.0813888	366	2813	1014.67
DB06519	Edaglitazone	investigational	C24H20N2O4S2	CC1=C(CCOC2=C3C=CSC3=C(CC3SC(=O)N=C3O)C=C2)N=C(O1)C1=CC=CC=C1			-6.34	0.0983128	438	2352	1014.98
DB15068	Agerafenib	investigational	C24H22F3N5O5	COC1=C(OC)C=C2C(OC3=CC=CC(NC(=O)NC4=NOC(=C4)C(C)(C)C(F)(F)F)=C3)=NC=NC2=C1		Agerafenib is under investigation in clinical trial NCT03052569 (Expanded Access to RXDX-105 for Cancers With RET Alterations).	-8.402	0.00116974	139	7440	1016.94
DB07563	1-{7-cyclohexyl-6-[4-(4-methylpiperazin-1-yl)benzyl]-7H-pyrrolo[2,3-d]pyrimidin-2-yl}methanamine	experimental	C25H34N6	CN1CCN(CC1)C1=CC=C(CC2=CC3=CN=C(CN)N=C3N2C2CCCCC2)C=C1	CTSK		-7.949	0.00192852	173	6001	1018.91
DB04021	MF268	experimental	C15H30N2O2	[H][C@]1(C)CN(CCCCCCCCNC=O)C[C@@]([H])(C)O1	ACHE		-3.155	0.682016	6636	157	1020.71
DB08880	Teriflunomide	approved	C12H9F3N2O2	C\C(O)=C(/C#N)C(=O)NC1=CC=C(C=C1)C(F)(F)F		Teriflunomide is the active metabolite of leflunomide, and it acts as an immunomodulatory agent by inhibiting pyrimidine synthesis. It is marketed under the name Aubagio?Â?? and is indicated for the treatment of multiple sclerosis, specifically relapsing forms. The FDA label states an important warning about the risk of hepatoxicity and teratogenicity for patients using teriflunomide.	-3.747	0.640646	4614	226	1021.16
DB11512	Dihydrostreptomycin	investigational; vet_approved	C21H41N7O12	CN[C@H]1[C@H](O)[C@@H](O)[C@H](CO)O[C@H]1O[C@H]1[C@H](O[C@H]2[C@H](O)[C@@H](O)[C@H](NC(N)=N)[C@@H](O)[C@@H]2NC(N)=N)O[C@@H](C)[C@]1(O)CO		Dihydrostreptomycin is an antibiotic.	-6.285	0.101024	458	2284	1022.78
DB14667	Phenyl-hydrogen-sulfate	experimental	C6H6O4S	OS(=O)(=O)OC1=CC=CC=C1			-2.978	0.687458	7133	147	1023.99
DB04820	Nialamide	approved; withdrawn	C16H18N4O2	O=C(CCNNC(=O)C1=CC=NC=C1)NCC1=CC=CC=C1	MAOB,MAOA,COMT	Withdrawn from the Canadian, US, and UK markets in 1963 due to interactions with food products containing tyrosine.	-4.102	0.568602	3425	308	1027.08
DB13104	X-396	investigational	C25H25Cl2FN6O3	C[C@@H](OC1=CC(=NN=C1N)C(=O)NC1=CC=C(C=C1)C(=O)N1CCN(C)CC1)C1=C(Cl)C=CC(F)=C1Cl		X-396 has been used in trials studying the treatment of Advanced Solid Tumors and Non-small Cell Lung Cancer.	-6.486	0.0877215	402	2627	1027.64
DB01008	Busulfan	approved; investigational	C6H14O6S2	CS(=O)(=O)OCCCCOS(C)(=O)=O	Not-Available	Busulfan is a bifunctional alkylating agent, having a selective immunosuppressive effect on bone marrow. It is not a structural analog of the nitrogen mustards. It has been used in the palliative treatment of chronic myeloid leukemia (myeloid leukemia, chronic), but although symptomatic relief is provided, no permanent remission is brought about. According to the Fourth Annual Report on Carcinoge…	-2.499	0.6977	8002	132	1027.75
DB08739	2-{3-[(2S)-4,4-difluoro-2-(pyrrolidin-1-ylcarbonyl)pyrrolidin-1-yl]-3-oxopropyl}-isoindole-1,3(2H)-dione	experimental	C20H21F2N3O4	[H][C@]1(CC(F)(F)CN1C(=O)CCN1C(=O)C2=C(C=CC=C2)C1=O)C(=O)N1CCCC1	PREP		-6.222	0.103941	477	2217	1028.35
DB14946	PCO-371	investigational	C29H32F3N5O6S	CC1=CC(=CC(C)=C1CCS(=O)(=O)N1CCC2(CC1)N=C(NC2=O)C1=CC=C(OC(F)(F)F)C=C1)N1C(=O)NC(=O)C1(C)C		PCO-371 is under investigation in clinical trial NCT02475616 (A Single Ascending Dose Study of PCO371 in Healthy Volunteers).	-8.388	0.00112912	140	7564	1029.06
DB12999	MK-6186	investigational	C21H12Cl2N6O	ClC1=CC(OC2=C3C=NN(CC4=NNC5=NC=CC=C45)C3=CC=C2Cl)=CC(=C1)C#N		MK6186 has been used in trials studying the treatment of HIV-1 Infection.	-8.336	0.00118906	144	7388	1031.44
DB08464	METHYL-3-CHLORO-2-{3-[(2,5-DIHYDROXY-4-METHOXYPHENYL)AMINO]-3-OXOPROPYL}-4,6-DIHYDROXYBENZOATE	experimental	C18H18ClNO8	COC(=O)C1=C(CCC(=O)NC2=C(O)C=C(OC)C(O)=C2)C(Cl)=C(O)C=C1O	HSP90AB1,HSP90B1		-5.29	0.168817	979	1090	1033.01
DB09353	Octasulfur	approved	S8	S1SSSSSSS1		"Sulfur is a chemical element that is present in all living tissues. The most commonly used form of pharmaceutical sulfur is Octasulfur (S8). After calcium and phosphorus, it is the third most abundant mineral in the human body. Sulfur is also found in garlic, onions and broccoli.	-1.596	0.700847	8342	128	1033.33
DB00691	Moexipril	approved	C27H34N2O7	CCOC(=O)[C@H](CCC1=CC=CC=C1)N[C@@H](C)C(=O)N1CC2=CC(OC)=C(OC)C=C2C[C@H]1C(O)=O	ACE,ACE2	Moexipril is a non-sulfhydryl containing precursor of the active angiotensin-converting enzyme (ACE) inhibitor moexiprilat. It is used to treat high blood pressure (hypertension). It works by relaxing blood vessels, causing them to widen. Lowering high blood pressure helps prevent strokes, heart attacks and kidney problems.	-6.88	0.054366	313	3427	1035.69
DB02707	Pentyl-Trihydrogen-Diphosphate	experimental	C5H14O7P2	CCCCCO[P@](O)(=O)OP(O)(O)=O			-2.594	0.693275	7897	136	1036.34
DB12808	Trifarotene	approved; investigational	C29H33NO4	CC(C)(C)C1=CC(=CC=C1N1CCCC1)C1=CC(=CC=C1OCCO)C1=CC=C(C=C1)C(O)=O		Trifarotene has been used in trials studying the treatment of Acne Vulgaris.	-5.722	0.143772	676	1594	1038.05
DB08547	PROGESTERONE-11-ALPHA-OL-HEMISUCCINATE	experimental	C25H34O6	[H][C@@]1(CC[C@@]2([H])[C@]3([H])CCC4=CC(=O)CC[C@]4(C)[C@@]3([H])[C@@]([H])(C[C@]12C)OC(=O)CCC(O)=O)C(C)=O	IGHG2		-5.583	0.149907	749	1443	1039.62
DB00896	Rimexolone	approved	C24H34O3	[H][C@@]12C[C@@H](C)[C@](C)(C(=O)CC)[C@@]1(C)C[C@H](O)[C@@]1([H])[C@@]2([H])CCC2=CC(=O)C=C[C@]12C	NR3C1	Rimexolone, marketed as a 1% eye drop solution is a glucocorticoid steroid. It is used to treat inflammation in the eye. It is marketed as Vexol.	-7.307	0.0161527	252	4302	1041.2
DB08197	(5E,7S)-2-amino-7-(4-fluoro-2-pyridin-3-ylphenyl)-4-methyl-7,8-dihydroquinazolin-5(6H)-one-oxime	experimental	C20H18FN5O	[H][C@]1(C\C(=N/O)C2=C(C1)N=C(N)N=C2C)C1=CC=C(F)C=C1C1=CC=CN=C1	HSP90AA1		-7.353	0.0080438	243	4490	1044.54
DB12933	RO-4987655	investigational	C20H19F3IN3O5	OCCON=C(O)C1=C(NC2=C(F)C=C(I)C=C2)C(F)=C(F)C(CN2OCCCC2=O)=C1		RO4987655 has been used in trials studying the treatment of Neoplasms.	-6.053	0.114489	539	2029	1045.77
DB11795	GSK-2636771	investigational	C22H22F3N3O3	CC1=NC2=C(C=C(C=C2N1CC1=C(C)C(=CC=C1)C(F)(F)F)N1CCOCC1)C(O)=O		GSK2636771 has been used in trials studying the treatment of CANCER, LYMPHOMA, Solid Neoplasm, Recurrent Solid Neoplasm, and Advanced Malignant Neoplasm, among others.	-7.874	0.0019072	182	6064	1050.55
DB14120	Phenylethyl-resorcinol	approved; experimental	C14H14O2	CC(C1=CC=CC=C1)C1=CC=C(O)C=C1O		A tyrosinase inhibitor with skin-lightening activity.	-4.205	0.534023	3113	355	1051.24
DB01861	Uridine-diphosphate-glucose	experimental	C15H24N2O17P2	OC[C@H]1O[C@H](OP(O)(=O)OP(O)(=O)OC[C@H]2O[C@H]([C@H](O)[C@@H]2O)N2C=CC(=O)NC2=O)[C@H](O)[C@@H](O)[C@@H]1O	galT,GALE	A key intermediate in carbohydrate metabolism. Serves as a precursor of glycogen, can be metabolized into UDPgalactose and UDPglucuronic acid which can then be incorporated into polysaccharides as galactose and glucuronic acid. Also serves as a precursor of sucrose lipopolysaccharides, and glycosphingolipids.	-8.077	0.00153944	163	6784	1051.57
DB05936	CVT-6883	investigational	C21H21F3N6O2	CCCN1C(=O)N(CC)C2=C(NC(=N2)C2=CN(CC3=CC=CC(=C3)C(F)(F)F)N=C2)C1=O		CVT-6883 is a selective, potent and orally available A2B-adenosine receptor antagonist which CV Therapeutics is investigating for the potential treatment of asthma and other conditions related to inflammation and fibrosis.	-5.467	0.158624	835	1325	1051.84
DB12949	PF-03382792	investigational	C23H32FN3O4	CC1(C)C(=O)N(C(=O)NCC2CCN(CC3(O)CCOCC3)CC2)C2=CC(F)=CC=C12		Pf 03382792 is under investigation in clinical trial NCT01045863 (To Evaluate Safety, Tolerability, Plasma Drug Levels And Other Biological Effects In Healthy Volunteers).	-6.07	0.110287	532	2080	1051.93
DB07462	(3,4-DIHYDROXY-2-NITROPHENYL)(PHENYL)METHANONE	experimental	C13H9NO5	OC1=CC=C(C(=O)C2=CC=CC=C2)C(=C1O)[N+]([O-])=O	COMT		-4.118	0.560433	3383	328	1053.39
DB09073	Palbociclib	approved; investigational	C24H29N7O2	CC(=O)C1=C(C)C2=CN=C(NC3=NC=C(C=C3)N3CCNCC3)N=C2N(C2CCCC2)C1=O		"Palbociclib is a piperazine pyridopyrimidine[A176792] that acts in the cell cycle machinery. It is a second generation cyclin-dependent kinase inhibitor[A176798] selected from a group of pyridopyrimidine compounds due to its favorable physical and pharmaceutical properties.[A176810]	-6.841	0.0532569	320	3470	1053.76
DB04333	Octamethylenediamine	experimental	C8H20N2	NCCCCCCCCN			-2.727	0.688485	7672	145	1054.72
DB11911	Galunisertib	investigational	C22H19N5O	CC1=CC=CC(=N1)C1=NN2CCCC2=C1C1=C2C=C(C=CC2=NC=C1)C(N)=O		Galunisertib has been used in trials studying the basic science and treatment of Glioma, Neoplasms, Solid Tumor, GLIOBLASTOMA, and Prostate Cancer, among others.	-7.568	0.00232215	213	5231	1055.56
DB02595	(2R,3S,5S)-2-(Hydroxymethyl)-5-[(2-sulfoethyl)carbamoyl]-3-pyrrolidiniumyl-2-acetamido-2-deoxy-4-O-sulfo-beta-D-glucopyranoside	experimental	C16H30N3O14S2+	[H]N(CCS(O)(=O)=O)C(=O)[C@@H]1C[C@H](O[C@@H]2O[C@H](CO)[C@@H](OS(O)(=O)=O)[C@H](O)[C@H]2N([H])C(C)=O)[C@@H](CO)[N+]1([H])[H]	slt,mltB		-6.205	0.100221	483	2311	1056.51
DB06302	Glesatinib	investigational	C31H27F2N5O3S2	COCCNCC1=CC=C(N=C1)C1=CC2=NC=CC(OC3=CC=C(NC(=S)NC(=O)CC4=CC=C(F)C=C4)C=C3F)=C2S1			-5.933	0.120201	581	1925	1057.56
DB15038	Litoxetine	investigational	C16H19NO	C(OC1CCNCC1)C1=CC=C2C=CC=CC2=C1		Litoxetine is under investigation in clinical trial NCT03397771 (DBPC Trial to Evaluate the Safety, Tolerability and Efficacy of Oral Litoxetine in Subjects With Urinary Incontinence).	-4.144	0.545364	3304	339	1058.33
DB08649	(1S)-1-AMINO-2-(1H-INDOL-3-YL)ETHANOL	experimental	C10H12N2O	[H][C@](N)(O)CC1=CNC2=CC=CC=C12	aauA,aauB		-3.544	0.652632	5369	209	1059.3
DB06140	SUVN-502	investigational	C21H24BrN3O3S	COC1=CC=C2N(C=C(CN3CCN(C)CC3)C2=C1)S(=O)(=O)C1=CC=CC=C1Br		SUVN-502 is a novel, potent, safe, highly selective and orally active antagonist at a central nervous system serotonin receptor site 5-HT6 intended for treatment of cognitive disorders such as Alzheimer???Â?Âs and Schizophrenia, an unmet medical need.	-5.582	0.147551	751	1501	1061.72
DB03434	3[N-Morpholino]Propane-Sulfonic-Acid	experimental	C7H15NO4S	OS(=O)(=O)CCCN1CCOCC1	yicI,GNLY,purT		-2.69	0.68755	7740	146	1063.03
DB12757	Pelitrexol	investigational	C20H25N5O6S	CC1=C(CC[C@@H]2CNC3=C(C2)C(=O)NC(N)=N3)SC(=C1)C(=O)N[C@@H](CCC(O)=O)C(O)=O		Pelitrexol has been used in trials studying the treatment of Unspecified Adult Solid Tumor, Protocol Specific.	-5.528	0.149907	784	1444	1064
DB05553	Regrelor	investigational	C22H25N6O8P	[H][C@]12O[C@@H](O[C@@]1([H])[C@@H](O[C@@H]2COP(O)(O)=O)N1C=NC2=C1N=CN=C2NC(=O)NCC)\C=C\C1=CC=CC=C1			-8.574	0.000213756	130	8715	1064.4
DB01144	Diclofenamide	approved; investigational	C6H6Cl2N2O4S2	NS(=O)(=O)C1=CC(=C(Cl)C(Cl)=C1)S(N)(=O)=O	CA1,CA2,CA4,CA7	A carbonic anhydrase inhibitor that is used in the treatment of glaucoma.	-3.471	0.654884	5640	201	1064.73
DB04180	4-(Aminosulfonyl)-N-[(2,4-Difluorophenyl)Methyl]-Benzamide	experimental	C14H12F2N2O3S	NS(=O)(=O)C1=CC=C(C=C1)C(=O)NCC1=C(F)C=C(F)C=C1	CA2		-4.472	0.442591	2389	475	1065.26
DB08113	3-pyridin-4-yl-1H-indazole	experimental	C12H9N3	N1N=C(C2=C1C=CC=C2)C1=CC=NC=C1	PRKACA,PKIA		-3.513	0.653316	5486	208	1068.22
DB00294	Etonogestrel	approved; investigational	C22H28O2	[H][C@@]12CC[C@@](O)(C#C)[C@@]1(CC)CC(=C)[C@]1([H])[C@@]3([H])CCC(=O)C=C3CC[C@@]21[H]	PGR,ESR1	Etonogestrel molecule is a 3-ketodesogestrel or 19-nortestosterone which is a synthetic biologically active metabolite of progestin desogestrel.[A37184] The first product including etonogestrel was developed by the Merck subsidiary Organon and FDA approved in 2001.[L5692]	-5.766	0.133074	660	1732	1069.17
DB11894	Efatutazone	investigational	C27H26N4O4S	CN1C(COC2=CC=C(CC3SC(=O)NC3=O)C=C2)=NC2=CC=C(OC3=CC(C)=C(N)C(C)=C3)C=C12		Efatutazone has been used in trials studying the treatment of Lymphoma, Liposarcoma, Solid Tumors, Multiple Myeloma, and Recurrent Thyroid Cancer, among others.	-7.583	0.00221345	212	5405	1070.45
DB03635	Ethanesulfonic-Acid	experimental	C2H6O3S	CCS(O)(=O)=O	phnX,PPBP		-2.067	0.691974	8247	139	1070.67
DB01973	O-Benzylsulfonyl-Serine	experimental	C10H13NO5S	N[C@@H](COS(=O)(=O)CC1=CC=CC=C1)C(O)=O	Not-Available,PRSS2,clcD,UL80,Not-Available		-3.542	0.647599	5383	213	1070.78
DB08542	3,4-dihydroxy-9,10-secoandrosta-1(10),2,4-triene-9,17-dione	experimental	C19H24O4	[H][C@@]12CCC(=O)[C@@]1(C)CCC(=O)[C@@]2([H])CCC1=C(O)C(O)=CC=C1C	hsaC		-5.493	0.150914	817	1412	1074.06
DB02774	1,3-Propandiol	experimental	C3H8O2	OCCCO	ARF1,linB		-2.475	0.689311	8034	144	1075.59
DB04082	Decyloxy-Methanol	experimental	C11H24O2	CCCCCCCCCCOCO	frr,frr		-2.672	0.685284	7777	149	1076.46
DB02437	(5r)-5-Amino-6-Hydroxyhexylcarbamic-Acid	experimental	C7H16N2O3	N[C@H](CO)CCCCNC(O)=O	iadA,opd,folC		-2.787	0.683582	7540	154	1077.57
DB02788	(S)-acetoin	experimental	C4H8O2	C[C@H](O)C(C)=O		A product of fermentation. It is a component of the butanediol cycle in microorganisms. In mammals it is oxidized to carbon dioxide.	-2.363	0.68957	8121	143	1077.64
DB12952	Methylprednisone	approved; investigational	C22H28O5	C[C@H]1C[C@H]2[C@@H]3CC[C@](O)(C(=O)CO)[C@@]3(C)CC(=O)[C@@H]2[C@@]2(C)C=CC(=O)C=C12		Methylprednisone has been used in trials studying the treatment of Leukemia, Rheumatoid Arthritis, Renal Transplantation, Kidney Transplantation, and Acute Lymphocytic Leukemia, among others.	-6.012	0.110226	556	2089	1077.72
DB07198	5-HYDROXY-2-(4-HYDROXYPHENYL)-1-BENZOFURAN-7-CARBONITRILE	experimental	C15H9NO3	OC1=CC=C(C=C1)C1=CC2=C(O1)C(=CC(O)=C2)C#N	ESR2,NCOA1		-4.236	0.502489	3026	384	1077.95
DB13284	Meticrane	approved	C10H13NO4S2	CC1=CC2=C(C=C1S(N)(=O)=O)S(=O)(=O)CCC2		Meticrane is a diuretic medication. It has been marketed in Japan under the trade name Arresten and is used to lower blood pressure [L5647].	-3.716	0.623648	4727	246	1078.35
DB00549	Zafirlukast	approved; investigational	C31H33N3O6S	COC1=CC(=CC=C1CC1=CN(C)C2=C1C=C(NC(=O)OC1CCCC1)C=C2)C(=O)NS(=O)(=O)C1=CC=CC=C1C	CYSLTR1	"Zafirlukast is an oral leukotriene receptor antagonist (LTRA) for the maintenance treatment of asthma, often used in conjunction with an inhaled steroid and/or long-acting bronchodilator. It is available as a tablet and is usually dosed twice daily. Another leukotriene receptor antagonist is montelukast (Singulair), which is usually taken just once daily.	-7.706	0.00195985	196	5939	1078.91
DB08487	3-({4-[(6-CHLORO-1-BENZOTHIEN-2-YL)SULFONYL]-2-OXOPIPERAZIN-1-YL}METHYL)BENZENECARBOXIMIDAMIDE	experimental	C20H19ClN4O3S2	NC(=N)C1=CC(CN2CCN(CC2=O)S(=O)(=O)C2=CC3=C(S2)C=C(Cl)C=C3)=CC=C1	F10		-5.26	0.166209	1006	1159	1079.79
DB15177	VX-659	investigational	C28H32F3N5O4S	C[C@@H]1CN(C2=C(C=CC(=N2)N2C=CC(OCCC3(CC3)C(F)(F)F)=N2)C(=O)NS(=O)(=O)C2=CC=CC=C2)C(C)(C)C1		VX-659 is under investigation in clinical trial NCT03224351 (A Study Evaluating the Safety and Efficacy of VX-659 Combination Therapy in Subjects With Cystic Fibrosis).	-8.185	0.00112357	154	7573	1079.93
DB04048	N-Carbamoyl-Alanine	experimental	C4H8N2O3	C[C@@H](NC(N)=O)C(O)=O	PRDX2		-3.026	0.674666	7004	167	1081.51
DB03506	9-Deazaadenine	experimental	C6H6N4	[H]N([H])C1=NC=NC2=C1N([H])C=C2	APRT		-3.339	0.658864	6086	193	1083.79
DB07858	(2S)-2-(4-chlorophenyl)-2-[4-(1H-pyrazol-4-yl)phenyl]ethanamine	experimental	C17H16ClN3	NC[C@H](C1=CC=C(Cl)C=C1)C1=CC=C(C=C1)C1=CNN=C1	PRKACA,PKIA		-4.929	0.267904	1440	820	1086.65
DB07408	5-(2-NITROPHENYL)-2-FUROIC-ACID	experimental	C11H7NO5	OC(=O)C1=CC=C(O1)C1=C(C=CC=C1)[N+]([O-])=O	map		-3.617	0.631527	5090	232	1086.68
DB04816	Dantron	approved; investigational; withdrawn	C14H8O4	OC1=CC=CC2=C1C(=O)C1=C(C=CC=C1O)C2=O		Withdrawn from the Canadian, US, and UK markets in 1998 due to genotoxicity.	-4.086	0.54488	3475	340	1086.97
DB00173	Adenine	approved; nutraceutical	C5H5N5	NC1=C2NC=NC2=NC=N1	Not-Available,MTAP,cobT,APRT,mtnN,ACACB,ACP1,PECR,mutY,ptd,SRPK2,ruvB	A purine base and a fundamental unit of adenine nucleotides.	-3.315	0.660976	6158	192	1087.35
DB01745	N-Alpha-(2-Naphthylsulfonyl)-N(3-Amidino-L-Phenylalaninyl)Isopipecolinic-Acid-Methyl-Ester	experimental	C27H30N4O5S	COC(=O)C1CCN(CC1)C(=O)[C@H](CC1=CC=CC(=C1)C(N)=N)NS(=O)(=O)C1=CC=C2C=CC=CC2=C1	PRSS1		-8.085	0.00122609	162	7320	1088.96
DB05737	Varespladib-methyl	investigational	C22H22N2O5	CCC1=C(C(=O)C(N)=O)C2=C(OCC(=O)OC)C=CC=C2N1CC1=CC=CC=C1		Varespladib methyl has been investigated for the treatment of Acute Coronary Syndrome. Studies showed that Varespladib methyl treatment resulted in significant positive changes on lipoproteins and inflammation.	-5.253	0.165267	1010	1178	1090.77
DB01800	N,4-Dihydroxy-N-Oxo-3-(Sulfooxy)Benzenaminium	experimental	C6H5NO7S	OC1=CC=C(C=C1OS(O)(=O)=O)[N+]([O-])=O	yopH,ARSA		-3.034	0.672911	6978	171	1092.35
DB00311	Ethoxzolamide	withdrawn	C9H10N2O3S2	CCOC1=CC2=C(C=C1)N=C(S2)S(N)(=O)=O	CA1,CA2,CA4,CA7	Ethoxzolamide is a sulfonamide used as diuretic and in glaucoma. It inhibits carbonic anhydrase activity in proximal renal tubules to decrease reabsorption of water, sodium, potassium, bicarbonate. Its pharmacological activity thus confers the risk for hypokalemia.	-3.437	0.653449	5773	207	1093.17
DB08508	N-BENZOYL-D-ALANINE	experimental	C10H11NO3	[H][C@](C)(NC(=O)C1=CC=CC=C1)C(O)=O	pbp1b		-3.705	0.618742	4762	251	1093.28
DB04158	6-(Adenosine-Tetraphosphate-Methyl)-7,8-Dihydropterin	experimental	C17H24N10O17P4	[H][C@]1(COP(O)(=O)OP(O)(=O)OP(O)(=O)OP(O)(=O)OCC2=NC3=C(NC2)NC(=N)N=C3O)O[C@@]([H])(N2C=NC3=C(N)N=CN=C23)[C@]([H])(O)[C@]1([H])O	folK		-7.202	0.0122073	272	4398	1093.73
DB08581	4-[(4-bromo-2-{[(3R,5S)-3,5-dimethylpiperidin-1-yl]carbonyl}phenyl)amino]-4-oxobutanoic-acid	experimental	C18H23BrN2O4	[H][C@]1(C)CN(C[C@@]([H])(C)C1)C(=O)C1=CC(Br)=CC=C1NC(=O)CCC(O)=O	Not-Available		-5.557	0.144464	768	1561	1094.92
DB07297	5,6-DIPHENYL-N-(2-PIPERAZIN-1-YLETHYL)FURO[2,3-D]PYRIMIDIN-4-AMINE	experimental	C24H25N5O	C(CN1CCNCC1)NC1=C2C(OC(=C2C2=CC=CC=C2)C2=CC=CC=C2)=NC=N1	LCK		-6.867	0.0365288	315	3820	1096.95
DB08369	1-(biphenyl-4-ylmethyl)-1H-imidazole	experimental	C16H14N2	C(N1C=CN=C1)C1=CC=C(C=C1)C1=CC=CC=C1	CYP2B6		-4.057	0.549183	3574	337	1097.47
DB00273	Topiramate	approved	C12H21NO8S	[H][C@@]12CO[C@@]3(COS(N)(=O)=O)OC(C)(C)O[C@@]3([H])[C@]1([H])OC(C)(C)O2	GABRA1,SCN1A,GRIK1,CA2,CA4	"Topiramate is a sulfamate-substituted monosaccharide with some activity against carbonic anhydrase.[A175225] It was conceived as part of the efforts to generate analogs of fructose-1,6-diphosphate to block gluconeogenesis in which topiramate was a synthetic intermediate. Analyzing its similarity to acetazolamide, researchers decided to study its capability as an anticonvulsant agent where was sh…	-3.089	0.67107	6813	177	1098.14
DB00522	Bentiromide	investigational; withdrawn	C23H20N2O5	OC(=O)C1=CC=C(NC(=O)[C@H](CC2=CC=C(O)C=C2)NC(=O)C2=CC=CC=C2)C=C1	HPN	Bentiromide is a dipeptide that is used in the bentiromide test, which is a screening test for evaluating pancreatic exocrine function and monitoring the adequacy of supplemental pancreatic therapy. It is typically administered orally. Cases of headache and gastrointestinal disturbances have been reported with the use of bentiromide. Bentiromide is currently not available in the U.S. or Canada.	-7.383	0.00240725	238	5077	1099.24
DB12899	TT-301	investigational	C23H21N7	C1CN(CCN1C1=NC=CC=N1)C1=C(C=C(N=N1)C1=CC=CC=C1)C1=CC=NC=C1		TT301 has been used in trials studying the treatment of Traumatic Brain Injury.	-5.808	0.124219	641	1891	1100.97
DB07837	[4-(5-naphthalen-2-yl-1H-pyrrolo[2,3-b]pyridin-3-yl)phenyl]acetic-acid	experimental	C25H18N2O2	OC(=O)CC1=CC=C(C=C1)C1=CNC2=NC=C(C=C12)C1=CC=C2C=CC=CC2=C1	SGK1		-5.778	0.126497	654	1859	1102.63
DB11614	Rupatadine	approved	C26H26ClN3	CC1=CC(CN2CCC(CC2)=C2C3=CC=C(Cl)C=C3CCC3=C2N=CC=C3)=CN=C1		Rupatadine is a dual histamine H1 receptor and platelet activating factor receptor antagonist that is used for symptomatic relief in seasonal and perennial rhinitis as well as chronic spontaneous urticaria. It was approved for marketing in Canada under the tradename Rupall and comes in tablet formulation for adult use and liquid formulation for pediatric use.	-7.489	0.00218704	223	5452	1102.63
DB04002	4-Sulfonamide-[4-(Thiomethylaminobutane)]Benzamide	experimental	C12H19N3O3S2	NS(=O)(=O)C1=CC=C(C=C1)C(=O)NCCCCNCS	CA2		-3.303	0.657628	6186	197	1103.92
DB07614	PHENYL-5-(1H-PYRAZOL-3-YL)-1,3-THIAZOLE	experimental	C12H9N3S	N1C=CC(=N1)C1=CN=C(S1)C1=CC=CC=C1	HPGDS		-3.452	0.646884	5718	214	1106.19
DB04236	2-Amino-3-(1h-Indol-3-Yl)-Propan-1-Ol	experimental	C11H14N2O	[H][C@@](N)(CO)CC1=CNC2=CC=CC=C12			-3.727	0.614251	4680	262	1107.32
DB12877	Oxatomide	investigational	C27H30N4O	O=C1NC2=C(C=CC=C2)N1CCCN1CCN(CC1)C(C1=CC=CC=C1)C1=CC=CC=C1		Oxatomide has been used in trials studying the treatment of Muscular Dystrophy, Duchenne.	-5.717	0.130152	679	1813	1109.52
DB08498	(1S)-1-(3-chlorophenyl)-2-oxo-2-[(1,3,4-trioxo-1,2,3,4-tetrahydroisoquinolin-5-yl)amino]ethyl-acetate	experimental	C19H13ClN2O6	[H][C@@](OC(C)=O)(C(=O)NC1=CC=CC2=C1C(=O)C(=O)NC2=O)C1=CC=CC(Cl)=C1	CASP3		-5.274	0.163187	992	1244	1110.88
DB01522	Betacetylmethadol	experimental; illicit	C23H31NO2	CC[C@H](OC(C)=O)C(C[C@@H](C)N(C)C)(C1=CC=CC=C1)C1=CC=CC=C1		A narcotic analgesic with a long onset and duration of action. It is used mainly in the treatment of narcotic dependence. [PubChem]	-5.283	0.161966	985	1254	1111.39
DB04797	Triazolopyridine	experimental	C18H15FN4O	CC(C)C1=NN=C2C=CC(=CN12)C1=C(N=CO1)C1=CC=C(F)C=C1	MAPK14		-4.96	0.236375	1392	888	1111.8
DB08765	6-HYDROXY-1,3-BENZOTHIAZOLE-2-SULFONAMIDE	experimental	C7H6N2O3S2	NS(=O)(=O)C1=NC2=C(S1)C=C(O)C=C2	CA2,MIF		-3.25	0.658404	6359	195	1113.56
DB12569	Tonapofylline	investigational	C22H32N4O4	CCCN1C2=C(NC(=N2)C23CCC(CCC(O)=O)(CC2)CC3)C(=O)N(CCC)C1=O		Tonapofylline has been used in trials studying the treatment of Heart Failure, Renal Insufficiency, and Congestive Heart Failure.	-8.28	0.000463325	146	8508	1114.53
DB13027	Tucaresol	investigational	C15H12O5	OC(=O)C1=CC=C(COC2=CC=CC(O)=C2C=O)C=C1		Tucaresol has been used in trials studying the treatment of HIV Infections.	-4.805	0.292935	1647	757	1116.59
DB11889	Lanicemine	investigational	C13H14N2	N[C@@H](CC1=CC=CC=N1)C1=CC=CC=C1		Lanicemine has been used in trials studying the treatment and basic science of Depression, Major Depressive Disorder, and Treatment Resistant Major Depressive Disorder.	-4.088	0.526387	3471	360	1117.84
DB03559	Cyclohexylformamide	experimental	C7H13NO	O=CNC1CCCCC1	ADH1C,ADH4		-2.858	0.673479	7407	169	1118.83
DB07006	9-HYDROXY-6-(3-HYDROXYPROPYL)-4-(2-METHOXYPHENYL)PYRROLO[3,4-C]CARBAZOLE-1,3(2H,6H)-DIONE	experimental	C24H20N2O5	COC1=CC=CC=C1C1=CC2=C(C3=C(C=CC(O)=C3)N2CCCO)C2=C1C(=O)NC2=O	WEE1		-6.821	0.0354111	326	3840	1118.86
DB11652	Tucatinib	investigational	C26H24N8O2	CC1=CC(NC2=NC=NC3=CC=C(NC4=NC(C)(C)CO4)C=C23)=CC=C1OC1=CC2=NC=NN2C=C1		Tucatinib has been used in trials studying the treatment of HER2 Positive Breast Cancers and HER2 Positive Metastatic Breast Cancers.	-7.334	0.0023948	246	5097	1119.76
DB04359	Vinylsulphonic-Acid	experimental	C2H4O3S	OS(=O)(=O)C=C	phnX		-2.045	0.684327	8257	152	1120.3
DB08883	Perampanel	approved	C23H15N3O	O=C1N(C=C(C=C1C1=CC=CC=C1C#N)C1=NC=CC=C1)C1=CC=CC=C1		Perampanel is a noncompetitive AMPA glutamate receptor antagonist. It is marketed under the name Fycompa?????and is indicated as an adjunct in patients over 12 years old for the treatment of partial-onset seizures that may or may not occur with generalized seizures. The FDA label includes an important black-boxed warning of serious or life-threatening behavioral and psychiatric reactions in patie…	-6.271	0.0850403	462	2718	1120.59
DB06203	Alogliptin	approved	C18H21N5O2	CN1C(=O)C=C(N2CCC[C@@H](N)C2)N(CC2=C(C=CC=C2)C#N)C1=O		Alogliptin is a selective, orally-bioavailable inhibitor of enzymatic activity of dipeptidyl peptidase-4 (DPP-4). Chemically, alogliptin is prepared as a benzoate salt and exists predominantly as the R-enantiomer (>99%). It undergoes little or no chiral conversion in vivo to the (S)-enantiomer. FDA approved January 25, 2013.	-5.621	0.1357	734	1711	1120.66
DB00114	Pyridoxal-phosphate	approved; investigational; nutraceutical	C8H10NO6P	CC1=NC=C(COP(O)(O)=O)C(C=O)=C1O	AADAT,ABAT,PNPO,SGPL1,TAT,CCBL1,THNSL1,PYGL,SPTLC2,CSAD,AGXT2,HDC,ADC,SDS,GCAT,GLDC,GPT,PSAT1,ALAS1,AGXT,PDXP,GAD1,SPTLC1,CTH,BCAT1,BCAT2,PROSC,FTCD,GOT2,PYGB,PYGM,DDC,CBS,SHMT2,GIG18,GAD1,Not-Available,Not-Available,Not-Available,Not-Available,Not-Available,SHMT2,DKFZp686P09201,KYNU,ALAS1,PYGB,GAD2,DDC,DDC,PDXDC1,CCBL2,GADL1,SCLY,IGSF10,SHMT1,AGXT2L2,GAD1,SHMT2,ALAS2,GPT2,MOCOS,SDSL,pcap,Not-Ava…	This is the active form of vitamin B6 serving as a coenzyme for synthesis of amino acids, neurotransmitters (serotonin, norepinephrine), sphingolipids, aminolevulinic acid. During transamination of amino acids, pyridoxal phosphate is transiently converted into pyridoxamine phosphate (pyridoxamine).	-3.253	0.657037	6347	198	1121.03
DB14646	Prednisone-acetate	approved; experimental; investigational	C23H28O6	[H][C@@]12CC[C@](O)(C(=O)COC(C)=O)[C@@]1(C)CC(=O)[C@@]1([H])[C@@]2([H])CCC2=CC(=O)C=C[C@]12C			-7.738	0.00167211	194	6491	1122.16
DB00898	Ethanol	approved	C2H6O	CCO	GABRA1,GRIN3A,GLRA1,GLRA2,ADH1A,ADH1B,ADH1C	A clear, colorless liquid rapidly absorbed from the gastrointestinal tract and distributed throughout the body. It has bactericidal activity and is used often as a topical disinfectant. It is widely used as a solvent and preservative in pharmaceutical preparations as well as serving as the primary ingredient in alcoholic beverages.	-2.073	0.683914	8243	153	1123.02
DB04549	4-(Aminosulfonyl)-N-[(2,3,4-Trifluorophenyl)Methyl]-Benzamide	experimental	C14H11F3N2O3S	NS(=O)(=O)C1=CC=C(C=C1)C(=O)NCC1=C(F)C(F)=C(F)C=C1	CA2		-4.827	0.280189	1610	785	1124.21
DB08271	N-ISOBUTYL-N-[4-METHOXYPHENYLSULFONYL]GLYCYL-HYDROXAMIC-ACID	experimental	C13H20N2O5S	COC1=CC=C(C=C1)S(=O)(=O)N(CC(C)C)CC(=O)NO	MMP10,MMP12,MMP3,MMP20		-4.362	0.445644	2694	470	1125.25
DB13182	Daidzein	experimental	C15H10O4	OC1=CC=C(C=C1)C1=COC2=C(C=CC(O)=C2)C1=O			-3.609	0.623268	5128	247	1125.44
DB12998	PF-00217830	investigational	C26H30N4O2	O=C1CCC2=CC=C(OCCCCN3CCN(CC3)C3=CC=CC4=CC=CC=C34)N=C2N1		PF-00217830 has been used in trials studying the treatment of Schizophrenia.	-5.977	0.103361	567	2234	1125.47
DB06409	Morphine-glucuronide	investigational	C23H27NO9	[H][C@]12C=C[C@H](O[C@@H]3O[C@@H]([C@@H](O)[C@H](O)[C@H]3O)C(O)=O)[C@@H]3OC4=C5C(C[C@H]1N(C)CC[C@@]235)=CC=C4O			-7.887	0.00139448	180	7055	1126.9
DB04332	2-{2-[2-2-(Methoxy-Ethoxy)-Ethoxy]-Ethoxy}-Ethanol	experimental	C9H20O5	COCCOCCOCCOCCO			-2.225	0.683248	8195	155	1127.04
DB13308	Oxametacin	experimental	C19H17ClN2O4	COC1=CC=C2N(C(=O)C3=CC=C(Cl)C=C3)C(C)=C(CC(=O)NO)C2=C1			-6.54	0.0612465	392	3241	1127.15
DB02113	6-Methylpurine	experimental	C6H6N4	CC1=C2NC=NC2=NC=N1	deoD		-2.855	0.672861	7420	172	1129.71
DB04422	2-Amino-4-Mercapto-Butyric-Acid	experimental	C4H9NO2S	N[C@@H](CCS)C(O)=O	metE,TM_0268,luxS	A thiol-containing amino acid formed by a demethylation of METHIONINE. [PubChem]	-2.627	0.677894	7844	163	1130.74
DB15396	PF-114	investigational	C29H27F3N6O	CN1CCN(CC2=C(C=C(NC(=O)C3=CC=C(C)C(=C3)C#CC3=NN=C4C=CC=CN34)C=C2)C(F)(F)F)CC1		PF-114 is under investigation in clinical trial NCT02885766 (Study to Evaluate Tolerability, Safety, Pharmacokinetics and Preliminary Efficacy of PF-114 for Oral Administration in Adults With Ph+ Chronic Myeloid Leukemia, Which is Resistant to the 2-nd Generation Bcr-Abl Inhibitors or Has T315I Mutation in the BCR-ABL Gene).	-8.135	0.00083002	159	8047	1131.14
DB02400	5-Methoxy-1,2-Dimethyl-3-(4-Nitrophenoxymethyl)Indole-4,7-Dione	experimental	C18H16N2O6	COC1=CC(=O)C2=C(C(COC3=CC=C(C=C3)[N+]([O-])=O)=C(C)N2C)C1=O	NQO1		-5.219	0.16435	1050	1219	1131.35
DB04298	3-(4-Amino-2-Tert-Butyl-5-Methyl-Phenylsulfanyl)-6-Cyclopentyl-4-Hydroxy-6-[2-(4-Hydroxy-Phenyl)-Ethyl]-5,6-Dihydro-Pyran-2-One	experimental	C29H37NO4S	CC1=CC(SC2=C(O)C[C@](CCC3=CC=C(O)C=C3)(OC2=O)C2CCCC2)=C(C=C1N)C(C)(C)C	Not-Available		-7.757	0.00157077	191	6718	1132.76
DB08731	2-[(1R)-2-carboxy-1-(naphthalen-1-ylmethyl)ethyl]-1,3-dioxo-2,3-dihydro-1H-isoindole-5-carboxylic-acid	experimental	C23H17NO6	[H][C@](CC(O)=O)(CC1=CC=CC2=CC=CC=C12)N1C(=O)C2=CC=C(C=C2C1=O)C(O)=O	ampC		-5.907	0.106724	593	2166	1133.33
DB04292	4-[(Isopropylamino)Methyl]Phenylalanine	experimental	C13H20N2O2	CC(C)NCC1=CC=C(C[C@H](N)C(O)=O)C=C1			-4.199	0.484606	3134	410	1133.55
DB01962	Phosphonotyrosine	experimental	C9H12NO6P	N[C@@H](CC1=CC=C(OP(O)(O)=O)C=C1)C(O)=O	HCK,SRC,KIT	An amino acid that occurs in endogenous proteins. Tyrosine phosphorylation and dephosphorylation plays a role in cellular signal transduction and possibly in cell growth control and carcinogenesis. [PubChem]	-3.684	0.611986	4834	266	1133.95
DB09135	Ioxilan	approved	C18H24I3N3O8	CC(=O)N(CC(O)CO)C1=C(I)C(C(=O)NCC(O)CO)=C(I)C(C(=O)NCCO)=C1I		Ioxilan is a tri-iodinated diagnostic contrast agent. Intravascular injection results in opacification of vessels in the path of flow of the contrast medium, permitting radiographic visualization of the internal structures of the human body until significant hemodilution occurs.	-6.685	0.0451518	352	3654	1134.11
DB12216	Bergapten	investigational	C12H8O4	COC1=C2C=CC(=O)OC2=CC2=C1C=CO2		Bergapten is under investigation in clinical trial NCT00533195 (Comparison of UVA1 Phototherapy Versus Photochemotherapy for Patients With Severe Generalized Atopic Dermatitis).	-3.757	0.594248	4578	281	1134.2
DB02959	Oxitriptan	approved; investigational; nutraceutical	C11H12N2O3	N[C@@H](CC1=CNC2=C1C=C(O)C=C2)C(O)=O	trpS2	5-Hydroxytryptophan (5-HTP), also known as oxitriptan (INN), is a naturally occurring amino acid and metabolic intermediate in the synthesis of serotonin and melatonin. 5-HTP is sold over-the-counter in the United Kingdom, United States and Canada as a dietary supplement for use as an antidepressant, appetite suppressant, and sleep aid, and is also marketed in many European countries for the indi…	-3.983	0.551738	3844	335	1134.79
DB06231	Caldaret	investigational	C11H16N2O3S	CC1=CC=C(N2CCNCC2)C(=C1)S(O)(=O)=O			-3.443	0.64152	5755	224	1135.39
DB05289	Tarenflurbil	investigational	C15H13FO2	C[C@@H](C(O)=O)C1=CC(F)=C(C=C1)C1=CC=CC=C1		Tarenflurbil is an investigational drug that was studied in patients with mild Alzheimer's disease. It is a selective amyloid lowering agent (SALA) that reduces levels of the toxic peptide amyloid beta 42 (A?Â??42) in cultured human cells and in animal models. A?Â??42 is the primary initiator of neurotoxicity and amyloid plaque development in the brains of Alzheimer's disease patients. In June …	-4.03	0.535406	3665	353	1137.43
DB01275	Hydralazine	approved	C8H8N4	NNC1=NN=CC2=CC=CC=C12	AOC3,P4HA1	A direct-acting vasodilator that is used as an antihypertensive agent.	-3.632	0.615756	5031	258	1139.3
DB07723	3-(5-methoxy-1H-indol-3-yl)propanoic-acid	experimental	C12H13NO3	COC1=CC=C2NC=C(CCC(O)=O)C2=C1	PPARG		-3.737	0.595043	4639	280	1139.7
DB12672	Icaritin	investigational	C21H20O6	COC1=CC=C(C=C1)C1=C(O)C(=O)C2=C(O)C=C(O)C(CC=C(C)C)=C2O1		Icaritin has been used in trials studying the treatment of Solid Tumors, Metastatic Breast Cancer, and Hepatocellular Carcinoma (HCC).	-5.134	0.166851	1140	1141	1140.5
DB06367	Relacatib	investigational	C27H32N4O6S	CC(C)C[C@H](NC(=O)C1=CC2=CC=CC=C2O1)C(=O)N[C@H]1CC[C@@H](C)N(CC1=O)S(=O)(=O)C1=CC=CC=N1			-5.822	0.111906	635	2051	1141.22
DB02518	N-Acetylalanine	experimental	C5H9NO3	C[C@H](NC(C)=O)C(O)=O	AKR1B1		-2.83	0.672575	7463	175	1142.81
DB04723	2-(3-GUANIDINOPHENYL)-3-MERCAPTOPROPANOIC-ACID	experimental	C10H13N3O2S	NC(N)=NC1=CC=CC(=C1)[C@@H](CS)C(O)=O	CPB1		-3.29	0.649582	6230	210	1143.81
DB12886	GSK-1521498	investigational	C24H20F2N4	FC1=CC(=CC(F)=C1CNC1CC2=CC=CC=C2C1)C1=CC=CC(=C1)C1=NNC=N1		GSK1521498 has been used in trials studying the treatment of Obesity and Alcoholism.	-5.66	0.126678	713	1847	1147.57
DB12116	Epigallocatechin-gallate	investigational	C22H18O11	OC1=CC(O)=C2C[C@@H](OC(=O)C3=CC(O)=C(O)C(O)=C3)[C@H](OC2=C1)C1=CC(O)=C(O)C(O)=C1		Epigallocatechin gallate has been investigated for the treatment of Hypertension and Diabetic Nephropathy.	-7.353	0.00218764	242	5445	1147.91
DB07083	beta-phenyl-D-phenylalanyl-N-propyl-L-prolinamide	experimental	C23H29N3O2	[H][C@@](N)(C(C1=CC=CC=C1)C1=CC=CC=C1)C(=O)N1CCC[C@@]1([H])C(=O)NCCC	F2		-6.871	0.0189487	314	4197	1147.98
DB03345	Mercaptoethanol	experimental	C2H6OS	OCCS	HP_0602,E,GLO1,PNPO,gfo,SERPINA1,LGALS1,ninB,SCMH1,pdxH		-2.084	0.680953	8238	160	1148.08
DB00728	Rocuronium	approved	C32H53N2O4+	[H][C@@]12C[C@@H]([C@H](OC(C)=O)[C@@]1(C)CC[C@@]1([H])[C@@]2([H])CC[C@@]2([H])C[C@H](O)[C@H](C[C@]12C)N1CCOCC1)[N+]1(CC=C)CCCC1	CHRNA2,CHRM2,HTR3A	Rocuronium (rapid onset-curonium) is a desacetoxy analogue of vecuronium with a more rapid onset of action. It is an aminosteroid non-depolarizing neuromuscular blocker or muscle relaxant used in modern anaesthesia, to facilitate endotracheal intubation and to provide skeletal muscle relaxation during surgery or mechanical ventilation. Introduced in 1994, rocuronium has rapid onset, and intermedi…	-7.794	0.00136969	187	7092	1151.61
DB08410	PARA-NITROBENZYL-GLUTARYL-GLYCINIC-ACID	experimental	C14H17N3O6	OC(=O)CNC(=O)CCCC(=O)NCC1=CC=C(C=C1)[N+]([O-])=O	IGHG1		-4.203	0.473419	3121	428	1155.76
DB07345	4-(2-aminoethyl)-2-cyclohexylphenol	experimental	C14H21NO	NCCC1=CC=C(O)C(=C1)C1CCCCC1	BACE1		-3.911	0.560813	4085	327	1155.77
DB09047	Finafloxacin	approved; investigational	C20H19FN4O4	[H][C@]12CN(C[C@]1([H])OCCN2)C1=C(F)C=C2C(=O)C(=CN(C3CC3)C2=C1C#N)C(O)=O		Finafloxacin is a fluoroquinolone antibiotic indicated in the treatment of acute otitis externa (swimmer's ear) caused by the bacteria Pseudomonas aeruginosa and Staphylococcus aureus. Finafloxacin is marketed by Novartis under the brand Xtoro????? and was approved by the FDA in December 2014.	-6.513	0.0570814	397	3371	1156.84
DB09229	Aranidipine	experimental	C19H20N2O7	COC(=O)C1=C(C)NC(C)=C(C1C1=CC=CC=C1[N+]([O-])=O)C(=O)OCC(C)=O		Aranidipine is a novel dihydropyridine derivative that gives rise to two active metabolites (M-1?Â?Â¡Ã and M-1?Â??) that exhibit hypotensive activity. It is a calcium antagonist with the formula methyl 2-oxopropyl 1,4-dihydro-2,6-dimethyl-4-(2-nitrophenyl)-3,5-pyridinedicarboxylate.[A31895] It was developed by Maruko Seiyaku, introduced by Taiho and launched in Japan in 1997.[T88]	-6.805	0.0283614	332	4037	1157.71
DB05295	Eldecalcitol	investigational	C30H50O5	[H][C@@]1(CC[C@@]2([H])\C(CCC[C@]12C)=C\C=C1\C[C@@H](O)[C@@H](OCCCO)[C@H](O)C1=C)[C@H](C)CCCC(C)(C)O		Eldecalcitol (ED-71), a vitamin D analog, is a more potent inhibitor of bone resorption than alfacalcidol in an estrogen-deficient rat model of osteoporosis. Eldecalcitol, effectively and safely increased lumbar and hip bone mineral density (BMD) in osteoporotic patients who also received vitamin D3 supplementation.	-8.14	0.000469354	158	8490	1158.2
DB01917	Putrescine	experimental	C4H12N2	NCCCCN	ODC1,AMD1,potF	Putrescine is a toxic diamine formed by putrefaction from the decarboxylation of arginine and ornithine. Putrescine is a solid. This compound belongs to the polyamines. These are compounds containing more than one amine group. Known drug targets of putrescine include putrescine-binding periplasmic protein, ornithine decarboxylase, and S-adenosylmethionine decarboxylase proenzyme.	-2.677	0.672825	7769	173	1159.33
DB02511	2-Hydroxy-5-({1-[(2-Naphthyloxy)Methyl]-3-Oxoprop-1-Enyl}Amino)Tyrosine	experimental	C23H22N2O6	[H][C@](N)(CC1=C(O)C=C(O)C(N\C(COC2=CC=C3C=CC=CC3=C2)=C\C=O)=C1)C(O)=O	Not-Available		-5.45	0.144168	853	1578	1160.19
DB03427	delta-(L-alpha-Aminoadipoyl)-L-cysteinyl-D-vinylglycine	experimental	C13H21N3O6S	[H]N([H])[C@@H](CCCC(=O)N([H])[C@@H](CS)C(=O)N([H])[C@H](C=C)C(O)=O)C(O)=O			-3.897	0.560831	4133	326	1160.76
DB07233	N-{[4-(but-2-yn-1-yloxy)phenyl]sulfonyl}-5-methyl-D-tryptophan	experimental	C22H22N2O5S	[H][C@](CC1=CNC2=C1C=C(C)C=C2)(NS(=O)(=O)C1=CC=C(OCC#CC)C=C1)C(O)=O	ADAM17		-7.09	0.00259019	283	4764	1161.13
DB04042	2-[4-(Hydroxy-Methoxy-Methyl)-Benzyl]-7-(4-Hydroxymethyl-Benzyl)-1,1-Dioxo-3,6-Bis-Phenoxymethyl-1lambda6-[1,2,7]Thiadiazepane-4,5-Diol	experimental	C35H40N2O9S	[H][C@](O)(OC)C1=CC=C(CN2[C@]([H])(COC3=CC=CC=C3)[C@]([H])(O)[C@@]([H])(O)[C@@]([H])(COC3=CC=CC=C3)N(CC3=CC=C(CO)C=C3)S2(=O)=O)C=C1	gag-pol		-7.223	0.00245609	269	5012	1161.13
DB03316	1,4-Diethylene-Dioxide	experimental	C4H8O2	C1COCCO1	apr,TNFSF13B,EPN1,Not-Available,TGFB3		-1.639	0.678412	8334	162	1161.94
DB11670	SP-8203	investigational	C28H34N6O5	CC(=O)N(CCCCNCCCN1C(=O)NC2=CC=CC=C2C1=O)CCCN1C(=O)NC2=CC=CC=C2C1=O		SP-8203 has been used in trials studying the treatment of Ischemic Stroke.	-7.357	0.00209682	241	5609	1162.66
DB11743	Ipatasertib	investigational	C24H32ClN5O2	[H][C@](CNC(C)C)(C(=O)N1CCN(CC1)C1=NC=NC2=C1[C@]([H])(C)C[C@@]2([H])O)C1=CC=C(Cl)C=C1		Ipatasertib has been used in trials studying the treatment of Cancer, Neoplasms, Solid Cancers, Breast Cancer, and Gastric Cancer, among others.	-7.427	0.00198742	231	5869	1164.36
DB01925	2'-Chloro-Biphenyl-2,3-Diol	experimental	C12H9ClO2	OC1=CC=CC(=C1O)C1=C(Cl)C=CC=C1	bphC		-4.058	0.505351	3570	380	1164.73
DB00712	Flurbiprofen	approved; investigational	C15H13FO2	CC(C(O)=O)C1=CC(F)=C(C=C1)C1=CC=CC=C1	PTGS1,PTGS2	Flurbiprofen, a propionic acid derivative, is a nonsteroidal anti-inflammatory agent (NSAIA) with antipyretic and analgesic activity. Oral formulations of flurbiprofen may be used for the symptomatic treatment of rheumatoid arthritis, osteoarthritis and anklylosing spondylitis. Flurbiprofen may also be used topically prior to ocular surgery to prevent or reduce intraoperative miosis. Flurbiprofen…	-3.996	0.528049	3790	358	1164.83
DB12861	Rimeporide	investigational	C11H15N3O5S2	CC1=CC(=C(C=C1C(=O)NC(N)=N)S(C)(=O)=O)S(C)(=O)=O		Rimeporide has been used in trials studying the treatment of Muscular Dystrophy, Duchenne.	-5.541	0.132374	776	1750	1165.33
DB08701	2-(3-BROMOPHENYL)-6-[(2-HYDROXYETHYL)AMINO]-1H-BENZO[DE]ISOQUINOLINE-1,3(2H)-DIONE	experimental	C20H15BrN2O3	OCCNC1=CC=C2C(=O)N(C(=O)C3=CC=CC1=C23)C1=CC(Br)=CC=C1	Not-Available,Not-Available		-5.719	0.115881	677	2006	1165.36
DB00486	Nabilone	approved; investigational	C24H36O3	[H][C@@]12CC(=O)CC[C@@]1([H])C(C)(C)OC1=CC(=CC(O)=C21)C(C)(C)CCCCCC	CNR2,CNR1	"Nabilone (marketed as Cesamet) is a synthetic form of delta-9-tetrahydrocannabinol (?Â?Â?????THC), the primary psychoactive component of cannabis (marijuana). Although structurally distinct from THC, nabilone mimics THC's structure and pharmacological activity through weak partial agonist activity at Cannabinoid-1 (CB1R) and Cannabinoid-2 (CB2R) receptors, however it is considered to be twice …	-6.1	0.0898891	524	2594	1165.87
DB12879	Omigapil	investigational	C19H17NO	CN(CC#C)CC1=CC2=CC=CC=C2OC2=CC=CC=C12		Omigapil has been used in trials studying the treatment of Congenital Muscular Dystrophy.	-5.592	0.12999	747	1823	1166.95
DB13682	Cefpirome	approved	C22H22N6O5S2	[H][C@]12SCC(C[N+]3=C4CCCC4=CC=C3)=C(N1C(=O)[C@H]2NC(=O)C(=N/OC)\C1=CSC(N)=N1)C([O-])=O			-7.059	0.00258725	286	4778	1168.98
DB13997	Baloxavir-marboxil	approved; investigational	C27H23F2N3O7S	[H][C@@]12COCCN1C(=O)C1=C(OCOC(=O)OC)C(=O)C=CN1N2[C@H]1C2=CC=C(F)C(F)=C2CSC2=CC=CC=C12		Baloxavir marboxil is an antiviral drug developed by Shionogi Co., a Japanese pharmaceutical company and Roche for the treatment of influenza A and influenza B infections. The drug was initially approved for use in Japan in February 2018 and approved by the FDA on October 24, 2018 [L4779], [A39895] for the treatment of acute uncomplicated influenza in patients 12 years of age and older who have b…	-7.412	0.00200553	234	5843	1169.3
DB01347	Saprisartan	experimental	C25H22BrF3N4O4S	CCC1=NC(C2CC2)=C(N1CC1=CC2=C(OC(=C2Br)C2=CC=CC=C2NS(=O)(=O)C(F)(F)F)C=C1)C(N)=O	AGTR1	Saprisartan is an AT1 receptor antagonist. It is based on medications of losartan's prototypical chemical structure. The mode of (functional) AT1 receptor antagonism has been characterized as insurmountable/noncompetitive for saprisartan. It is very likely that slow dissociation kinetics from the AT1 receptor underlie insurmountable antagonism [A14009].	-7.478	0.00188523	224	6111	1169.98
DB08546	4-[(3AS,4R,7R,8AS,8BR)-2-(1,3-BENZODIOXOL-5-YLMETHYL)-7-HYDROXY-1,3-DIOXODECAHYDROPYRROLO[3,4-A]PYRROLIZIN-4-YL]BENZENECARBOXIMIDAMIDE	experimental	C24H24N4O5	[H][C@]1(O)C[N@]2[C@@]([H])(C1)[C@]1([H])C(=O)N(CC3=CC=C4OCOC4=C3)C(=O)[C@]1([H])[C@]2([H])C1=CC=C(C=C1)C(N)=N	F2		-5.322	0.150264	952	1438	1170.03
DB08916	Afatinib	approved	C24H25ClFN5O3	CN(C)C\C=C\C(=O)NC1=C(O[C@H]2CCOC2)C=C2N=CN=C(NC3=CC(Cl)=C(F)C=C3)C2=C1		Afatinib is a 4-anilinoquinazoline tyrosine kinase inhibitor in the form of a dimaleate salt available as Boehringer Ingelheim's brand name Gilotrif [FDA Label]. For oral use, afatinib tablets are a first-line (initial) treatment for patients with metastatic non-small cell lung cancer (NSCLC) with common epidermal growth factor receptor (EGFR) mutations as detected by an FDA-approved test [L2939]…	-6.194	0.0812139	487	2822	1172.31
DB15458	Norleucine	investigational	C6H13NO2	CCCC[C@H](N)C(O)=O		Norleucine is under investigation in clinical trial NCT00081952 (Amino Acid Therapy for Hot Flashes in Postmenopausal Women).	-3.021	0.657796	7017	196	1172.75
DB01196	Estramustine	approved; investigational	C23H31Cl2NO3	[H][C@@]12CC[C@H](O)[C@@]1(C)CC[C@]1([H])C3=CC=C(OC(=O)N(CCCl)CCCl)C=C3CC[C@@]21[H]	MAP2,MAP1A,ESR1,ESR2	A nitrogen mustard linked to estradiol, usually as phosphate; used to treat prostatic neoplasms; also has radiation protective properties.	-7.337	0.00208245	244	5637	1172.79
DB07842	(2S)-2-(4-ethylphenoxy)-3-phenylpropanoic-acid	experimental	C17H18O3	[H][C@@](CC1=CC=CC=C1)(OC1=CC=C(CC)C=C1)C(O)=O	PPARG		-4.453	0.384781	2447	563	1173.74
DB12078	Enobosarm	investigational	C19H14F3N3O3	C[C@](O)(COC1=CC=C(C=C1)C#N)C(=O)NC1=CC=C(C#N)C(=C1)C(F)(F)F		Enobosarm has been used in trials studying the treatment of Stress Urinary Incontinence and Triple Negative Breast Cancer.	-7.685	0.00145491	199	6923	1173.74
DB07764	FLUORESCIN	experimental	C20H14O5	OC(=O)C1=CC=CC=C1C1C2=CC=C(O)C=C2OC2=C1C=CC(O)=C2	IGHG1		-6.946	0.00440205	303	4557	1175.06
DB06209	Prasugrel	approved	C20H20FNO3S	CC(=O)OC1=CC2=C(CCN(C2)C(C(=O)C2CC2)C2=CC=CC=C2F)S1	P2RY12	Prasugrel, a thienopyridine derivative, is a platelet activation and aggregation inhibitor structurally and pharmacologically related to clopidogrel and ticlopidine. Similar to clopidogrel, prasugrel is a prodrug that requires enzymatic transformation in the liver to its active metabolite, R-138727. R-138727 irreversibly binds to P2Y12 type ADP receptors on platelets thus preventing activation of…	-5.506	0.133074	805	1728	1179.42
DB08085	1-(4-HEXYLPHENYL)PROP-2-EN-1-ONE	experimental	C15H20O	CCCCCCC1=CC=C(C=C1)C(=O)C=C	THRB		-3.653	0.593081	4948	282	1181.24
DB08466	5-[2-(4-hydroxyphenyl)ethyl]benzene-1,3-diol	experimental	C14H14O3	OC1=CC=C(CCC2=CC(O)=CC(O)=C2)C=C1	LTA4H		-4.421	0.387232	2516	556	1182.75
DB02507	4-Hydroxy-3-[(1s)-3-Oxo-1-Phenylbutyl]-2h-Chromen-2-One	experimental	C19H16O4	[H][C@](CC(C)=O)(C1=CC=CC=C1)C1=C(O)C2=C(OC1=O)C=CC=C2	CYP2C9		-5.368	0.144846	903	1551	1183.45
DB04086	2',4'-Dinitrophenyl-2deoxy-2-Fluro-B-D-Cellobioside	experimental	C18H23FN2O14	[H][C@]1(CO)O[C@@]([H])(O[C@]2([H])[C@@]([H])(CO)O[C@@]([H])(OC3=C(C=C(C=C3)N(=O)=O)N(=O)=O)[C@]([H])(F)[C@@]2([H])O)[C@]([H])(O)[C@@]([H])(O)[C@]1([H])O	cel5A		-7.431	0.00188734	230	6103	1184.77
DB08686	5,6,7,8,9,10-HEXAHYDRO-4-HYDROXY-3-(1-PHENYLPROPYL)CYCLOOCTA[B]PYRAN-2-ONE	experimental	C20H24O3	[H][C@](CC)(C1=CC=CC=C1)C1=C(O)C2=C(CCCCCC2)OC1=O	gag-pol		-5.638	0.119203	725	1938	1185.35
DB02507	4-Hydroxy-3-[(1s)-3-Oxo-1-Phenylbutyl]-2h-Chromen-2-One	experimental	C19H16O4	[H][C@](CC(C)=O)(C1=CC=CC=C1)C1=C(O)C2=C(OC1=O)C=CC=C2	CYP2C9		-5.368	0.144717	904	1556	1186.01
DB12604	Sisomicin	investigational	C19H37N5O7	[H][C@@]1(N)CC=C(CN)O[C@]1([H])O[C@]1([H])[C@@]([H])(N)C[C@@]([H])(N)[C@]([H])(O[C@@]2([H])OC[C@](C)(O)[C@]([H])(NC)[C@@]2([H])O)[C@@]1([H])O		Sisomicin has been used in trials studying the treatment of Pyoderma.	-6.434	0.0567314	417	3375	1186.33
DB02507	4-Hydroxy-3-[(1s)-3-Oxo-1-Phenylbutyl]-2h-Chromen-2-One	experimental	C19H16O4	[H][C@](CC(C)=O)(C1=CC=CC=C1)C1=C(O)C2=C(OC1=O)C=CC=C2	CYP2C9		-5.368	0.144464	901	1563	1186.7
DB00160	Alanine	nutraceutical	C3H7NO2	C[C@H](N)C(O)=O	SLC7A8,AGXT2,AARS,SLC1A4,AGXT,ABAT,KYNU,AARS2,AGXT2L2,GPT2,GPT,NFS1,SLC36A1	A non-essential amino acid that occurs in high levels in its free state in plasma. It is produced from pyruvate by transamination. It is involved in sugar and acid metabolism, increases immunity, and provides energy for muscle tissue, brain, and the central nervous system.	-2.739	0.667912	7654	184	1186.73
DB15406	GLPG-0974	investigational	C25H25ClN2O4S	C[C@@]1(CCN1C(=O)C1=CSC2=C1C=CC=C2)C(=O)N(CCCC(O)=O)CC1=CC=CC(Cl)=C1		GLPG-0974 is under investigation in clinical trial NCT01721980 (Multiple Ascending Dose Study of GLPG0974 in Healthy Subjects).	-7.421	0.00191014	233	6053	1187.58
DB12925	Crolibulin	investigational	C18H17BrN4O3	COC1=CC(=CC(Br)=C1OC)[C@@H]1C2=CC=C(N)C(N)=C2OC(N)=C1C#N		Crolibulin has been used in trials studying the treatment of Solid Tumor and Anaplastic Thyroid Cancer.	-5.661	0.116898	711	1988	1188.89
DB00972	Azelastine	approved	C22H24ClN3O	CN1CCCC(CC1)N1N=C(CC2=CC=C(Cl)C=C2)C2=CC=CC=C2C1=O	HRH1	Azelastine, a phthalazine derivative, is an antihistamine and mast cell stabilizer available as a nasal spray for hay fever and as eye drops for allergic conjunctivitis. Azelastine is also available as a combination product of azelastine hydrochloride and fluticasone propionate called Dymista????? Dymista?????is indicated in patient over 12 years old for symptomatic relief of seasonal allergic rh…	-6.941	0.0026298	304	4654	1189.46
DB06151	Acetylcysteine	approved; investigational	C5H9NO3S	CC(=O)N[C@@H](CS)C(O)=O	Not-Available	"Acetylcysteine (also known as N-acetylcysteine or N-acetyl-L-cysteine or NAC) is primarily used as a mucolytic agent and in the management of acetaminophen poisoning. It is a derivative of cysteine with an acetyl group attached to the amino group of cysteine. NAC is essentially a prodrug that is converted to cysteine (in the intestine by the enzyme aminoacylase 1) and absorbed in the intestine i…	-2.6	0.669663	7884	180	1191.27
DB14543	Hydrocortisone-probutate	approved; vet_approved	C28H40O7	[H][C@@]12CC[C@](OC(=O)CCC)(C(=O)COC(=O)CC)[C@@]1(C)C[C@H](O)[C@@]1([H])[C@@]2([H])CCC2=CC(=O)CC[C@]12C			-7.471	0.00177321	225	6308	1191.34
DB12017	Ozagrel	investigational	C13H12N2O2	OC(=O)\C=C\C1=CC=C(CN2C=CN=C2)C=C1		Ozagrel has been used in trials studying the treatment of Dry Eye Syndromes.	-4.081	0.485177	3492	407	1192.16
DB02451	B-nonylglucoside	experimental	C15H30O6	CCCCCCCCCO[C@@H]1O[C@H](CO)[C@@H](O)[C@H](O)[C@H]1O			-3.282	0.639834	6263	227	1192.35
DB02709	Resveratrol	approved; experimental; investigational	C14H12O3	OC1=CC=C(\C=C\C2=CC(O)=CC(O)=C2)C=C1	NQO2,CSNK2A1,PTGS1,PTGS2	Resveratrol (3,5,4'-trihydroxystilbene) is a polyphenolic phytoalexin. It is a stilbenoid, a derivate of stilbene, and is produced in plants with the help of the enzyme stilbene synthase. It exists as cis-(Z) and trans-(E) isomers. The trans- form can undergo isomerisation to the cis- form when heated or exposed to ultraviolet irradiation. In a 2004 issue of Science, Dr. Sinclair of Harvard Unive…	-3.658	0.588053	4926	289	1193.15
DB01765	(5-Oxo-5,6-Dihydro-Indolo[1,2-a]Quinazolin-7-Yl)-Acetic-Acid	experimental	C17H12N2O3	OC(=O)CC1=C2NC(=O)C3=CC=CC=C3N2C2=C1C=CC=C2	CSNK2A1		-4.715	0.285359	1838	775	1193.5
DB14539	Hydrocortisone-acetate	approved; vet_approved	C23H32O6	[H][C@@]12CC[C@](O)(C(=O)COC(C)=O)[C@@]1(C)C[C@H](O)[C@@]1([H])[C@@]2([H])CCC2=CC(=O)CC[C@]12C			-7.467	0.00177638	226	6304	1193.61
DB03630	2-Iodobenzylthio-Group	experimental	C7H7IS	SCC1=CC=CC=C1I			-2.805	0.66261	7506	190	1194.21
DB03201	D-Cysteine	experimental	C3H7NO2S	N[C@H](CS)C(O)=O	CPA1	A thiol-containing non-essential amino acid that is oxidized to form CYSTINE.	-2.651	0.668912	7812	183	1195.66
DB06869	1-[2-AMINO-2-CYCLOHEXYL-ACETYL]-PYRROLIDINE-3-CARBOXYLIC-ACID-5-CHLORO-2-(2-ETHYLCARBAMOYL-ETHOXY)-BENZYLAMIDE	experimental	C24H35ClN4O4	[H][C@@](N)(C1CCCCC1)C(=O)N1CCC[C@@]1([H])C(=O)NCC1=C(OCC(=O)NCC)C=CC(Cl)=C1	F2		-6.405	0.0577929	426	3356	1195.68
DB04800	1-METHYL-3-PHENYL-1H-PYRAZOL-5-YLSULFAMIC-ACID	experimental	C10H11N3O3S	CN1N=C(C=C1NS(O)(=O)=O)C1=CC=CC=C1	PTPN1		-3.707	0.57742	4753	301	1196.1
DB00523	Alitretinoin	approved; investigational	C20H28O2	C\C(\C=C\C1=C(C)CCCC1(C)C)=C\C=C\C(\C)=C\C(O)=O	RARA,RXRA,RARB,RXRB,RARG,RXRG	An important regulator of gene expression during growth and development, and in neoplasms. Tretinoin, also known as retinoic acid and derived from maternal vitamin A, is essential for normal growth; and embryonic development. An excess of tretinoin can be teratogenic. It is used in the treatment of psoriasis; acne vulgaris; and several other skin diseases. It has also been approved for use in pro…	-4.362	0.402352	2695	533	1198.51
DB13040	Gandotinib	investigational	C23H25ClFN7O	CC1=CC(NC2=NN3C(CC4=CC=C(Cl)C=C4F)=C(C)N=C3C(CN3CCOCC3)=C2)=NN1		Gandotinib has been used in trials studying the treatment of Myelofibrosis, Polycythemia Vera, Primary Myelofibrosis, Thrombocythemia, Essential, and Myeloproliferative Disorders, among others.	-5.888	0.0964325	600	2395	1198.75
DB04464	N-Formylmethionine	experimental	C6H11NO3S	[H][C@@](CCSC)(NC=O)C(O)=O	Not-Available,Not-Available,Not-Available,Not-Available,SERPINC1,B2M,MT-ND1,HLA-B,narG,narH,gshA,narI,S100G,rub,COX4I1,MT-CO1,MT-CO2,MT-CO3,COX5A,COX5B,COX6C,RNASE1,COX7B,COX7C,COX8A,COX6A2,COX6B1,COX7A1,fmt,Not-Available,S100B,hld,CLPP,UBC,atpH,ulaG,spg,RABGGTA,RABGGTB,pufC,puhA,pufL,pufM	Effective in the initiation of protein synthesis. The initiating methionine residue enters the ribosome as N-formylmethionyl tRNA. This process occurs in Escherichia coli and other bacteria as well as in the mitochondria of eucaryotic cells. [PubChem]	-2.703	0.666388	7716	187	1201.2
DB02343	3,6,9,12,15-Pentaoxaheptadecane	experimental	C12H26O5	CCOCCOCCOCCOCCOCC	kynU,murI,ACHE		-2.449	0.670996	8063	179	1201.36
DB13101	4SC-202	investigational	C23H21N5O3S	CN1C=C(C=N1)C1=CC=C(C=C1)S(=O)(=O)N1C=CC(\C=C\C(=O)NC2=CC=CC=C2N)=C1		4SC-202 has been used in trials studying the treatment of Advanced Hematologic Malignancies.	-6.021	0.0886307	553	2615	1202.54
DB02209	Pyridoxine-phosphate	experimental	C8H12NO6P	CC1=NC=C(COP(O)(O)=O)C(CO)=C1O	pdxJ,ODC1		-3.33	0.62987	6117	237	1204.05
DB00248	Cabergoline	approved	C26H37N5O2	[H][C@@]12CC3=CNC4=CC=CC(=C34)[C@@]1([H])C[C@H](CN2CC=C)C(=O)N(CCCN(C)C)C(=O)NCC	ADRA2C,DRD5,DRD1,HTR1B,HTR2C,HTR7,DRD2,HTR2B,DRD3,HTR2A,ADRA2B,HTR1D,DRD4,ADRA2A,HTR1A	Cabergoline, an ergot derivative, is a long-acting dopamine agonist and prolactin inhibitor. It is used to treat hyperprolactinemic disorders and Parkinsonian Syndrome. Cabergoline possesses potent agonist activity on dopamine D2 receptors.	-5.332	0.144921	941	1545	1205.75
DB02996	2-(Thiomethylene)-4-Methylpentanoic-Acid	experimental	C7H14O2S	[H][C@](CS)(CC(C)C)C(O)=O	ADAM28		-2.715	0.663322	7694	189	1205.89
DB04520	(3s,8ar)-3-(4-Hydroxybenzyl)Hexahydropyrrolo[1,2-a]Pyrazine-1,4-Dione	experimental	C14H16N2O3	[H][C@@]12CCCN1C(=O)[C@]([H])(CC1=CC=C(O)C=C1)NC2=O	chiB,chiB		-4.151	0.462928	3276	445	1207.4
DB07524	N-phenyl-1H-pyrrolo[2,3-b]pyridin-3-amine	experimental	C13H11N3	N(C1=CNC2=NC=CC=C12)C1=CC=CC=C1	PIM1		-4.074	0.481045	3511	416	1208.54
DB03338	Heptyl-Beta-D-Glucopyranoside	experimental	C13H26O6	[H][C@]1(O)[C@]([H])(O)[C@@]([H])(CO)O[C@@]([H])(OCCCCCCC)[C@]1([H])O	PPARD,FKBP1A		-3.553	0.604897	5334	274	1208.93
DB07584	N-[2-(5-methyl-4H-1,2,4-triazol-3-yl)phenyl]-7H-pyrrolo[2,3-d]pyrimidin-4-amine	experimental	C15H13N7	CC1=NN=C(N1)C1=CC=CC=C1NC1=NC=NC2=C1C=CN2	AKT1,GSK3B		-4.39	0.38534	2607	561	1209.35
DB02935	Diglyme	experimental	C6H14O3	COCCOCCOC	HSP90B1		-2.143	0.671029	8223	178	1209.83
DB02586	4,7-Dimethyl-[1,10]Phenanthroline	experimental	C14H12N2	CC1=CC=NC2=C3N=CC=C(C)C3=CC=C12	azu		-3.921	0.525116	4055	361	1209.9
DB00304	Desogestrel	approved	C22H30O	[H][C@@]12CC[C@@](O)(C#C)[C@@]1(CC)CC(=C)[C@]1([H])[C@@]3([H])CCCC=C3CC[C@@]21[H]	PGR,ESR1	Desogestrel, a prodrug, is a third generation progestogen[A176315] and hence, a member of the gonane family which was largely used in Europe before being approved in the US and Canada.[A176339] It was firstly generated from a study that showed that 11-beta and 11-alkylidene substituent in nortestosterone can enhance the biological activity.[T521] Desogestrel is now produced semi-synthetically fro…	-5.485	0.13104	821	1784	1210.23
DB00500	Tolmetin	approved	C15H15NO3	CN1C(CC(O)=O)=CC=C1C(=O)C1=CC=C(C)C=C1	PTGS2,PTGS1	A non-steroidal anti-inflammatory agent (anti-inflammatory agents, NON-steroidal) similar in mode of action to indomethacin.	-4.677	0.29092	1920	763	1210.36
DB12906	LY-2334737	investigational	C17H25F2N3O5	CCCC(CCC)C(=O)NC1=NC(=O)N(C=C1)[C@@H]1O[C@H](CO)[C@@H](O)C1(F)F		LY2334737 has been used in trials studying the treatment of Solid Tumor, Metastatic Tumor, and Malignant Solid Tumor.	-5.562	0.120997	764	1919	1210.83
DB05470	VX-702	investigational	C19H12F4N4O2	NC(=O)N(C1=CC=C(C(N)=O)C(=N1)C1=CC=C(F)C=C1F)C1=C(F)C=CC=C1F		VX-702 is a small molecule investigational oral anti-cytokine therapy for treatment of inflammatory diseases, specifically rheumatoid arthritis (RA). It acts as a p38 MAP kinase inhibitor. In the future, VX-702 may be investigated for combination with methotrexate, a commonly used therapy for RA.	-7.975	0.00033239	170	8634	1211.52
DB07148	(6S)-1-chloro-3-[(4-fluorobenzyl)oxy]-6-(pyrrolidin-1-ylcarbonyl)pyrrolo[1,2-a]pyrazin-4(6H)-one	experimental	C19H17ClFN3O3	[H][C@]1(C=CC2=C(Cl)N=C(OCC3=CC=C(F)C=C3)C(=O)N12)C(=O)N1CCCC1	PREP		-6.509	0.0431603	399	3695	1214.21
DB00553	Methoxsalen	approved	C12H8O4	COC1=C2OC(=O)C=CC2=CC2=C1OC=C2	Not-Available	A naturally occurring furocoumarin compound found in several species of plants, including Psoralea corylifolia. It is a photoactive substance that forms DNA adducts in the presence of ultraviolet A irradiation.	-3.757	0.561947	4579	322	1214.26
DB04342	7-((Carboxy(4-Hydroxyphenyl)Acetyl)Amino)-7-Methoxy-(3-((1-Methyl-1h-Tetrazol-5-Yl)Thio)Methyl)-8-Oxo-5-Oxa-1-Azabicyclo[4.2.0]Oct-2-Ene-2-Carboxylic-Acid	experimental	C20H20N6O9S	CO[C@]1(NC(=O)[C@H](C(O)=O)C2=CC=C(O)C=C2)[C@H]2OCC(CSC3=NN=NN3C)=C(N2C1=O)C(O)=O	bla		-7.54	0.00150961	217	6823	1216.8
DB09295	Talniflumate	experimental	C21H13F3N2O4	FC(F)(F)C1=CC(NC2=C(C=CC=N2)C(=O)OC2OC(=O)C3=CC=CC=C23)=CC=C1		Talniflumate, is an anti-inflammatory molecule studied and used as a mucin regulator in the treatment of cystic fibrosis, chronic obstructive pulmonary disease (COPD) and asthma [L1400]. In addition, it is used in inflammatory conditions such as rheumatoid arthritis. Phase I trials with talniflumate for the treatment of cystic fibrosis and COPD were completed in August 2001, and phase II trials w…	-6.715	0.0161527	345	4298	1217.71
DB03384	Fica	experimental	C11H11FN2OS	FC1=CC2=C(NC(=C2)C(=O)NCCS)C=C1	CASP7		-3.063	0.646541	6898	215	1217.81
DB05968	PR-104	investigational	C14H20BrN4O12PS	CS(=O)(=O)OCCN(CCBr)C1=C(C=C(C=C1[N+]([O-])=O)[N+]([O-])=O)C(=O)NCCOP(O)(O)=O			-5.175	0.154749	1085	1367	1217.86
DB07992	3-SULFOOXY-1H-INDOLE	experimental	C8H7NO4S	OS(=O)(=O)OC1=CNC2=CC=CC=C12			-3.337	0.625455	6098	244	1219.8
DB08263	N-(carboxycarbonyl)-D-phenylalanine	experimental	C11H11NO5	[H][C@](CC1=CC=CC=C1)(NC(=O)C(O)=O)C(O)=O	HIF1AN	N-(carboxycarbonyl)-D-phenylalanine is a solid. This compound belongs to the n-acyl-alpha amino acids. These are compounds containing an alpha amino acid which bears an acyl group at its terminal nitrogen atom. It targets the protein hypoxia-inducible factor 1-alpha inhibitor.	-4.29	0.410301	2875	519	1221.53
DB02364	2-Amino-3-(Diethoxy-Phosphoryloxy)-Propionic-Acid	experimental	C7H16NO6P	[H][C@](N)(COP(=O)(OCC)OCC)C(O)=O	tesA		-3.111	0.644299	6753	221	1221.64
DB15062	Inarigivir	investigational	C20H26N7O10PS	CO[C@@H]1[C@H](OP(S)(=O)OC[C@H]2O[C@H](C[C@@H]2O)N2C=NC3=C2N=CN=C3N)[C@@H](CO)O[C@H]1N1C=CC(=O)NC1=O		Inarigivir is under investigation in clinical trial NCT03434353 (Study to Evaluate the Antiviral Activity of Inarigivir (GS-9992) Plus Tenofovir Alafenamide (TAF) for 12 Weeks in Adults With Chronic Hepatitis B (CHB)).	-7.662	0.00122821	204	7317	1221.75
DB14000	Tetraglyme	experimental	C10H22O5	COCCOCCOCCOCCOC			-2.064	0.669428	8250	181	1221.99
DB03297	Benzylsulfinic-Acid	experimental	C7H8O3S	OS(=O)(=O)CC1=CC=CC=C1	HPN,Not-Available,estB,rsbQ,SOD2,CMA1,apr		-3.084	0.645781	6831	219	1223.11
DB07156	(4Z)-6-bromo-4-({[4-(pyrrolidin-1-ylmethyl)phenyl]amino}methylidene)isoquinoline-1,3(2H,4H)-dione	experimental	C21H20BrN3O2	BrC1=CC=C2C(=O)NC(=O)\C(=C/NC3=CC=C(CN4CCCC4)C=C3)C2=C1	IGF1R		-6.762	0.0109463	338	4432	1223.93
DB01711	2,3,4,5,6-Pentafluorobenzyl-Alcohol	experimental	C7H3F5O	OCC1=C(F)C(F)=C(F)C(F)=C1F	ADH1C		-3.309	0.625757	6173	243	1224.76
DB06510	Muraglitazar	investigational	C29H28N2O7	COC1=CC=C(OC(=O)N(CC(O)=O)CC2=CC=C(OCCC3=C(C)OC(=N3)C3=CC=CC=C3)C=C2)C=C1		Muraglitazar (Bristol-Myers Squibb/Merck) is a new agent under investigation for the treatment of patients with type 2 diabetes. It belongs to a novel class of drugs that target the peroxisome proliferator-activated receptors, both alpha and gamma subtypes. In addition to improvements in blood glucose and hemoglobin A1c (HbA1c), muraglitazar treatment is associated with a substantial reduction in…	-5.792	0.0994951	646	2324	1225.28
DB13306	Chlorquinaldol	approved	C10H7Cl2NO	CC1=NC2=C(C=C1)C(Cl)=CC(Cl)=C2O		Chlorquinaldol was used historically as a topical antiseptic under the trade name Sterosan.[F4549] It was marketed in the 1950s as an iodine-free alternative which was also unrelated to sulfa drugs or hormones. Chlorquinaldol is currently approved by the European Medicines Agency as a combination tablet with promestriene for the treatment of bacterial vaginosis.[F4552]	-3.361	0.619268	6020	250	1226.78
DB07924	octyl-beta-D-galactopyranoside	experimental	C14H28O6	[H][C@]1(O)[C@@]([H])(O)[C@@]([H])(CO)O[C@@]([H])(OCCCCCCCC)[C@]1([H])O	aqpZ		-3.461	0.612085	5680	265	1226.87
DB05944	Varlitinib	investigational	C22H19ClN6O2S	C[C@@H]1COC(NC2=CC=C3N=CN=C(NC4=CC=C(OCC5=NC=CS5)C(Cl)=C4)C3=C2)=N1		Varlitinib is an oral, selective, reversible, small molecule tyrosine kinase inhibitor of both ErbB-2 (Her-2/neu) and EGFR. Over-expression of ErbB-2 and EGFR receptors in tumors is predictive of poor prognosis in cancer patients. Varlitinib has shown significant anti-tumor activity in preclinical models of human breast, lung, and epidermal carcinoma tumors.	-5.148	0.157266	1117	1349	1227.53
DB06307	Apoptone	investigational	C21H32O2	C[C@]12CC[C@H]3[C@@H](CC[C@H]4C[C@H](O)CC[C@]34C)[C@@H]1CC[C@@]2(O)C#C			-5.536	0.119203	778	1939	1228.23
DB04903	Pagoclone	investigational	C23H22ClN3O2	CC(C)CCC(=O)CC1N(C(=O)C2=CC=CC=C12)C1=NC2=C(C=CC(Cl)=N2)C=C1		Pagoclone is an anxiolytic drug from the cyclopyrrolone family, which is related to other more well known drugs such as the sleeping medication zopiclone. It is one of a relatively recently developed class of medicines known as the nonbenzodiazepines, which have similar effects to the older benzodiazepine group, but with quite different chemical structures.	-6.123	0.0783446	514	2938	1228.87
DB12924	Ozenoxacin	approved; investigational	C21H21N3O3	CNC1=NC=C(C=C1C)C1=CC=C2C(=O)C(=CN(C3CC3)C2=C1C)C(O)=O		"To date, ozenoxacin has been used in trials studying the treatment of impetigo.	-5.566	0.117025	763	1985	1230.67
DB01093	Dimethyl-sulfoxide	approved; vet_approved	C2H6OS	CS(C)=O		A highly polar organic liquid, that is used widely as a chemical solvent. Because of its ability to penetrate biological membranes, it is used as a vehicle for topical application of pharmaceuticals. It is also used to protect tissue during cryopreservation. Dimethyl sulfoxide shows a range of pharmacological activity including analgesia and anti-inflammation.	-1.388	0.669259	8378	182	1234.83
DB12708	Sulprostone	investigational	C23H31NO7S	CS(=O)(=O)NC(=O)CCC\C=C/C[C@@H]1[C@@H](\C=C\[C@@H](O)COC2=CC=CC=C2)[C@H](O)CC1=O		Sulprostone has been used in trials studying Abortion, Induced.	-5.075	0.161966	1218	1253	1235.38
DB07641	Decyl(dimethyl)phosphine-oxide	experimental	C12H27OP	CCCCCCCCCCP(C)(C)=O	MAOA		-2.747	0.655009	7636	200	1235.8
DB04680	GALACTOSE-GREASE	experimental	C16H30O8	[H][C@]1(O)[C@@]([H])(O)[C@@]([H])(CO)O[C@@]([H])(OCCCCCCCCC(=O)OC)[C@]1([H])O	ABO		-3.261	0.626492	6321	242	1236.8
DB00276	Amsacrine	approved; investigational	C21H19N3O3S	COC1=C(NC2=C3C=CC=CC3=NC3=CC=CC=C23)C=CC(NS(C)(=O)=O)=C1	Not-Available,TOP2A,KCNH2	Aminoacridine derivative that is a potent intercalating antineoplastic agent. It is effective in the treatment of acute leukemias and malignant lymphomas, but has poor activity in the treatment of solid tumors. It is frequently used in combination with other antineoplastic agents in chemotherapy protocols. It produces consistent but acceptable myelosuppression and cardiotoxic effects.	-5.343	0.13869	929	1647	1236.96
DB03187	6-(Hydroxyethyldithio)-8-(Aminomethylthio)Octanoic-Acid	experimental	C11H23NO3S3	[H][C@](CCCCC(O)=O)(CCSCN)SSCCO	GCSH		-2.813	0.654303	7496	205	1239.63
DB08572	4-{[4-AMINO-6-(CYCLOHEXYLMETHOXY)-5-NITROSOPYRIMIDIN-2-YL]AMINO}BENZAMIDE	experimental	C18H22N6O3	NC(=O)C1=CC=C(NC2=NC(OCC3CCCCC3)=C(N=O)C(N)=N2)C=C1	CCNA2,CDK2		-5.253	0.145538	1011	1520	1239.65
DB08609	(2R)-N-{4-[Ethyl(phenyl)sulfamoyl]-2-methylphenyl}-3,3,3-trifluoro-2-hydroxy-2-methylpropanamide	experimental	C19H21F3N2O4S	[H]N(C(=O)C(C)(O)C(F)(F)F)C1=C(C)C=C(C=C1)S(=O)(=O)N(CC)C1=CC=CC=C1	PDK2		-5.35	0.138025	920	1671	1239.89
DB14900	ISO-1-F-18	investigational	C25H33FN2O4	COC1=C(OC)C=C2CN(CCCCNC(=O)C3=C(OCC[18F])C=CC(C)=C3)CCC2=C1		ISO-1 F-18 is under investigation in clinical trial NCT00968656 (Assessment of Cellular Proliferation in Tumors by Positron Emission Tomography (PET) Using [18F]ISO-1).	-7.532	0.00139539	219	7044	1242.03
DB08504	6-(4-{(1S,2S)-2-AMINO-1-[(DIMETHYLAMINO)CARBONYL]-3-[(3S)-3-FLUOROPYRROLIDIN-1-YL]-3-OXOPROPYL}PHENYL)-1H-[1,2,4]TRIAZOLO[1,5-A]PYRIDIN-4-IUM	experimental	C22H25FN6O2	[H][C@@](N)(C(=O)N1CC[C@]([H])(F)C1)[C@@]([H])(C(=O)N(C)C)C1=CC=C(C=C1)C1=CN2N=CN=C2C=C1	DPP4		-5.072	0.161932	1224	1261	1242.36
DB06263	Amrubicin	investigational	C25H25NO9	[H][C@@]1(C[C@@](N)(CC2=C1C(O)=C1C(=O)C3=CC=CC=C3C(=O)C1=C2O)C(C)=O)O[C@H]1C[C@H](O)[C@H](O)CO1		Amrubicin is a third-generation synthetic anthracycline currently in development for the treatment of small cell lung cancer. Pharmion licensed the rights to Amrubicin in November 2006. In 2002, Amrubicin was approved and launched for sale in Japan based on Phase 2 efficacy data in both SCLC and NSCLC. Since January 2005, Amrubicin has been marketed by Nippon Kayaku, a Japanese pharmaceutical fir…	-5.463	0.12868	838	1844	1243.09
DB05959	ENMD-1198	investigational	C20H25NO2	COC1=C(C=C2CC[C@H]3[C@@H]4CC=C[C@@]4(C)CC[C@@H]3C2=C1)C(N)=O			-5.129	0.156502	1150	1351	1246.45
DB14664	Difluocortolone-pivalate	experimental	C27H36F2O5	[H][C@@]12C[C@@H](C)[C@H](C(=O)COC(=O)C(C)(C)C)[C@@]1(C)C[C@H](O)[C@@]1(F)[C@@]2([H])C[C@H](F)C2=CC(=O)C=C[C@]12C			-7.387	0.00162458	236	6585	1246.62
DB15450	PF-05105679	investigational	C26H21FN2O3	C[C@@H](N(CC1=CC(=CC=C1)C(O)=O)C(=O)C1=CC2=C(C=CC=C2)N=C1)C1=CC=C(F)C=C1		PF-05105679 is under investigation in clinical trial NCT01393652 (Single Dose, Dose Escalation Healthy Volunteers Study Of PF-05105679).	-7.286	0.00192852	259	6002	1246.8
DB02420	[[4-(Aminomethyl)Phenyl]Amino]Oxo-Acetic-Acid,	experimental	C9H10N2O3	NCC1=CC=C(NC(=O)C(O)=O)C=C1	PTPN1		-3.526	0.589722	5445	286	1247.91
DB03997	L-histidinol-phosphate	experimental	C6H12N3O4P	N[C@H](COP(O)(O)=O)CC1=CNC=N1	hisC,hisC		-3.054	0.641402	6925	225	1248.25
DB11978	Glasdegib	approved; investigational	C21H22N6O	CN1CC[C@H](C[C@@H]1C1=NC2=CC=CC=C2N1)NC(=O)NC1=CC=C(C=C1)C#N		"Glasdegib, also known as PF-04449913, is a small-molecule hedgehog signaling inhibitor selected under the group of the benzimidazoles. In early research, benzimidazoles attracted large interest as they represented a class of inhibitors with a low molecular weight, potent inhibitory activity and lacking unstable functionality. The great lipophilicity of this group of compounds brought interest to…	-7.397	0.00160455	235	6635	1248.69
DB13167	Alclofenac	approved; withdrawn	C11H11ClO3	OC(=O)CC1=CC(Cl)=C(OCC=C)C=C1		Alclofenac is a non-steroidal anti-inflammatory drug. It was withdrawn from the market in the United Kingdom in 1979.	-3.542	0.585081	5382	290	1249.31
DB07943	2-{4-[5-(4-chlorophenyl)-4-pyrimidin-4-yl-1H-pyrazol-3-yl]piperidin-1-yl}-2-oxoethanol	experimental	C20H20ClN5O2	OCC(=O)N1CCC(CC1)C1=NNC(=C1C1=NC=NC=C1)C1=CC=C(Cl)C=C1	MAPK14		-7.532	0.00130154	218	7174	1250.57
DB01784	4-Flourobenzenesulfonamide	experimental	C6H6FNO2S	NS(=O)(=O)C1=CC=C(F)C=C1	CA2		-3.274	0.621089	6288	249	1251.28
DB00513	Aminocaproic-acid	approved; investigational	C6H13NO2	NCCCCCC(O)=O	PLG,PLAT,LPA	An antifibrinolytic agent that acts by inhibiting plasminogen activators which have fibrinolytic properties.	-2.852	0.648845	7424	211	1251.58
DB02042	2-(2-{2-[2-(2-Methoxy-Ethoxy)-Ethoxy]-Ethoxy}-Ethoxy)-Ethanol	experimental	C11H24O6	COCCOCCOCCOCCOCCO	actVA-6,ndoA		-2.602	0.65538	7882	199	1252.4
DB08564	(2E)-N-{4-[(3-bromophenyl)amino]quinazolin-6-yl}-4-(dimethylamino)but-2-enamide	experimental	C20H20BrN5O	CN(C)C\C=C\C(=O)NC1=CC=C2N=CN=C(NC3=CC(Br)=CC=C3)C2=C1	SRC		-5.223	0.14754	1042	1506	1252.7
DB00328	Indomethacin	approved; investigational	C19H16ClNO4	COC1=CC2=C(C=C1)N(C(=O)C1=CC=C(Cl)C=C1)C(C)=C2CC(O)=O	PTGS1,PTGS2,PLA2G2A,PTGR2,PPARG,GLO1,GPR44	"Indometacin, or indomethacin, is a non-steroidal anti-inflammatory drug (NSAID) with anti-inflammatory, analgesic, and antipyretic properties. NSAIDs consist of agents that are structurally unrelated; the NSAID chemical classification of indometacin is an indole-acetic acid derivative with the chemical name 1- (p-chlorobenzoyl)25-methoxy-2-methylindole-3-acetic acid.[A177871] The pharmacological…	-5.927	0.0858773	582	2698	1253.09
DB04885	Cilansetron	investigational	C20H21N3O	CC1=NC=CN1C[C@H]1CCC2=C(C3=CC=CC4=C3N2CCC4)C1=O		Cilansetron is a 5HT-3 antagonist made by Solvay Pharmaceuticals that is currently under trial phase in the EU and US.	-6.047	0.0789263	542	2901	1253.93
DB07645	SEBACIC-ACID	experimental	C10H18O4	OC(=O)CCCCCCCCC(O)=O	HBA1,HBB		-3.398	0.611829	5902	267	1255.32
DB07265	3-(9-HYDROXY-1,3-DIOXO-4-PHENYL-2,3-DIHYDROPYRROLO[3,4-C]CARBAZOL-6(1H)-YL)PROPANOIC-ACID	experimental	C23H16N2O5	OC(=O)CCN1C2=C(C=C(O)C=C2)C2=C1C=C(C1=C2C(=O)NC1=O)C1=CC=CC=C1	WEE1		-6.825	0.00254034	325	4851	1255.62
DB07344	3,6,9,12,15-PENTAOXAHEPTADECAN-1-OL	experimental	C12H26O6	CCOCCOCCOCCOCCOCCO	MCAT		-2.356	0.658808	8129	194	1255.8
DB00546	Adinazolam	experimental	C19H18ClN5	CN(C)CC1=NN=C2CN=C(C3=CC=CC=C3)C3=C(C=CC(Cl)=C3)N12	GABRB3,GABRD,GABRE,GABRP,GABRR1,GABRR2,GABRR3,GABRA1,GABRA2,GABRA3,GABRA5,GABRG1,GABRG2,GABRG3,GABRB1,GABRB2	Adinazolam (Deracyn?Â??) is a benzodiazepine derivative with anxiolytic, anticonvulsant, sedative, and antidepressant properties. Adinazolam was first developed to enhance the antidepressant effects of [alprazolam]. It has never been approved by the FDA for clinical use.	-6.007	0.080991	558	2829	1256.42
DB03530	Acylated-ceftazidime	experimental	C17H19N5O7S2	[H]N([H])C1=NC(=CS1)C(=N\OC(C)(C)C(O)=O)\C(=O)N([H])[C@H](C=O)[C@@]1([H])SCC(=C)C(=N1)C(O)=O	blaR1,ampC		-6.677	0.00819663	353	4477	1257.13
DB03496	Alvocidib	experimental; investigational	C21H20ClNO5	CN1CC[C@@H]([C@H](O)C1)C1=C(O)C=C(O)C2=C1OC(=CC2=O)C1=CC=CC=C1Cl	CDK7,PYGM,CDK2,CDK5,CDK9,CDK1,CDK6,EGFR,CDK2deltaT,CDK4,CDK8	Alvocidib is a synthetic flavonoid based on an extract from an Indian plant for the potential treatment of cancer. It works by inhibiting cyclin-dependent kinases, arresting cell division and causing apoptosis in non-small lung cancer cells.	-6.642	0.0127386	361	4381	1257.59
DB09236	Lacidipine	approved; investigational	C26H33NO6	CCOC(=O)C1=C(C)NC(C)=C(C1C1=CC=CC=C1\C=C\C(=O)OC(C)(C)C)C(=O)OCC		"Lacidipine is a lipophilic dihydropyridine calcium antagonist with an intrinsically slow onset of activity. Due to its long duration of action, lacidipine does not lead to reflex tachycardia [A31536]. It displays specificity in the vascular smooth muscle, where it acts as an antihypertensive agent to dilate peripheral arterioles and reduce blood pressure. Compared to other dihydropyridine calciu…	-6.545	0.0240453	388	4082	1258.5
DB11679	Fruquintinib	investigational	C21H19N3O5	CNC(=O)C1=C(C)OC2=CC(OC3=NC=NC4=CC(OC)=C(OC)C=C34)=CC=C12		Fruquintinib is under investigation for the treatment of NSCLC. Fruquintinib has been investigated for the treatment of ColoRectal Cancer.	-7.124	0.00207507	280	5659	1258.78
DB07749	2-ACETYLAMINO-4-METHYL-PENTANOIC-ACID-(1-FORMYL-2-PHENYL-ETHYL)-AMIDE	experimental	C17H24N2O3	[H][C@@](CC1=CC=CC=C1)(NC(=O)[C@]([H])(CC(C)C)NC(C)=O)C=O	CTRB1		-3.73	0.544643	4671	341	1262.07
DB14849	Nebicapone	investigational	C14H11NO5	OC1=C(O)C(=CC(=C1)C(=O)CC1=CC=CC=C1)[N+]([O-])=O		Nebicapone is under investigation in clinical trial NCT03097211 (Effect of BIA 6-512 at Steady-state on the Levodopa Pharmacokinetics With a Single-dose of Levodopa/Benserazide 200/50 mg or With a Single-dose of Levodopa/Benserazide 200/50 mg Plus a Single-dose of Nebicapone 150 mg).	-4.395	0.359781	2594	615	1263.06
DB08549	(3R)-METHYLCARBAMOYL-7-SULFOAMINO-3,4-DIHYDRO-1H-ISOQUINOLINE-2-CARBOXYLIC-ACID-BENZYL-ESTER	experimental	C19H21N3O6S	[H][C@]1(CC2=C(CN1C(=O)OCC1=CC=CC=C1)C=C(NS(O)(=O)=O)C=C2)C(=O)NC	PTPN1		-5.166	0.149869	1098	1454	1263.52
DB00973	Ezetimibe	approved	C24H21F2NO3	O[C@@H](CC[C@@H]1[C@H](N(C1=O)C1=CC=C(F)C=C1)C1=CC=C(O)C=C1)C1=CC=C(F)C=C1	SOAT1,NPC1L1,ANPEP	"Ezetimibe is a lipid-lowering compound that inhibits intestinal cholesterol and related phytosterol absorption. The discovery and research of this drug began in the early 1990's, where intravenous administration of radio-labelled compound in rats resulting in subsequent localization of the drug within enterocytes at the intestinal villus, leading to studies of investigating the effect of ezetimi…	-6.732	0.00262928	343	4664	1264.81
DB08704	[[(3R,4R,5S,6R)-4,5-dihydroxy-6-(hydroxymethyl)-3-(pentanoylamino)oxan-2-ylidene]amino]-N-phenylcarbamate	experimental	C18H25N3O7	[H][C@]1(CO)O\C(=N/OC(=O)NC2=CC=CC=C2)[C@]([H])(NC(=O)CCCC)[C@@]([H])(O)[C@]1([H])O	nagZ		-5.524	0.114731	790	2028	1265.75
DB08678	(4-ETHYLPHENYL)SULFAMIC-ACID	experimental	C8H11NO3S	CCC1=CC=C(NS(O)(=O)=O)C=C1	PTPRB		-3.281	0.615924	6268	256	1266.73
DB06193	Pixantrone	approved; investigational	C17H19N5O2	NCCNC1=CC=C(NCCN)C2=C1C(=O)C1=C(C=NC=C1)C2=O		"Pixantrone is an aza-anthracenedione and DNA intercalator which inhibits topoisomerase II. It is similar in structure to anthracyclines such as mitoxantrone, but exerts fewer toxic effects on cardiac tissue. [2] The lower cardio-toxic effects of pixantrone may be explained, in part, by its redox inactivity [3]. Pixantrone does not bind iron and promotes the formation of reactive oxygen species t…	-5.292	0.138232	975	1651	1268.75
DB08528	2-AMINO-6-(3,5-DIMETHYLPHENYL)SULFONYLBENZONITRILE	experimental	C15H14N2O2S	CC1=CC(=CC(C)=C1)S(=O)(=O)C1=C(C#N)C(N)=CC=C1	gag-pol		-5.086	0.157845	1202	1341	1269.6
DB02866	Dansylamide	experimental	C12H14N2O2S	CN(C)C1=C2C=CC=C(C2=CC=C1)S(N)(=O)=O	CA2		-3.964	0.483591	3903	413	1269.62
DB11681	Tofimilast	investigational	C18H21N5S	CCC1=NN(C2CCCC2)C2=C1CCN1C(=NN=C21)C1=CC=CS1		Tofimilast has been used in trials studying the treatment of Asthma and Pulmonary Disease, Chronic Obstructive.	-6.851	0.00239378	317	5107	1272.37
DB06471	Naxifylline	investigational	C19H25N3O3	[H][C@]12O[C@@]1([H])[C@@]1([H])C[C@]2([H])C[C@@H]1C1=NC2=C(N1)N(CCC)C(=O)C(CCC)C2=O			-5.659	0.101883	714	2270	1273.1
DB12686	PHA-793887	investigational	C19H31N5O2	CC(C)CC(O)=NC1=NNC2=C1CN(C(=O)C1CCN(C)CC1)C2(C)C		PHA-793887 has been used in trials studying the treatment of Advanced/Metastatic Solid Tumors.	-4.97	0.165224	1374	1183	1274.93
DB09232	Cilnidipine	investigational	C27H28N2O7	COCCOC(=O)C1=C(C)NC(C)=C(C1C1=CC=CC(=C1)[N+]([O-])=O)C(=O)OC\C=C\C1=CC=CC=C1		Cilnidipine is a dihydropyridine calcium antagonist. It was jointly developed by Fuji Viscera Pharmaceutical Company, Japan and Ajinomoto, Japan and approved in 1995. Compared with other calcium antagonists, cilnidipine can act on the N-type calcium channel that existing sympathetic nerve end besides acting on L-type calcium channel that similar to most of the calcium antagonists. This drug is ap…	-6.49	0.0281015	401	4057	1275.48
DB08407	PLATENSIMYCIN	experimental	C24H27NO7	[H][C@]12C[C@]3([H])O[C@@]1(C)C[C@@]1(C2)C=CC(=O)[C@@](C)(CCC(=O)NC2=C(O)C(=CC=C2O)C(O)=O)[C@]31[H]	fabF		-7.758	0.000371883	190	8592	1277.69
DB12587	Razupenem	investigational	C18H21N3O4S2	C[C@@H](O)[C@@H]1[C@H]2[C@@H](C)C(SC3=NC(=CS3)C3=C[C@H](C)NC3)=C(N2C1=O)C(O)=O		Razupenem has been used in trials studying the treatment of Skin Infections.	-6.994	0.00217245	298	5484	1278.37
DB02504	[3-(1-Benzyl-3-Carbamoylmethyl-2-Methyl-1h-Indol-5-Yloxy)-Propyl-]-Phosphonic-Acid	experimental	C21H25N2O5P	CC1=C(CC(N)=O)C2=C(C=CC(OCCCP(O)(O)=O)=C2)N1CC1=CC=CC=C1	PLA2G2A		-5.187	0.145319	1072	1525	1278.59
DB08568	(2S)-1-{[5-(3-METHYL-1H-INDAZOL-5-YL)PYRIDIN-3-YL]OXY}-3-PHENYLPROPAN-2-AMINE	experimental	C22H22N4O	[H][C@@](N)(COC1=CC(=CN=C1)C1=CC=C2NN=C(C)C2=C1)CC1=CC=CC=C1	PRKACA,PKIA		-5.181	0.147375	1079	1516	1278.97
DB03314	5-fluorotryptophan	experimental	C11H11FN2O2	N[C@@H](CC1=CNC2=C1C=C(F)C=C2)C(O)=O	TPI1,GSTM1	5-fluorotryptophan can be used as substrate analogue to study enzyme mechanisms by NMR spectroscopy.	-4.186	0.410722	3167	517	1279.59
DB08127	1,3,3-trimethyl-2-[(1E,3E)-3-methylpenta-1,3-dien-1-yl]cyclohexene	experimental	C15H24	C\C=C(/C)\C=C\C1=C(C)CCCC1(C)C			-3.564	0.567685	5297	310	1281.43
DB02779	Dodecane-Trimethylamine	experimental	C15H34N+	CCCCCCCCCCCC[N+](C)(C)C	PTPN11		-3.213	0.618024	6491	253	1281.49
DB08419	(1S)-1-(PHENOXYMETHYL)PROPYL-METHYLPHOSPHONOCHLORIDOATE	experimental	C11H16ClO3P	[H][C@](CC)(COC1=CC=CC=C1)O[P@](C)(Cl)=O	lipA		-3.596	0.565447	5186	317	1282.17
DB01501	Difenoxin	approved; illicit	C28H28N2O2	OC(=O)C1(CCN(CCC(C#N)(C2=CC=CC=C2)C2=CC=CC=C2)CC1)C1=CC=CC=C1		"Difenoxin is a 4-phenylpiperidine which is closely related to the opioid analgesic meperidine. Difenoxin alone is a USA Schedule I controlled drug, as it may be habit forming. However, it is listed as a Schedule IV controlled drug if combined with atropine, which is added to decrease deliberate misuse. Motofen(R) is a brand mixture which combines atropine sulfate and difenoxin hydrochloride. It …	-7.317	0.00161052	249	6612	1283.12
DB06789	Hydroxyprogesterone-caproate	approved; investigational	C27H40O4	[H][C@@]12CC[C@](OC(=O)CCCCC)(C(C)=O)[C@@]1(C)CC[C@@]1([H])[C@@]2([H])CCC2=CC(=O)CC[C@]12C		Hydroxyprogesterone caproate is a synthetic steroid hormone that is similar to medroxyprogesterone acetate and megestrol acetate. It is an ester derivative of 17?Â?Â¡Ã-hydroxyprogesterone formed from caproic acid (hexanoic acid). Hydroxyprogesterone caproate was previously marketed under the trade name Delalutin by Squibb, which was approved by the U.S. Food and Drug Administration (FDA) in 195…	-7.096	0.00200176	282	5844	1283.75
DB03166	Acetic-acid	approved	C2H4O2	CC(O)=O		Acetic acid is a product of the oxidation of ethanol and of the destructive distillation of wood. It is used locally, occasionally internally, as a counterirritant and also as a reagent. (Stedman, 26th ed) Acetic acid otic (for the ear) is an antibiotic that treats infections caused by bacteria or fungus.	-2.347	0.654468	8131	203	1284.75
DB08784	2-(4-CHLORO-PHENYLAMINO)-NICOTINIC-ACID	experimental	C12H9ClN2O2	OC(=O)C1=C(NC2=CC=C(Cl)C=C2)N=CC=C1	NMRAL1		-3.821	0.509946	4384	377	1285.6
DB00623	Fluphenazine	approved	C22H26F3N3OS	OCCN1CCN(CCCN2C3=CC=CC=C3SC3=C2C=C(C=C3)C(F)(F)F)CC1	DRD2,DRD1,CALM1	A phenothiazine used in the treatment of psychoses. Its properties and uses are generally similar to those of chlorpromazine.	-6.091	0.0650711	528	3133	1286.17
DB08490	CTS-1027	experimental; investigational	C19H20ClNO6S	ONC(=O)C1(CS(=O)(=O)C2=CC=C(OC3=CC=C(Cl)C=C3)C=C2)CCOCC1	MMP13	CTS-1027 has been used in trials studying the treatment of Hepatitis C and Chronic Hepatitis C Virus Infection.	-4.947	0.165267	1407	1177	1286.87
DB04518	3-[4-(2,4-Dimethyl-Thiazol-5-Yl)-Pyrimidin-2-Ylamino]-Phenol	experimental	C15H14N4OS	CC1=NC(C)=C(S1)C1=NC(NC2=CC=CC(O)=C2)=NC=C1	CDK2		-4.475	0.327134	2377	698	1288.08
DB00275	Olmesartan	approved; investigational	C24H26N6O3	CCCC1=NC(=C(N1CC1=CC=C(C=C1)C1=C(C=CC=C1)C1=NN=NN1)C(O)=O)C(C)(C)O	AGTR1	Olmesartan is a nonpeptide antihypertensive with no chiral centers.[A175342] Orally available olmesartan is usually presented in the form of olmesartan medoxomil which is a prodrug rapidly converted _in vivo_ to the pharmacologically active olmesartan.[A175330] It was developed by Daiichi Sankyo Pharmaceuticals and approved in 2002.[A175345, L5560]	-5.251	0.139649	1013	1638	1288.14
DB15111	Acetic-acid-C-11	investigational	C2H4O2	C[11C](O)=O		Acetic acid C-11 is under investigation in clinical trial NCT01953965 (Look at Way the Heart Functions in People With Pulmonary Hypertension (PH) Who Have Near Normal Right Ventricle (RV) Function and People With Pulmonary Hypertension Who Have Impaired RV Function. Using Imaging Studies PET Scan and Cardiac MRI.).	-2.328	0.654353	8140	204	1288.63
DB01792	Adenylyl-(3'-5')-uridine-3'-monophosphate	experimental	C19H25N7O15P2	NC1=NC=NC2=C1N=CN2[C@@H]1O[C@H](CO)[C@@H](OP(O)(=O)OC[C@H]2O[C@H]([C@H](O)[C@@H]2OP(O)(O)=O)N2C=CC(=O)NC2=O)[C@H]1O	Not-Available		-7.314	0.00160109	250	6658	1290.16
DB07878	N-[(1S)-1-{1-[(1R,3E)-1-ACETYLPENT-3-EN-1-YL]-1H-1,2,3-TRIAZOL-4-YL}-1,2-DIMETHYLPROPYL]BENZAMIDE	experimental	C21H28N4O2	C\C=C\C[C@]([H])(C(C)=O)N1N=NC(=C1)[C@](C)(C(C)C)NC(=O)C1=CC=CC=C1	CTSS		-6.526	0.01866	395	4216	1290.47
DB00317	Gefitinib	approved; investigational	C22H24ClFN4O3	COC1=C(OCCCN2CCOCC2)C=C2C(NC3=CC(Cl)=C(F)C=C3)=NC=NC2=C1	EGFR	Gefitinib (originally coded ZD1839) is a drug used in the treatment of certain types of cancer. Acting in a similar manner to erlotinib (marketed as Tarceva), gefitinib selectively targets the mutant proteins in malignant cells. It is marketed by AstraZeneca under the trade name Iressa.	-5.358	0.129913	910	1831	1290.82
DB04140	1-Benzyl-3-(4-Methoxy-Benzenesulfonyl)-6-Oxo-Hexahydro-Pyrimidine-4-Carboxylic-Acid-Hydroxyamide	experimental	C19H21N3O6S	[H][C@@]1(CC(=O)N(CC2=CC=CC=C2)CN1S(=O)(=O)C1=CC=C(OC)C=C1)C(=O)NO	MMP3		-7.227	0.00180225	267	6247	1291.49
DB07984	2-[1-(4-chlorobenzoyl)-5-methoxy-2-methyl-1H-indol-3-yl]-n-[(1S)-1-(hydroxymethyl)propyl]acetamide	experimental	C23H25ClN2O4	CC[C@@H](CO)NC(=O)CC1=C(C)N(C(=O)C2=CC=C(Cl)C=C2)C2=C1C=C(OC)C=C2	PTGS1		-7.455	0.00122609	228	7324	1292.24
DB14885	PF-05180999	investigational	C19H17F3N8	CN1N=CC(C2=C3N(N=CN=C3N3CCC3)C(C)=N2)=C1C1=NC=C(C=C1)C(F)(F)F		PF-05180999 is under investigation in clinical trial NCT01530529 (A Study to Assess the Relative Bioavailability of a Modified-Release Formulation of PF-05180999).	-7.364	0.00140917	239	7012	1294.55
DB03468	1,2,3,4-Tetrahydro-Isoquinoline-7-Sulfonic-Acid-Amide	experimental	C9H12N2O2S	NS(=O)(=O)C1=CC2=C(CCNC2)C=C1	PNMT		-3.669	0.543843	4889	343	1294.96
DB08472	(R)-Fluoxetine	experimental	C17H18F3NO	CNCC[C@@H](OC1=CC=C(C=C1)C(F)(F)F)C1=CC=CC=C1	snf	An N-methyl-3-phenyl-3-[4-(trifluoromethyl)phenoxy]propan-1-amine that has R configuration (the antidepressant drug fluoxetine is a racemate comprising equimolar amounts of (R)- and (S)-fluoxetine).	-4.887	0.168192	1510	1111	1295.23
DB02340	N-Acetyl-Serine	experimental	C5H9NO4	CC(=O)N[C@@H](CO)C(O)=O	F13A1		-2.907	0.633521	7301	230	1295.85
DB01431	Allylestrenol	experimental	C21H32O	[H][C@@]12CC[C@@](O)(CC=C)[C@@]1(C)CC[C@]1([H])[C@@]3([H])CCCC=C3CC[C@@]21[H]	PGR,ESR1	A synthetic steroid with progestational activity. It is widely marketed throughout Europe, including Russia and many other European countries, and is also available in Japan, Hong Kong, India, Bangladesh, Indonesia, and much of Southeast Asia, though notably not in the United States or Canada.	-4.951	0.164858	1401	1199	1296.07
DB08961	Azosemide	investigational	C12H11ClN6O2S2	NS(=O)(=O)C1=C(Cl)C=C(NCC2=CC=CS2)C(=C1)C1=NNN=N1		Azosemide is a loop diuretic used to treat hypertension, edema, and ascites.	-4.095	0.429198	3444	488	1296.41
DB07587	N-(1-CYANOCYCLOPROPYL)-3-({[(2S)-5-OXOPYRROLIDIN-2-YL]METHYL}SULFONYL)-N~2~-[(1S)-2,2,2-TRIFLUORO-1-(4-FLUOROPHENYL)ETHYL]-L-ALANINAMIDE	experimental	C20H22F4N4O4S	[H][C@@](CS(=O)(=O)C[C@]1([H])CCC(=O)N1)(N[C@@]([H])(C1=CC=C(F)C=C1)C(F)(F)F)C(=O)NC1(CC1)C#N	CTSS		-7.138	0.00190606	277	6073	1297
DB08283	(2R,3R,4R,5S)-2-(HYDROXYMETHYL)-1-NONYLPIPERIDINE-3,4,5-TRIOL	experimental	C15H31NO4	[H][C@]1(O)CN(CCCCCCCCC)[C@]([H])(CO)[C@@]([H])(O)[C@]1([H])O	GBA		-3.41	0.589233	5867	287	1297.62
DB08875	Cabozantinib	approved; investigational	C28H24FN3O5	COC1=CC2=C(C=C1OC)C(OC1=CC=C(NC(=O)C3(CC3)C(=O)NC3=CC=C(F)C=C3)C=C1)=CC=N2		Cabozantinib was approved in 2012 and is a non-specific tyrosine kinase inhibitor. It is marketed as Cometriq, which is indicated for the treatment of metastatic medullary thyroid cancer. It's label includes a black box warning of gastrointestinal perforations, fistulas, and hemorrhage. The FDA approved cabozantinib as Cabometyx for patients with advanced renal cell carcinoma in April 2016.	-6.715	0.00253726	346	4867	1297.68
DB03508	1-Ethoxy-2-(2-Methoxyethoxy)Ethane	experimental	C7H16O3	CCOCCOCCOC			-2.229	0.654301	8194	206	1299.22
DB11712	Tezacaftor	approved; investigational	C26H27F3N2O6	CC(C)(CO)C1=CC2=CC(NC(=O)C3(CC3)C3=CC=C4OC(F)(F)OC4=C3)=C(F)C=C2N1C[C@@H](O)CO		"Tezacaftor is a drug of the cystic fibrosis transmembrane conductance regulator (CFTR) potentiator class.[L1595] It was developed by Vertex Pharmaceuticals and FDA approved in combination with [Ivacaftor] to manage cystic fibrosis.[L6814] This drug was approved by the FDA on February 12, 2018.[L4894]	-7.67	0.000547664	201	8405	1299.77
DB00673	Aprepitant	approved; investigational	C23H21F7N4O3	C[C@@H](O[C@H]1OCCN(CC2=NNC(=O)N2)[C@H]1C1=CC=C(F)C=C1)C1=CC(=CC(=C1)C(F)(F)F)C(F)(F)F	TACR1	Aprepitant, an antiemetic, is a substance P/neurokinin 1 (NK1) receptor antagonist which, in combination with other antiemetic agents, is indicated for the prevention of acute and delayed nausea and vomiting associated with initial and repeat courses of highly emetogenic cancer chemotherapy. Aprepitant is a selective high-affinity antagonist of human substance P/neurokinin 1 (NK1) receptors. Apre…	-6.137	0.058322	508	3346	1303.75
DB08367	(R)-2-(FORMYLOXY)-3-(PHOSPHONOOXY)PROPYL-PENTANOATE	experimental	C9H17O8P	[H][C@@](COC(=O)CCCC)(COP(O)(O)=O)OC=O	glpG		-3.003	0.626931	7062	241	1304.58
DB04552	Niflumic-acid	experimental	C13H9F3N2O2	OC(=O)C1=C(NC2=CC=CC(=C2)C(F)(F)F)N=CC=C1	PLA2G1B,PTGS2,CLCNKA,PTGS1,PLA2G4A,UGT1A9	Niflumic acid is an analgesic and anti-inflammatory agent used in the treatment of rheumatoid arthritis.	-4.473	0.320259	2384	714	1304.67
DB03790	S-Dioxymethionine	experimental	C5H11NO4S	CS(=O)(=O)CC[C@H](N)C(O)=O	katA		-2.688	0.644604	7744	220	1305.25
DB08507	N-[[2-METHYL-4-HYDROXYCARBAMOYL]BUT-4-YL-N]-BENZYL-P-[PHENYL]-P-[METHYL]PHOSPHINAMID	experimental	C20H27N2O3P	[H][C@](CC(C)C)(N(CC1=CC=CC=C1)[P@](C)(=O)C1=CC=CC=C1)C(=O)NO	MMP3		-5.001	0.161484	1334	1279	1306.21
DB01785	Dimethylallyl-Diphosphate	experimental	C5H12O7P2	CC(C)=CCO[P@](O)(=O)OP(O)(O)=O	FDPS,IDI1,ispH		-2.733	0.642376	7663	223	1307.23
DB09015	Canrenoic-acid	approved; withdrawn	C22H30O4	[H][C@@]12CC[C@@](O)(CCC(O)=O)[C@@]1(C)CC[C@@]1([H])[C@@]2([H])C=CC2=CC(=O)CC[C@]12C		Canrenoic acid (as the salt potassium canrenoate) is an aldosterone antagonist. Like spironolactone, it is a prodrug, which is metabolized to canrenone in the body.	-6.103	0.0607246	523	3270	1307.75
DB12971	Pactimibe	investigational	C25H40N2O3	CCCCCCCCN1CCC2=C1C(NC(=O)C(C)(C)C)=C(C)C(CC(O)=O)=C2C		Pactimibe has been used in trials studying the treatment of Atherosclerosis and Coronary Heart Disease.	-5.517	0.10699	798	2148	1309.24
DB00345	Aminohippuric-acid	approved; investigational	C9H10N2O3	NC1=CC=C(C=C1)C(=O)NCC(O)=O		The glycine amide of 4-aminobenzoic acid. Its sodium salt is used as a diagnostic aid to measure effective renal plasma flow (ERPF) and excretory capacity. [PubChem]	-3.739	0.514391	4635	370	1309.56
DB00490	Buspirone	approved; investigational	C21H31N5O2	O=C1CC2(CCCC2)CC(=O)N1CCCCN1CCN(CC1)C1=NC=CC=N1	HTR1A,DRD2	An anxiolytic agent and a serotonin receptor agonist belonging to the azaspirodecanedione class of compounds. Its structure is unrelated to those of the benzodiazepines, but it has an efficacy comparable to diazepam.	-5.775	0.0885698	656	2620	1311
DB03270	2,6-Difluorobenzenesulfonamide	experimental	C6H5F2NO2S	NS(=O)(=O)C1=C(F)C=CC=C1F	CA2		-3.335	0.591399	6101	283	1314
DB02685	3-Methylphenylalanine	experimental	C10H13NO2	CC1=CC=CC(C[C@H](N)C(O)=O)=C1	CTSB		-3.75	0.51187	4601	376	1315.29
DB00243	Ranolazine	approved; investigational	C24H33N3O4	COC1=CC=CC=C1OCC(O)CN1CCN(CC(=O)NC2=C(C)C=CC=C2C)CC1	SCN5A,SCN9A	Ranolazine is an acetanilide and piperazine derivative that inhibits the late sodium current.[A174946] It is presented as a racemic form in a ration 1:1 with no inter-conversion.[L5473] The ranolazine product as found today was developed by Lupin Ltd and approved by the FDA in 2013.[L5437] However, the original ranolazine product was developed by CV Therapeutics Inc, FDA approved in 2006[L5440] a…	-5.131	0.145538	1145	1519	1318.81
DB07450	(R)-minalrestat	experimental	C19H11BrF2N2O4	[H]N1C(=O)C[C@@]2(C1=O)C(=O)N(CC1=C(F)C=C(Br)C=C1)C(=O)C1=C2C=C(F)C=C1	AKR1B1		-6.34	0.0302963	439	3962	1318.83
DB01513	17Alpha-methyl-3beta,17beta-dihydroxy-5alpha-androstane	experimental; illicit	C20H34O2	C[C@]1(O)CC[C@H]2[C@@H]3CC[C@H]4C[C@@H](O)CC[C@]4(C)[C@H]3CC[C@]12C			-4.957	0.162747	1395	1247	1318.93
DB00161	Valine	approved; nutraceutical	C5H11NO2	CC(C)[C@H](N)C(O)=O	PCCB,BCAT1,VARS	A branched-chain essential amino acid that has stimulant activity. It promotes muscle growth and tissue repair. It is a precursor in the penicillin biosynthetic pathway. [PubChem]	-2.791	0.632676	7532	231	1319.05
DB08632	1,3,5-BENZENETRICARBOXYLIC-ACID	experimental	C9H6O6	OC(=O)C1=CC(=CC(=C1)C(O)=O)C(O)=O	HBA1,HBB		-3.632	0.542045	5032	346	1319.5
DB02266	Flufenamic-acid	approved	C14H10F3NO2	OC(=O)C1=CC=CC=C1NC1=CC(=CC=C1)C(F)(F)F	PTGS2,PTGS1,AKR1C3,AR	An anthranilic acid derivative with analgesic, anti-inflammatory, and antipyretic properties. It is used in musculoskeletal and joint disorders and administered by mouth and topically. (From Martindale, The Extra Pharmacopoeia, 30th ed, p16)	-4.519	0.289784	2276	766	1320.38
DB01762	Acetoacetic-Acid	experimental	C4H6O3	CC(=O)CC(O)=O	FAH		-2.721	0.638632	7681	228	1323.35
DB08915	Aleglitazar	investigational	C24H23NO5S	CO[C@@H](CC1=CC=C(OCCC2=C(C)OC(=N2)C2=CC=CC=C2)C2=C1SC=C2)C(O)=O		Aleglitazar is an investigational drug from the company Hoffmann???Â?ÂLa Roche and is currently in a phase III clinical trial called ALECARDIO. It is being investigated for use in patients with type II diabetes to reduce their risks of cardiovascular mortality and morbidity. Aleglitazar is an agonist at the peroxisome proliferator-activated receptor (PPAR) for both the PPAR?Â?Â¡Ã and PPAR?Â?…	-5.845	0.0813888	623	2816	1324.53
DB12007	Isoflavone	experimental	C15H10O2	O=C1C(=COC2=CC=CC=C12)C1=CC=CC=C1		Isoflavone is a soy phytoestrogen and a biologically active component of several agriculturally important legumes such as soy, peanut, green peas, chick peas and alfalfa [A33103]. Soybean is an exceptionally rich source of dietary isoflavones, where the average isoflavone content is 1-2 mg/gram [A33103]. The main soy isoflavones are mostly present in glycosylated forms and include [DB01645], [DB1…	-3.929	0.466052	4027	436	1325.06
DB14659	Melengestrol-acetate	experimental	C25H32O4	[H][C@@]12CC(=C)[C@](OC(C)=O)(C(C)=O)[C@@]1(C)CC[C@@]1([H])[C@@]2([H])C=C(C)C2=CC(=O)CC[C@]12C		A 6-methyl progesterone acetate with reported glucocorticoid activity and effect on estrus.	-7.226	0.00164063	268	6552	1325.12
DB03541	10-Propargyl-5,8-Dideazafolic-Acid	experimental	C24H23N5O6	[H][C@@](CCC(O)=O)(NC(=O)C1=CC=C(C=C1)N(CC#C)CC1=CC=C2NC(N)=NC(=O)C2=C1)C(O)=O	THYA,thyA,thyA,NQO2,TYMS,DHRS4L1		-6.544	0.00586137	389	4515	1325.27
DB06693	Mevastatin	experimental	C23H34O5	[H][C@]12[C@H](CCC=C1C=C[C@H](C)[C@@H]2CC[C@@H]1C[C@@H](O)CC(=O)O1)OC(=O)[C@@H](C)CC	HMGCR	Mevastatin or compactin is a cholesterol-lowering agent isolated from <i>Penicillium citinium</i>. It was the first discovered agent belonging to the class of cholesterol-lowering medications known as statins. During a search for antibiotic compounds produced by fungi in 1971, Akira Endo at Sankyo Co. (Japan) discovered a class of compounds that appeared to lower plasma cholesterol levels. Two ye…	-5.821	0.0828225	636	2767	1326.58
DB08120	6,8-DIMERCAPTO-OCTANOIC-ACID-AMIDE	experimental	C8H17NOS2	[H][C@](S)(CCS)CCCCC(N)=O	Not-Available		-2.79	0.631245	7534	234	1327.76
DB07292	4-(2-amino-1,3-thiazol-4-yl)phenol	experimental	C9H8N2OS	NC1=NC(=CS1)C1=CC=C(O)C=C1	LTA4H		-3.298	0.590311	6213	284	1328.34
DB01132	Pioglitazone	approved; investigational	C19H20N2O3S	CCC1=CN=C(CCOC2=CC=C(CC3SC(=O)NC3=O)C=C2)C=C1	PPARG	Pioglitazone is a medication belonging to the thiazolidinedione class of drugs that are used as adjuncts to diet, exercise, and other diabetes medications to manage type 2 diabetes mellitus. The thiazolidinedione class of medications exerts its pharmacological effect primarily by promoting insulin sensitivity and the improved uptake of blood glucose. Following entry into fat cell nuclei, pioglita…	-4.818	0.168817	1624	1087	1328.64
DB08416	(9BETA,13ALPHA,14BETA,17ALPHA)-2-METHOXYESTRA-1,3,5(10)-TRIENE-3,17-DIYL-DISULFAMATE	experimental	C19H28N2O7S2	[H][C@@]1(CC[C@@]2([H])[C@]3([H])CCC4=C(C=C(OC)C(OS(N)(=O)=O)=C4)[C@@]3([H])CC[C@]12C)OS(N)(=O)=O	CA2		-7.298	0.00145331	255	6926	1328.96
DB06207	Silodosin	approved	C25H32F3N3O4	C[C@H](CC1=CC2=C(N(CCCO)CC2)C(=C1)C(N)=O)NCCOC1=CC=CC=C1OCC(F)(F)F		Silodosin is an ?Â?Â¡Ã1-adrenoceptor antagonist that is selective for the prostate. Silodosin is for symptomatic treatment of benign prostatic hyperplasia. FDA approved Oct 9, 2008.	-5.232	0.133243	1027	1721	1329.46
DB03066	D-Lactic-acid	experimental	C3H6O3	[H][C@](C)(O)C(O)=O	Not-Available	A normal intermediate in the fermentation (oxidation, metabolism) of sugar. The concentrated form is used internally to prevent gastrointestinal fermentation. (From Stedman, 26th ed)	-2.768	0.631328	7590	233	1329.84
DB14914	Flortaucipir-F-18	investigational	C16H10FN3	[18F]C1=CC=C(C=N1)C1=CC=C2C(NC3=C2C=NC=C3)=C1		Flortaucipir F-18 is under investigation in clinical trial NCT02278367 (Clinical Evaluation of 18F-AV-1451).	-4.212	0.375468	3088	573	1330.2
DB08083	2-(1,3-thiazol-4-yl)-1H-benzimidazole-5-sulfonamide	experimental	C10H8N4O2S2	NS(=O)(=O)C1=CC=C2NC(=NC2=C1)C1=CSC=N1	CA2		-3.788	0.490479	4460	397	1330.65
DB01138	Sulfinpyrazone	approved	C23H20N2O3S	O=C1C(CCS(=O)C2=CC=CC=C2)C(=O)N(N1C1=CC=CC=C1)C1=CC=CC=C1	ABCC2,ABCC1	A uricosuric drug that is used to reduce the serum urate levels in gout therapy. It lacks anti-inflammatory, analgesic, and diuretic properties.	-6.806	0.00224848	330	5366	1330.71
DB08655	9-ACETYL-2,3,4,9-TETRAHYDRO-1H-CARBAZOL-1-ONE	experimental	C14H13NO2	CC(=O)N1C2=CC=CC=C2C2=C1C(=O)CCC2	CREBBP		-4.203	0.379132	3122	568	1331.65
DB02159	(R)-Propylene-glycol	experimental	C3H8O2	C[C@@H](O)CO	icd	A clear, colorless, viscous organic solvent and diluent used in pharmaceutical preparations.	-2.516	0.643378	7988	222	1331.67
DB08237	2'-deoxy-N-(naphthalen-1-ylmethyl)guanosine-5'-(dihydrogen-phosphate)	experimental	C21H22N5O7P	[H][C@]1(O)C[C@@]([H])(O[C@]1([H])COP(O)(O)=O)N1C=NC2=C1N=C(NCC1=CC=CC3=C1C=CC=C3)NC2=O	POLK		-7.513	0.000823704	220	8072	1332.61
DB04714	ISOPENTENYL-PYROPHOSPHATE	experimental	C5H12O7P2	CC(=C)CCO[P@](O)(=O)OP(O)(O)=O	uppS,FDPS,GGPS1,ispF,uppS,ispH		-2.775	0.631021	7573	235	1334.04
DB00675	Tamoxifen	approved	C26H29NO	CC\C(=C(/C1=CC=CC=C1)C1=CC=C(OCCN(C)C)C=C1)C1=CC=CC=C1	ESR1,ESR2	One of the selective estrogen receptor modulators (SERM) with tissue-specific activities for the treatment and prevention of estrogen receptor positive breast cancer. Tamoxifen acts as an anti-estrogen (inhibiting agent) in the mammary tissue, but as an estrogen (stimulating agent) in cholesterol metabolism, bone density, and cell proliferation in the endometrium.	-6.079	0.0573523	530	3360	1334.47
DB15033	Flortaucipir	investigational	C16H10FN3	FC1=CC=C(C=N1)C1=CC=C2C(NC3=C2C=NC=C3)=C1		Flortaucipir is under investigation in clinical trial NCT03507257 (Longitudinal Early-onset Alzheimer's Disease Study Protocol).	-4.242	0.369951	3005	593	1334.9
DB01866	RU79256	experimental	C8H8O5S	[H][C@](C(O)=O)(C1=CC=CC=C1)S(O)(=O)=O	SRC		-3.168	0.61002	6612	270	1336.13
DB08706	(2S)-({(5Z)-5-[(5-Ethyl-2-furyl)methylene]-4-oxo-4,5-dihydro-1,3-thiazol-2-yl}amino)(4-fluorophenyl)acetic-acid	experimental	C18H15FN2O4S	CCC1=CC=C(O1)\C=C1/SC(N[C@H](C(O)=O)C2=CC=C(F)C=C2)=NC1=O	Not-Available		-5.404	0.113868	877	2037	1336.58
DB02580	Pentaglyme	experimental	C12H26O6	COCCOCCOCCOCCOCCOC	RUMGNA_03254,VP2116,PFN2,bpuJIR,nir,SAV4671,GSU1007,AFE_1514,gpmA,purA,SYNAS_17590		-2.107	0.646089	8233	217	1336.62
DB07458	3-(1H-indol-3-yl)-4-{1-[2-(1-methylpyrrolidin-2-yl)ethyl]-1H-indol-3-yl}-1H-pyrrole-2,5-dione	experimental	C27H26N4O2	[H]N1C=C(C2=CC=CC=C12)C1=C(C(=O)N([H])C1=O)C1=CN(CC[C@@H]2CCCN2C)C2=CC=CC=C12	PRKACA		-6.84	0.00211369	321	5566	1336.67
DB06558	Tezosentan	investigational	C27H27N9O6S	COC1=CC=CC=C1OC1=C(NS(=O)(=O)C2=NC=C(C=C2)C(C)C)N=C(N=C1OCCO)C1=CC(=NC=C1)C1=NNN=N1		Tezosentan is an intravenous endothelin receptor A/B antagonist. Tezosentan was initially developed for vasodilation in patients with acute heart failure but studies have shown that it does not assist in the treatment of dyspnea or prevent cardiovascular events.	-6.964	0.00196918	302	5919	1336.99
DB02368	N-Acetyl-L-Citrulline	experimental	C8H15N3O4	CC(=O)N[C@@H](CCCNC(N)=O)C(O)=O	argF'		-3.615	0.538337	5097	351	1337.55
DB15203	JNJ-26489112	investigational	C9H11ClN2O4S	NS(=O)(=O)NC[C@H]1COC2=C(O1)C=CC(Cl)=C2		JNJ-26489112 is under investigation in clinical trial NCT00579384 (A Study of the Effects of JNJ-26489112 on the Photic Induced Paroxysmal Electroencephalogram (EEG) Response in Patients With Photosensitive Epilepsy).	-3.421	0.569636	5835	307	1338.41
DB03839	D-Tyrosine	experimental	C9H11NO3	N[C@H](CC1=CC=C(O)C=C1)C(O)=O		A non-essential amino acid. In animals it is synthesized from PHENYLALANINE. It is also the precursor of EPINEPHRINE; THYROID HORMONES; and melanin.	-3.475	0.562292	5627	320	1341.88
DB12705	Cenerimod	investigational	C25H31N3O5	CCC1=CC(=CC(C)=C1OC[C@@H](O)CO)C1=NOC(=N1)C1=CC(=NC(OC)=C1)C1CCCC1		Cenerimod has been used in trials studying the treatment of Systemic Lupus Erythematosus.	-4.922	0.163638	1460	1235	1342.8
DB13274	Micronomicin	approved	C20H41N5O7	CNC[C@@H]1CC[C@@H](N)[C@@H](O[C@@H]2[C@@H](N)C[C@@H](N)[C@H](O[C@H]3OC[C@](C)(O)[C@H](NC)[C@H]3O)[C@H]2O)O1		Micronomicin is an aminoglycoside antibiotic which is marketed in Japan, and sold under the brand names Sagamicin and Luxomicina.	-6.214	0.0389783	480	3758	1343.07
DB13551	Cinchophen	experimental	C16H11NO2	OC(=O)C1=CC(=NC2=CC=CC=C12)C1=CC=CC=C1			-3.935	0.459693	4000	451	1343.13
DB14643	Methylprednisolone-aceponate	approved; vet_approved	C27H36O7	[H][C@@]12CC[C@](OC(=O)CC)(C(=O)COC(C)=O)[C@@]1(C)C[C@H](O)[C@@]1([H])[C@@]2([H])C[C@H](C)C2=CC(=O)C=C[C@]12C			-7.129	0.00168352	279	6471	1343.66
DB04530	S,S-(2-Hydroxyethyl)Thiocysteine	experimental	C5H11NO3S2	N[C@@H](CSSCCO)C(O)=O	PRKACA,PIM1,ARG1,lacZ,icd,malE,hemB,SERPINB5,rmlC,PDE1B,SNX3,licT,CYTH2,thyA,PDE4B,TYMS		-2.793	0.627806	7527	240	1344.05
DB13703	Gepefrine	experimental	C9H13NO	[H][C@@](C)(N)CC1=CC(O)=CC=C1			-3.397	0.569739	5909	306	1344.68
DB08340	N,N'-DIPHENYLPYRAZOLO[1,5-A][1,3,5]TRIAZINE-2,4-DIAMINE	experimental	C17H14N6	N(C1=CC=CC=C1)C1=NC2=CC=NN2C(NC2=CC=CC=C2)=N1	CSNK2A1		-4.745	0.188931	1775	1019	1344.89
DB04144	Cis-[4,5-Bis-(4-Chlorophenyl)-2-(2-Isopropoxy-4-Methoxyphenyl)-4,5-Dihyd-Roimidazol-1-Yl]-Piperazin-1-Yl-Methanone	experimental	C30H32Cl2N4O3	[H][C@]1(N=C(N(C(=O)N2CCNCC2)[C@]1([H])C1=CC=C(Cl)C=C1)C1=C(OC(C)C)C=C(OC)C=C1)C1=CC=C(Cl)C=C1	MDM2		-7.05	0.00179812	289	6261	1345.15
DB03753	Flurbiprofen-Methyl-Ester	experimental	C16H15FO2	COC(=O)[C@@H](C)C1=CC=C(C(F)=C1)C1=CC=CC=C1	PTGS1		-4.358	0.339156	2707	669	1345.73
DB08454	N-(5-METHYL-1H-PYRAZOL-3-YL)-2-PHENYLQUINAZOLIN-4-AMINE	experimental	C18H15N5	CC1=CC(NC2=C3C=CC=CC3=NC(=N2)C2=CC=CC=C2)=NN1	CAMK1D		-4.696	0.20553	1874	967	1346.16
DB13561	Clobenzorex	experimental	C16H18ClN	C[C@@H](CC1=CC=CC=C1)NCC1=CC=CC=C1Cl			-4.054	0.420637	3585	507	1348.18
DB07643	5-{[1-(2,3-dichlorobenzyl)piperidin-4-yl]methoxy}quinazoline-2,4-diamine	experimental	C21H23Cl2N5O	NC1=NC2=C(C(N)=N1)C(OCC1CCN(CC3=C(Cl)C(Cl)=CC=C3)CC1)=CC=C2	DCPS		-7.018	0.00180225	292	6246	1350.49
DB02413	Hydroxyethylcysteine	experimental	C5H11NO3S	N[C@@H](CSCCO)C(O)=O	gag-pro-pol		-2.728	0.627941	7669	238	1351.01
DB07974	1-{2-[(4-CHLOROPHENYL)AMINO]-2-OXOETHYL}-N-(1-ISOPROPYLPIPERIDIN-4-YL)-1H-INDOLE-2-CARBOXAMIDE	experimental	C25H29ClN4O2	CC(C)N1CCC(CC1)NC(=O)C1=CC2=C(C=CC=C2)N1CC(=O)NC1=CC=C(Cl)C=C1	F10		-7.311	0.00123787	251	7288	1352.51
DB07497	5-(HEXAHYDRO-2-OXO-1H-THIENO[3,4-D]IMIDAZOL-6-YL)PENTANAL	experimental	C10H16N2O2S	[H][C@@]1(CCCCC=O)SC[C@]2([H])NC(=O)N[C@]12[H]	yngHB,PC,pycA		-3.107	0.606689	6765	271	1354
DB08100	2,6-dimethyl-4-[(E)-2-phenylethenyl]phenol	experimental	C16H16O	CC1=CC(\C=C\C2=CC=CC=C2)=CC(C)=C1O			-3.922	0.45908	4050	453	1354.49
DB06882	1-[1-(3-aminophenyl)-3-tert-butyl-1H-pyrazol-5-yl]-3-naphthalen-1-ylurea	experimental	C24H25N5O	CC(C)(C)C1=NN(C(NC(=O)NC2=C3C=CC=CC3=CC=C2)=C1)C1=CC=CC(N)=C1	SRC,MAPK14		-6.057	0.054366	536	3424	1354.72
DB03207	2-(Biphenyl-4-Sulfonyl)-1,2,3,4-Tetrahydro-Isoquinoline-3-Carboxylic-Acid	experimental	C22H19NO4S	[H][C@@]1(CC2=C(CN1S(=O)(=O)C1=CC=C(C=C1)C1=CC=CC=C1)C=CC=C2)C(O)=O	MMP8		-6.132	0.0469348	511	3595	1355.38
DB08530	7-BENZYL-1,3-DIMETHYL-8-PIPERAZIN-1-YL-3,7-DIHYDRO-PURINE-2,6-DIONE	experimental	C18H23N6O2+	CN1C2=C(N(CC3=CC=CC=C3)C(=N2)N2CC[NH2+]CC2)C(=O)N(C)C1=O	DPP4		-4.981	0.156502	1361	1350	1355.49
DB00167	Isoleucine	investigational; nutraceutical	C6H13NO2	CC[C@H](C)[C@H](N)C(O)=O	IARS,IARS2,ACADSB,BCAT1,BCAT2,IARS	An essential branched-chain aliphatic amino acid found in many proteins. It is an isomer of leucine. It is important in hemoglobin synthesis and regulation of blood sugar and energy levels.	-3.176	0.596864	6589	279	1355.85
DB00147	Pyridoxal	experimental; nutraceutical	C8H9NO3	CC1=NC=C(CO)C(C=O)=C1O	PDXK	The 4-carboxyaldehyde form of vitamin B 6 which is converted to pyridoxal phosphate which is a coenzyme for synthesis of amino acids, neurotransmitters (serotonin, norepinephrine), sphingolipids, aminolevulinic acid. [PubChem]	-3	0.614572	7076	260	1356.38
DB02166	Propidium	experimental	C27H34N4+2	CC[N+](C)(CC)CCC[N+]1=C(C2=CC=CC=C2)C2=C(C=CC(N)=C2)C2=C1C=C(N)C=C2	ACHE	Quaternary ammonium analog of ethidium; an intercalating dye with a specific affinity to certain forms of DNA and, used as diiodide, to separate them in density gradients; also forms fluorescent complexes with cholinesterase which it inhibits. [PubChem]	-7.489	0.000650821	222	8294	1356.93
DB12095	Telotristat-ethyl	approved; investigational	C27H26ClF3N6O3	CCOC(=O)[C@@H](N)CC1=CC=C(C=C1)C1=NC(N)=NC(O[C@H](C2=CC=C(Cl)C=C2N2C=CC(C)=N2)C(F)(F)F)=C1		Telotristat only approved oral therapy for carcinoid syndrome diarrhea. Telotristat was approved by the FDA in March, 2017 as Xermelo.	-6.708	0.00227339	350	5285	1360.06
DB14175	alpha-Amyl-cinnamaldehyde	approved; experimental	C14H18O	CCCCC\C(C=O)=C\C1=CC=CC=C1		alpha-Amyl cinnamaldehyde has a jasmine-like odor and is a widely used synthetic fragrance & suspected allergen. It is used in allergenic testing.	-3.057	0.611157	6917	268	1361.53
DB15137	VK-2809	investigational	C28H32ClO5P	CC(C)C1=CC(CC2=C(C)C=C(OC[P@@]3(=O)OCC[C@H](O3)C3=CC=CC(Cl)=C3)C=C2C)=CC=C1O		VK-2809 is under investigation in clinical trial NCT02927184 (Safety and Tolerability of VK2809 in Patients With Primary Hypercholesterolemia and Non-Alcoholic Fatty Liver Disease).	-7.322	0.00115511	248	7482	1362.18
DB08598	4-CHLORO-8-METHYL-7-(3-METHYL-BUT-2-ENYL)-6,7,8,9-TETRAHYDRO-2H-2,7,9A-TRIAZA-BENZO[CD]AZULENE-1-THIONE	experimental	C16H20ClN3S	[H][C@]1(C)CN2C(=S)NC3=C2C(CN1CC=C(C)C)=CC(Cl)=C3	gag-pol,gag-pol		-5.134	0.141445	1139	1631	1362.98
DB04419	D-norleucine	experimental	C6H13NO2	CCCC[C@@H](N)C(O)=O	PTH,HNF1A,PAH	An unnatural amino acid that is used experimentally to study protein structure and function. It is structurally similar to METHIONINE, however it does not contain SULFUR.	-2.958	0.61559	7174	259	1363.11
DB01559	Clotiazepam	approved; illicit	C16H15ClN2OS	CCC1=CC2=C(S1)N(C)C(=O)CN=C2C1=CC=CC=C1Cl	GABRB3,GABRD,GABRE,GABRP,GABRR1,GABRR2,GABRR3,GABRA1,GABRA2,GABRA3,GABRA5,GABRG1,GABRG2,GABRG3,GABRB1,GABRB2	Clotiazepam is a benzodiazepine derivative, not approved for sale in the U.S. or Canada, but has been approved in the U.K. It is a schedule IV drug in Canada.	-4.962	0.157845	1390	1339	1364.26
DB15086	Ocrylate	investigational	C12H19NO2	CCCCCCCCOC(=O)C(=C)C#N		Ocrylate is under investigation in clinical trial NCT01918059 (Cosmetic Outcome Study of Lid Laceration Repair With Suture Versus Tissue Adhesive).	-2.93	0.615912	7245	257	1364.54
DB06603	Panobinostat	approved; investigational	C21H23N3O2	[H]\C(=C(\[H])C1=CC=C(CNCCC2=C(C)NC3=CC=CC=C23)C=C1)C(O)=NO		Panobinostat is an oral deacetylace (DAC) inhibitor approved on February 23, 2015 by the FDA for the treatment of multiple myeloma. The approval was accelerated based on progression-free survival, therefore confirmatory trials by the sponsor to demonstrate clinical efficacy in multiple myeloma treatment are in progress of being conducted. Panobinostat is marketed by Novartis under the brand name …	-4.635	0.22351	2030	918	1365.12
DB12823	Tecarfarin	investigational	C21H14F6O5	CC(OC(=O)C1=CC=C(CC2=C(O)C3=CC=CC=C3OC2=O)C=C1)(C(F)(F)F)C(F)(F)F		Tecarfarin has been used in trials studying the prevention of Thrombosis and Thromboembolism.	-5.138	0.13869	1134	1645	1365.81
DB03744	Cp403700,-(S)-1-{2-[(5-Chloro-1h-Indole-2-Carbonyl)-Amino]-3-Phenyl-Propionyl}-Azetidine-3-Carboxylate	experimental	C22H20ClN3O4	[H][C@@](CC1=CC=CC=C1)(NC(=O)C1=CC2=C(N1)C=CC(Cl)=C2)C(=O)N1CC(C1)C(O)=O	PYGL		-6.753	0.00216399	340	5510	1368.72
DB12731	Daporinad	investigational	C24H29N3O2	O=C(NCCCCC1CCN(CC1)C(=O)C1=CC=CC=C1)\C=C\C1=CC=CN=C1		Daporinad has been used in trials studying the treatment of Melanoma, Cutaneous T-cell Lymphoma, and B-cell Chronic Lymphocytic Leukemia.	-4.966	0.156502	1382	1356	1368.94
DB07471	5-[5,6-BIS(METHYLOXY)-1H-BENZIMIDAZOL-1-YL]-3-{[1-(2-CHLOROPHENYL)ETHYL]OXY}-2-THIOPHENECARBOXAMIDE	experimental	C22H20ClN3O4S	[H][C@](C)(OC1=C(SC(=C1)N1C=NC2=CC(OC)=C(OC)C=C12)C(N)=O)C1=CC=CC=C1Cl	CCNA2,CDK2		-6.8	0.00208256	333	5628	1368.99
DB13242	Bucladesine	experimental	C18H24N5O8P	CCCC(=O)NC1=NC=NC2=C1N=CN2[C@@H]1O[C@@H]2COP(O)(=O)O[C@H]2[C@H]1OC(=O)CCC			-5.848	0.0715696	620	3024	1369.26
DB06429	Talnetant	investigational	C25H22N2O2	CCC(NC(=O)C1=C(O)C(=NC2=CC=CC=C12)C1=CC=CC=C1)C1=CC=CC=C1		Talnetant (SB-223,412) is a neurokinin 3 receptor antagonist developed by GlaxoSmithKline, which is being researched for several different functions, primarily for irritable bowel syndrome and as a potential antipsychotic drug for the treatment of schizophrenia.	-5.433	0.105919	863	2175	1370.05
DB00912	Repaglinide	approved; investigational	C27H36N2O4	CCOC1=C(C=CC(CC(=O)N[C@@H](CC(C)C)C2=CC=CC=C2N2CCCCC2)=C1)C(O)=O	ABCC8,PPARG	Repaglinide is an oral antihyperglycemic agent used for the treatment of non-insulin-dependent diabetes mellitus (NIDDM). It belongs to the meglitinide class of short-acting insulin secretagogues, which act by binding to ?Â?? cells of the pancreas to stimulate insulin release. Repaglinide induces an early insulin response to meals decreasing postprandial blood glucose levels. It should only be t…	-6.395	0.0123188	429	4391	1372.49
DB14583	Segesterone-acetate	approved; experimental; investigational	C23H30O4	[H][C@@]12CC(=C)[C@](OC(C)=O)(C(C)=O)[C@@]1(C)CC[C@]1([H])[C@@]3([H])CCC(=O)C=C3CC[C@@]21[H]		"Segesterone acetate is a steroidal progestin or synthetic progesterone and a 19-norprogesterone derivative with no CH3 group radical in position 6 [A37048]. In animal studies, segesterone acetate was shown to be one of the most potent progestins [A37090]. It mediates progestational activity 100 times higher than that of [progesterone] [A37092]. It is commonly sold under the brand names Nestorone…	-7.003	0.00173791	296	6365	1372.6
DB02969	4-Methyl-5-Hydroxyethylthiazole	experimental	C6H9NOS	CC1=C(CCO)SC=N1	thiM		-2.599	0.627842	7888	239	1373.04
DB07999	{4-[(CARBOXYMETHOXY)CARBONYL]-3,3-DIOXIDO-1-OXONAPHTHO[1,2-D]ISOTHIAZOL-2(1H)-YL}ACETIC-ACID	experimental	C16H11NO9S	OC(=O)COC(=O)C1=C2C(C(=O)N(CC(O)=O)S2(=O)=O)=C2C=CC=CC2=C1	AKR1B1		-7.296	0.00119154	256	7377	1374.23
DB06897	3-[3-chloro-5-(5-{[(1S)-1-phenylethyl]amino}isoxazolo[5,4-c]pyridin-3-yl)phenyl]propan-1-ol	experimental	C23H22ClN3O2	[H][C@@](C)(NC1=CC2=C(ON=C2C2=CC(Cl)=CC(CCCO)=C2)C=N1)C1=CC=CC=C1	PLK1		-6.05	0.052252	541	3492	1374.47
DB08588	2-({2-[(3R)-3-AMINOPIPERIDIN-1-YL]-4-OXOQUINAZOLIN-3(4H)-YL}METHYL)BENZONITRILE	experimental	C21H21N5O	[H][C@@]1(N)CCCN(C1)C1=NC2=C(C=CC=C2)C(=O)N1CC1=C(C=CC=C1)C#N	DPP4		-5.098	0.143573	1184	1596	1374.65
DB08497	(1S)-2-oxo-1-phenyl-2-[(1,3,4-trioxo-1,2,3,4-tetrahydroisoquinolin-5-yl)amino]ethyl-acetate	experimental	C19H14N2O6	[H][C@@](OC(C)=O)(C(=O)NC1=CC=CC2=C1C(=O)C(=O)NC2=O)C1=CC=CC=C1	CASP3		-4.872	0.163638	1538	1232	1376.52
DB02047	2-(1,1'-Biphenyl-4-Yl)Propanoic-Acid	experimental	C15H14O2	[H][C@@](C)(C(O)=O)C1=CC=C(C=C1)C1=CC=CC=C1	PTGS1		-4.001	0.422338	3775	502	1376.61
DB07263	[{2-bromo-4-[(2R)-3-oxo-2,3-diphenylpropyl]phenyl}(difluoro)methyl]phosphonic-acid	experimental	C22H18BrF2O4P	[H][C@](CC1=CC(Br)=C(C=C1)C(F)(F)P(O)(O)=O)(C(=O)C1=CC=CC=C1)C1=CC=CC=C1	PTPN1		-6.542	0.00254065	391	4848	1376.8
DB08981	Fenbufen	approved	C16H14O3	OC(=O)CCC(=O)C1=CC=C(C=C1)C1=CC=CC=C1		Fenbufen is a non-steroidal anti-inflammatory drug used primarily to treat inflammation in osteoarthritis, ankylosing spondylitis, and tendinitis. It can also be used to relieve backaches, sprains, and fractures. Fenbufen is available as a capsule or tablet sold with the brand names Cepal, Cinopal, Cybufen, Lederfen, and Reugast. Fenbufen acts by preventing cyclooxygenase from producing prostagla…	-4.227	0.355862	3048	623	1378.01
DB06735	Enclomiphene	investigational	C26H28ClNO	CCN(CC)CCOC1=CC=C(C=C1)C(=C(\Cl)C1=CC=CC=C1)\C1=CC=CC=C1			-5.785	0.0784978	651	2927	1380.39
DB06898	4-(2-amino-1-methyl-1H-imidazo[4,5-b]pyridin-6-yl)phenol	experimental	C13H12N4O	CN1C(N)=NC2=C1C=C(C=N2)C1=CC=C(O)C=C1	ESR1,NCOA2		-3.738	0.484604	4638	411	1380.66
DB14808	Lumicitabine	investigational	C18H25ClFN3O6	CC(C)C(=O)OC[C@@]1(CCl)O[C@H]([C@H](F)[C@@H]1OC(=O)C(C)C)N1C=CC(N)=NC1=O		Lumicitabine is under investigation in clinical trial NCT03010059 (A Study to Assess the Relative Bioavailability of JNJ64041575 Administered as 2 Different New Concept Formulations (Oral Suspension and Tablet) Compared to Their Respective Current Formulations, and to Assess the Effect of Food on the Pharmacokinetics of the 2 New Concept Formulations).	-7.13	0.00149242	278	6873	1382.28
DB00340	Metixene	approved	C20H23NS	CN1CCCC(CC2C3=CC=CC=C3SC3=CC=CC=C23)C1	CHRM1,CHRM4,CHRM5,CHRM2,CHRM3	Metixene (or methixene) is a anticholinergic used as an antiparkinsonian agent.	-5.259	0.123948	1007	1899	1382.86
DB06713	Norelgestromin	approved; investigational	C21H29NO2	[H][C@@]12CC[C@@](O)(C#C)[C@@]1(CC)CC[C@]1([H])[C@@]3([H])CCC(C=C3CC[C@@]21[H])=NO	PGR,ESR1	Norelgestromin is a drug used in contraception. Norelgestromin is the active progestin responsible for the progestational activity that occurs in women after application of ORTHO EVRA patch.	-5.75	0.0806566	672	2849	1383.66
DB04534	5-Nitroindazole	experimental	C7H5N3O2	O=N(=O)C1=CC=C2NN=CC2=C1	NOS2,NOS3		-3.217	0.579104	6472	296	1384.09
DB02432	RU90395	experimental	C35H36FN3O9	COC(=O)C1=CC(C[C@H](NC(C)=O)C(=O)N[C@H]2CCCCN(CC3=CC=C(C=C3)C3=CC=CC=C3)C2=O)=CC=C1C(F)(C(O)=O)C(O)=O	SRC		-6.523	0.00254491	396	4839	1384.28
DB03095	Tetramethylammonium-Ion	experimental	C4H12N+	C[N+](C)(C)C	GALE		-1.432	0.637291	8371	229	1384.54
DB14929	Elsulfavirine	investigational	C24H17BrCl2FN3O5S	CCC(=O)NS(=O)(=O)C1=CC(Cl)=C(NC(=O)CC2=CC=C(Br)C(OC3=CC(=CC(Cl)=C3)C#N)=C2F)C=C1		Elsulfavirine is under investigation in clinical trial NCT03706898 (Study to Evaluate the Safety and PK of Elpida?Â?? in Healthy Subjects and Patients With Hepatic Impairment and to Assess the Impact of Food Intake and Drug-Drug Interactions With Other Antiviral Drugs).	-7.203	0.00136969	271	7096	1386.73
DB01796	Quinolinic-Acid	experimental	C7H5NO4	OC(=O)C1=CC=CN=C1C(O)=O	nadC,nadC	A metabolite of tryptophan with a possible role in neurodegenerative disorders. Elevated CSF levels of quinolinic acid are correlated with the severity of neuropsychological deficits in patients who have AIDS. [PubChem]	-2.899	0.612549	7324	264	1390.52
DB12929	JNJ-39220675	investigational	C21H24FN3O2	FC1=CC=C(OC2=CC=C(C=N2)C(=O)N2CCCN(CC2)C2CCC2)C=C1		JNJ-39220675 has been used in trials studying the treatment of Allergic Rhinitis.	-5.308	0.115545	961	2013	1390.86
DB08590	1-(3-HYDROXYPROPYL)-2-[(3-NITROBENZOYL)AMINO]-1H-BENZIMIDAZOL-5-YL-PIVALATE	experimental	C22H24N4O6	CC(C)(C)C(=O)OC1=CC=C2N(CCCO)C(NC(=O)C3=CC(=CC=C3)[N+]([O-])=O)=NC2=C1	IRAK4		-5.085	0.143324	1204	1607	1390.98
DB12463	Semagacestat	investigational	C19H27N3O4	CC(C)[C@H](O)C(=O)N[C@@H](C)C(=O)N[C@H]1C2=CC=CC=C2CCN(C)C1=O		Semagacestat has been used in trials studying the treatment of Alzheimer Disease.	-7.386	0.000772749	237	8171	1391.59
DB15345	GSK-945237	investigational	C24H26FN5O3	FC1=C2[C@H](CN3CCC(CC3)NCC3=NN=C4OCCOC4=C3)CN3C2=C(C=C1)C=CC3=O		GSK-945237 is under investigation in clinical trial NCT01039610 (A Single Center Four Part Study in Healthy Adult Subjects to Evaluate: the Safety, Tolerability and Pharmacokinetics of a Single Oral Dose and Repeat Escalating Oral Doses of GSK945237; the Effect of Linezolid on Hematology Safety Parameters; and the Effects of GSK945237 and Moxifloxacin on QTc.).	-7.334	0.000874524	245	7953	1395.88
DB02310	3,5,6,8-Tetramethyl-N-Methyl-Phenanthrolinium	experimental	C17H19N2+	CC1=CN=C2C(=C1)C(C)=C(C)C1=C2[N+](C)=CC(C)=C1	METAP2		-4.468	0.269872	2404	811	1396.3
DB04092	Apstatin	experimental	C23H33N5O5	C[C@H](NC(=O)[C@@H]1CCCN1C(=O)[C@@H]1CCCN1C(=O)[C@@H](O)[C@H](N)CC1=CC=CC=C1)C(N)=O	pepP		-6.849	0.00186386	318	6131	1396.3
DB02370	Nz-(1-Carboxyethyl)-Lysine	experimental	C9H18N2O4	C[C@@H](NCCCC[C@H](N)C(O)=O)C(O)=O	dapA		-3.285	0.567294	6252	312	1396.65
DB03799	Trifluoromethionine	experimental	C5H8F3NO2S	N[C@@H](CCSC(F)(F)F)C(O)=O	map,metG		-2.987	0.600794	7113	275	1398.6
DB13371	Difenpiramide	experimental	C19H16N2O	O=C(CC1=CC=C(C=C1)C1=CC=CC=C1)NC1=CC=CC=N1			-4.512	0.252125	2294	853	1398.85
DB11664	Psilocybin	investigational	C12H17N2O4P	CN(C)CCC1=CNC2=C1C(OP(O)(O)=O)=CC=C2		Psilocybin has been investigated for the treatment of Anxiety and Stage IV Melanoma.	-3.228	0.571609	6437	304	1398.87
DB08386	2-{[4-(4-pyridin-4-yl-1H-pyrazol-3-yl)phenoxy]methyl}quinoline	experimental	C24H18N4O	C(OC1=CC=C(C=C1)C1=NNC=C1C1=CC=NC=C1)C1=CC=C2C=CC=CC2=N1	PDE10A		-5.909	0.0598586	592	3309	1399.62
DB12280	AZD-5423	investigational	C25H21F4N3O3	COC1=CC(=CC=C1)[C@@H](OC1=CC=C2N(N=CC2=C1)C1=CC=C(F)C=C1)[C@H](C)NC(=O)C(F)(F)F		AZD5423 has been used in trials studying the basic science and treatment of Asthma, Bioavailability and AUC, and Chronic Obstructive Pulmonary Disease (COPD).	-7.291	0.00111332	258	7600	1400.29
DB07753	3',5'-DIFLUOROBIPHENYL-4-CARBOXYLIC-ACID	experimental	C13H8F2O2	OC(=O)C1=CC=C(C=C1)C1=CC(F)=CC(F)=C1			-3.869	0.448011	4226	465	1401.82
DB08865	Crizotinib	approved	C21H22Cl2FN5O	[H][C@](C)(OC1=CC(=CN=C1N)C1=CN(N=C1)C1CCNCC1)C1=C(Cl)C=CC(F)=C1Cl		Crizotinib an inhibitor of receptor tyrosine kinase for the treatment of non-small cell lung cancer (NSCLC). Verification of the presence of ALK fusion gene is done by Abbott Molecular's Vysis ALK Break Apart FISH Probe Kit. This verification is used to select for patients suitable for treatment. FDA approved in August 26, 2011.	-5.604	0.0864025	737	2667	1401.99
DB00216	Eletriptan	approved; investigational	C22H26N2O2S	CN1CCC[C@@H]1CC1=CNC2=C1C=C(CCS(=O)(=O)C1=CC=CC=C1)C=C2	HTR1D,HTR1B,HTR1F,HTR1A,HTR1E,HTR2B,HTR7	Eletriptan is a second generation triptan drug developed by Pfizer Inc for the treatment of migraine headaches.	-4.935	0.153575	1426	1379	1402.3
DB13814	Talampicillin	experimental	C24H23N3O6S	CC1(C)S[C@@H]2[C@H](NC(=O)[C@H](N)C3=CC=CC=C3)C(=O)N2[C@H]1C(=O)OC1OC(=O)C2=CC=CC=C12			-6.606	0.00226173	370	5315	1402.34
DB07401	METHYL-(2Z)-2-(2-{[6-(2-CYANOPHENOXY)PYRIMIDIN-4-YL]OXY}PHENYL)-3-METHOXYACRYLATE	experimental	C22H17N3O5	CO\C=C(\C(=O)OC)C1=CC=CC=C1OC1=NC=NC(OC2=CC=CC=C2C#N)=C1	UQCR10,CYC1,MT-CYB,UQCRC1,UQCRC2,UQCRH,UQCRQ,UQCRFS1,UQCR11,UQCRB		-6.624	0.00225152	367	5359	1402.41
DB12720	Nivocasan	investigational	C21H22FN3O5	CC(C)[C@]1(CC(=NO1)C1=NC=CC2=CC=CC=C12)C(=O)N[C@H]1CC(=O)O[C@]1(O)CF		Nivocasan has been used in trials studying the treatment of HCV Infection and Nonalcoholic Steatohepatitis.	-4.888	0.159609	1509	1308	1404.91
DB12022	Evatanepag	investigational	C25H28N2O5S	CC(C)(C)C1=CC=C(CN(CC2=CC=CC(OCC(O)=O)=C2)S(=O)(=O)C2=CC=CN=C2)C=C1		Evatanepag has been used in trials studying the treatment of Tibial Fractures.	-7.011	0.00155139	293	6740	1405.28
DB04407	4-[4-(4-Methyl-2-Methylamino-Thiazol-5-Yl)-Pyrimidin-2-Ylamino]-Phenol	experimental	C15H15N5OS	CNC1=NC(C)=C(S1)C1=CC=NC(NC2=CC=C(O)C=C2)=N1	CDK2		-4.152	0.36479	3271	604	1405.59
DB00600	Monobenzone	approved	C13H12O2	OC1=CC=C(OCC2=CC=CC=C2)C=C1	TYR	Monobenzone is the monobenzyl ether of hydroquinone used medically for depigmentation. Monobenzone occurs as a white, almost tasteless crystalline powder, soluble in alcohol and practically insoluble in water. It exerts a depigmenting effect on skin of mammals by increasing the excretion of melanin from the melanocytes. It may also cause destruction of melanocytes and permanent depigmentation.	-4.174	0.357475	3207	618	1407.81
DB04058	D-[(Amino)Carbonyl]Phenylalanine	experimental	C10H12N2O3	[H][C@@](CC1=CC=CC=C1)(NC(N)=O)C(O)=O	Not-Available,CPA1		-3.691	0.484082	4811	412	1407.88
DB12523	Mizolastine	approved; investigational	C24H25FN6O	CN(C1CCN(CC1)C1=NC2=C(C=CC=C2)N1CC1=CC=C(F)C=C1)C1=NC=CC(=O)N1		Mizolastine is under investigation in clinical trial NCT01928316 (A Bioequivalence Study of Domestic (Made in China) and Imported Mizolastine Tablets in Healthy Volunteers).	-6.628	0.00219544	365	5431	1407.95
DB06932	10,11-dimethoxy-4-methyldibenzo[c,f]-2,7-naphthyridine-3,6-diamine	experimental	C19H18N4O2	COC1=CC2=NC=C3C(N)=NC4=C(C)C(N)=CC=C4C3=C2C=C1OC	PDPK1		-6.014	0.0472398	554	3580	1408.3
DB04275	N-acetylserotonin	experimental	C12H14N2O2	CC(=O)NCCC1=CNC2=C1C=C(O)C=C2	SPR		-3.977	0.412981	3862	514	1408.92
DB04141	2-Hexyloxy-6-Hydroxymethyl-Tetrahydro-Pyran-3,4,5-Triol	experimental	C12H24O6	[H][C@]1(O)[C@@]([H])(O)[C@@]([H])(CO)O[C@@]([H])(OCCCCCC)[C@]1([H])O	UQCR10,SDHA,SDHB,SDHD,ETFDH,SDHC,ABO,CYC1,MT-CYB,UQCRC1,UQCRC2,UQCRH,UQCRQ,UQCRFS1,UQCRB		-3.188	0.575509	6554	303	1409.21
DB04639	Biphenylalanine	experimental	C15H15NO2	[H][C@](N)(CC1=CC=C(C=C1)C1=CC=CC=C1)C(O)=O	env,IGHG1		-4.345	0.314962	2753	722	1409.85
DB06159	Rubitecan	investigational	C20H15N3O6	CC[C@@]1(O)C(=O)OCC2=C1C=C1N(CC3=C1N=C1C=CC=C(C1=C3)[N+]([O-])=O)C2=O			-5.039	0.144452	1271	1569	1412.16
DB03910	S,S'-(1,3-Phenylene-Bis(1,2-Ethanediyl))Bis-Isothiourea	experimental	C12H18N4S2	NC(=N)SCCC1=CC(CCSC(N)=N)=CC=C1	NOS3		-4.169	0.357108	3219	620	1412.72
DB13230	Gestonorone	experimental	C20H28O3	[H][C@@]12CC[C@](O)(C(C)=O)[C@@]1(C)CC[C@]1([H])[C@@]3([H])CCC(=O)C=C3CC[C@@]21[H]		Gestonorone is often mistaken for gestonorone capproate which has a different chemical structure.	-5.755	0.0738713	668	2991	1413.5
DB12341	LY-2456302	investigational	C26H27FN2O2	CC1=CC(=CC(C)=C1)[C@@H]1CCCN1CC1=CC=C(OC2=CC=C(C=C2F)C(N)=O)C=C1		Ly2456302 has been used in trials studying the health services research and basic science of Anxiety Disorders and Alcohol Dependence.	-6.691	0.00205999	351	5702	1414.71
DB15405	FET-F-18	investigational	C11H14FNO3	N[C@@H](CC1=CC=C(OCC[18F])C=C1)C(O)=O		FET F-18 is under investigation in clinical trial NCT01756352 (FET-PET for Evaluation of Response of Recurrent GBM to Avastin).	-3.635	0.489051	5023	399	1415.69
DB00151	Cysteine	approved; nutraceutical	C3H7NO2S	N[C@@H](CS)C(O)=O	SLC19A3,CARS2,CSAD,NFS1,CDO1,GCLM,GCLC,CDO-1,GOT1,CTH,CBS,CARS,MGMT,GSS	A thiol-containing non-essential amino acid that is oxidized to form cystine.	-2.592	0.617447	7899	254	1416.46
DB02848	{4-[3-(6,7-Diethoxy-Quinazolin-4-Ylamino)-Phenyl]-Thiazol-2-Yl}-Methanol	experimental	C22H22N4O3S	CCOC1=C(OCC)C=C2C(NC3=CC=CC(=C3)C3=CSC(CO)=N3)=NC=NC2=C1	FBP1		-5.525	0.0910891	788	2547	1416.7
DB03788	GC-24	experimental	C24H24O4	CC1=CC(OCC(O)=O)=CC(C)=C1CC1=CC=C(O)C(CC2=CC=CC=C2)=C1	THRB		-6.557	0.00233444	384	5227	1416.75
DB07582	N-[(2R,3S)-1-((2S)-2-{[(CYCLOPENTYLAMINO)CARBONYL]AMINO}-3-METHYLBUTANOYL)-2-(1-FORMYL-1-CYCLOBUTYL)PYRROLIDINYL]CYCLOPROPANECARBOXAMIDE	experimental	C24H38N4O4	[H][C@](NC(=O)NC1CCCC1)(C(C)C)C(=O)N1CC[C@]([H])(NC(=O)C2CC2)[C@@]1([H])C1(CCC1)C=O	Not-Available,Not-Available		-6.806	0.0019072	331	6066	1416.98
DB06954	2-(cycloheptylmethyl)-1,1-dioxido-1-benzothiophen-6-yl-sulfamate	experimental	C16H21NO5S2	NS(=O)(=O)OC1=CC=C2C=C(CC3CCCCCC3)S(=O)(=O)C2=C1	CA2		-4.123	0.367146	3358	598	1417.07
DB01130	Prednicarbate	approved; investigational	C27H36O8	[H][C@@]12CC[C@](OC(=O)OCC)(C(=O)COC(=O)CC)[C@@]1(C)C[C@H](O)[C@@]1([H])[C@@]2([H])CCC2=CC(=O)C=C[C@]12C	NR3C1	Prednicarbate is a relatively new topical corticosteroid drug that displays a similar potency as [hydrocortisone]. It is used in the treatment of inflammatory skin diseases, such as atopic dermatitis. It has a favorable benefit-risk ratio, with an inflammatory action similar to that of a medium potency corticosteroid, but with a low potential to cause skin atrophy. The anti-inflammation action of…	-6.58	0.00225786	376	5341	1417.12
DB06926	(9Z,11E,13S)-13-hydroxyoctadeca-9,11-dienoic-acid	experimental	C18H32O3	CCCCC[C@H](O)\C=C\C=C/CCCCCCCC(O)=O	PPARG		-3.373	0.551249	5982	336	1417.73
DB14657	Paramethasone-acetate	approved	C24H31FO6	[H][C@@]12C[C@@H](C)[C@](O)(C(=O)COC(C)=O)[C@@]1(C)C[C@H](O)[C@@]1([H])[C@@]2([H])C[C@H](F)C2=CC(=O)C=C[C@]12C			-6.91	0.001641	307	6548	1417.83
DB07861	(2R)-N-hydroxy-3-naphthalen-2-yl-2-[(naphthalen-2-ylsulfonyl)amino]propanamide	experimental	C23H20N2O4S	[H][C@](CC1=CC2=C(C=CC=C2)C=C1)(NS(=O)(=O)C1=CC2=C(C=CC=C2)C=C1)C(=O)NO	lpxC		-6.81	0.00188507	329	6117	1418.62
DB03867	Meta-Nitro-Tyrosine	experimental	C9H10N2O5	N[C@@H](CC1=CC=C(O)C(=C1)[N+]([O-])=O)C(O)=O	GSR		-3.65	0.485282	4957	406	1418.64
DB13591	Metopimazine	experimental	C22H27N3O3S2	CS(=O)(=O)C1=CC=C2SC3=C(C=CC=C3)N(CCCN3CCC(CC3)C(N)=O)C2=C1			-6.298	0.0109463	454	4434	1418.81
DB13499	Cefsulodin	experimental	C22H20N4O8S2	NC(=O)C1=CC=[N+](CC2=C(N3[C@H](SC2)[C@H](NC(=O)[C@@H](C2=CC=CC=C2)S(O)(=O)=O)C3=O)C([O-])=O)C=C1			-6.175	0.0259232	495	4067	1418.86
DB06518	R-1487	investigational	C19H18F2N4O3	CN1C(=O)C(OC2=CC=C(F)C=C2F)=CC2=C1N=C(NC1CCOCC1)N=C2			-5.437	0.0986808	859	2349	1420.49
DB08254	2-NAPHTHALENESULFONIC-ACID	experimental	C10H8O3S	OS(=O)(=O)C1=CC2=C(C=CC=C2)C=C1	F2,PRSS1		-3.899	0.428322	4126	490	1421.88
DB08255	(3AR,5R,6S,7R,7AR)-5-(HYDROXYMETHYL)-2-PROPYL-5,6,7,7A-TETRAHYDRO-3AH-PYRANO[3,2-D][1,3]THIAZOLE-6,7-DIOL	experimental	C10H17NO4S	[H][C@]12O[C@]([H])(CO)[C@@]([H])(O)[C@]([H])(O)[C@@]1([H])N=C(CCC)S2	BT_4395		-3.205	0.567351	6505	311	1422.34
DB03407	4-Nitrocatechol	experimental	C6H5NO4	OC1=CC=C(C=C1O)[N+]([O-])=O			-3.521	0.514043	5460	371	1423.26
DB07776	Flavone	approved; experimental	C15H10O2	O=C1C=C(OC2=CC=CC=C12)C1=CC=CC=C1	ncsA		-3.772	0.46018	4517	450	1425.71
DB00982	Isotretinoin	approved	C20H28O2	C\C(\C=C\C1=C(C)CCCC1(C)C)=C/C=C/C(/C)=C\C(O)=O	RARA	Isotretinoin is a retinoid derivative of vitamin A used in the treatment of severe recalcitrant acne.[Label] It was most widely marketed under the brand name Accutane, which has since been discontinued.[L6574] Isotretinoin is associated with major risks in pregnancy and so it is only available under the iPLEDGE program in the United States.[L6579] The first isotretinoin containing product was FDA…	-4.078	0.373441	3501	581	1426.21
DB13956	Estradiol-valerate	approved; investigational; vet_approved	C23H32O3	[H][C@@]12CC[C@H](OC(=O)CCCC)[C@@]1(C)CC[C@]1([H])C3=C(CC[C@@]21[H])C=C(O)C=C3		"Estradiol Valerate (also known as E2V) is a pro-drug ester of [DB00783], a naturally occurring hormone that circulates endogenously within the human body. Estradiol is the most potent form of all mammalian estrogenic steroids and acts as the major female sex hormone. As a pro-drug of estradiol, estradiol acetate therefore has the same downstream effects within the body through binding to the Est…	-6.672	0.00205237	356	5718	1426.75
DB05265	Ecabet	investigational	C20H28O5S	[H][C@@]12CCC3=CC(C(C)C)=C(C=C3[C@@]1(C)CCC[C@@]2(C)C(O)=O)S(O)(=O)=O	NOXO1,ureC	Ecabet is a prescription eye drop for the treatment of dry eye syndrome. Ecabet represents a new class of molecules that increases the quantity and quality of mucin produced by conjunctival goblet cells and corneal epithelia. Mucin is a glycoprotein component of tear film that lubricates while retarding moisture loss from tear evaporation. Ecabet is currently marketed in Japan as an oral agent fo…	-6.446	0.00251597	414	4921	1427.34
DB08794	Ethyl-biscoumacetate	withdrawn	C22H16O8	CCOC(=O)C(C1=C(O)C2=CC=CC=C2OC1=O)C1=C(O)C2=CC=CC=C2OC1=O		Ethyl biscoumacetate is a courmarin that is used as an anticoagulant. It has actions similar to those of Warfarin. (From Martindale, The Extra Pharmacopoeia, 30th ed, p226)	-5.454	0.0956514	847	2408	1428.14
DB09008	Cefaloridine	experimental; withdrawn	C19H17N3O4S2	[H][C@]12SCC(C[N+]3=CC=CC=C3)=C(N1C(=O)[C@@]2([H])N=C(O)CC1=CC=CS1)C([O-])=O		Cephaloridine or cefaloridine is a first generation semisynthetic cephalosporin. It is derived from cephalosporin C and is a zwitterion at physiological pH.	-5.829	0.0615476	632	3229	1428.54
DB14010	5-methoxy-N,N-dimethyltryptamine	experimental; illicit	C13H18N2O	COC1=CC=C2NC=C(CCN(C)C)C2=C1		5-methoxy-N,N-dimethyltryptamine (5-MeO-DMT) is a tryptamine with psychedelic properties. It is found in a wide variety of plant species, and a single psychoactive toad species, the Colorado River toad. This drug, as well as [dimethyltryptamine] and [bufotenin], have been registered to be used in South America in religious and spiritual rituals.	-3.261	0.561686	6322	323	1428.99
DB07847	6-CHLORO-N-{(3S)-1-[(1S)-1-METHYL-2-(4-MORPHOLINYL)-2-OXO-ETHYL]-2-OXO-3-PYRROLIDINYL}-2-NAPHTHALENESULFONAMIDE	experimental	C21H24ClN3O5S	[H][C@@](C)(N1CC[C@]([H])(NS(=O)(=O)C2=CC3=CC=C(Cl)C=C3C=C2)C1=O)C(=O)N1CCOCC1	F10		-6.995	0.00149174	297	6876	1429.05
DB07455	N,N'-[biphenyl-4,4'-diyldi(2R)propane-2,1-diyl]dimethanesulfonamide	experimental	C20H28N2O4S2	[H][C@](C)(CNS(C)(=O)=O)C1=CC=C(C=C1)C1=CC=C(C=C1)[C@@]([H])(C)CNS(C)(=O)=O	GRIA2		-6.43	0.00254034	421	4853	1429.38
DB01102	Arbutamine	approved	C18H23NO4	O[C@@H](CNCCCCC1=CC=C(O)C=C1)C1=CC(O)=C(O)C=C1	ADRB1,ADRB2,ADRB3	Arbutamine, administered through a closed-loop, computer-controlled drug-delivery system, is indicated to elicit acute cardiovascular responses, similar to those produced by exercise, in order to aid in diagnosing the presence or absence of coronary artery disease in patients who cannot exercise adequately .	-4.584	0.21075	2135	957	1429.4
DB00756	Hexachlorophene	approved; withdrawn	C13H6Cl6O2	OC1=C(CC2=C(O)C(Cl)=CC(Cl)=C2Cl)C(Cl)=C(Cl)C=C1Cl	dld,SDHD,GLUD1	A chlorinated bisphenol antiseptic with a bacteriostatic action against Gram-positive organisms, but much less effective against Gram-negative organisms. It is mainly used in soaps and creams and is an ingredient of various preparations used for skin disorders. (From Martindale, The Extra Pharmacopoeia, 30th ed, p797)	-4.585	0.209376	2133	959	1430.23
DB00952	Naratriptan	approved; investigational	C17H25N3O2S	CNS(=O)(=O)CCC1=CC2=C(NC=C2C2CCN(C)CC2)C=C1	HTR1D,HTR1B,HTR1F,HTR1A	Naratriptan is a triptan drug that is selective for the 5-hydroxytryptamine1 receptor subtype. It is typically used for the treatment of migraine headaches.	-4.3	0.316007	2845	719	1430.23
DB05738	Vapitadine	investigational	C17H20N4O	OC(=N)C1=CN=C2N1CCC1=CC=CC=C1C21CCNCC1		Vapitadine is an antihistamine that Barrier Therapeutics is developing as a treatment for allergic reactions of the skin, such as those associated with hives and for the itch associated with atopic dermatitis. An advantage of vapitadine over other antihistamines may be the absence of the sedation, even at high doses.	-4.762	0.165224	1731	1182	1430.4
DB12948	Didox	investigational	C7H7NO4	ONC(=O)C1=CC(O)=C(O)C=C1		Didox has been used in trials studying the supportive care of Gastric Cancer.	-3.547	0.505153	5357	382	1430.52
DB03707	S-Ethyl-N-Phenyl-Isothiourea	experimental	C9H12N2S	CCS\C(N)=N\C1=CC=CC=C1	NOS3,NOS1		-3.326	0.551885	6128	334	1430.65
DB02429	4-(Aminosulfonyl)-N-[(4-Fluorophenyl)Methyl]-Benzamide	experimental	C14H13FN2O3S	NS(=O)(=O)C1=CC=C(C=C1)C(=O)NCC1=CC=C(F)C=C1	CA2		-4.397	0.2761	2588	791	1430.77
DB04065	N-Cyclopentyl-N-Cyclobutylformamide	experimental	C10H17NO	O=CN(C1CCC1)C1CCCC1	ADH1A		-2.806	0.604977	7503	273	1431.19
DB12787	Norethandrolone	investigational	C20H30O2	CC[C@]1(O)CC[C@H]2[C@@H]3CCC4=CC(=O)CC[C@@H]4[C@H]3CC[C@]12C		Norethandrolone is under investigation in clinical trial NCT00700544 (Treatment Outcome in Elderly Patients).	-4.989	0.145538	1350	1521	1432.95
DB07346	4-(2-aminoethyl)-2-ethylphenol	experimental	C10H15NO	CCC1=CC(CCN)=CC=C1O	BACE1		-3.438	0.53321	5772	356	1433.47
DB09218	Clonixin	experimental	C13H11ClN2O2	CC1=C(NC2=C(C=CC=N2)C(O)=O)C=CC=C1Cl		Clonixin is a non-steroidal anti-inflammatory drug.	-3.928	0.416135	4031	510	1433.81
DB04213	N-Cyclohexyl-N'-(Propyl)Phenyl-Urea	experimental	C16H24N2O	O=C(NCCCC1=CC=CC=C1)NC1CCCCC1	EPHX2		-4.2	0.342637	3130	658	1435.11
DB13943	Testosterone-cypionate	approved	C27H40O3	C[C@]12CC[C@H]3[C@@H](CCC4=CC(=O)CC[C@]34C)[C@@H]1CC[C@@H]2OC(=O)CCC1CCCC1		Testosterone cypionate is a synthetic derivative of testosterone in the form of an oil-soluble 17 (beta)-cyclopentylpropionate ester. Its benefit compared to other testosterone derivatives is the slow rate of release after injection and longer half-life. The characteristics of testosterone cypionate and testosterone enanthate are very similar, therefore both of them tend to be interchangeable.[L1…	-7.357	0.000382304	240	8586	1435.49
DB07681	DODECANESULFONATE-ION	experimental	C12H25O3S-	CCCCCCCCCCCCS([O-])(=O)=O	BCHE		-2.966	0.589192	7156	288	1435.59
DB03262	Al-6619,-[2h-Thieno[3,2-E]-1,2-Thiazine-6-Sulfonamide,2-(3-Hydroxyphenyl)-3-(4-Morpholinyl)-,-1,1-Dioxide]	experimental	C17H19N3O6S3	NS(=O)(=O)C1=CC2=C(S1)S(=O)(=O)N(C(CN1CCOCC1)=C2)C1=CC(O)=CC=C1	CA2		-6.034	0.0380306	545	3784	1436.06
DB07262	1-{[N-(1-Imino-guanidino-methyl)]sulfanylmethyl}-3-trifluoromethyl-benzene	experimental	C10H11F3N4S	NC(=N)NC(=N)SCC1=CC=CC(=C1)C(F)(F)F	folA		-4.47	0.245656	2394	864	1438.2
DB01799	4-Hydroxy-3-Methyl-Butyl-Diphosphate	experimental	C5H14O8P2	C[C@H](CO)CCO[P@](O)(=O)OP(O)(O)=O	idi		-3.012	0.579515	7043	294	1438.97
DB00676	Benzyl-benzoate	approved	C14H12O2	O=C(OCC1=CC=CC=C1)C1=CC=CC=C1		Benzyl benzoate is one of the older preparations used to treat scabies. Scabies is a skin infection caused by the mite sarcoptes scabiei. It is characterised by severe itching (particularly at night), red spots, and may lead to a secondary infection. Benzyl benzoate is lethal to this mite and so is useful in the treatment of scabies. It is also used to treat lice infestation of the head and body.…	-4.303	0.308761	2838	730	1439.35
DB08536	3-bromo-5-phenyl-N-(pyrimidin-5-ylmethyl)pyrazolo[1,5-a]pyridin-7-amine	experimental	C18H14BrN5	BrC1=C2C=C(C=C(NCC3=CN=CN=C3)N2N=C1)C1=CC=CC=C1	CDK2		-4.891	0.154445	1506	1376	1439.53
DB12367	Selurampanel	investigational	C16H19N5O4S	CC(C)C1=C(C=C2C(NC(=O)N(NS(C)(=O)=O)C2=O)=C1)C1=CC=NN1C		Selurampanel has been investigated in Adrenocortical Adenoma and Sarcoma, Endometrial Stromal.	-7.243	0.00093938	264	7853	1439.86
DB11704	Adomeglivant	investigational	C32H36F3NO4	CC1=CC(O[C@@H](CCC(F)(F)F)C2=CC=C(C=C2)C(=O)NCCC(O)=O)=CC(C)=C1C1=CC=C(C=C1)C(C)(C)C		Adomeglivant has been investigated for the basic science of Type 2 Diabetes.	-6.644	0.00203756	360	5766	1440.75
DB12573	LY-2452473	investigational	C22H22N4O2	CC(C)OC(=O)N[C@@H]1CC2=C(C1)C1=CC(=CC=C1N2CC1=CC=CC=N1)C#N		Ly2452473 is under investigation for the supportive care of Prostate Cancer. Ly2452473 has been investigated for the treatment of Erectile Dysfunction.	-6.567	0.00217866	380	5464	1440.94
DB02776	1-Hexadecanosulfonic-Acid	experimental	C16H34O3S	CCCCCCCCCCCCCCCCS(O)(=O)=O	Not-Available,LIP1		-3.047	0.577653	6949	300	1443.85
DB02530	gamma-Aminobutyric-acid	approved; investigational	C4H9NO2	NCCCC(O)=O	GATM	The most common inhibitory neurotransmitter in the central nervous system.	-2.683	0.610806	7755	269	1444.33
DB02421	Uridine-5'-diphosphate-mannose	experimental	C15H24N2O17P2	[H]N1C(=O)C=CN([C@@H]2O[C@H](COP(O)(=O)OP(O)(=O)O[C@H]3O[C@H](CO)[C@@H](O)[C@H](O)[C@@H]3O)[C@@H](O)[C@H]2O)C1=O	galE		-6.114	0.0290887	520	4012	1444.38
DB04763	1-N-(4-SULFAMOYLPHENYL-ETHYL)-2,4,6-TRIMETHYLPYRIDINIUM	experimental	C16H21N2O2S+	CC1=CC(C)=[N+](CCC2=CC=C(C=C2)S(N)(=O)=O)C(C)=C1	CA2		-4.292	0.312075	2870	727	1444.47
DB02069	N-(2-Flouro-Benzyl)-4-Sulfamoyl-Benzamide	experimental	C14H13FN2O3S	NS(=O)(=O)C1=CC=C(C=C1)C(=O)NCC1=CC=CC=C1F	CA2		-4.488	0.234874	2343	891	1444.86
DB00310	Chlorthalidone	approved	C14H11ClN2O4S	NS(=O)(=O)C1=C(Cl)C=CC(=C1)C1(O)NC(=O)C2=CC=CC=C12	SLC12A1	"Chlorthalidone is a thiazide-like diuretic used for the treatment of hypertension and for management of edema caused by conditions such as heart failure or renal impairment. Chlorthalidone improves blood pressure and swelling by preventing water absorption from the kidneys through inhibition of the Na+/Cl?????symporter in the distal convoluted tubule cells in the kidney. The exact mechanism of c…	-5.126	0.130416	1154	1810	1445.25
DB12719	Turofexorate-isopropyl	investigational	C25H24F2N2O3	CC(C)OC(=O)C1=CN(CC(C)(C)C2=C1NC1=CC=CC=C21)C(=O)C1=CC(F)=C(F)C=C1		Fxr 450 is under investigation in clinical trial NCT00509756 (Study Evaluating Turofexorate isopropyl in Healthy Japanese Men).	-4.837	0.159846	1601	1305	1445.44
DB05585	Verubulin	investigational	C17H17N3O	COC1=CC=C(C=C1)N(C)C1=NC(C)=NC2=C1C=CC=C2		Antineoplastic; a small-molecule inhibitor of microtubule formation that is not a substrate for multidrug resistance pumps.	-4.356	0.288019	2715	770	1445.87
DB00351	Megestrol-acetate	approved; investigational; vet_approved	C24H32O4	[H][C@@]12CC[C@](OC(C)=O)(C(C)=O)[C@@]1(C)CC[C@@]1([H])[C@@]2([H])C=C(C)C2=CC(=O)CC[C@]12C	PGR,NR3C1	17-Hydroxy-6-methylpregna-3,6-diene-3,20-dione. A progestational hormone used most commonly as the acetate ester. As the acetate, it is more potent than progesterone both as a progestagen and as an ovulation inhibitor. It has also been used in the palliative treatment of breast cancer.	-5.195	0.117966	1065	1964	1446.26
DB08395	2-(ETHOXYMETHYL)-4-(4-FLUOROPHENYL)-3-[2-(2-HYDROXYPHENOXY)PYRIMIDIN-4-YL]ISOXAZOL-5(2H)-ONE	experimental	C22H18FN3O5	CCOCN1OC(=O)C(=C1C1=CC=NC(OC2=CC=CC=C2O)=N1)C1=CC=C(F)C=C1	MAPK14		-6.289	0.00287763	456	4588	1446.42
DB06780	Desoxycorticosterone-acetate	approved	C23H32O4	[H][C@@]12CC[C@H](C(=O)COC(C)=O)[C@@]1(C)CC[C@@]1([H])[C@@]2([H])CCC2=CC(=O)CC[C@]12C			-5.711	0.0673537	682	3070	1446.98
DB06460	Enrasentan	investigational	C29H30O8	CCCOC1=CC=C2[C@@H]([C@H]([C@@H](C2=C1)C1=CC=C(OC)C=C1OCCO)C(O)=O)C1=CC=C2OCOC2=C1			-5.34	0.102331	934	2245	1448.04
DB08262	2,6-dicarboxynaphthalene	experimental	C12H8O4	OC(=O)C1=CC2=CC=C(C=C2C=C1)C(O)=O	HBA1,HBB	2,6-dicarboxynaphthalene is a solid. This compound belongs to the naphthalenecarboxylic acids. These are compounds containing a napthalene moiety with a ring carbon which bears a carboxylic acid group. This drug targets the proteins hemoglobin subunit alpha and hemoglobin subunit beta.	-4.028	0.375451	3669	574	1451.21
DB01081	Diphenoxylate	approved; illicit	C30H32N2O2	CCOC(=O)C1(CCN(CCC(C#N)(C2=CC=CC=C2)C2=CC=CC=C2)CC1)C1=CC=CC=C1	OPRM1,OPRD1	A meperidine congener used as an antidiarrheal, usually in combination with atropine. At high doses, it acts like morphine. Its unesterified metabolite difenoxin has similar properties and is used similarly. It has little or no analgesic activity. This medication is classified as a Schedule V under the Controlled Substances Act by the Food and Drug Administration (FDA) and the DEA in the United S…	-6.452	0.00237512	410	5147	1452.68
DB02142	Pyridoxamine-5'-Phosphate	experimental	C8H13N2O5P	CC1=NC=C(COP(O)(O)=O)C(CN)=C1O	arnB,alr,hemL,hisC,dat,aspC,gabT,CCBL1,hisC,BCAT2		-3.354	0.539022	6040	350	1453.96
DB02458	S-(2,4-dinitrophenyl)glutathione	experimental	C16H19N5O10S	[H][C@](N)(CCC(=O)N[C@@]([H])(CSC1=C(C=C(C=C1)N(=O)=O)N(=O)=O)C(=O)NCC(O)=O)C(O)=O	GSTM1,GSTM2		-4.877	0.152853	1525	1387	1454.36
DB06944	N-(3-cyclopropyl-1H-pyrazol-5-yl)-2-(2-naphthyl)acetamide	experimental	C18H17N3O	O=C(CC1=CC2=C(C=CC=C2)C=C1)NC1=CC(=NN1)C1CC1	CCNA2,CDK2	N-(3-cyclopropyl-1H-pyrazol-5-yl)-2-(2-naphthyl)acetamide is a solid. This compound belongs to the naphthalenes. These are compounds containing a naphthalene moiety, which consists of two fused benzene rings. The proteins that N-(3-cyclopropyl-1H-pyrazol-5-yl)-2-(2-naphthyl)acetamide targets include cyclin-A2 and cyclin-dependent kinase 2.	-4.338	0.289856	2769	764	1454.48
DB05913	OSI-930	investigational	C22H16F3N3O2S	FC(F)(F)OC1=CC=C(NC(=O)C2=C(NCC3=CC=NC4=CC=CC=C34)C=CS2)C=C1		OSI-930 is an orally active inhibitor of two clinically validated targets: c-Kit and the vascular endothelial growth factor receptor-2 (VEGFR-2). OSI-930 is designed to target both cancer cell proliferation and blood vessel growth (angiogenesis) in selected tumors. In preclinical studies, OSI-930 shows broad efficacy in tumor models representative of small cell lung cancer, glioblastoma, colorect…	-5.764	0.063056	663	3197	1455.89
DB14480	Acetylcysteine-amide	experimental	C5H10N2O2S	[H]N([H])C(=O)[C@H](CS)N([H])C(C)=O			-2.665	0.605339	7795	272	1456.1
DB02668	JE-2147	experimental	C32H37N3O5S	CC1=CC=CC=C1CNC(=O)[C@H]1N(CSC1(C)C)C(=O)[C@@H](O)[C@H](CC1=CC=CC=C1)NC(=O)C1=CC=CC(O)=C1C	gag-pol		-5.227	0.113516	1037	2045	1456.25
DB08222	METHOXYUNDECYLPHOSPHINIC-ACID	experimental	C12H27O3P	CCCCCCCCCCC[P@@](O)(=O)OC	CLPS,PNLIP		-3.068	0.568373	6878	309	1457.84
DB00573	Fenoprofen	approved	C15H14O3	CC(C(O)=O)C1=CC(OC2=CC=CC=C2)=CC=C1	PTGS2,PTGS1	An anti-inflammatory analgesic and antipyretic highly bound to plasma proteins. It is pharmacologically similar to aspirin, but causes less gastrointestinal bleeding.	-4.262	0.315437	2948	721	1457.91
DB07975	2-({[3,5-DIFLUORO-3'-(TRIFLUOROMETHOXY)BIPHENYL-4-YL]AMINO}CARBONYL)CYCLOPENT-1-ENE-1-CARBOXYLIC-ACID	experimental	C20H14F5NO4	OC(=O)C1=C(CCC1)C(=O)NC1=C(F)C=C(C=C1F)C1=CC=CC(OC(F)(F)F)=C1	DHODH		-6.15	0.017057	499	4271	1459.87
DB11910	MK-0249	investigational	C23H24F3N3O2	CC1=NC2=CC=CC(=C2C(=O)N1C1=CC=C(OCCCN2CCCC2)C=C1)C(F)(F)F		MK0249 has been used in trials studying the treatment of Hypopnea Syndrome, Alzheimer's Disease, Paranoid Schizophrenia, Sleep Apnea, Obstructive, and Excessive Daytime Sleepiness, among others.	-6.453	0.00233444	408	5226	1460.21
DB01535	Carfentanil	illicit; investigational; vet_approved	C24H30N2O3	CCC(=O)N(C1=CC=CC=C1)C1(CCN(CCC2=CC=CC=C2)CC1)C(=O)OC	OPRM1,OPRD1,OPRK1	Carfentanil or carfentanyl (Wildnil) is an analogue of the popular synthetic opioid analgesic fentanyl, and is one of the most potent opioids known (also the most potent opioid used commercially). Carfentanil was first synthesized in 1974 by a team of chemists at Janssen Pharmaceutica which included Paul Janssen. It has a quantitative potency approximately 10,000 times that of morphine and 100 ti…	-4.8	0.159978	1654	1291	1461.27
DB06169	Indibulin	investigational	C22H16ClN3O2	ClC1=CC=C(CN2C=C(C(=O)C(=O)NC3=CC=NC=C3)C3=CC=CC=C23)C=C1			-5	0.143573	1336	1600	1462.05
DB04612	N-METHYLALANYL-3-METHYLVALYL-4-PHENOXY-N-(1,2,3,4-TETRAHYDRONAPHTHALEN-1-YL)PROLINAMIDE	experimental	C31H42N4O4	CN[C@@H](C)C(=O)N[C@H](C(=O)N1C[C@H](C[C@H]1C(=O)N[C@@H]1CCCC2=CC=CC=C12)OC1=CC=CC=C1)C(C)(C)C	XIAP		-6.71	0.00186377	349	6133	1463.02
DB13042	Fenoverine	investigational	C26H25N3O3S	O=C(CN1CCN(CC2=CC3=C(OCO3)C=C2)CC1)N1C2=CC=CC=C2SC2=CC=CC=C12		Fenoverine has been used in trials studying the treatment of Irritable Bowel Syndrome.	-5.39	0.0957321	890	2405	1463.03
DB13593	Zolimidine	experimental	C14H12N2O2S	CS(=O)(=O)C1=CC=C(C=C1)C1=CN2C=CC=CC2=N1			-3.659	0.466473	4923	435	1463.39
DB02127	Methylphosphonic-Acid-Diisopropyl-Ester	experimental	C7H17O3P	CC(C)OP(C)(=O)OC(C)C	opd,opd		-2.32	0.613741	8146	263	1463.69
DB06935	2',6'-DIFLUOROBIPHENYL-4-CARBOXYLIC-ACID	experimental	C13H8F2O2	OC(=O)C1=CC=C(C=C1)C1=C(F)C=CC=C1F			-3.623	0.476367	5066	423	1463.87
DB12298	5-(hydroxymethyl)-2-furaldehyde	investigational	C6H6O3	OCC1=CC=C(O1)C=O		Aes-103 has been used in trials studying the treatment and prevention of Hypoxia, Anemia, Sickle Cell, and Sickle Cell Disease.	-2.894	0.579822	7332	293	1465.7
DB14540	Hydrocortisone-butyrate	approved; vet_approved	C25H36O6	[H][C@@]12CC[C@](OC(=O)CCC)(C(=O)CO)[C@@]1(C)C[C@H](O)[C@@]1([H])[C@@]2([H])CCC2=CC(=O)CC[C@]12C			-7.076	0.00114166	285	7543	1466.2
DB07038	2-(cyclohexylamino)benzoic-acid	experimental	C13H17NO2	OC(=O)C1=CC=CC=C1NC1CCCCC1	CHEK1		-3.972	0.387344	3877	555	1466.88
DB06190	Solabegron	investigational	C23H23ClN2O3	[H][C@](O)(CNCCNC1=CC(=CC=C1)C1=CC(=CC=C1)C(O)=O)C1=CC=CC(Cl)=C1		Solabegron (GW-427,353) is a selective ?Â??3 adrenoceptor agonist being developed for the treatment of overactive bladder and irritable bowel syndrome.	-5.013	0.13869	1309	1644	1466.97
DB00914	Phenformin	approved; investigational; withdrawn	C10H15N5	NC(=N)NC(=N)NCCC1=CC=CC=C1	PRKAA1,KCNJ8	A biguanide hypoglycemic agent with actions and uses similar to those of metformin. Although it is generally considered to be associated with an unacceptably high incidence of lactic acidosis, often fatal, it is still available in some countries. (From Martindale, The Extra Pharmacopoeia, 30th ed, p290)	-4.302	0.292659	2840	758	1467.22
DB02894	Sulfamic-Acid-2,3-O-(1-Methylethylidene)-4,5-O-Sulfonyl-Beta-Fructopyranose-Ester	experimental	C9H15NO10S2	[H][C@@]12CO[C@@]3(COS(N)(=O)=O)OC(C)(C)O[C@@]3([H])[C@]1([H])OS(=O)(=O)O2	CA2		-2.939	0.578808	7225	298	1467.33
DB07663	2-[(1R)-1-CARBOXY-2-(4-HYDROXYPHENYL)ETHYL]-1,3-DIOXOISOINDOLINE-5-CARBOXYLIC-ACID	experimental	C18H13NO7	[H][C@](CC1=CC=C(O)C=C1)(N1C(=O)C2=C(C=C(C=C2)C(O)=O)C1=O)C(O)=O	ampC		-6.746	0.00177217	341	6317	1467.68
DB00909	Zonisamide	approved; investigational	C8H8N2O3S	NS(=O)(=O)CC1=NOC2=CC=CC=C12	SCN3B,SCN4B,CACNA1G,CACNA1H,CACNA1I,CA1,CA2,CA3,CA4,CA5A,SCN1A,CA5B,CA6,CA7,CA8,CA9,CA10,CA11,CA12,CA13,CA14,SCN2A,MAOB,MAOA,SCN3A,SCN4A,SCN5A,SCN9A,SCN11A,SCN1B,SCN2B	Zonisamide is a sulfonamide anticonvulsant approved for use as an adjunctive therapy in adults with partial-onset seizures. Zonisamide may be a carbonic anhydrase inhibitor although this is not one of the primary mechanisms of action. Zonisamide may act by blocking repetitive firing of voltage-gated sodium channels leading to a reduction of T-type calcium channel currents, or by binding allosteri…	-3.282	0.543407	6264	344	1467.93
DB08331	N-1H-imidazol-2-yl-N'-[4-(1H-imidazol-2-ylamino)phenyl]benzene-1,4-diamine	experimental	C18H17N7	N(C1=NC=CN1)C1=CC=C(NC2=CC=C(NC3=NC=CN3)C=C2)C=C1	gag-pol		-4.469	0.23133	2403	897	1468.16
DB07476	N-[4-(AMINOSULFONYL)PHENYL]-2-MERCAPTOBENZAMIDE	experimental	C13H12N2O3S2	NS(=O)(=O)C1=CC=C(NC(=O)C2=CC=CC=C2S)C=C1	CA2		-4.022	0.372673	3692	584	1468.38
DB04421	Nicotinamide-adenine-dinucleotide-3-pentanone-adduct	experimental	C26H35N7O15P2	CCC(=O)[C@@H](C)C1=C(C=[N+](C=C1)[C@@H]1O[C@H](COP(O)(=O)OP([O-])(=O)OC[C@H]2O[C@H]([C@H](O)[C@@H]2O)N2C=NC3=C(N)N=CN=C23)[C@@H](O)[C@H]1O)C(N)=O			-6.315	0.00256286	448	4816	1468.87
DB08624	1-[(4S)-4-amino-5-(1,3-benzothiazol-2-yl)-5-oxopentyl]guanidine	experimental	C13H17N5OS	N[C@@H](CCCNC(N)=N)C(=O)C1=NC2=CC=CC=C2S1	F2		-4.121	0.346412	3367	643	1471.39
DB02689	S-{2-[Amino(Dihydroxy)-Lambda~4~-Sulfanyl]Ethyl}-D-Cysteine	experimental	C5H12N2O4S2	[H][C@](N)(CSCCS(N)(=O)=O)C(O)=O	ARG1		-2.763	0.589813	7602	285	1471.93
DB12114	Poziotinib	investigational	C23H21Cl2FN4O3	COC1=C(OC2CCN(CC2)C(=O)C=C)C=C2C(NC3=CC=C(Cl)C(Cl)=C3F)=NC=NC2=C1		Poziotinib has been used in trials studying the treatment of Breast Cancer, Metastatic Breast Cancer, Increased Drug Resistance, Adenocarcinoma of Lung Stage IV, and Adenocarcinoma of Lung Stage IIIB, among others.	-6.905	0.00139668	308	7041	1472.63
DB14855	2-(aminomethyl)phenol	investigational	C7H9NO	NCC1=CC=CC=C1O		2-(aminomethyl)phenol is under investigation in clinical trial NCT03556319 (2-HOBA: Multiple Dosing Study in Older Adults).	-3.255	0.544374	6343	342	1472.86
DB02704	(2R,3R,4R,5R)-3,4-Dihydroxy-N,N'-bis[(1S,2R)-2-hydroxy-2,3-dihydro-1H-inden-1-yl]-2,5-bis(2-phenylethyl)hexanediamide	experimental	C40H44N2O6	O[C@@H]([C@H](O)[C@@H](CCC1=CC=CC=C1)C(=O)N[C@@H]1[C@H](O)CC2=C1C=CC=C2)[C@@H](CCC1=CC=CC=C1)C(=O)N[C@@H]1[C@H](O)CC2=C1C=CC=C2	gag-pol		-6.99	0.00126702	300	7241	1473.87
DB08652	2-(1H-INDOL-3-YL)ACETAMIDE	experimental	C10H10N2O	NC(=O)CC1=CNC2=CC=CC=C12	aauA,aauB		-3.627	0.471007	5054	430	1474.18
DB08268	6-AMINO-4-[2-(4-METHYLPHENYL)ETHYL]-1,7-DIHYDRO-8H-IMIDAZO[4,5-G]QUINAZOLIN-8-ONE	experimental	C18H17N5O	CC1=CC=C(CCC2=C3N=CNC3=CC3=C2N=C(N)NC3=O)C=C1	tgt		-6.137	0.0163165	507	4293	1475.31
DB08256	N-[(CYCLOHEXYLAMINO)CARBONYL]GLYCINE	experimental	C9H16N2O3	OC(=O)CNC(=O)NC1CCCCC1	EPHX2		-3.316	0.535393	6151	354	1475.62
DB12392	Resminostat	investigational	C16H19N3O4S	CN(C)CC1=CC=C(C=C1)S(=O)(=O)N1C=CC(\C=C\C(=O)NO)=C1		Resminostat has been used in trials studying the treatment of Sezary Syndrome, Mycosis fungoides, Hodgkin's Lymphoma, Hepatocellular Carcinoma, and Lymphoma, T-Cell, Cutaneous, among others.	-4.224	0.322065	3061	712	1476.29
DB08953	Indalpine	investigational; withdrawn	C15H20N2	C(CC1=CNC2=CC=CC=C12)C1CCNCC1		Indalpine was one of the first selective serotonin reuptake inhibitors to reach the American market. It was initially marketed by Pharmuka. However, after the emergence of widespread concern regarding adverse effects caused by SSRIs, and reported hematological effects caused by Indalpine, it was abruptly withdrawn from the US market.	-3.986	0.376519	3827	570	1476.95
DB08927	Amperozide	experimental	C23H29F2N3O	[H]N(CC)C(=O)N1CCN(CCCC(C2=CC=C(F)C=C2)C2=CC=C(F)C=C2)CC1		Amperozide is a diphenylbutylpiperazine atypical antipsychotic which antagonizes 5-HT2A receptors. It inhibits dopamine release and alters the firing of dopaminergic neurons. Investigations regarding the use of the agent revolved primarily around its capability for treating schizophrenia in humans even though the drug was ultimately never clinically adopted for this indication. Alternatively, amp…	-5.558	0.0806566	765	2853	1477.34
DB01739	Allo-Isoleucine	experimental	C6H13NO2	CC[C@@H](C)[C@H](N)C(O)=O			-3.057	0.56561	6918	316	1478.54
DB01847	N-Carbamyl-D-Valine	experimental	C6H12N2O3	CC(C)[C@@H](NC(N)=O)C(O)=O	Not-Available		-3.338	0.526481	6092	359	1478.86
DB13804	Benzylthiouracil	experimental	C11H10N2OS	O=C1NC(=S)NC(CC2=CC=CC=C2)=C1			-3.75	0.437964	4602	476	1480.05
DB08773	2-(4-hydroxyphenyl)benzo[b]thiophen-6-ol	experimental	C14H10O2S	OC1=CC=C(C=C1)C1=CC2=C(S1)C=C(O)C=C2	ESR1,NCOA2		-3.681	0.459615	4850	452	1480.61
DB00283	Clemastine	approved; investigational	C21H26ClNO	CN1CCC[C@@H]1CCO[C@](C)(C1=CC=CC=C1)C1=CC=C(Cl)C=C1	HRH1	An ethanolamine-derivative, first generation histamine H1 antagonist used in hay fever, rhinitis, allergic skin conditions, and pruritus. It causes drowsiness.	-5.018	0.136771	1299	1688	1480.78
DB03298	Phenylphosphate	experimental	C6H7O4P	OP(O)(=O)OC1=CC=CC=C1	SRC		-3.063	0.564851	6899	318	1481.18
DB00843	Donepezil	approved	C24H29NO3	COC1=C(OC)C=C2C(=O)C(CC3CCN(CC4=CC=CC=C4)CC3)CC2=C1	ACHE,HTR2A	Donepezil (Aricept), is a centrally acting reversible acetyl cholinesterase inhibitor. Its main therapeutic use is in the treatment of Alzheimer's disease where it is used to increase cortical acetylcholine. Donepezil is postulated to exert its therapeutic effect by enhancing cholinergic function. This is accomplished by increasing the concentration of acetylcholine through reversible inhibition …	-6.034	0.0288981	546	4020	1481.53
DB00548	Azelaic-acid	approved	C9H16O4	OC(=O)CCCCCCCC(O)=O	trxB,AKR1D1,SRD5A2,TYR,polA	Azelaic acid is a saturated dicarboxylic acid found naturally in wheat, rye, and barley. It is also produced by _Malassezia furfur_, also known as _Pityrosporum ovale_, which is a species of fungus that is normally found on human skin. Azelaic acid is effective against a number of skin conditions, such as mild to moderate acne, when applied topically in a cream formulation of 20%. It works in par…	-3.266	0.540596	6310	348	1481.85
DB03920	N-Methyl-Alpha-Beta-Dehydroalanine	experimental	C4H7NO2	CNC(=C)C(O)=O			-2.591	0.598592	7900	278	1481.96
DB02197	4-[(4-Imidazo[1,2-a]Pyridin-3-Ylpyrimidin-2-Yl)Amino]Benzenesulfonamide	experimental	C17H14N6O2S	NS(=O)(=O)C1=CC=C(NC2=NC(=CC=N2)C2=CN=C3C=CC=CN23)C=C1	CDK2		-4.626	0.170464	2046	1074	1482.36
DB13939	RAD-140	experimental; investigational	C20H16ClN5O2	[H][C@@](C)(O)[C@@]([H])(NC1=C(C)C(Cl)=C(C=C1)C#N)C1=NN=C(O1)C1=CC=C(C=C1)C#N		RAD140 is an investigational selective androgen receptor modulator (SARM) for the treatment of conditions such as muscle wasting and breast cancer.	-6.547	0.0020611	386	5693	1482.4
DB01734	3-(Oxalyl-Amino)-Naphthalene-2-Carboxylic-Acid	experimental	C13H9NO5	OC(=O)C(=O)NC1=CC2=C(C=CC=C2)C=C1C(O)=O	PTPN1		-3.697	0.456399	4799	458	1482.55
DB00461	Nabumetone	approved	C15H16O2	COC1=CC2=C(C=C1)C=C(CCC(C)=O)C=C2	PTGS2,PTGS1	Nabumetone was originally developed as a non-acidic non-steroidal anti-inflammatory drug (NSAID).[label] It was thought to avoid trapping of the drug in the stomach by making it unable to dissociate into ions which was believed to reduce GI toxicity by limiting local action.[A179077] While slightly reduced, possibly due to a degree of cyclooxygenase-2 selectivity (COX-2), nabumetone still produce…	-3.915	0.399489	4071	540	1482.68
DB13958	Trestolone-acetate	experimental	C21H30O3	[H][C@@]12CC[C@H](OC(C)=O)[C@@]1(C)CC[C@]1([H])[C@@]3([H])CCC(=O)C=C3C[C@@H](C)[C@@]21[H]		Trestolone acetate is a synthetic and injected anabolic???Â?Âandrogenic steroid (AAS) and a derivative of nandrolone (19-nortestosterone) which was never marketed. It is an androgen ester ?????specifically, the C17 acetate ester of [DB05830].	-6.563	0.00203768	382	5755	1482.7
DB04263	Geneticin	experimental	C20H40N4O10	[H][C@](C)(O)[C@@]1([H])O[C@]([H])(O[C@]2([H])[C@@]([H])(N)C[C@@]([H])(N)[C@]([H])(O[C@@]3([H])OC[C@](C)(O)[C@]([H])(NC)[C@@]3([H])O)[C@@]2([H])O)[C@]([H])(N)[C@@]([H])(O)[C@]1([H])O	ODC1	Geneticin (also known as G418) is an aminoglycoside antibiotic similar in structure to gentamicin B1, produced by Micromonospora rhodorangea. Geneticin blocks polypeptide synthesis by inhibiting the elongation step in both prokaryotic and eukaryotic cells and is commonly used in laboratory research to select genetically engineered cells. Resistance to Geneticin is conferred by the neo gene from T…	-5.623	0.0732226	732	3004	1482.88
DB03929	D-Serine	approved; experimental	C3H7NO3	N[C@H](CO)C(O)=O	GLRA1,GRIN1,SERPINB3,shp	A non-essential amino acid occurring in natural form as the L-isomer. It is synthesized from GLYCINE or THREONINE. It is involved in the biosynthesis of PURINES; PYRIMIDINES; and other amino acids. [PubChem]	-2.88	0.578308	7359	299	1483.35
DB14630	Tyramine-O-sulfate	experimental	C8H11NO4S	NCCC1=CC=C(OS(O)(=O)=O)C=C1			-3.502	0.490314	5529	398	1483.42
DB03046	7-Methoxy-8-[1-(Methylsulfonyl)-1h-Pyrazol-4-Yl]Naphthalene-2-Carboximidamide	experimental	C16H16N4O3S	COC1=CC=C2C=CC(=CC2=C1C1=CN(N=C1)S(C)(=O)=O)C(N)=N	PLAU		-5.678	0.0642506	700	3144	1483.51
DB04490	3-(Mercaptomethylene)Pyridine	experimental	C6H7NS	SCC1=CC=CN=C1	gag-pol		-2.52	0.599659	7981	276	1484.17
DB13728	Halometasone	experimental	C22H27ClF2O5	C[C@@H]1C[C@H]2[C@@H]3C[C@H](F)C4=CC(=O)C(Cl)=C[C@]4(C)[C@@]3(F)[C@@H](O)C[C@]2(C)[C@@]1(O)C(=O)CO			-6.33	0.00248052	443	4978	1485.01
DB07047	2',4'-DICHLORO-4-HYDROXY-1,1'-BIPHENYL-3-CARBOXYLIC-ACID	experimental	C13H8Cl2O3	OC(=O)C1=CC(=CC=C1O)C1=C(Cl)C=C(Cl)C=C1			-3.916	0.398438	4068	544	1487.61
DB07091	(S)-N-(4-carbamimidoylbenzyl)-1-(2-(cyclohexyloxy)ethanoyl)pyrrolidine-2-carboxamide	experimental	C21H30N4O3	[H][C@]1(CCCN1C(=O)COC1CCCCC1)C(=O)NCC1=CC=C(C=C1)C(N)=N	PRSS1,F2		-6.112	0.0177887	521	4250	1488.04
DB01222	Budesonide	approved	C25H34O6	[H][C@@]12C[C@H]3OC(CCC)O[C@@]3(C(=O)CO)[C@@]1(C)C[C@H](O)[C@@]1([H])[C@@]2([H])CCC2=CC(=O)C=C[C@]12C	NR3C1	Budesonide is a glucocorticoid used in the management of asthma, the treatment of various skin disorders, and allergic rhinitis. [PubChem] The extended release oral tablet, marketed as Uceris, was FDA approved on January 14, 2013 for the management of ulcerative colitis. Budesonide is provided as a mixture of two epimers (22R and 22S). Interestingly, the 22R form is two times more active than the…	-4.672	0.166437	1931	1147	1488.24
DB08172	(2Z)-N-(3-chloro-2'-methoxybiphenyl-4-yl)-2-cyano-3-hydroxybut-2-enamide	experimental	C18H15ClN2O3	COC1=CC=CC=C1C1=CC(Cl)=C(NC(=O)C(\C#N)=C(\C)O)C=C1	DHODH		-4.996	0.13869	1344	1649	1488.71
DB13113	JNJ-38877605	investigational	C19H13F2N7	CN1C=C(C=N1)C1=NN2C(C=C1)=NN=C2C(F)(F)C1=CC=C2N=CC=CC2=C1		JNJ-38877605 has been used in trials studying the treatment of Neoplasms.	-5.464	0.0867067	837	2653	1490.15
DB07456	3-(1H-indol-3-yl)-4-(1-{2-[(2S)-1-methylpyrrolidinyl]ethyl}-1H-indol-3-yl)-1H-pyrrole-2,5-dione	experimental	C27H26N4O2	[H]N1C=C(C2=CC=CC=C12)C1=C(C(=O)N([H])C1=O)C1=CN(CC[C@H]2CCCN2C)C2=CC=CC=C12	PDPK1		-6.505	0.00212221	400	5554	1490.5
DB08496	(R)-warfarin	experimental	C19H16O4	[H][C@](CC(C)=O)(C1=CC=CC=C1)C1=C(O)C2=C(OC1=O)C=CC=C2		Warfarin consists of a racemic mixture of two active enantiomers???Â?ÂR- and S- forms???Â?Âeach of which is cleared by different pathways. S-warfarin is 2-5 times more potent than the R-isomer in producing an anticoagulant response.[A1038]	-4.719	0.164621	1829	1215	1490.72
DB00819	Acetazolamide	approved; vet_approved	C4H6N4O3S2	CC(=O)NC1=NN=C(S1)S(N)(=O)=O	CA1,CA14,CA2,CA3,CA4,CA7,AQP1	One of the carbonic anhydrase inhibitors that is sometimes effective against absence seizures. It is sometimes useful also as an adjunct in the treatment of tonic-clonic, myoclonic, and atonic seizures, particularly in women whose seizures occur or are exacerbated at specific times in the menstrual cycle. However, its usefulness is transient often because of rapid development of tolerance. Its an…	-2.997	0.566166	7082	314	1491.22
DB12580	Tradipitant	investigational	C28H16ClF6N5O	FC(F)(F)C1=CC(=CC(CN2N=NC(=C2C2=CC=NC=C2)C2=NC=CC=C2C(=O)C2=CC=CC=C2Cl)=C1)C(F)(F)F		Tradipitant has been used in trials studying the treatment and prevention of Eczema, Pruritus, Gastroparesis, Chronic Pruritus, and Atopic Dermatitis, among others.	-7.285	0.000427882	260	8554	1491.32
DB02025	L-D-(a-Aminoadipoyl)-L-Cysteinyl-D-Valine	experimental	C14H25N3O6S	CC(C)[C@@H](NC(=O)[C@H](CS)NC(=O)CCC[C@H](N)C(O)=O)C(O)=O			-3.108	0.558152	6764	329	1491.76
DB08707	4-[3-(4-chlorophenyl)-2,1-benzisoxazol-5-yl]pyrimidin-2-amine	experimental	C17H11ClN4O	NC1=NC=CC(=N1)C1=CC2=C(ON=C2C=C1)C1=CC=C(Cl)C=C1	PIM1		-4.417	0.239771	2532	879	1491.85
DB02712	Sorbinil	experimental; investigational	C11H9FN2O3	FC1=CC=C2OCC[C@]3(NC(=O)NC3=O)C2=C1	AKR1B1		-3.757	0.431069	4580	486	1491.94
DB12445	Nitroaspirin	investigational	C16H13NO7	CC(=O)OC1=CC=CC=C1C(=O)OC1=CC=CC(CO[N+]([O-])=O)=C1		Nitroaspirin has been investigated for the treatment of Intermittent Claudication.	-3.89	0.40104	4153	536	1491.98
DB12868	Intoplicine	investigational	C21H24N4O	CN(C)CCCNC1=NC=C(C)C2=C1C1=C(N2)C=CC2=CC(O)=CC=C12		Intoplicine has been used in trials studying the treatment of Unspecified Adult Solid Tumor, Protocol Specific.	-5.045	0.131756	1257	1771	1492.03
DB08496	(R)-warfarin	experimental	C19H16O4	[H][C@](CC(C)=O)(C1=CC=CC=C1)C1=C(O)C2=C(OC1=O)C=CC=C2		Warfarin consists of a racemic mixture of two active enantiomers???Â?ÂR- and S- forms???Â?Âeach of which is cleared by different pathways. S-warfarin is 2-5 times more potent than the R-isomer in producing an anticoagulant response.[A1038]	-4.719	0.16435	1830	1218	1492.96
DB15431	M-2698	investigational	C21H19ClF3N5O	NC(=O)C1=CC=CC2=C1N=CN=C2N[C@H](CN1CCC1)C1=CC(=C(Cl)C=C1)C(F)(F)F		M-2698 is under investigation in clinical trial NCT01971515 (First-in-Human Dose Escalation Trial in Subjects With Advanced Malignancies).	-7.173	0.000798603	274	8140	1493.44
DB02126	4-Carboxycinnamic-Acid	experimental	C10H8O4	OC(=O)\C=C\C1=CC=C(C=C1)C(O)=O	HBA1,HBB		-3.501	0.485806	5534	404	1495.24
DB11769	Funapide	investigational	C22H14F3NO5	FC(F)(F)C1=CC=C(CN2C(=O)[C@@]3(COC4=C3C=C3OCOC3=C4)C3=CC=CC=C23)O1		Funapide has been used in trials studying the treatment of Pharmacokinetics, Postherpetic Neuralgia, and Osteoarthritis of the Knee.	-6.58	0.00193903	375	5962	1495.24
DB08033	(5R)-N,N-DIETHYL-5-METHYL-2-[(THIOPHEN-2-YLCARBONYL)AMINO]-4,5,6,7-TETRAHYDRO-1-BENZOTHIOPHENE-3-CARBOXAMIDE	experimental	C19H24N2O2S2	[H][C@@]1(C)CCC2=C(C1)C(C(=O)N(CC)CC)=C(NC(=O)C1=CC=CS1)S2	KIF11		-6.992	0.00114928	299	7519	1499.39
DB01116	Trimethaphan	approved; investigational	C22H25N2OS+	O=C1N(CC2=CC=CC=C2)C2C[S+]3CCCC3C2N1CC1=CC=CC=C1	CHRNA10	A nicotinic antagonist that has been used as a ganglionic blocker in hypertension, as an adjunct to anesthesia, and to induce hypotension during surgery.	-6.617	0.00188523	368	6110	1499.49
DB03866	Prostaglandin-G2	experimental	C20H32O6	[H][C@@](CCCCC)(OO)\C=C\[C@@]1([H])[C@@]2([H])C[C@]([H])(OO2)[C@]1([H])C\C=C/CCCC(O)=O	PTGS2	A cyclic endoperoxide intermediate produced by the action of CYCLOOXYGENASE on ARACHIDONIC ACID. It is further converted by a series of specific enzymes to the series 2 prostaglandins. [PubChem]	-3.762	0.426827	4561	493	1499.52
DB01941	6-[1-(3,5,5,8,8-Pentamethyl-5,6,7,8-Tetrahydronaphthalen-2-Yl)Cyclopropyl]Pyridine-3-Carboxylic-Acid	experimental	C24H29NO2	CC1=CC2=C(C=C1C1(CC1)C1=CC=C(C=N1)C(O)=O)C(C)(C)CCC2(C)C	RXRB		-7.022	0.00102148	291	7734	1500.2
DB08496	(R)-warfarin	experimental	C19H16O4	[H][C@](CC(C)=O)(C1=CC=CC=C1)C1=C(O)C2=C(OC1=O)C=CC=C2		Warfarin consists of a racemic mixture of two active enantiomers???Â?ÂR- and S- forms???Â?Âeach of which is cleared by different pathways. S-warfarin is 2-5 times more potent than the R-isomer in producing an anticoagulant response.[A1038]	-4.719	0.164183	1831	1230	1500.71
DB00872	Conivaptan	approved; investigational	C32H26N4O2	CC1=NC2=C(CCN(C(=O)C3=CC=C(NC(=O)C4=CC=CC=C4C4=CC=CC=C4)C=C3)C3=CC=CC=C23)N1	AVPR1A,AVPR2	Conivaptan is a non-peptide inhibitor of antidiuretic hormone (vasopressin). It was approved in 2004 for hyponatremia (low blood sodium levels) caused by syndrome of inappropriate antidiuretic hormone (SIADH). Conivaptan inhibits both isotypes of the vasopressin receptor (V1a and V2).	-6.051	0.0195673	540	4176	1501.68
DB08538	N-((2-aminopyrimidin-5-yl)methyl)-5-(2,6-difluorophenyl)-3-ethylpyrazolo[1,5-a]pyrimidin-7-amine	experimental	C19H17F2N7	CCC1=C2N=C(C=C(NCC3=CN=C(N)N=C3)N2N=C1)C1=C(F)C=CC=C1F	CDK2		-4.816	0.152853	1625	1388	1501.83
DB08175	(2E,4E)-11-METHOXY-3,7,11-TRIMETHYLDODECA-2,4-DIENOIC-ACID	experimental	C16H28O3	COC(C)(C)CCC[C@@](C)([H])C\C=C\C(\C)=C\C(O)=O	NCOA2,RXRB,NR1H3		-3.261	0.531091	6323	357	1502.44
DB02723	4-Oxo-2-Phenylmethanesulfonyl-Octahydro-Pyrrolo[1,2-a]Pyrazine-6-Carboxylic-Acid-[1-(N-Hydroxycarbamimidoyl)-Piperidin-4-Ylmethyl]-Amide	experimental	C22H32N6O5S	O\N=C(/N)N1CCC(CC1)CNC(=O)[C@@H]1CC[C@H]2CN(CC(=O)N12)S(=O)(=O)CC1=CC=CC=C1	F2		-5.226	0.105569	1039	2177	1503.96
DB00169	Cholecalciferol	approved; nutraceutical	C27H44O	CC(C)CCC[C@@H](C)[C@@]1([H])CC[C@@]2([H])\C(CCC[C@]12C)=C\C=C1\C[C@@H](O)CCC1=C	VDR	"Vitamin D, in general, is a secosteroid generated in the skin when 7-dehydrocholesterol located there interacts with ultraviolet irradiation - like that commonly found in sunlight [L5689]. Both the endogenous form of vitamin D (that results from 7-dehydrocholesterol transformation), vitamin D3 (cholecalciferol), and the plant-derived form, vitamin D2 (ergocalciferol), are considered the main for…	-4.686	0.164962	1899	1192	1504.53
DB00158	Folic-acid	approved; nutraceutical; vet_approved	C19H19N7O6	NC1=NC(=O)C2=NC(CNC3=CC=C(C=C3)C(=O)N[C@@H](CCC(O)=O)C(O)=O)=CN=C2N1	FOLR2,FOLR3	"Folic acid, also known as folate or Vitamin B9, is a member of the B vitamin family and an essential cofactor for enzymes involved in DNA and RNA synthesis. More specifically, Folic acid is required by the body for the synthesis of purines, pyrimidines, and methionine before incorporation into DNA or protein. Folic acid is particularly important during phases of rapid cell division, such as infa…	-6.196	0.0026298	486	4658	1504.59
DB07308	5-(2-CHLOROBENZYL)-2-FUROIC-ACID	experimental	C12H9ClO3	OC(=O)C1=CC=C(CC2=CC=CC=C2Cl)O1	map		-3.933	0.382324	4007	565	1504.64
DB09075	Edoxaban	approved	C24H30ClN7O4S	CN(C)C(=O)[C@H]1CC[C@H](NC(=O)C(=O)NC2=NC=C(Cl)C=C2)[C@@H](C1)NC(=O)C1=NC2=C(CN(C)CC2)S1		Edoxaban is a member of the Novel Oral Anti-Coagulants (NOACs) class of drugs, and is a rapidly acting, oral, selective factor Xa inhibitor. By inhibiting factor Xa, a key protein in the coagulation cascade, edoxaban prevents the stepwise amplification of protein factors needed to form blood clots. It is indicated to reduce the risk of stroke and systemic embolism (SE) in patients with nonvalvula…	-5.786	0.0529684	650	3484	1504.86
DB11640	Amifampridine	approved; investigational	C5H7N3	NC1=CC=NC=C1N		"Amifampridine, or 3,4-diaminopyridine (3,4-DAP), is a quaternary ammonium compound that blocks presynaptic potassium channels, and subsequently prolongs the action potential and increases presynaptic calcium concentrations [A33863]. It was first discovered in Scotland in the 1970s and its clinical effectiveness for neuromuscular disorders, including Lambert???Â?ÂEaton myasthenic syndrome (LEMS…	-2.99	0.563633	7101	319	1505.06
DB00150	Tryptophan	approved; nutraceutical; withdrawn	C11H12N2O2	N[C@@H](CC1=CNC2=C1C=CC=C2)C(O)=O	WARS2,trpS,WARS	An essential amino acid that is necessary for normal growth in infants and for nitrogen balance in adults. It is a precursor of indole alkaloids in plants. It is a precursor of serotonin (hence its use as an antidepressant and sleep aid). It can be a precursor to niacin, albeit inefficiently, in mammals.	-3.999	0.365875	3781	600	1506.19
DB01143	Amifostine	approved; investigational	C5H15N2O3PS	NCCCNCCSP(O)(O)=O	ALPPL2,ENPP1	A phosphorothioate proposed as a radiation-protective agent. It causes splenic vasodilation and may block autonomic ganglia.	-2.223	0.599208	8197	277	1506.84
DB04886	Calanolide-A	investigational	C22H26O5	CCCC1=CC(=O)OC2=C1C1=C(C=CC(C)(C)O1)C1=C2[C@@H](O)[C@H](C)[C@@H](C)O1		Calanolide A is a new non-nucleoside reverse transcriptase inhibitor (NNRTI) derived from a plant found in the Malaysian rain forest. A related compound, calanolide B, also has anti-HIV activity. Both drugs are being developed by Sarawak Pharmaceuticals. A preliminary dosing study among HIV-infected individuals showed a significant antiviral effect compared with placebo.	-5.532	0.0787309	782	2905	1507.22
DB00881	Quinapril	approved; investigational	C25H30N2O5	CCOC(=O)[C@H](CCC1=CC=CC=C1)N[C@@H](C)C(=O)N1CC2=CC=CC=C2C[C@H]1C(O)=O	ACE	Quinapril is a prodrug that belongs to the angiotensin-converting enzyme (ACE) inhibitor class of medications. It is metabolized to quinaprilat (quinapril diacid) following oral administration. Quinaprilat is a competitive inhibitor of ACE, the enzyme responsible for the conversion of angiotensin I (ATI) to angiotensin II (ATII). ATII regulates blood pressure and is a key component of the renin-a…	-6.054	0.0184754	538	4225	1507.66
DB00957	Norgestimate	approved; investigational	C23H31NO3	[H][C@@]12CC[C@@](OC(C)=O)(C#C)[C@@]1(CC)CC[C@]1([H])[C@@]3([H])CC\C(C=C3CC[C@@]21[H])=N/O	PGR,ESR1	Norgestimate is a form of progesterone, which is a female hormone important for the regulation of ovulation and menstruation. Norgestimate is used with estradiol to treat the symptoms of menopause.	-6.174	0.00287763	496	4587	1508.36
DB01766	Beta-(2-Naphthyl)-Alanine	experimental	C13H13NO2	[H][C@](N)(CC1=CC=C2C=CC=CC2=C1)C(O)=O	YARS,PIN1,F2		-4.523	0.195406	2269	1004	1509.33
DB08114	5-benzyl-1,3-thiazol-2-amine	experimental	C10H10N2S	NC1=NC=C(CC2=CC=CC=C2)S1	PRKACA,PKIA		-3.571	0.468887	5274	432	1509.43
DB11071	Phenyl-salicylate	approved	C13H10O3	OC1=CC=CC=C1C(=O)OC1=CC=CC=C1		"Phenyl salicylate is a 2-hydroxybenzoic acid phenyl ester. It is utilized in some manufacturing processes of polymers, lacquers, adhesives, waxes, as well as polishes. It is an active ingredient in some pharmaceutical products as a mild analgesic for pain relief by releasing salicylate (found in [DB00945] ). Phenyl salicylate may also be found in some antiseptic agents [L2467]. It is synthesized…	-4.261	0.284987	2950	777	1513.98
DB15133	Tepotinib	investigational	C29H28N6O2	CN1CCC(COC2=CN=C(N=C2)C2=CC(CN3N=C(C=CC3=O)C3=CC(=CC=C3)C#N)=CC=C2)CC1		Tepotinib is under investigation in clinical trial NCT03531762 (Effect of a Proton Pump Inhibitor on the Pharmacokinetics (PK) of Tepotinib).	-7.233	0.000308506	265	8660	1514.89
DB06921	(2S)-2-[3-(AMINOMETHYL)PHENYL]-3-[(R)-HYDROXY{(1R)-2-METHYL-1-[(PHENYLSULFONYL)AMINO]PROPYL}PHOSPHORYL]PROPANOIC-ACID	experimental	C20H27N2O6PS	[H][C@@](C[P@](O)(=O)[C@@]([H])(NS(=O)(=O)C1=CC=CC=C1)C(C)C)(C(O)=O)C1=CC(CN)=CC=C1	CPB1		-6.401	0.00223659	427	5379	1515.53
DB13919	Candesartan	experimental	C24H20N6O3	CCOC1=NC2=C(N1CC1=CC=C(C=C1)C1=CC=CC=C1C1=NN=NN1)C(=CC=C2)C(O)=O		Candesartan is an angiotensin-receptor blocker (ARB) that may be used alone or with other agents to treat hypertension. It is available as a prodrug in the form of [Candesartan cilexetil].	-6.452	0.00208293	409	5622	1516.38
DB01619	Phenindamine	approved	C19H19N	CN1CCC2=C(C1)C(C1=CC=CC=C21)C1=CC=CC=C1	HRH1	"Phenindamine is an antihistamine. Phenindamine blocks the effects of the naturally occurring chemical histamine in your body. Antihistamines such as phenindamine appear to compete with histamine for histamine H1- receptor sites on effector cells. The antihistamines antagonize those pharmacological effects of histamine which are mediated through activation of H1- receptor sites and thereby reduce…	-4.8	0.152853	1655	1390	1516.72
DB07635	bis(4-hydroxyphenyl)methanone	experimental	C13H10O3	OC1=CC=C(C=C1)C(=O)C1=CC=C(O)C=C1	cyp51		-3.817	0.405813	4396	526	1520.62
DB02232	1,2-Dihydroxybenzene	experimental	C6H6O2	OC1=CC=CC=C1O	catA,bphC		-3.302	0.512123	6192	374	1521.78
DB06994	(2S,3S)-3-{3-[2-chloro-4-(methylsulfonyl)phenyl]-1,2,4-oxadiazol-5-yl}-1-cyclopentylidene-4-cyclopropyl-1-fluorobutan-2-amine	experimental	C21H25ClFN3O3S	[H][C@@](N)(C(F)=C1CCCC1)[C@]([H])(CC1CC1)C1=NC(=NO1)C1=CC=C(C=C1Cl)S(C)(=O)=O	DPP4		-5.792	0.0469852	647	3584	1522.78
DB04451	4-Methylpiperazin-1-Yl-Carbonyl-Group	experimental	C6H12N2O2	CN1CCN(CC1)C(O)=O	SAP2,CTSL2		-3.017	0.556442	7028	330	1522.91
DB07365	NAPHTHALEN-2-YL-3-ALANINE	experimental	C13H13NO2	[H][C@](N)(CC1=CC=CC2=C1C=CC=C2)C(O)=O	oppA,pol		-4.344	0.257978	2755	842	1523.06
DB12540	Lecozotan	investigational	C28H29N5O3	C[C@H](CN(C(=O)C1=CC=C(C=C1)C#N)C1=CC=CC=N1)N1CCN(CC1)C1=CC=CC2=C1OCCO2		Lecozotan has been used in trials studying the treatment of Alzheimer Disease.	-7.166	0.000546695	276	8410	1523.54
DB08535	3-bromo-5-phenyl-N-(pyridin-3-ylmethyl)pyrazolo[1,5-a]pyrimidin-7-amine	experimental	C18H14BrN5	BrC1=C2N=C(C=C(NCC3=CC=CN=C3)N2N=C1)C1=CC=CC=C1	CDK2		-4.779	0.154749	1695	1370	1523.86
DB01891	Tl-3-093	experimental	C25H33N3O5	[H][C@@](CO)(CC1=CC=CC=C1)NC(=O)[C@@]([H])(NC(=O)[C@]([H])(C)NC(=O)OCC1=CC=CC=C1)C(C)C	gag-pol,pol		-4.853	0.148312	1565	1484	1523.96
DB07363	THIOPHENE-2,5-DISULFONIC-ACID-2-AMIDE-5-(4-METHYL-BENZYLAMIDE)	experimental	C12H14N2O4S3	CC1=CC=C(CNS(=O)(=O)C2=CC=C(S2)S(N)(=O)=O)C=C1	CA2		-3.966	0.367157	3895	597	1524.9
DB14841	Centanafadine	investigational	C15H15N	C1[C@@H]2CNC[C@]12C1=CC=C2C=CC=CC2=C1		Centanafadine is under investigation in clinical trial NCT02827513 (A Phase 1 Study to Investigate the Safety, Tolerance, Food Effect, Pharmacokinetics and Pharmacodynamics of Single and Multiple Doses of Extended Release Formulations of Centanafadine (CTN) in Young Healthy Subjects).	-4.325	0.261741	2795	832	1524.94
DB08816	Ticagrelor	approved	C23H28F2N6O4S	CCCSC1=NC2=C(N=NN2[C@@H]2C[C@H](OCCO)[C@@H](O)[C@H]2O)C(N[C@@H]2C[C@H]2C2=CC(F)=C(F)C=C2)=N1	P2RY12	Ticagrelor, marketed by Astra Zeneca as Brilinta in the US and Brilique or Possia in the EU, is a platelet aggregation inhibitor. It is not a prodrug like clopidogrel. The drug was approved for use in the European Union on 3 December 2010 and was given FDA approval on 20 July 2011.	-5.35	0.0927359	922	2532	1527.91
DB04362	Adenosine-Diphosphate-5-(Beta-Ethyl)-4-Methyl-Thiazole-2-Carboxylic-Acid	experimental	C17H19N6O12P2S-3	[H][C@]1(COP([O-])(=O)OP([O-])(=O)OCCC2=C(C)N=C(S2)C([O-])=O)O[C@@]([H])(N2C=NC3=C(N)N=CN=C23)[C@]([H])(O)[C@]1([H])O			-6.008	0.0189487	557	4198	1529.15
DB06166	Fosdevirine	investigational	C20H17ClN3O3P	CO[P@](=O)(C1=C(NC2=CC=C(Cl)C=C12)C(N)=O)C1=CC(C)=CC(\C=C\C#N)=C1			-4.919	0.143772	1469	1592	1529.26
DB01095	Fluvastatin	approved	C24H26FNO4	CC(C)N1C(\C=C\[C@H](O)C[C@H](O)CC(O)=O)=C(C2=CC=C(F)C=C2)C2=CC=CC=C12	HMGCR	Fluvastatin is an antilipemic agent that competitively inhibits hydroxymethylglutaryl-coenzyme A (HMG-CoA) reductase. HMG-CoA reductase catalyzes the conversion of HMG-CoA to mevalonic acid, the rate-limiting step in cholesterol biosynthesis. Fluvastatin belongs to a class of medications called statins and is used to reduce plasma cholesterol levels and prevent cardiovascular disease. It is also …	-6.307	0.00235259	450	5200	1529.71
DB15584	Luteolin	experimental	C15H10O6	OC1=CC(O)=C2C(=O)C=C(OC2=C1)C1=CC=C(O)C(O)=C1			-4.039	0.345809	3636	644	1530.22
DB04637	6-Bromo-1-hexanol	experimental	C6H13BrO	OCCCCCCBr	mmoX		-2.682	0.575629	7757	302	1530.56
DB08484	4-AMINO-N-[(2-SULFANYLETHYL)CARBAMOYL]BENZENESULFONAMIDE	experimental	C9H13N3O3S2	NC1=CC=C(C=C1)S(=O)(=O)NC(=O)NCCS	FBP1		-3.051	0.546939	6941	338	1531.68
DB07767	Ferulic-acid	experimental	C10H10O4	COC1=C(O)C=CC(\C=C\C(O)=O)=C1	xynY,xynZ,Not-Available,slr0095		-3.622	0.451637	5073	463	1532.58
DB00796	Candesartan-cilexetil	approved	C33H34N6O6	CCOC1=NC2=C(N1CC1=CC=C(C=C1)C1=CC=CC=C1C1=NN=NN1)C(=CC=C2)C(=O)OC(C)OC(=O)OC1CCCCC1	AGTR1	Candesartan is an angiotensin-receptor blocker (ARB) that may be used alone or with other agents to treat hypertension. It is administered orally as the prodrug, candesartan cilexetil, which is rapidly converted to its active metabolite, candesartan, during absorption in the gastrointestinal tract. Candesartan lowers blood pressure by antagonizing the renin-angiotensin-aldosterone system (RAAS); …	-5.855	0.0365288	618	3815	1535.47
DB12764	ABC-294640	investigational	C23H25ClN2O	ClC1=CC=C(C=C1)C12CC3CC(CC(C3)(C1)C(=O)NCC1=CC=NC=C1)C2		ABC294640 has been used in trials studying the treatment of Diffuse Large B Cell Lymphoma.	-4.82	0.149796	1619	1457	1535.87
DB04316	D-[(N-Hydroxyamino)Carbonyl]Phenylalanine	experimental	C10H12N2O4	[H]N(O)C(=O)N([H])[C@H](CC1=CC=CC=C1)C(O)=O	CPA1		-4.051	0.342847	3591	657	1536
DB12897	MK-7622	investigational	C25H25N3O2	CC1=CC=C(CC2=CC3=C(N=CN([C@H]4CCCC[C@@H]4O)C3=O)C3=CC=CC=C23)C=N1		MK-7622 has been used in trials studying the treatment of Alzheimer's Disease.	-5.046	0.1247	1254	1882	1536.24
DB06280	Senicapoc	investigational	C20H15F2NO	NC(=O)C(C1=CC=CC=C1)(C1=CC=C(F)C=C1)C1=CC=C(F)C=C1			-5.045	0.1247	1256	1885	1538.69
DB08797	Salicylamide	approved	C7H7NO2	NC(=O)C1=CC=CC=C1O		Salicylamide is the common name for the substance o-hydroxybenzamide, or amide of salicyl. Salicylamide is a non-prescription drug with analgesic and antipyretic properties. It has similar medicinal uses to aspirin. Salicylamide is used in combination with both aspirin and caffeine in the over-the-counter pain remedies	-3.59	0.457454	5204	455	1538.77
DB02485	Cytidine-5'-Monophosphate-5-N-Acetylneuraminic-Acid	experimental	C20H31N4O16P	[H][C@]1(O[C@](C[C@H](O)[C@H]1NC(C)=O)(OP(O)(=O)OC[C@H]1O[C@H]([C@H](O)[C@@H]1O)N1C=CC(N)=NC1=O)C(O)=O)[C@H](O)[C@H](O)CO	CMAS	A nucleoside monophosphate sugar which donates N-acetylneuraminic acid to the terminal sugar of a ganglioside or glycoprotein. [PubChem]	-5.123	0.113516	1160	2049	1541.7
DB00588	Fluticasone-propionate	approved	C25H31F3O5S	[H][C@@]12C[C@@H](C)[C@](OC(=O)CC)(C(=O)SCF)[C@@]1(C)C[C@H](O)[C@@]1(F)[C@@]2([H])C[C@H](F)C2=CC(=O)C=C[C@]12C	NR3C1,PGR,PLA2G4A,NR3C2	Fluticasone propionate is a synthetic glucocorticoid[F4355,F4358][FDA Label]. These drugs are available as inhalers, nasal, sprays, and topical treatments for various inflammatory indications[F4355,F4358][FDA Label]. Fluticasone propionate was first approved in 1990[L5962].	-5.515	0.0750117	799	2977	1542.28
DB00240	Alclometasone	approved	C22H29ClO5	[H][C@@]12C[C@@H](C)[C@](O)(C(=O)CO)[C@@]1(C)C[C@H](O)[C@@]1([H])[C@@]2([H])[C@H](Cl)CC2=CC(=O)C=C[C@]12C	NR3C1	Alclometasone is synthetic glucocorticoid steroid for topical use in dermatology as anti-inflammatory, antipruritic, antiallergic, antiproliferative and vasoconstrictive agent.	-4.843	0.147551	1589	1497	1542.31
DB11207	Amiloxate	approved	C15H20O3	COC1=CC=C(\C=C\C(=O)OCCC(C)C)C=C1		Amiloxate is an EMA-approved chemical UV-filter found in over-the-counter sunscreen products at concentrations up to 10%m [F35]. It is often referred to as isoamyl 4-methoxycinnamate or isoamyl p-methoxycinnamate. Amiloxate is a cinnamic acid derivative with an anti-inflammatory activity [A32916].	-3.325	0.498377	6131	388	1542.34
DB02780	Beta-3-Cysteine	experimental	C4H9NO2S	[H][C@](N)(CS)CC(O)=O	env		-2.254	0.582697	8178	291	1542.66
DB02558	N-(3-Phenyl-2-Sulfanylpropanoyl)Phenylalanylalanine	experimental	C21H24N2O4S	[H][C@@](C)(NC(=O)[C@]([H])(CC1=CC=CC=C1)NC(=O)[C@]([H])(S)CC1=CC=CC=C1)C(O)=O	MME		-5.011	0.130152	1311	1816	1542.98
DB15106	Surufatinib	investigational	C24H28N6O3S	CN(C)CCNS(=O)(=O)CC1=CC(NC2=NC(OC3=CC4=C(NC(C)=C4)C=C3)=CC=N2)=CC=C1		Surufatinib is under investigation in clinical trial NCT02588170 (Phase III Study of Surufatinib in Treating Advanced Extrapancreatic Neuroendocrine Tumors).	-6.431	0.00206846	420	5670	1543.18
DB00146	Calcifediol	approved; nutraceutical	C27H44O2	C[C@H](CCCC(C)(C)O)[C@@]1([H])CC[C@@]2([H])\C(CCC[C@]12C)=C\C=C1\C[C@@H](O)CCC1=C	VDR	The major circulating metabolite of vitamin D3 (cholecalciferol). It is produced in the liver and is the best indicator of the body's vitamin D stores. It is effective in the treatment of rickets and osteomalacia, both in azotemic and non-azotemic patients. Calcifediol also has mineralizing properties.	-4.611	0.166851	2079	1146	1543.55
DB12654	GSK-376501	investigational	C32H37NO6	COCCOC1=CC(OCCOC)=CC(CN2C3=CC=CC=C3C(=C2C(O)=O)C2=CC=C(C=C2)C(C)(C)C)=C1		GSK376501 has been used in trials studying the treatment and diagnostic of Type 2 Diabetes Mellitus.	-7.188	0.000198986	273	8733	1544.06
DB11787	Ralimetinib	investigational	C24H29FN6	CC(C)(C)CN1C(N)=NC2=CC=C(N=C12)C1=C(NC(=N1)C(C)(C)C)C1=CC=C(F)C=C1		Ralimetinib has been used in trials studying the treatment of Postmenopausal, Advanced Cancer, Adult Glioblastoma, Fallopian Tube Cancer, and Metastatic Breast Cancer, among others.	-6.279	0.00236875	461	5175	1544.56
DB05263	Caprospinol	investigational	C33H52O4	CCCCCC(=O)O[C@H]1CC[C@]2(C)[C@H]3CC[C@@]4(C)[C@@H](C[C@@H]5O[C@]6(CC[C@@H](C)CO6)[C@@H](C)[C@H]45)[C@@H]3CC=C2C1		Caprospinol (SP-233) is the first drug ever to demonstrate the correlation of clearing beta-amyloid from the brain. It also improves the brain histopathology and recovers memory function.	-6.885	0.00108341	312	7655	1545.43
DB08476	3-AMINO-AZACYCLOTRIDECAN-2-ONE	experimental	C12H24N2O	[H][C@]1(N)CCCCCCCCCCNC1=O	MMP8		-4.164	0.304889	3233	741	1547.79
DB03796	Palmitic-Acid	approved	C16H32O2	CCCCCCCCCCCCCCCC(O)=O	PMP2,LALBA,PAEP,HNF4G,Not-Available,CYP2C8,TRAPPC3,TM_1468,RHO,SEC14L2,PPT1	A common saturated fatty acid found in fats and waxes including olive oil, palm oil, and body lipids.	-3.209	0.514611	6496	369	1548.23
DB02809	Brodimoprim-4,6-Dicarboxylate	experimental	C20H24BrN4O6-	COC1=CC(CC2=C[NH+]=C(N)N=C2N)=CC(OCCC[C@@H](CCC([O-])=O)C([O-])=O)=C1Br	folA	Brodimoprim-4,6-dicarboxylate is a solid. This compound belongs to the anisoles. These are organic compounds contaiing a methoxybenzene or a derivative thereof. This medication is known to target the protein dihydrofolate reductase.	-5.261	0.0968947	1005	2386	1548.53
DB11867	JNJ-39393406	investigational	C19H18F2N6O3	CN(C)C(=O)CCN1N=C(NC2=CC=C3OC(F)(F)OC3=C2)N=C1C1=CC=NC=C1		JNJ-39393406 has been used in trials studying the treatment and basic science of DEPRESSION, Schizophrenia, Smoking Cessation, Cognition Disorders, and Alzheimer's Disease.	-6.561	0.00178901	383	6275	1550.27
DB03978	Tyrosinal	experimental	C9H11NO2	[H][C@](N)(CC1=CC=C(O)C=C1)C=O	tyrS,pcp,YARS,YARS		-3.33	0.493017	6118	393	1550.6
DB03820	(2S,5R,6R)-6-({(6S)-6-[(Ammonioacetyl)amino]-6-carboxylatohexanoyl}amino)-3,3-dimethyl-7-oxo-4-thia-1-azabicyclo[3.2.0]heptane-2-carboxylate	experimental	C17H25N4O7S-	[H]N([C@@H](CCCCC(=O)N([H])[C@@H]1C(=O)N2[C@@H](C([O-])=O)C(C)(C)S[C@]12[H])C([O-])=O)C(=O)C[N+]([H])([H])[H]	Not-Available		-6.042	0.0112008	544	4423	1551.16
DB08392	2-[5,6-BIS-(4-METHOXY-PHENYL)-FURO[2,3-D]PYRIMIDIN-4-YLAMINO]-ETHANOL	experimental	C22H21N3O4	COC1=CC=C(C=C1)C1=C(C2=C(NCCO)N=CN=C2O1)C1=CC=C(OC)C=C1	CHEK1		-6.099	0.00313	526	4581	1552.29
DB04702	S-[(2E)-3,7-DIMETHYLOCTA-2,6-DIENYL]-TRIHYDROGENTHIODIPHOSPHATE	experimental	C10H20O6P2S	[H]\C(CSP(O)(=O)OP(O)(O)=O)=C(\C)CCC=C(C)C	Not-Available		-3.357	0.489045	6031	400	1553.19
DB00471	Montelukast	approved	C35H36ClNO3S	OC(=O)CC1(CC1)CS[C@H](CCC1=CC=CC=C1C(O)(C)C)C1=CC=CC(\C=C\C2=NC3=C(C=CC(Cl)=C3)C=C2)=C1	CYSLTR1,ALOX5	Montelukast was first approved for clinical use by the US FDA in 1998 as Merck's brand name Singulair.[L6301] The medication is a member of the leukotriene receptor antagonist (LTRA) category of drugs.[L6301,L6304,L6307,L6310,L6325,L6328,L6331] Although capable of demonstrating effectiveness, the use of such LTRAs like montelukast is typically in addition to or complementary with the use of inhal…	-5.312	0.0927563	958	2519	1553.45
DB07816	N-(P-CYANOPHENYL)-N'-DIPHENYLMETHYL-GUANIDINE-ACETIC-ACID	experimental	C23H20N4O2	OC(=O)C\N=C(\NC(C1=CC=CC=C1)C1=CC=CC=C1)NC1=CC=C(C=C1)C#N	IGHG1		-6.657	0.0015477	357	6768	1554.41
DB07178	5-PENTYL-2-PHENOXYPHENOL	experimental	C17H20O2	CCCCCC1=CC(O)=C(OC2=CC=CC=C2)C=C1	inhA		-4.047	0.337058	3602	671	1554.65
DB11650	HT-0712	investigational	C25H31NO3	COC1=CC=C(C=C1OC1CCCC1)[C@H]1CNC(=O)[C@H](CC2=CC(C)=CC=C2)C1		BLX-028914 has been used in trials studying the treatment and basic science of Allergic Rhinitis and Age-Associated Memory Impairment (AAMI).	-6.361	0.00212732	436	5548	1555.29
DB01976	Aminoanthracene	experimental	C14H11N	NC1=CC=CC2=C1C=C1C=CC=CC1=C2			-4.182	0.291858	3184	760	1555.58
DB00882	Clomifene	approved; investigational	C26H28ClNO	CCN(CC)CCOC1=CC=C(C=C1)C(=C(Cl)C1=CC=CC=C1)C1=CC=CC=C1	ESR1	A triphenyl ethylene stilbene derivative which is an estrogen agonist or antagonist depending on the target tissue.	-5.955	0.0184566	572	4232	1555.86
DB07796	(3ASR,4RS,8ASR,8BRS)-4-(2-(4-FLUOROBENZYL)-1,3-DIOXODEACAHYDROPYRROLO[3,4-A]-PYRROLIZIN-4-YL)BENZAMIDINE	experimental	C23H24FN4O2+	[H][C@@]12CCC[N@@]1[C@@]([H])(C1=CC=C(C=C1)C(N)=[NH2+])[C@@]1([H])C(=O)N(CC3=CC=C(F)C=C3)C(=O)[C@@]21[H]	F2		-6.635	0.00157561	362	6691	1556.32
DB12812	Palomid-529	investigational	C24H22O6	COC1=CC=C(COC2=C(OC)C=C3C(OC(=O)C4=CC(=CC=C34)C(C)O)=C2)C=C1		Palomid 529 has been used in trials studying the treatment of Age-Related Macular Degeneration.	-4.886	0.143324	1513	1602	1556.86
DB02323	EM-1745	experimental	C37H51N5O7	[H][C@]1(CCCCCCCCC(=O)OC[C@@]2([H])O[C@@]([H])(N3C=NC4=C(N)N=CN=C34)[C@]([H])(O)[C@]2([H])O)C[C@@]2([H])[C@]3([H])CCC4=CC(O)=CC=C4[C@@]3([H])CC[C@]2(C)[C@@]1([H])O	HSD17B1		-6.711	0.00143908	348	6968	1557.2
DB08903	Bedaquiline	approved	C32H31BrN2O2	COC1=NC2=C(C=C(Br)C=C2)C=C1[C@@H](C1=CC=CC=C1)[C@@](O)(CCN(C)C)C1=CC=CC2=C1C=CC=C2		Bedaquiline is a bactericidal antimycobacterial drug. Chemically it is a diarylquinoline. FDA approved on December 28, 2012.	-5.409	0.0827319	874	2775	1557.35
DB06902	4-(1-methyl-1-phenylethyl)phenol	experimental	C15H16O	CC(C)(C1=CC=CC=C1)C1=CC=C(O)C=C1	ESRRG		-4.269	0.262633	2926	830	1558.39
DB01826	N-Butyl-Isocyanide	experimental	C5H9N	CCCC[N+]#[C-]	camC,Not-Available,glbN,MB		-2.246	0.579098	8186	297	1559.24
DB02652	L-[(N-Hydroxyamino)Carbonyl]Phenylalanine	experimental	C10H12N2O4	[H]N(O)C(=O)N([H])[C@@H](CC1=CC=CC=C1)C(O)=O	CPA1		-3.845	0.380707	4301	566	1560.25
DB04296	5-Oxo-L-Norleucine	experimental	C6H11NO3	[H][C@](N)(CCC(C)=O)C(O)=O	purF		-3.021	0.541122	7018	347	1560.53
DB08186	(3E)-4-(1-METHYL-1H-INDOL-3-YL)BUT-3-EN-2-ONE	experimental	C13H13NO	CN1C=C(\C=C\C(C)=O)C2=CC=CC=C12	KAT2B		-3.512	0.463176	5501	443	1561.07
DB06412	Oxymetholone	approved; illicit	C21H32O3	[H][C@@]12CC[C@](C)(O)[C@@]1(C)CC[C@@]1([H])[C@@]2([H])CC[C@@]2([H])CC(=O)\C(C[C@]12C)=C/O		Oxymetholone is a synthetic anabolic steroid marketed under the brand name Anapolon by Hoffmann La Roche Limitedand used in the treatment of osteoporosis, anaemia, and as an agent to stimulate muscle growth in malnourished or underdeveloped patients. Anabolic-androgenic steroids (AAS), such as oxymetholone, have been abused by bodybuilders and athletes. The uncontrolled misuse of oxymetholone can…	-5.134	0.107499	1142	2134	1561.1
DB07281	N~3~-BENZYLPYRIDINE-2,3-DIAMINE	experimental	C12H13N3	NC1=NC=CC=C1NCC1=CC=CC=C1	BACE1		-4.122	0.312366	3359	726	1561.61
DB00443	Betamethasone	approved; vet_approved	C22H29FO5	[H][C@@]12C[C@H](C)[C@](O)(C(=O)CO)[C@@]1(C)C[C@H](O)[C@@]1(F)[C@@]2([H])CCC2=CC(=O)C=C[C@]12C	NR3C1	A glucocorticoid given orally, parenterally, by local injection, by inhalation, or applied topically in the management of various disorders in which corticosteroids are indicated. Its lack of mineralocorticoid properties makes betamethasone particularly suitable for treating cerebral edema and congenital adrenal hyperplasia. (From Martindale, The Extra Pharmacopoeia, 30th ed, p724)	-5.238	0.0970347	1023	2384	1561.68
DB13828	Cyfluthrin	experimental	C22H18Cl2FNO3	CC1(C)C(C=C(Cl)Cl)C1C(=O)OC(C#N)C1=CC=C(F)C(OC2=CC=CC=C2)=C1			-6.307	0.00221345	451	5409	1561.88
DB04537	L-Tryptophanamide	experimental	C11H13N3O	[H][C@](N)(CC1=CNC2=C1C=CC=C2)C(N)=O	trpS,WARS		-4.205	0.280961	3112	784	1561.99
DB07857	(2R)-2-(4-chlorophenyl)-2-[4-(1H-pyrazol-4-yl)phenyl]ethanamine	experimental	C17H16ClN3	NC[C@@H](C1=CC=C(Cl)C=C1)C1=CC=C(C=C1)C1=CNN=C1	PRKACA,PKIA		-4.311	0.245584	2822	865	1562.38
DB13244	Aminomethylbenzoic-acid	experimental	C8H9NO2	NCC1=CC=C(C=C1)C(O)=O		Aminomethylbenzoic acid may be useful as an antifibrinolytic agent [A174994].	-3.156	0.516615	6635	368	1562.59
DB07107	(1S)-2-(1H-INDOL-3-YL)-1-[({5-[(E)-2-PYRIDIN-4-YLVINYL]PYRIDIN-3-YL}OXY)METHYL]ETHYLAMINE	experimental	C23H22N4O	[H][C@@](N)(COC1=CN=CC(\C=C\C2=CC=NC=C2)=C1)CC1=CNC2=C1C=CC=C2	PRKACA,PKIA		-5.971	0.0163165	569	4294	1563.1
DB04370	S-sulphocysteine	experimental	C3H7NO5S2	N[C@@H](CSS(O)(=O)=O)C(O)=O			-2.68	0.566059	7761	315	1563.56
DB00767	Benzquinamide	withdrawn	C22H32N2O5	CCN(CC)C(=O)C1CN2CCC3=CC(OC)=C(OC)C=C3C2CC1OC(C)=O	HRH1,CHRM4,CHRM1,CHRM5,CHRM2,CHRM3	Benzquinamide is a discontinued antiemetic compound with antihistaminic, mild anticholinergic, and sedative properties. The mechanism of action is not known, but presumably benzquinamide works via antagonism of muscarinic acetycholine receptors and histamine H1 receptors.	-5.766	0.0426299	661	3707	1565.35
DB04512	2-Isobutyl-3-Methoxypyrazine	experimental	C9H14N2O	COC1=NC=CN=C1CC(C)C	LCN9		-2.858	0.555533	7408	331	1565.9
DB07183	N-(4-phenoxyphenyl)-2-[(pyridin-4-ylmethyl)amino]nicotinamide	experimental	C24H20N4O2	O=C(NC1=CC=C(OC2=CC=CC=C2)C=C1)C1=C(NCC2=CC=NC=C2)N=CC=C1	KDR		-6.043	0.00586137	543	4517	1566.12
DB13470	Cefodizime	experimental	C20H20N6O7S4	[H][C@]12SCC(CSC3=NC(C)=C(CC(O)=O)S3)=C(N1C(=O)[C@@]2([H])N=C(O)C(=N/OC)\C1=CSC(=N)N1)C(O)=O			-5.842	0.0314119	624	3931	1566.19
DB01540	17alpha-methyl-4-hydroxynandrolone	illicit	C19H28O3	[H][C@@]12CC[C@](C)(O)[C@@]1(C)CC[C@]1([H])[C@@]3([H])CCC(=O)C(O)=C3CC[C@@]21[H]		17alpha-methyl-4-hydroxynandrolone is a schedule 3 anabolic steroid.	-4.711	0.158624	1849	1328	1566.99
DB09237	Levamlodipine	approved; investigational	C20H25ClN2O5	CCOC(=O)C1=C(COCCN)NC(C)=C([C@@H]1C1=CC=CC=C1Cl)C(=O)OC		Levamlodipine, also known as S-amlodipine, is a pharmacologically active enantiomer of amlodipine, an antihypertensive and anti-anginal medication. Levamlodipine belongs to the dihydropyridine group of calcium channel blockers. This medication is currently marketed in Russia and India [L1484]. The names S-amlodipine and levamlodipine may be used interchangeably as both substances are the same, ho…	-5.883	0.0239572	601	4091	1568.02
DB11909	Varespladib	investigational	C21H20N2O5	CCC1=C(C(=O)C(N)=O)C2=C(OCC(O)=O)C=CC=C2N1CC1=CC=CC=C1		Varespladib has been investigated for the treatment and prevention of Sickle Cell Disease, Vaso-occlusive Crisis, and Acute Coronary Syndrome.	-6.553	0.00171129	385	6393	1568.85
DB07621	(5-(PYRIDIN-3-YL)FURAN-2-YL)METHANAMINE	experimental	C10H10N2O	NCC1=CC=C(O1)C1=CC=CN=C1	CYP2A6		-3.181	0.511929	6569	375	1569.51
DB07855	(S)-1-PHENYL-1-[4-(9H-PURIN-6-YL)PHENYL]METHANAMINE	experimental	C18H15N5	[H][C@](N)(C1=CC=CC=C1)C1=CC=C(C=C1)C1=C2N=CNC2=NC=N1	PRKACA,PKIA		-5.052	0.117223	1246	1978	1569.9
DB15279	CB-103	investigational	C15H18N2O	CC(C)(C)C1=CC=C(OC2=CC=C(N)C=N2)C=C1		CB-103 is under investigation in clinical trial NCT03422679 (Study of CB-103 in Adult Patients With Advanced or Metastatic Solid Tumours and Haematological Malignancies).	-4.003	0.343332	3764	655	1570.17
DB13788	Chlorbenzoxamine	experimental	C27H31ClN2O	CC1=CC=CC=C1CN1CCN(CCOC(C2=CC=CC=C2)C2=CC=CC=C2Cl)CC1			-6.223	0.00234036	475	5207	1572.68
DB01922	Maltosyl-Alpha-(1,4)-D-Gluconhydroximo-1,5-Lactam	experimental	C18H32N2O15	[H][C@]1(CO)O[C@]([H])(O[C@]2([H])[C@@]([H])(CO)O[C@]([H])(O[C@]3([H])[C@@]([H])(CO)N=C(NO)[C@]([H])(O)[C@@]3([H])O)[C@]([H])(O)[C@@]2([H])O)[C@]([H])(O)[C@@]([H])(O)[C@]1([H])O	AMY2A		-5.147	0.103941	1119	2212	1573.29
DB01523	Clonitazene	experimental; illicit	C20H23ClN4O2	CCN(CC)CCN1C(CC2=CC=C(Cl)C=C2)=NC2=C1C=CC(=C2)[N+]([O-])=O			-4.66	0.161932	1962	1263	1574.17
DB08613	2,2,2-TRIFLUORO-1-{5-[(3-PHENYL-5,6-DIHYDROIMIDAZO[1,2-A]PYRAZIN-7(8H)-YL)CARBONYL]THIOPHEN-2-YL}ETHANE-1,1-DIOL	experimental	C19H16F3N3O3S	OC(O)(C1=CC=C(S1)C(=O)N1CCN2C(C1)=NC=C2C1=CC=CC=C1)C(F)(F)F	HDAC4		-4.92	0.13665	1465	1693	1574.88
DB02749	Pyromellitic-Acid	experimental	C10H6O8	OC(=O)C1=CC(C(O)=O)=C(C=C1C(O)=O)C(O)=O	fumC		-3.075	0.52439	6859	362	1575.74
DB08303	(3S)-3-cyclopentyl-6-methyl-7-[(4-methylpiperazin-1-yl)sulfonyl]-3,4-dihydro-2H-1,2,4-benzothiadiazine-1,1-dioxide	experimental	C18H28N4O4S2	[H][C@@]1(NC2=CC(C)=C(C=C2S(=O)(=O)N1)S(=O)(=O)N1CCN(C)CC1)C1CCCC1	GRIA2		-6.97	0.000682864	301	8252	1576.02
DB12282	Defactinib	investigational	C20H21F3N8O3S	CNC(=O)C1=CC=C(NC2=NC=C(C(NCC3=C(N=CC=N3)N(C)S(C)(=O)=O)=N2)C(F)(F)F)C=C1		Defactinib has been investigated for the treatment of Malignant Pleural Mesothelioma.	-6.816	0.00110762	327	7602	1576.66
DB13270	Dibekacin	approved	C18H37N5O8	[H][C@@]1(N)CC[C@@]([H])(CN)O[C@]1([H])O[C@]1([H])[C@@]([H])(N)C[C@@]([H])(N)[C@]([H])(O[C@@]2([H])O[C@]([H])(CO)[C@@]([H])(O)[C@]([H])(N)[C@@]2([H])O)[C@@]1([H])O		Dibekacin is an aminoglycoside antibiotic marketed in Japan [L5623].	-5.631	0.054366	726	3425	1576.88
DB07477	Felbinac	experimental	C14H12O2	OC(=O)CC1=CC=C(C=C1)C1=CC=CC=C1	CTSL1		-3.957	0.349837	3926	635	1578.93
DB02923	Biphenyl-2,3-Diol	experimental	C12H10O2	OC1=C(O)C(=CC=C1)C1=CC=CC=C1	bphC,bphC,doxG		-3.936	0.353234	3988	626	1580.03
DB02252	Iodophenyl	experimental	C6H5I	IC1=CC=CC=C1	celCCF		-2.669	0.562051	7782	321	1580.51
DB01940	Balanol-Analog-2	experimental	C27H26N2O6	[H][C@]1(CNCCC[C@@]1([H])OC(=O)C1=CC=C(C=C1)C(=O)C1=CC=CC=C1O)NC(=O)C1=CC=C(O)C=C1	PRKACA		-6.091	0.00259898	527	4742	1580.83
DB13609	Umifenovir	experimental; investigational	C22H25BrN2O3S	CCOC(=O)C1=C(CSC2=CC=CC=C2)N(C)C2=CC(Br)=C(O)C(CN(C)C)=C12			-6.013	0.0070968	555	4504	1581.05
DB00214	Torasemide	approved	C16H20N4O3S	CC(C)NC(=O)NS(=O)(=O)C1=C(NC2=CC=CC(C)=C2)C=CN=C1	SLC12A1	Torasemide is a high-ceiling loop diuretic.[A174463] Structurally, it is a pyridine-sulfnyl urea used as an antihypertensive agent.[A319] On the FDA records, torasemide was developed and first introduced by the company Teva Pharmaceuticals and FDA approved in 2002.[L5248] However, torasemide was first approved for clinical use by the FDA on 1993.[L5257]	-4.72	0.154749	1827	1369	1581.51
DB04711	Iodipamide	approved	C20H14I6N2O6	OC(=O)C1=C(I)C(NC(=O)CCCCC(=O)NC2=C(I)C=C(I)C(C(O)=O)=C2I)=C(I)C=C1I		Iodipamide is a water-soluble radiographic contrast media for cholecystography and intravenous cholangiography.	-6.827	0.00103421	324	7720	1581.54
DB06590	Ceftaroline-fosamil	approved; investigational	C22H21N8O8PS4	[H][C@]12SCC(SC3=NC(=CS3)C3=CC=[N+](C)C=C3)=C(N1C(=O)[C@H]2NC(=O)C(=N/OCC)\C1=NSC(NP(O)(O)=O)=N1)C([O-])=O		"Ceftaroline fosamil is a cephalosporin antibacterial indicated for the treatment of the following infections caused by designated susceptible bacteria:	-5.266	0.093519	999	2508	1582.87
DB08050	5-phenyl-2-keto-valeric-acid	experimental	C11H12O3	OC(=O)C(=O)CCCC1=CC=CC=C1	ipdC		-3.582	0.435405	5231	479	1582.92
DB09272	Eluxadoline	approved; investigational	C32H35N5O5	COC1=CC=C(CN([C@@H](C)C2=NC(=CN2)C2=CC=CC=C2)C(=O)[C@@H](N)CC2=C(C)C=C(C=C2C)C(N)=O)C=C1C(O)=O		"Eluxadoline is a mixed mu-opioid receptor agonist, kappa-opioid receptor agonist, and a-delta opioid receptor antagonist indicated for use in diarrhea-predominant irritable bowel syndrome (IBS-D). The mu-, kappa-, and delta-opioid receptors mediate endogenous and exogenous opioid response in the central nervous system and peripherally in the gastrointestinal system. Agonism of peripheral mu-opio…	-6.897	0.000823704	311	8075	1584.72
DB04145	Nicotinyl-alcohol	experimental	C6H7NO	OCC1=CC=CN=C1		A direct-acting peripheral vasodilator that causes flushing and may decrease blood pressure. It is used in vasospasm and threatened gangrene. [PubChem]	-2.783	0.552026	7549	333	1585.5
DB08763	[N-(BENZYLOXYCARBONYL)AMINO](4-AMIDINOPHENYL)METHANE-PHOSPHONATE	experimental	C16H18N3O5P	[H][C@](NC(=O)OCC1=CC=CC=C1)(C1=CC=C(C=C1)C(N)=N)P(O)(O)=O	PRSS1		-5.142	0.103361	1126	2233	1585.67
DB07106	4-(DIMETHYLAMINO)BUTYL-IMIDOTHIOCARBAMATE	experimental	C7H17N3S	CN(C)CCCCSC(N)=N	HNMT		-2.679	0.561244	7762	324	1585.84
DB13578	Metabutethamine	experimental	C13H20N2O2	CC(C)CNCCOC(=O)C1=CC=CC(N)=C1			-3.589	0.433197	5208	483	1586.02
DB14640	Isoflupredone-acetate	vet_approved	C23H29FO6	[H][C@@]12CC[C@](O)(C(=O)COC(C)=O)[C@@]1(C)C[C@H](O)[C@@]1(F)[C@@]2([H])CCC2=CC(=O)C=C[C@]12C			-6.544	0.00168685	390	6460	1587.26
DB11291	2-ethylhexyl-benzoate	experimental	C15H22O2	CCCCC(CC)COC(=O)C1=CC=CC=C1			-3.667	0.412913	4898	515	1588.23
DB11692	Pavinetant	investigational	C26H25N3O3S	CC[C@H](NC(=O)C1=C(NS(C)(=O)=O)C(=NC2=CC=CC=C12)C1=CC=CC=C1)C1=CC=CC=C1		Pavinetant has been used in trials studying the basic science and treatment of Safety and Schizophrenia.	-6.328	0.00205886	444	5709	1592.1
DB06299	Hydronidone	investigational	C12H11NO2	CC1=CN(C(=O)C=C1)C1=CC=C(O)C=C1		Hydronidone has antifibrotic activity.	-3.488	0.458302	5587	454	1592.64
DB01856	Pimelic-Acid	experimental	C7H12O4	OC(=O)CCCCCC(O)=O	dapD	A group of compounds that are derivatives of heptanedioic acid with the general formula R-C7H11O4. [PubChem]	-2.744	0.554413	7641	332	1592.74
DB01758	3-Iodo-Tyrosine	experimental	C9H10INO3	N[C@@H](CC1=CC=C(O)C(I)=C1)C(O)=O	tyrS		-3.566	0.435236	5293	480	1593.94
DB04433	Verpacamide-A	experimental	C11H19N5O2	[H][C@@]12CCCN1C(=O)[C@H](CCCNC(N)=N)NC2=O	chiB		-4.412	0.197545	2548	998	1594.65
DB09168	4-Phenylfentanyl	illicit	C28H32N2O	CCC(=O)N(C1=CC=CC=C1)C1(CCN(CCC2=CC=CC=C2)CC1)C1=CC=CC=C1		4-Phenylfentanyl is a sythetic opioid derived from fentanyl. 4-Phenylfentanyl is around 8x the potency of fentanyl in analgesic tests on animals, but more complex 4-heteroaryl derivatives such as substituted thiophenes and thiazoles are more potent still, as they are closer bioisosteres to the 4-carbomethoxy group of carfentanil.	-5.709	0.0419165	683	3724	1594.83
DB04695	Farnesyl-thiopyrophosphate	experimental	C15H28O6P2S	[H]\C(CC\C(C)=C(/[H])CSP(O)(=O)OP(O)(O)=O)=C(\C)CCC=C(C)C	uppS,GGPS1,MVK,crtM		-4.013	0.334208	3741	681	1596.13
DB01529	Dextromoramide	experimental; illicit	C25H32N2O2	C[C@H](CN1CCOCC1)C(C(=O)N1CCCC1)(C1=CC=CC=C1)C1=CC=CC=C1		An opioid analgesic structurally related to methadone and used in the treatment of severe pain. (From Martindale, The Extra Pharmacopoeia, 30th ed, p1070)	-6.564	0.00157561	381	6692	1596.76
DB06211	Doripenem	approved; investigational	C15H24N4O6S2	[H][C@]12[C@@H](C)C(S[C@]3([H])CN[C@H](CNS(N)(=O)=O)C3)=C(N1C(=O)[C@]2([H])[C@@H](C)O)C(O)=O		Doripenem is a broad-spectrum, carbapenem antibiotic marketed under the brand name Doribax by Janssen. Doripenem injection was approved by the FDA in 2007 to treat complicated urinary tract and intra-abdominal infections. In a clinical trial of doripenem treatment in ventilator associated pneumonia (vs. imipenem and cilastatin), it was found that doripenem carried an increased risk of death and l…	-4.918	0.13287	1470	1735	1597.01
DB06594	Agomelatine	approved; investigational	C15H17NO2	COC1=CC2=C(C=CC=C2CCNC(C)=O)C=C1	HTR2C,MTNR1A,MTNR1B	"Agomelatine is structurally closely related to melatonin. Agomelatine is a potent agonist at melatonin receptors and an antagonist at serotonin-2C (5-HT2C) receptors, tested in an animal model of depression. Agomelatine was developed in Europe by Servier Laboratories Ltd. and submitted to the European Medicines Agency (EMA) in 2005. The Committee for Medical Products for Human Use (CHMP) recomme…	-4.195	0.269836	3143	812	1597.53
DB07147	methyl-(1R,2S)-2-(hydroxycarbamoyl)-1-{4-[(2-methylquinolin-4-yl)methoxy]benzyl}cyclopropanecarboxylate	experimental	C24H24N2O5	[H][C@@]1(C[C@]1(CC1=CC=C(OCC2=CC(C)=NC3=C2C=CC=C3)C=C1)C(=O)OC)C(=O)NO	ADAM17		-5.938	0.011782	579	4412	1598.3
DB04393	Soneclosan	experimental	C12H8Cl2O2	OC1=C(OC2=CC=C(Cl)C=C2)C=CC(Cl)=C1	fabI		-3.914	0.35236	4077	627	1598.84
DB08824	Ioflupane-I-123	approved	C18H23FINO2	[H][C@]12CC[C@]([H])([C@H]([C@H](C1)C1=CC=C([123I])C=C1)C(=O)OC)N2CCCF		Ioflupane (I-123) is a radiopharmaceutical used to image dopamine neurons and diagnose Parkinsonian syndromes.	-5.262	0.0910891	1003	2549	1598.95
DB01553	Cloxazolam	experimental	C17H14Cl2N2O2	ClC1=CC2=C(NC(=O)CN3CCOC23C2=CC=CC=C2Cl)C=C1		Cloxazolam is a benzodiazepine with anxiolytic, sedative/hypnotic, muscle relaxant, and antiepileptic effects. It is marketed in the Argentina, Australia, Portugal, Belgium, Switzerland, Luxembourg, Germany, Taiwan and Japan -- mainly for anti-anxiety. The usual dose of cloxazolam in adults is 3-12mg/day for anti-anxiety. Although less commonly noted, it has also been reported as clinically effec…	-6.58	0.00153944	377	6782	1599
DB01746	D-Leucine	experimental	C6H13NO2	CC(C)C[C@@H](N)C(O)=O		An essential branched-chain amino acid important for hemoglobin formation. [PubChem]	-2.841	0.542632	7442	345	1602.34
DB04450	Heptyl-1-Thiohexopyranoside	experimental	C13H26O5S	[H][C@]1(CO)O[C@@]([H])(SCCCCCCC)[C@]([H])(O)[C@@]([H])(O)[C@]1([H])O	RHO,fpr,acpP,bioI		-3.523	0.445089	5454	471	1602.76
DB01726	2-Aminophenol	experimental	C6H7NO	NC1=CC=CC=C1O	cobT		-3.302	0.482212	6193	415	1603.15
DB08975	Florantyrone	withdrawn	C20H14O3	OC(=O)CCC(=O)C1=CC2=C(C=C1)C1=C3C2=CC=CC3=CC=C1		Florantyrone is used in the treatment of biliary dyskinesia	-4.646	0.159978	1998	1288	1604.19
DB02611	Balanol-Analog-1	experimental	C20H22N2O5	[H][C@]1(CNCCC[C@@]1([H])OC(=O)C1=CC=C(O)C=C1)NC(=O)C1=CC=C(O)C=C1	PRKACA		-6.815	0.000941959	328	7847	1604.31
DB08056	N-(2,6-dimethylphenyl)-5-phenylimidazo[1,5-a]pyrazin-8-amine	experimental	C20H18N4	CC1=CC=CC(C)=C1NC1=NC=C(N2C=NC=C12)C1=CC=CC=C1	LCK		-4.271	0.238511	2923	881	1604.73
DB08134	4-[(6-chloropyrazin-2-yl)amino]benzenesulfonamide	experimental	C10H9ClN4O2S	NS(=O)(=O)C1=CC=C(NC2=NC(Cl)=CN=C2)C=C1	CDK2		-3.71	0.398732	4745	543	1605.16
DB03386	4-Fluorotryptophane	experimental	C11H11FN2O2	N[C@@H](CC1=CNC2=C1C(F)=CC=C2)C(O)=O			-4.015	0.329141	3724	692	1605.31
DB07158	5-ETHYL-3-METHYL-1,5-DIHYDRO-4H-PYRAZOLO[4,3-C]QUINOLIN-4-ONE	experimental	C13H13N3O	CCN1C(=O)C2=C(NN=C2C)C2=C1C=CC=C2	CHEK1		-3.865	0.362741	4234	609	1605.77
DB14661	Loperamide-oxide	experimental	C29H33ClN2O3	CN(C)C(=O)C(CC[N+]1([O-])CCC(O)(CC1)C1=CC=C(Cl)C=C1)(C1=CC=CC=C1)C1=CC=CC=C1			-6.531	0.00163283	394	6564	1608.17
DB09227	Barnidipine	experimental	C27H29N3O6	COC(=O)C1=C(C)NC(C)=C([C@H]1C1=CC(=CC=C1)[N+]([O-])=O)C(=O)O[C@H]1CCN(CC2=CC=CC=C2)C1		"Barnidipine is a long-acting novel calcium antagonist that belongs to the dihydropyridine (DHP) group of calcium channel blockers. Used in the treatment of hypertension, barnidipine displays high affinity for the calcium channels of the smooth muscle cells in the vascular wall [L1131] and selectivity against cardiovascular L-type calcium channels [A7842]. Barnidipine contains two chiral centres …	-5.802	0.0283688	643	4025	1608.75
DB08634	6-BENZYL-1-BENZYLOXYMETHYL-5-ISOPROPYL-URACIL	experimental	C22H24N2O3	CC(C)C1=C(CC2=CC=CC=C2)N(COCC2=CC=CC=C2)C(=O)NC1=O	gag-pol		-4.911	0.132374	1481	1749	1609.43
DB00165	Pyridoxine	approved; investigational; nutraceutical; vet_approved	C8H11NO3	CC1=C(O)C(CO)=C(CO)C=N1	PDXK,PDXP,CBS,ALDH7A1	"Pyridoxine is the 4-methanol form of vitamin B6, an important water-soluble vitamin that is naturally present in many foods. As its classification as a vitamin implies, Vitamin B6 (and pyridoxine) are essential nutrients required for normal functioning of many biological systems within the body. While many plants and microorganisms are able to synthesize pyridoxine through endogenous biological …	-3.155	0.494684	6637	391	1610.92
DB08971	Fluocortolone	approved; withdrawn	C22H29FO4	[H][C@@]1(C)C[C@@]2([H])[C@]3([H])C[C@]([H])(F)C4=CC(=O)C=C[C@]4(C)[C@@]3([H])[C@@]([H])(O)C[C@]2(C)[C@@]1([H])C(=O)CO		Fluocortolone is a glucocorticoid with anti-inflammatory activity used topically for various skin disorders.	-5.445	0.07149	856	3033	1611.29
DB13662	Hexapropymate	experimental	C10H15NO2	NC(=O)OC1(CC#C)CCCCC1			-3.115	0.502263	6744	386	1613.44
DB02260	4-Oxosebacic-Acid	experimental	C10H16O5	OC(=O)CCCCCC(=O)CCC(O)=O	hemB,ALAD		-3.094	0.503923	6803	383	1614.17
DB04416	R-2-{[4'-Methoxy-(1,1'-Biphenyl)-4-Yl]-Sulfonyl}-Amino-6-Methoxy-Hex-4-Ynoic-Acid	experimental	C20H21NO6S	[H][C@](CC#CCOC)(NS(=O)(=O)C1=CC=C(C=C1)C1=CC=C(OC)C=C1)C(O)=O	MMP3		-6.595	0.00140917	372	7008	1614.61
DB07397	(5S)-5-(2-amino-2-oxoethyl)-4-oxo-N-[(3-oxo-3,4-dihydro-2H-1,4-benzoxazin-6-yl)methyl]-3,4,5,6,7,8-hexahydro[1]benzothieno[2,3-d]pyrimidine-2-carboxamide	experimental	C22H21N5O5S	[H][C@@]1(CC(N)=O)CCCC2=C1C1=C(S2)N=C(NC1=O)C(=O)NCC1=CC=C2OCC(=O)NC2=C1	MMP8		-6.44	0.00178901	416	6271	1615.16
DB00730	Thiabendazole	approved; vet_approved	C10H7N3S	N1C2=CC=CC=C2N=C1C1=CSC=N1	frdA	2-Substituted benzimidazole first introduced in 1962. It is active against a variety of nematodes and is the drug of choice for strongyloidiasis. It has CNS side effects and hepatototoxic potential. (From Smith and Reynard, Textbook of Pharmacology, 1992, p919)	-2.981	0.521423	7128	366	1615.19
DB07152	N-[4-(5-fluoro-6-methylpyridin-2-yl)-5-quinoxalin-6-yl-1H-imidazol-2-yl]acetamide	experimental	C19H15FN6O	CC(=O)NC1=NC(=C(N1)C1=CC=C2N=CC=NC2=C1)C1=NC(C)=C(F)C=C1	TGFBR1		-5.673	0.0426299	704	3706	1615.25
DB07531	4-{5-[(Z)-(2,4-DIOXO-1,3-THIAZOLIDIN-5-YLIDENE)METHYL]FURAN-2-YL}BENZENESULFONAMIDE	experimental	C14H10N2O5S2	NS(=O)(=O)C1=CC=C(C=C1)C1=CC=C(O1)\C=C1/SC(=O)NC1=O	CDK2		-3.717	0.389766	4719	553	1615.43
DB06313	BNC105	investigational	C20H21O10P	COC1=CC(=CC(OC)=C1OC)C(=O)C1=C(C)OC2=C1C=CC(OC)=C2OP(O)(O)=O			-5.001	0.117966	1333	1960	1616.38
DB03112	6-(2-Oxo-Hexahydro-Thieno[3,4-D]Imidazol-4-Yl)-Hexanoic-Acid	experimental	C11H18N2O3S	[H][C@]12CS[C@@]([H])(CCCCCC(O)=O)[C@@]1([H])NC(=O)N2	Not-Available		-3.686	0.399117	4832	542	1618.32
DB02773	(3-Chloro-4-Propoxy-Phenyl)-Acetic-Acid	experimental	C11H13ClO3	CCCOC1=CC=C(CC(O)=O)C=C1Cl	PTGS1		-3.458	0.454221	5696	460	1618.69
DB15206	Uprifosbuvir	investigational	C22H29ClN3O9P	CC(C)OC(=O)[C@@H](C)N[P@@](=O)(OC[C@H]1O[C@@H](N2C=CC(=O)NC2=O)[C@](C)(Cl)[C@@H]1O)OC1=CC=CC=C1		Uprifosbuvir is under investigation in clinical trial NCT02332707 (Efficacy and Safety of Grazoprevir (MK-5172) and Uprifosbuvir (MK-3682) With Elbasvir (MK-8742) or Ruzasvir (MK-8408) for Chronic Hepatitis C Genotype (GT)1 and GT2 Infection (MK-3682-011)).	-6.349	0.00192852	437	6003	1619.66
DB11556	Detomidine	vet_approved	C12H14N2	CC1=C(C)C(CC2=CN=CN2)=CC=C1		Detomidine is an ?Â?Â¡Ã2-adrenergic agonist that is used as a horse sedative. Normally, it is administered in the salt form, detomidine hydrochloride. This drug is prescribed by veterinarians and is marketed as _Dormosedan_. Currently, it is only approved by the FDA for use in horses but has been studied for use in other large animals.	-3.679	0.39946	4855	541	1620.66
DB08656	5-amino-2-methyl-N-[(1R)-1-naphthalen-1-ylethyl]benzamide	experimental	C20H20N2O	[H][C@](C)(NC(=O)C1=C(C)C=CC(N)=C1)C1=CC=CC2=C1C=CC=C2	rep		-4.93	0.129913	1438	1828	1621.32
DB07691	2-({[3-(3,4-dihydroisoquinolin-2(1H)-ylsulfonyl)phenyl]carbonyl}amino)benzoic-acid	experimental	C23H20N2O5S	OC(=O)C1=C(NC(=O)C2=CC=CC(=C2)S(=O)(=O)N2CCC3=CC=CC=C3C2)C=CC=C1	PPARD		-6.449	0.00170734	411	6397	1621.47
DB09280	Lumacaftor	approved	C24H18F2N2O5	CC1=CC=C(NC(=O)C2(CC2)C2=CC=C3OC(F)(F)OC3=C2)N=C1C1=CC(=CC=C1)C(O)=O		"Lumacaftor is a drug used in combination with [DB08820] as the fixed dose combination product Orkambi for the management of Cystic Fibrosis (CF) in patients aged 6 years and older. Cystic Fibrosis is an autosomal recessive disorder caused by one of several different mutations in the gene for the Cystic Fibrosis Transmembrane Conductance Regulator (CFTR) protein, a transmembrane ion channel invol…	-6.211	0.00217612	481	5476	1622.95
DB08584	6-{[6-(1-methyl-1H-pyrazol-4-yl)[1,2,4]triazolo[4,3-b]pyridazin-3-yl]sulfanyl}quinoline	experimental	C18H13N7S	CN1C=C(C=N1)C1=NN2C(SC3=CC=C4N=CC=CC4=C3)=NN=C2C=C1	MET		-4.789	0.144168	1675	1575	1624.23
DB00784	Mefenamic-acid	approved	C15H15NO2	CC1=C(C)C(NC2=CC=CC=C2C(O)=O)=CC=C1	PTGS2,PTGS1	A non-steroidal anti-inflammatory agent with analgesic, anti-inflammatory, and antipyretic properties. It is an inhibitor of cyclooxygenase.	-4.231	0.24456	3037	869	1624.55
DB07219	BENZYL-N-({(2S,3S)-3-[(PROPYLAMINO)CARBONYL]OXIRAN-2-YL}CARBONYL)-L-ISOLEUCYL-L-PROLINATE	experimental	C25H35N3O6	[H][C@](C)(CC)[C@]([H])(NC(=O)[C@@]1([H])O[C@]1([H])C(=O)NCCC)C(=O)N1CCC[C@@]1([H])C(=O)OCC1=CC=CC=C1	CTSB		-5.985	0.002621	565	4679	1625.93
DB08653	2-(1H-INDOL-3-YL)ETHANAMINE	experimental	C10H12N2	NCCC1=CNC2=CC=CC=C12	aauA,aauB		-3.354	0.465516	6041	438	1626.64
DB04898	Ximelagatran	approved; investigational; withdrawn	C24H35N5O5	CCOC(=O)CN[C@@H](C(=O)N1CC[C@H]1C(=O)NCC1=CC=C(C=C1)C(\N)=N\O)C1CCCCC1	F2	Ximelagatran is an anticoagulant intended to become a replacement for warfarin by overcoming the dietary restrictions, drug interaction, and monitoring issues associated with the former. In 2006, its manufacturer AstraZeneca announced that it would not attempt to market ximelagatran after reports of hepatotoxicity (liver damage) during trials, and to discontinue its distribution in countries wher…	-6.832	0.000739168	323	8195	1626.96
DB08584	6-{[6-(1-methyl-1H-pyrazol-4-yl)[1,2,4]triazolo[4,3-b]pyridazin-3-yl]sulfanyl}quinoline	experimental	C18H13N7S	CN1C=C(C=N1)C1=NN2C(SC3=CC=C4N=CC=CC4=C3)=NN=C2C=C1	MET		-4.789	0.143851	1676	1581	1627.81
DB13090	Zidebactam	investigational	C13H21N5O7S	OS(=O)(=O)ON1[C@H]2C[N@]([C@@H](CC2)C(=O)NNC(=O)[C@@H]2CCCNC2)C1=O		Zidebactam is under investigation in clinical trial NCT02674347 (MAD Study to Evaluate the Safety, Tolerability and Pharmacokinetics of Intravenous Zidebactam in Healthy Adults).	-6.645	0.00118962	359	7383	1628.03
DB00481	Raloxifene	approved; investigational	C28H27NO4S	OC1=CC=C(C=C1)C1=C(C(=O)C2=CC=C(OCCN3CCCCC3)C=C2)C2=C(S1)C=C(O)C=C2	ESR1,ESR2	"Raloxifene is a second generation selective estrogen receptor modulator (SERM) that mediates anti-estrogenic effects on breast and uterine tissues, and estrogenic effects on bone, lipid metabolism, and blood coagulation.[A4979,T28] Exhibiting tissue-specific effects distinct from [estradiol], raloxifene is the first of the benzothiophene group of antiestrogens to be labelled a SERM.[A4977] Avail…	-6.9	0.000407285	309	8579	1628.16
DB01536	Androstenedione	experimental; illicit	C19H26O2	[H][C@@]12CCC(=O)[C@@]1(C)CC[C@@]1([H])[C@@]2([H])CCC2=CC(=O)CC[C@]12C	HSD17B1,HSD3B1,eryF,AKR1C3	A delta-4 C19 steroid that is produced not only in the testis, but also in the ovary and the adrenal cortex. Depending on the tissue type, androstenedione can serve as a precursor to testosterone as well as estrone and estradiol.	-4.624	0.159874	2049	1295	1628.94
DB13158	Clobetasone	approved	C22H26ClFO4	[H][C@]1(C)C[C@@]2([H])[C@]3([H])CCC4=CC(=O)C=C[C@]4(C)[C@@]3(F)C(=O)C[C@]2(C)[C@@]1(O)C(=O)CCl		Clobetasone is a corticosteroid that is often employed topically as a treatment for a variety of conditions such as eczema, psoriasis, various forms of dermatitis, and also for certain ophthalmologic conditions. Topical clobetasone butyrate has shown minimal suppression of the Hypothalamic-pituitary-adrenal axis.	-5.308	0.0828225	962	2765	1630.93
DB12670	Rolofylline	investigational	C20H28N4O2	CCCN1C2=C(NC(=N2)C23C[C@@H]4CC2C[C@H](C3)C4)C(=O)N(CCC)C1=O		Rolofylline is under clinical development by pharmaceutical company NovaCardia for the treatment of congestive heart failure.	-4.48	0.167696	2363	1127	1631.9
DB08448	(4aS)-5-[(2,4-diaminopteridin-6-yl)methyl]-4a,5-dihydro-2H-dibenzo[b,f]azepin-8-ol	experimental	C21H19N7O	[H][C@]12C=CCC=C1C=CC1=CC(O)=CC=C1N2CC1=NC2=C(N)N=C(N)N=C2N=C1	DHFR		-6.913	0.000238825	306	8707	1632.28
DB15250	Vercirnon	investigational	C22H21ClN2O4S	CC(C)(C)C1=CC=C(C=C1)S(=O)(=O)NC1=C(C=C(Cl)C=C1)C(=O)C1=CC=[N+]([O-])C=C1		Vercirnon is a novel, orally active anti-inflammatory agent that targets a chemokine receptor protein implicated in both Crohn's disease and ulcerative colitis, the two principal forms of IBD. It is under investigation in clinical trial NCT01611805 (Japanese Phase I of GSK1605786).	-6.722	0.00101327	344	7747	1632.47
DB09166	Etizolam	experimental	C17H15ClN4S	CCC1=CC2=C(S1)N1C(C)=NN=C1CN=C2C1=CC=CC=C1Cl		Etizolam is a thienodiazepine which is chemically related to benzodiazepine (BDZ) drug class; it differs from BDZs in having a benzene ring replaced with a thiophene ring. It is an agonist at GABA-A receptors and possesses amnesic, anxiolytic, anticonvulsant, hypnotic, sedative and skeletal muscle relaxant properties. Initially introduced in 1983 in Japan as treatment for neurological conditions …	-5.648	0.0424643	719	3709	1633.03
DB09178	Phenaridine	illicit	C24H32N2O	CCC(=O)N(C1CC(C)N(CCC2=CC=CC=C2)CC1C)C1=CC=CC=C1		Phenaridine (2,5-Dimethylfentanyl) is a synthetic fentanyl derivative opioid. It was developed in 1972, and is used for surgical anasthesia in Russia. Phenaridine has similar effects to fentanyl. In rat studies, it was less potent than fentanyl. Side effects include itching, nausea and serious to life threatening respiratory depression. Fentanyl analogs have killed hundreds of people throughout E…	-5.663	0.0382335	709	3773	1635.56
DB13374	Vincamine	experimental	C21H26N2O3	[H][C@]12N3CCC[C@@]1(CC)C[C@@](O)(N1C4=CC=CC=C4C(CC3)=C21)C(=O)OC		Vincamine is a monoterpenoid indole alkaloid obtained from the leaves of *Vinca minor* with a vasodilatory property. Studies indicate that vincamine increases the regional cerebral blood flow.	-5.572	0.0506666	759	3525	1635.69
DB02352	3-(Benzyloxy)Pyridin-2-Amine	experimental	C12H12N2O	NC1=NC=CC=C1OCC1=CC=CC=C1	MAPK14,LTA4H		-3.982	0.32758	3845	696	1635.89
DB00139	Succinic-acid	approved; nutraceutical	C4H6O4	OC(=O)CCC(O)=O	SLC13A2,SLC13A1,SUCLG2,SDHD,P4HA2,PLOD3,BBOX1,P4HA1,SDHB,ALDH5A1,SDHC,SUCLG1,OXCT1,PLOD1,ASPH,LEPRE1,LEPREL1,LEPREL2,SUCNR1,OXCT2,TMLHE,SUCLA2,SLC25A10,SDHA,HSD17B6,SLC13A3	A water-soluble, colorless crystal with an acid taste that is used as a chemical intermediate, in medicine, the manufacture of lacquers, and to make perfume esters. It is also used in foods as a sequestrant, buffer, and a neutralizing agent. (Hawley's Condensed Chemical Dictionary, 12th ed, p1099; McGraw-Hill Dictionary of Scientific and Technical Terms, 4th ed, p1851)	-2.879	0.521939	7366	364	1637.44
DB00121	Biotin	approved; investigational; nutraceutical	C10H16N2O3S	[H][C@]12CS[C@@H](CCCCC(O)=O)[C@@]1([H])NC(=O)N2	PCCB,HLCS,SLC5A6,MCCC2,ACACB,MCCC1,PC,PCCA,ACACA	A water-soluble, enzyme co-factor present in minute amounts in every living cell. It occurs mainly bound to proteins or polypeptides and is abundant in liver, kidney, pancreas, yeast, and milk.	-3.406	0.457162	5882	456	1637.74
DB00348	Nitisinone	approved; investigational	C14H10F3NO5	[O-][N+](=O)C1=C(C=CC(=C1)C(F)(F)F)C(=O)C1C(=O)CCCC1=O	HPD	Nitisinone is a synthetic reversible inhibitor of 4-hydroxyphenylpyruvate dioxygenase. It is used in the treatment of hereditary tyrosinemia type 1. It is sold under the brand name Orfadin.	-4.969	0.119188	1375	1951	1637.87
DB15325	ONO-8539	investigational	C25H28N2O5S2	CC(C)CN(C1=CC2=C(CCC2)C=C1OCC1=CC=C(C=C1C)C(O)=O)S(=O)(=O)C1=NC=CS1		ONO-8539 is under investigation in clinical trial NCT01707901 (A Study of the Effect of ONO-8539 on Oesophageal Pain Hypersensitivity in Patients With Non-erosive Reflux Disease).	-6.757	0.000889945	339	7917	1638.25
DB03525	RU79073	experimental	C9H12NO4P	OP(O)(=O)OC1=C2NCCCC2=CC=C1	SRC		-3.623	0.403987	5067	530	1638.75
DB08997	Dexetimide	withdrawn	C23H26N2O2	OC1=NC(=O)[C@@](CC1)(C1CCN(CC2=CC=CC=C2)CC1)C1=CC=CC=C1		"A muscarinic antagonist that has been used to treat neuroleptic-induced parkinsonism. Benzetimide is the (-)-enantimorph of dexetimide.	-5.452	0.063473	850	3168	1640.98
DB00135	Tyrosine	approved; investigational; nutraceutical	C9H11NO3	N[C@@H](CC1=CC=C(O)C=C1)C(O)=O	TH,YARS2,YARS,TAT	A non-essential amino acid. In animals it is synthesized from phenylalanine. It is also the precursor of epinephrine; thyroid hormones; and melanin.	-3.439	0.446689	5767	468	1642.85
DB12696	BMS-582949	investigational	C22H26N6O2	CCCNC(=O)C1=CN2N=CN=C(NC3=CC(=CC=C3C)C(=O)NC3CC3)C2=C1C		BMS-582949 has been investigated for the treatment of Psoriasis.	-4.554	0.164183	2203	1226	1643.43
DB07938	(S)-iclaprim	experimental	C19H22N4O3	[H][C@]1(OC2=C(C=C1)C(CC1=CN=C(N)N=C1N)=CC(OC)=C2OC)C1CC1	folA		-6.578	0.0013379	378	7152	1644.22
DB01026	Ketoconazole	approved; investigational	C26H28Cl2N4O4	CC(=O)N1CCN(CC1)C1=CC=C(OCC2COC(CN3C=CN=C3)(O2)C2=CC=C(Cl)C=C2Cl)C=C1	ERG11	Broad spectrum antifungal agent used for long periods at high doses, especially in immunosuppressed patients. It is a racemate consisting of equimolar amounts of (2R,4S)- and (2S,4R)-ketoconazole with the chiral centers on the acetal ring.	-6.028	0.00252174	551	4912	1645.15
DB11164	Bicisate	approved; investigational	C12H24N2O4S2	CCOC(=O)[C@H](CS)NCCN[C@@H](CS)C(=O)OCC		Bicisate, also known as ethyl cysteinate dimer (ECD), presents a molecular formula os N,N'-1,2-ethylene-di-yl-bis-L-cysteinate diethyl ester. It is usually complex with technetium Tc99m for its usage as a tracer to measure cerebral blood flow with single-photon emission computed tomography (SPECT).[A32374] The complex of bicisate and technetium Tc99m as a kit was developed by Lantheus Medcl and F…	-2.716	0.537646	7693	352	1645.58
DB02044	N-[3-(aminomethyl)benzyl]acetamidine	experimental	C10H15N3	CC(=N)NCC1=CC(CN)=CC=C1	NOS3,NOS2,NOS1		-3.656	0.39112	4933	549	1645.67
DB06874	(6-[4-(AMINOMETHYL)-2,6-DIMETHYLPHENOXY]-2-{[4-(AMINOMETHYL)PHENYL]AMINO}-5-BROMOPYRIMIDIN-4-YL)METHANOL	experimental	C21H16BrN5O2	CC1=CC(=CC(C)=C1OC1=C(Br)C(CO)=NC(NC2=CC=C(C=C2)C#N)=N1)C#N	gag-pol		-5.513	0.0559419	800	3387	1646.09
DB07211	(2R)-2-(5-CHLORO-2-THIENYL)-N-{(3S)-1-[(1S)-1-METHYL-2-MORPHOLIN-4-YL-2-OXOETHYL]-2-OXOPYRROLIDIN-3-YL}PROPENE-1-SULFONAMIDE	experimental	C18H24ClN3O5S2	C\C(=C/S(=O)(=O)N[C@@]1([H])CCN([C@](C)([H])C(=O)N2CCOCC2)C1=O)C1=CC=C(Cl)S1	F2,F10		-5.924	0.00263968	585	4644	1648.25
DB08841	Tyramine	investigational; nutraceutical	C8H11NO	NCCC1=CC=C(O)C=C1		Tyramine (4-hydroxyphenethylamine; para-tyramine, mydrial or uteramin) is a naturally occurring monoamine compound and trace amine derived from the amino acid tyrosine. Tyramine acts by inducing the release of catecholamine. An important characteristic of this product is its impediment to cross the blood-brain barrier which restrains its side effects to only nonpsychoactive peripheral sympathomim…	-3.334	0.462911	6104	446	1649.96
DB02882	Cyanocinnoline	experimental	C24H20N4	NCC1=C(N=CC=C(C2=CC=CC=C2)C2=CC=CC=C2)C2=CC=CC=C2N=N1			-5.234	0.0867067	1025	2656	1649.97
DB08839	Serotonin	investigational; nutraceutical	C10H12N2O	NCCC1=CNC2=CC=C(O)C=C12		For temporary relief of nervousness, anxiety, mood swings, joint pains, weakness, drowsiness, itching and lethargy. Not evaluated by the FDA, homeopathic product.	-3.54	0.421243	5392	505	1650.14
DB04482	Cmp-2-Keto-3-Deoxy-Octulosonic-Acid	experimental	C17H26N3O15P	NC1=NC(=O)N(C=C1)[C@@H]1O[C@H](COP(O)(=O)O[C@]2(C[C@@H](O)[C@@H](O)[C@H](O2)[C@H](O)CO)C(O)=O)[C@@H](O)[C@H]1O	kdsB,kpsU		-5.858	0.0103538	614	4438	1650.74
DB03231	3-(5-Amino-7-oxo-3,7-dihydro-2H-[1,2,3]triazolo[4,5-d]pyrimidin-2-yl)-N-(2-{[2-(hydroxymethyl)phenyl]sulfanyl}benzyl)benzamide	experimental	C25H21N7O3S	[H]N([H])C1=NC(=O)C2=NN(N([H])C2=N1)C1=CC=CC(=C1)C(=O)N([H])CC1=CC=CC=C1SC1=CC=CC=C1CO	folB		-6.382	0.00177932	433	6297	1651.24
DB12780	Quinfamide	investigational	C16H13Cl2NO4	ClC(Cl)C(=O)N1CCCC2=CC(OC(=O)C3=CC=CO3)=CC=C12		Quinfamide has been used in trials studying the treatment of Amoebiasis and Helminthiasis.	-4.725	0.147551	1817	1502	1652.01
DB07632	5-(2-chlorophenyl)-1,3,4-thiadiazole-2-sulfonamide	experimental	C8H6ClN3O2S2	NS(=O)(=O)C1=NN=C(S1)C1=CC=CC=C1Cl	CA2		-3.503	0.426509	5523	495	1653.45
DB08214	4-(1H-IMIDAZOL-1-YL)PHENOL	experimental	C9H8N2O	OC1=CC=C(C=C1)N1C=CN=C1	NOS2		-3.129	0.485116	6701	408	1653.48
DB03362	N-Dimethyl-Lysine	experimental	C8H18N2O2	[H][C@](N)(CCCCN(C)C)C(O)=O			-2.941	0.508879	7221	379	1654.32
DB13329	Guaiazulen	experimental	C15H18	CC(C)C1=CC2=C(C)C=CC2=C(C)C=C1			-4.084	0.278612	3483	786	1654.58
DB13454	Nicomorphine	experimental	C29H25N3O5	[H][C@@]12OC3=C(OC(=O)C4=CN=CC=C4)C=CC4=C3[C@@]11CCN(C)[C@]([H])(C4)[C@]1([H])C=C[C@]2([H])OC(=O)C1=CN=CC=C1			-6.115	0.00227339	518	5286	1654.74
DB07304	5-[2-(TRIFLUOROMETHOXY)PHENYL]-2-FUROIC-ACID	experimental	C12H7F3O4	OC(=O)C1=CC=C(O1)C1=C(OC(F)(F)F)C=CC=C1	map		-3.954	0.327191	3930	697	1655.06
DB08861	DPDPE	experimental	C30H39N5O7S2	CC1(C)SSC(C)(C)[C@@H](NC(=O)[C@@H](N)CC2=CC=C(O)C=C2)C(=O)NCC(=O)N[C@@H](CC2=CC=CC=C2)C(=O)N[C@H]1C(O)=O		A heterodetic cyclic peptide that is a cyclic enkephalin analogue, having D-penicillaminyl residues located at positions 2 and 5, which form the heterocycle via a disulfide bond.	-5.232	0.0864886	1029	2664	1655.67
DB07094	1-(2,2'-bithiophen-5-yl)methanamine	experimental	C9H9NS2	NCC1=CC=C(S1)C1=CC=CS1	LTA4H		-2.874	0.513606	7374	372	1656.24
DB11592	Nitrocefin	experimental	C21H16N4O8S2	[H][C@]12SCC(\C=C\C3=CC=C(C=C3[N+]([O-])=O)[N+]([O-])=O)=C(N1C(=O)[C@H]2NC(=O)CC1=CC=CS1)C(O)=O		Nitrocefin is a chromogenic cephalosporin substrate used to detect the presence of beta-lactamase enzymes, an important mediator of bacterial antibiotic resistance. While other detection methods exist, such as PCR, nitrocefin allows for rapid detection using few materials and inexpensive equipment.	-6.14	0.00219544	506	5434	1658.19
DB02484	Cytidine-5'-diphosphoglycerol	experimental	C12H21N3O13P2	[H]N([H])C1=NC(=O)N(C=C1)[C@@H]1O[C@H](COP(O)(=O)OP(O)(=O)OC[C@@H](O)CO)[C@@H](O)[C@H]1O	tagD		-4.7	0.149067	1868	1474	1659.35
DB04531	Benzylcysteine	experimental	C10H13NO2S	N[C@@H](CSCC1=CC=CC=C1)C(O)=O	MGMT		-3.703	0.374652	4768	578	1660.09
DB08960	Hexamethonium	experimental	C12H30N2+2	C[N+](C)(C)CCCCCC[N+](C)(C)C		A nicotinic cholinergic antagonist often referred to as the prototypical ganglionic blocker. It is poorly absorbed from the gastrointestinal tract and does not cross the blood-brain barrier. It has been used for a variety of therapeutic purposes including hypertension but, like the other ganglionic blockers, it has been replaced by more specific drugs for most purposes, although it is widely used…	-2.58	0.539092	7916	349	1662.13
DB02479	(R)-N-(3-Indol-1-Yl-2-Methyl-Propyl)-4-Sulfamoyl-Benzamide	experimental	C19H21N3O3S	[H]N([H])S(=O)(=O)C1=CC=C(C=C1)C(=O)N([H])C[C@@H](C)CN1C=CC2=CC=CC=C12	CA2		-4.682	0.149869	1909	1448	1662.6
DB14635	Curcumin-sulfate	experimental	C21H20O9S	COC1=CC(\C=C\C(=O)CC(=O)\C=C\C2=CC=C(OS(O)(=O)=O)C(OC)=C2)=CC=C1O			-6.391	0.00168927	430	6434	1663.32
DB14542	Hydrocortisone-phosphate	approved; vet_approved	C21H31O8P	[H][C@@]12CC[C@](O)(C(=O)COP(O)(O)=O)[C@@]1(C)C[C@H](O)[C@@]1([H])[C@@]2([H])CCC2=CC(=O)CC[C@]12C			-6.592	0.00117779	373	7435	1665.31
DB06393	Xaliproden	investigational	C24H22F3N	FC(F)(F)C1=CC(=CC=C1)C1=CCN(CCC2=CC3=CC=CC=C3C=C2)CC1			-5.003	0.110287	1331	2084	1665.47
DB08730	3-FLUORO-5-MORPHOLIN-4-YL-N-[1-(2-PYRIDIN-4-YLETHYL)-1H-INDOL-6-YL]BENZAMIDE	experimental	C26H25FN4O2	FC1=CC(=CC(=C1)C(=O)NC1=CC=C2C=CN(CCC3=CC=NC=C3)C2=C1)N1CCOCC1	MAPK14		-5.028	0.106837	1286	2160	1666.66
DB00437	Allopurinol	approved	C5H4N4O	OC1=NC=NC2=C1C=NN2	XDH	"Gout is a disease that occurs by the deposition of monosodium urate crystals (MSU) in body tissues, especially around joints [A175942]. This disease has been well-documented in historical medical records and appears in the biographies of several prominent, historically recognized individuals [A175942].	-3.202	0.474016	6514	427	1667.78
DB00635	Prednisone	approved; vet_approved	C21H26O5	[H][C@@]12CC[C@](O)(C(=O)CO)[C@@]1(C)CC(=O)[C@@]1([H])[C@@]2([H])CCC2=CC(=O)C=C[C@]12C	NR3C1	A synthetic anti-inflammatory glucocorticoid derived from cortisone. It is biologically inert and converted to prednisolone in the liver.	-5.411	0.0632007	872	3190	1667.84
DB02812	(2S,4R)-1-acetyl-N-[(2S)-1-(1,3-benzothiazol-2-yl)-5-(diaminomethylideneamino)-1-oxopentan-2-yl]-4-hydroxypyrrolidine-2-carboxamide	experimental	C20H26N6O4S	[H]N([H])C(=NCCC[C@H](N([H])C(=O)[C@@H]1C[C@@H](O)CN1C(C)=O)C(=O)C1=NC2=CC=CC=C2S1)N([H])[H]	PRSS1		-5.125	0.0956514	1156	2407	1668.08
DB00354	Buclizine	approved	C28H33ClN2	CC(C)(C)C1=CC=C(CN2CCN(CC2)C(C2=CC=CC=C2)C2=CC=C(Cl)C=C2)C=C1	HRH1,CHRM1	Buclizine is an antihistamine medication with both antiemetic and anticholinergic effects [L6220], belonging to the _piperazine derivative_ family of drugs. It was manufactured by Stuart Pharms and initially approved by the FDA in 1957.[L6217] Following this, it was touted to be effective as an appetite stimulant in children when administered in the syrup form, however, this indication has not be…	-4.949	0.117025	1402	1986	1668.64
DB07127	{4-[2,2-BIS(5-METHYL-1,2,4-OXADIAZOL-3-YL)-3-PHENYLPROPYL]PHENYL}SULFAMIC-ACID	experimental	C21H21N5O5S	CC1=NC(=NO1)C(CC1=CC=CC=C1)(CC1=CC=C(NS(O)(=O)=O)C=C1)C1=NOC(C)=N1	PTPRB		-5.813	0.0140869	640	4351	1668.72
DB03764	4-Hydroperoxy-2-Methoxy-Phenol	experimental	C7H8O4	COC1=CC(OO)=CC=C1O			-3.17	0.476412	6603	422	1669.27
DB07478	1,1'-BIPHENYL-3,4-DIOL	experimental	C12H10O2	OC1=C(O)C=C(C=C1)C1=CC=CC=C1	doxG		-3.901	0.335703	4116	677	1669.29
DB15295	Tenalisib	investigational	C23H18FN5O2	CC[C@H](NC1=C2N=CNC2=NC=N1)C1=C(C(=O)C2=CC=CC=C2O1)C1=CC=CC(F)=C1		Tenalisib is under investigation in clinical trial NCT03711604 (Compassionate Use Study of Tenalisib (RP6530)).	-6.433	0.00158866	418	6679	1670.87
DB03115	5-Bromo-N-[(2S)-2,3-dihydroxypropoxy]-3,4-difluoro-2-[(2-fluoro-4-iodophenyl)amino]benzamide	experimental	C16H13BrF3IN2O4	[H]N(OC[C@@H](O)CO)C(=O)C1=CC(Br)=C(F)C(F)=C1N([H])C1=C(F)C=C(I)C=C1	MAP2K1		-5.459	0.0590449	840	3329	1672.23
DB08165	indane-5-sulfonamide	experimental	C9H11NO2S	NS(=O)(=O)C1=CC=C2CCCC2=C1	CA2		-3.631	0.386795	5038	557	1675.16
DB12796	MRX-I	investigational	C18H15F3N4O4	FC1=C(N2CCC(=O)C=C2)C(F)=C(F)C(=C1)N1C[C@H](CNC2=NOC=C2)OC1=O		MRX-I has been used in trials studying the treatment of Bacterial Infections.	-4.726	0.144846	1814	1548	1675.73
DB13406	Carbutamide	experimental	C11H17N3O3S	CCCCN=C(O)NS(=O)(=O)C1=CC=C(N)C=C1			-3.699	0.372206	4784	587	1675.77
DB04312	2,3-Difluorobenzyl-Alcohol	experimental	C7H6F2O	OCC1=CC=CC(F)=C1F	ADH1C		-3.217	0.467071	6473	434	1676.09
DB08836	Temocapril	experimental; investigational	C23H28N2O5S2	CCOC(=O)[C@H](CCC1=CC=CC=C1)N[C@H]1CS[C@@H](CN(CC(O)=O)C1=O)C1=CC=CS1		Temocapril is a prodrug-type angiotensin-I converting enzyme (ACE) inhibitor not approved for use in the United States, but is approved in Japan and South Korea. Temocapril can also be used in hemodialysis patients without risk of serious accumulation.	-5.176	0.0888393	1083	2596	1676.74
DB04556	3-[(1s)-1-(Dimethylamino)Ethyl]Phenol	experimental	C10H15NO	[H][C@@](C)(N(C)C)C1=CC(O)=CC=C1	ACHE		-3.529	0.410655	5431	518	1677.28
DB04010	2-(3'-Methoxyphenyl)-Benzimidazole-4-Carboxamide	experimental	C15H13N3O2	COC1=CC=CC(=C1)C1=NC2=C(N1)C=CC=C2C(N)=O	PARP1		-4.039	0.285647	3635	774	1677.35
DB07333	N-(CYCLOPROPYLMETHYL)-4-(METHYLOXY)-3-({5-[3-(3-PYRIDINYL)PHENYL]-1,3-OXAZOL-2-YL}AMINO)BENZENESULFONAMIDE	experimental	C25H24N4O4S	COC1=CC=C(C=C1NC1=NC=C(O1)C1=CC(=CC=C1)C1=CN=CC=C1)S(=O)(=O)NCC1CC1	KDR		-6.18	0.00205611	493	5711	1677.95
DB12741	DTP-348	investigational	C6H11N5O4S	CC1=NC=C(N1CCNS(N)(=O)=O)N(=O)=O		Dtp348 has been used in trials studying the treatment of Solid Tumors and Head and Neck Neoplasms.	-3.163	0.47487	6625	425	1677.98
DB05695	NPS-2143	investigational	C24H25ClN2O2	CC(C)(CC1=CC=C2C=CC=CC2=C1)NC[C@@H](O)COC1=CC=CC(Cl)=C1C#N			-5.388	0.0634956	892	3157	1678.11
DB00396	Progesterone	approved; vet_approved	C21H30O2	[H][C@@]12CC[C@H](C(C)=O)[C@@]1(C)CC[C@@]1([H])[C@@]2([H])CCC2=CC(=O)CC[C@]12C	PGR,ESR1,NR3C2,CYP17A1	"Progesterone is a hormone that occurs naturally in females, and is essential for endometrial receptivity, embryo implantation, and the successful establishment of pregnancy. A low progesterone concentration or an insufficient response to progesterone can cause infertility and pregnancy loss [A175609]. Progesterone is used in various contraceptive preparations to prevent ovulation and fertilizati…	-5.02	0.105919	1297	2174	1679.19
DB09494	Cetyl-alcohol	approved	C16H34O	CCCCCCCCCCCCCCCCO		Cetyl alcohol, also known as 1-hexadecanol or n-hexadecyl alcohol, is a 16-C fatty alcohol with the chemical formula CH3(CH2)15OH. It can be produced from the reduction of palmitic acid. Cetyl alcohol is present in a waxy white powder or flake form at room temperature, and is insoluble in water and soluble in alcohols and oils [A32209]. Discovered by Chevrenl in 1913, cetyl alcohol is one of the …	-3.027	0.486553	6999	403	1679.46
DB03114	PAS219	experimental	C14H19O5P	O[P@@](=O)(OCC1CCCCC1)OC1=C(C=O)C=CC=C1	SRC		-3.956	0.315939	3928	720	1681.71
DB11949	Vestipitant	investigational	C23H24F7N3O	C[C@@H](N(C)C(=O)N1CCNC[C@@H]1C1=CC=C(F)C=C1C)C1=CC(=CC(=C1)C(F)(F)F)C(F)(F)F		Vestipitant has been investigated for the treatment of Tinnitus.	-6.365	0.00164502	435	6519	1683.97
DB07145	(2R)-N-HYDROXY-2-[(3S)-3-METHYL-3-{4-[(2-METHYLQUINOLIN-4-YL)METHOXY]PHENYL}-2-OXOPYRROLIDIN-1-YL]PROPANAMIDE	experimental	C25H27N3O4	[H][C@](C)(N1CC[C@](C)(C1=O)C1=CC=C(OCC2=CC(C)=NC3=CC=CC=C23)C=C1)C(=O)NO	ADAM17		-6.423	0.00157142	423	6713	1685.11
DB12863	Sivelestat	investigational	C20H22N2O7S	CC(C)(C)C(=O)OC1=CC=C(C=C1)S(=O)(=O)NC1=CC=CC=C1C(=O)NCC(O)=O		Sivelestat has been used in trials studying the treatment of Acute Lung Injury and Respiratory Distress Syndrome, Adult.	-4.819	0.132366	1620	1756	1686.63
DB07457	3-[1-(3-AMINOPROPYL)-1H-INDOL-3-YL]-4-(1H-INDOL-3-YL)-1H-PYRROLE-2,5-DIONE	experimental	C23H20N4O2	NCCCN1C=C(C2=C1C=CC=C2)C1=C(C(=O)NC1=O)C1=CNC2=C1C=CC=C2	PDPK1		-6.124	0.00211824	512	5558	1686.92
DB03678	(6,7-Difluoro-Quinazolin-4-Yl)-(1-Methyl-2,2-Diphenyl-Ethyl)-Amine	experimental	C23H19F2N3	C[C@H](NC1=NC=NC2=C1C=C(F)C(F)=C2)C(C1=CC=CC=C1)C1=CC=CC=C1			-5.934	0.00252174	580	4907	1687.03
DB02538	N-[4-(2-Methylimidazo[1,2-a]Pyridin-3-Yl)-2-Pyrimidinyl]Acetamide	experimental	C14H13N5O	CC(=O)NC1=NC(=CC=N1)C1=C(C)N=C2C=CC=CN12	CDK2		-4.148	0.244884	3287	867	1688.14
DB13820	Oxomemazine	experimental	C18H22N2O2S	CC(CN(C)C)CN1C2=CC=CC=C2S(=O)(=O)C2=CC=CC=C12			-6.069	0.00225528	533	5348	1688.34
DB08738	1-{3-oxo-3-[(2S)-2-(pyrrolidin-1-ylcarbonyl)pyrrolidin-1-yl]propyl}-3-phenylquinoxalin-2(1H)-one	experimental	C26H28N4O3	[H][C@]1(CCCN1C(=O)CCN1C(=O)C(=NC2=CC=CC=C12)C1=CC=CC=C1)C(=O)N1CCCC1	PREP		-5.023	0.104713	1293	2206	1688.89
DB03575	Phencyclidine	illicit	C17H25N	C1CCN(CC1)C1(CCCCC1)C1=CC=CC=C1	GRIN3A,SIGMAR1	A hallucinogen formerly used as a veterinary anesthetic, and briefly as a general anesthetic for humans. Phencyclidine is similar to ketamine in structure and in many of its effects. Like ketamine, it can produce a dissociative state. It exerts its pharmacological action through inhibition of NMDA receptors (receptors, N-methyl-D-aspartate). As a drug of abuse, it is known as PCP and Angel Dust.	-3.824	0.343979	4375	652	1688.93
DB13877	Iniparib	investigational	C7H5IN2O3	NC(=O)C1=CC(=C(I)C=C1)[N+]([O-])=O			-3.36	0.443591	6023	474	1689.65
DB05409	NCX-701	investigational	C12H14N2O6	CC(=O)NC1=CC=C(OC(=O)CCCO[N+]([O-])=O)C=C1		Nitroparacetamol (NCX-701) is a newly synthesized nitric oxide-releasing derivative of paracetamol.	-3.75	0.357061	4603	621	1690.7
DB07428	4-[(5-methoxy-2-methylphenoxy)methyl]pyridine	experimental	C14H15NO2	COC1=CC(OCC2=CC=NC=C2)=C(C)C=C1	HBA1,HBB		-3.837	0.341881	4333	660	1691.09
DB01188	Ciclopirox	approved; investigational	C12H17NO2	CC1=CC(=O)N(O)C(=C1)C1CCCCC1	Not-Available	Ciclopirox olamine (used in preparations called Batrafen, Loprox, Mycoster, Penlac and Stieprox) is a synthetic antifungal agent for topical dermatologic treatment of superficial mycoses. In particular, the agent is especially effective in treating Tinea versicolor.	-3.547	0.401824	5358	534	1691.5
DB05414	Pipendoxifene	investigational	C29H32N2O3	CC1=C(N(CC2=CC=C(OCCN3CCCCC3)C=C2)C2=C1C=C(O)C=C2)C1=CC=C(O)C=C1		ER modulator, ERA-923(Pipendoxifene) is a estrogen receptor modulator being evaluated for the treatment of breast cancer. Pipendoxifene is a new 2-phenyl indole selective estrogen receptor modulators (SERM )that exhibits an excellent preclinical pharmacological profile and was selected for further development as a treatment for metastatic breast cancer.	-6.791	0.000427882	335	8555	1692.9
DB09213	Dexibuprofen	approved; investigational	C13H18O2	CC(C)CC1=CC=C(C=C1)[C@H](C)C(O)=O		Dexibuprofen, S(+)-ibuprofen, is a non-steroidal anti-inflammatory drug (NSAID). It is a pharmacologically effective enantiomer of racemic ibuprofen that differs in physicochemical properties. It is proposed to be more pharmacologically active and tolerable with a better safety profile than ibuprofen due to higher concentration of active S enantiomer. Dexibuprofen has a slower dissolution rate in…	-3.608	0.386216	5134	559	1694.08
DB00721	Procaine	approved; investigational; vet_approved	C13H20N2O2	CCN(CC)CCOC(=O)C1=CC=C(N)C=C1	SCN10A,GRIN3A,HTR3A,SLC6A3,CHRNA2	A local anesthetic of the ester type that has a slow onset and a short duration of action. It is mainly used for infiltration anesthesia, peripheral nerve block, and spinal block. (From Martindale, The Extra Pharmacopoeia, 30th ed, p1016). Procaine has also been investigated as an oral entry inhibitor in treatment-experienced HIV patients [L1215].	-3.382	0.434452	5955	482	1694.2
DB15319	VM4-037	investigational	C26H29FN6O7S2	CC(C)[C@H](N1C=C(COC2=CC3=C(C=C2)N=C(S3)S(N)(=O)=O)N=N1)C(=O)N[C@@H](CC1=CC=C(OCCF)C=C1)C(O)=O		VM4-037 is under investigation in clinical trial NCT00884520 (An Exploratory, Open Label, Multi-Center, Non-Randomized Study of [F-18]VM4-037).	-6.124	0.00210129	513	5597	1694.48
DB02372	2,5-Dimethylpyrimidin-4-Amine	experimental	C6H9N3	CC1=CN=C(C)N=C1N			-3.075	0.479016	6860	419	1695.39
DB03497	O-Sulfo-L-Serine	experimental	C3H7NO6S	[H][C@](N)(COS(O)(=O)=O)C(O)=O			-2.632	0.521202	7835	367	1695.71
DB08931	Riociguat	approved	C20H19FN8O2	COC(=O)N(C)C1=C(N)N=C(N=C1N)C1=NN(CC2=C(F)C=CC=C2)C2=C1C=CC=N2		Riociguat is a soluble guanylate cyclase (sGC) agonist approved in the USA, Europe and several other regions for patients with group I PAH (pulmonary arterial hypertension) in WHO FC II or III; and for the treatment of patients with inoperable CTEPH (chronic thromboembolic pulmonary hypertension), or persistent/recurrent PH (pulmonary hypertension) after pulmonary endarterectomy in WHO FC II or I…	-5.916	0.00253407	589	4883	1695.9
DB03369	9-Aminophenanthrene	experimental	C14H11N	NC1=CC2=C(C=CC=C2)C2=C1C=CC=C2	eryF		-4.033	0.278566	3655	787	1696.02
DB04632	4-(2-HYDROXYBENZYLAMINO)-N-(3-(4-FLUOROPHENOXY)PHENYL)PIPERIDINE-1-SULFONAMIDE	experimental	C24H26FN3O4S	OC1=C(CNC2CCN(CC2)S(=O)(=O)NC2=CC(OC3=CC=C(F)C=C3)=CC=C2)C=CC=C1	MAPK14		-6.712	0.000648645	347	8302	1697.29
DB07045	(2R,3R,4S,5R)-2-[6-amino-8-[(3,4-dichlorophenyl)methylamino]purin-9-yl]-5-(hydroxymethyl)oxolane-3,4-diol	experimental	C17H18Cl2N6O4	[H][C@]1(CO)O[C@@]([H])(N2C(NCC3=CC=C(Cl)C(Cl)=C3)=NC3=C(N)N=CN=C23)[C@]([H])(O)[C@]1([H])O	BAG1,HSPA8		-5.648	0.0288981	718	4018	1698.51
DB02701	Nicotinamide	approved; investigational	C6H6N2O	NC(=O)C1=CN=CC=C1	eta,LDHA,PARP1,SIRT5,BST1	An important compound functioning as a component of the coenzyme NAD. Its primary significance is in the prevention and/or cure of blacktongue and pellagra. Most animals cannot manufacture this compound in amounts sufficient to prevent nutritional deficiency and it therefore must be supplemented through dietary intake.	-3.072	0.477971	6869	420	1698.52
DB03061	(R)-N-(1-Methyl-Hexyl)-Formamide	experimental	C8H17NO	CCCCC[C@H](C)NC=O	ADH1C		-2.691	0.512834	7736	373	1698.68
DB07096	6-AMINO-BENZO[DE]ISOQUINOLINE-1,3-DIONE	experimental	C12H8N2O2	NC1=CC=C2C(=O)NC(=O)C3=CC=CC1=C23	PARP1		-3.99	0.293735	3817	756	1698.72
DB03002	p-Iodophenol	experimental	C6H5IO	OC1=CC=C(I)C=C1			-3.193	0.464077	6539	442	1700.07
DB00449	Dipivefrin	approved	C19H29NO5	CNCC(O)C1=CC(OC(=O)C(C)(C)C)=C(OC(=O)C(C)(C)C)C=C1	ADRA1A,ADRA2A,ADRB2,BCHE	Dipivefrin is a prodrug of adrenaline, which is used to treat glaucoma. It is available as ophthalmic solution (eye drops).	-5.089	0.0952189	1197	2421	1702.33
DB01013	Clobetasol-propionate	approved	C25H32ClFO5	[H][C@@]12C[C@H](C)[C@](OC(=O)CC)(C(=O)CCl)[C@@]1(C)C[C@H](O)[C@@]1(F)[C@@]2([H])CCC2=CC(=O)C=C[C@]12C	NR3C1	A derivative of prednisolone with high glucocorticoid activity and low mineralocorticoid activity. Absorbed through the skin faster than fluocinonide, it is used topically in treatment of psoriasis but may cause marked adrenocortical suppression.	-5.891	0.00254491	599	4842	1703.04
DB02527	Cyclic-adenosine-monophosphate	experimental	C10H12N5O6P	NC1=C2N=CN([C@@H]3O[C@@H]4COP(O)(=O)O[C@H]4[C@H]3O)C2=NC=N1	HCN2,PRKAR1A,PRKAR2B,cyaB2,mll3241,crp	Cyclic adenosine monophosphate (cAMP, cyclic AMP or 3'-5'-cyclic adenosine monophosphate) is a molecule that is important in many biological processes; it is derived from adenosine triphosphate (ATP).	-4.739	0.141865	1786	1625	1703.6
DB03596	N-[2-(1h-Indol-5-Yl)-Butyl]-4-Sulfamoyl-Benzamide	experimental	C19H21N3O3S	[H][C@@](CC)(CNC(=O)C1=CC=C(C=C1)S(N)(=O)=O)C1=CC2=C(NC=C2)C=C1	CA2		-5.067	0.0983128	1234	2354	1704.36
DB12739	Bindarit	investigational	C19H20N2O3	CC(C)(OCC1=NN(CC2=CC=CC=C2)C2=CC=CC=C12)C(O)=O		Bindarit has been used in trials studying the prevention and treatment of Coronary Restenosis and Diabetic Nephropathy.	-4.598	0.153575	2104	1384	1706.44
DB01195	Flecainide	approved; withdrawn	C17H20F6N2O3	FC(F)(F)COC1=CC(C(=O)NCC2CCCCN2)=C(OCC(F)(F)F)C=C1	SCN5A,SCN4A	A potent anti-arrhythmia agent, effective in a wide range of ventricular and atrial arrhythmias and tachycardias. Paradoxically, however, in myocardial infarct patients with either symptomatic or asymptomatic arrhythmia, flecainide exacerbates the arrhythmia and is not recommended for use in these patients.	-4.395	0.167768	2596	1122	1706.67
DB12927	Theodrenaline	investigational	C17H21N5O5	CN1C2=C(N(CCNCC(O)C3=CC(O)=C(O)C=C3)C=N2)C(=O)N(C)C1=O		Theodrenaline is under investigation in clinical trial NCT01311414 (Effect of Cafedrine/Theodrenaline and Urapidil on Cerebral Oxygenation).	-4.924	0.115881	1456	2002	1707.31
DB03243	4-Fluorobenzylamine	experimental	C7H9FN+	[NH3+]CC1=CC=C(F)C=C1	PRSS1		-3.074	0.47427	6863	426	1709.86
DB11433	Nequinate	vet_approved	C22H23NO4	CCCCC1=CC2=C(NC=C(C(=O)OC)C2=O)C=C1OCC1=CC=CC=C1		Nequinate is an antiprotozoan used as a coccidiostat for poultry and rabbits. Nequinate belongs to the family of Hydroquinolones. These are compounds containing an hydrogenated quinoline bearing a ketone group.	-5.947	0.00239565	575	5090	1710.77
DB03433	{3-[(3-Hydroxy-2-Methyl-5-Phosphonooxymethyl-Pyridin-4-Ylmethyl)-Amino]-2-Methyl-Propyl}-Phosphonic-Acid	experimental	C11H20N2O9P2	C[C@H](CNCC1=C(O)C(C)=NC=C1COP(O)(O)=O)OP(O)(O)=O	cobD		-3.991	0.288643	3807	769	1711.02
DB02251	O-Succinylbenzoate	experimental	C11H10O5	OC(=O)CCC(=O)C1=C(C=CC=C1)C(O)=O	Aaar,menC,Tfu_1410		-3.362	0.429765	6015	487	1711.52
DB02834	IDD552	experimental	C17H10F4N2O4S	OC(=O)COC1=CC(F)=CC=C1C(=O)NCC1=NC2=C(S1)C(F)=CC(F)=C2F	AKR1B1		-5.105	0.0942154	1177	2489	1711.59
DB01121	Phenacemide	approved	C9H10N2O2	NC(=O)NC(=O)CC1=CC=CC=C1	SCN1A	Phenacemide is used to control certain seizures in the treatment of epilepsy. This medicine acts on the central nervous system (CNS) to reduce the number and severity of seizures.	-3.658	0.369474	4927	595	1712.18
DB00557	Hydroxyzine	approved	C21H27ClN2O2	OCCOCCN1CCN(CC1)C(C1=CC=CC=C1)C1=CC=C(Cl)C=C1	HRH1	A histamine H1 receptor antagonist that is effective in the treatment of chronic urticaria, dermatitis, and histamine-mediated pruritus. Unlike its major metabolite cetirizine, it does cause drowsiness. It is also effective as an antiemetic, for relief of anxiety and tension, and as a sedative.	-5.234	0.0805579	1024	2864	1712.52
DB08463	(2R)-2-({9-(1-methylethyl)-6-[(4-pyridin-2-ylbenzyl)amino]-9H-purin-2-yl}amino)butan-1-ol	experimental	C24H29N7O	[H][C@@](CC)(CO)NC1=NC2=C(N=CN2C(C)C)C(NCC2=CC=C(C=C2)C2=CC=CC=N2)=N1	CDK2,CCNA2		-4.356	0.170021	2712	1082	1713
DB02736	Acetamide	experimental	C2H5NO	CC(N)=O	amiC		-2.412	0.52358	8094	363	1714.1
DB03756	Doconexent	approved; investigational	C22H32O2	CC\C=C/C\C=C/C\C=C/C\C=C/C\C=C/C\C=C/CCC(O)=O		A mixture of fish oil and primrose oil, doconexent is used as a high-docosahexaenoic acid (DHA) supplement. DHA is a 22 carbon chain with 6 cis double bonds with anti-inflammatory effects. It can be biosythesized from alpha-linolenic acid or commercially manufactured from microalgae. It is an omega-3 fatty acid and primary structural component of the human brain, cerebral cortex, skin, and retina…	-4.217	0.210837	3078	955	1714.49
DB07034	2,2'-{[9-(HYDROXYIMINO)-9H-FLUORENE-2,7-DIYL]BIS(OXY)}DIACETIC-ACID	experimental	C17H13NO7	ON=C1C2=CC(OCC(O)=O)=CC=C2C2=C1C=C(OCC(O)=O)C=C2	CHEK1		-5.596	0.0307102	743	3958	1714.87
DB01243	Chloroxine	approved	C9H5Cl2NO	OC1=C(Cl)C=C(Cl)C2=C1N=CC=C2		Chloroxine is a synthetic antibacterial compound. Chloroxine is a compound used in some shampoos for the treatment of dandruff and seborrheic dermatitis of the scalp.	-3.539	0.396676	5398	546	1716.77
DB09526	Hydroquinone	approved; investigational	C6H6O2	OC1=CC=C(O)C=C1		"Hydroquinone is a topical lightening product found in OTC products, and is used to correct skin discoloration associated with disorders of hyperpigmentation including melasma, post-inflammatory hyperpigmention, sunspots, and freckles. It can be used alone, but is more frequently found in combination with other agents such as alpha-hydroxy acids, corticosteroids, retinoids, or sunscreen.	-3.09	0.468638	6812	433	1717.44
DB05719	Elesclomol	investigational	C19H20N4O2S2	CN(NC(=O)CC(=O)NN(C)C(=S)C1=CC=CC=C1)C(=S)C1=CC=CC=C1		Elesclomol is a novel, injectable, drug candidate that kills cancer cells by elevating oxidative stress levels beyond a breaking point, triggering programmed cell death. In preclinical models elesclomol showed potent killing of a broad range of cancer cell types at high doses, and an ability to strongly enhance the efficacy of certain chemotherapy agents, with minimal additional toxicity, at mode…	-4.417	0.165451	2530	1168	1719.02
DB01837	O-acetyl-L-serine	experimental	C5H9NO4	CC(=O)OC[C@H](N)C(O)=O	PTGS1		-3.118	0.465456	6734	439	1719.37
DB07982	2-{4-[4-({4-[2-methyl-1-(1-methylethyl)-1H-imidazol-5-yl]pyrimidin-2-yl}amino)phenyl]piperazin-1-yl}-2-oxoethanol	experimental	C23H29N7O2	CC(C)N1C(C)=NC=C1C1=NC(NC2=CC=C(C=C2)N2CCN(CC2)C(=O)CO)=NC=C1	CDK2		-6.463	0.00124961	407	7266	1719.67
DB03642	N-[(2S)-4-Methyl-1-oxo-1-{[(4S)-3-oxo-1-(2-pyridinylsulfonyl)-4-azepanyl]amino}-2-pentanyl]-1-benzofuran-2-carboxamide	experimental	C26H30N4O6S	CC(C)C[C@H](NC(=O)C1=CC2=C(O1)C=CC=C2)C(=O)N[C@H]1CCCN(CC1=O)S(=O)(=O)C1=CC=CC=N1	CTSK		-6.676	0.000580099	354	8354	1719.68
DB11658	QAV-680	investigational	C18H18N2O4S	CC1=C(CC(O)=O)C2=CC=CN=C2N1CC1=CC=C(C=C1)S(C)(=O)=O		QAV680 has been used in trials studying the treatment of Asthma, Allergic Rhinitis, and Seasonal Allergic Rhinitis.	-6.072	0.00211369	531	5570	1719.79
DB02610	N-(2,3,4,5,6-Pentaflouro-Benzyl)-4-Sulfamoyl-Benzamide	experimental	C14H9F5N2O3S	NS(=O)(=O)C1=CC=C(C=C1)C(=O)NCC1=C(F)C(F)=C(F)C(F)=C1F	CA2		-4.849	0.125261	1575	1880	1720.76
DB08061	4-[3-(4-CHLOROPHENYL)-1H-PYRAZOL-5-YL]PIPERIDINE	experimental	C14H16ClN3	ClC1=CC=C(C=C1)C1=NNC(=C1)C1CCNCC1	F2		-3.614	0.374084	5107	580	1721.06
DB08069	4-AMINO-5-(2-METHYLPHENYL)-2,4-DIHYDRO-3H-1,2,4-TRIAZOLE-3-THIONE	experimental	C9H10N4S	CC1=CC=CC=C1C1=NNC(=S)N1N	Not-Available		-3.032	0.47618	6986	424	1721.06
DB01253	Ergometrine	approved	C19H23N3O2	[H][C@@]12CC3=CNC4=CC=CC(=C34)C1=C[C@H](CN2C)C(=O)N[C@@H](C)CO	ADRA1A	An ergot alkaloid with uterine and vascular smooth muscle contractile properties.	-4.417	0.165451	2528	1172	1721.28
DB00339	Pyrazinamide	approved; investigational	C5H5N3O	NC(=O)C1=NC=CN=C1	fas	A pyrazine that is used therapeutically as an antitubercular agent.	-2.86	0.488959	7403	401	1722.96
DB04888	Bifeprunox	investigational	C24H23N3O2	O=C1NC2=C(O1)C(=CC=C2)N1CCN(CC2=CC(=CC=C2)C2=CC=CC=C2)CC1		Bifeprunox is a novel atypical antipsychotic agent which, along with SLV313, [aripiprazole] and SSR-181507 combines minimal D2 receptor agonism with 5-HT receptor agonism.	-5.242	0.0786424	1020	2913	1723.73
DB08970	Fluprednidene	experimental	C22H27FO5	[H][C@@]12CC(=C)[C@](O)(C(=O)CO)[C@@]1(C)C[C@H](O)[C@@]1(F)[C@@]2([H])CCC2=CC(=O)C=C[C@]12C		Fluprednidene is a corticosteroid.	-5.286	0.0715696	983	3026	1724.69
DB03401	1D-myo-inositol-1,4,5-trisphosphate	experimental	C6H15O15P3	O[C@@H]1[C@H](O)[C@@H](OP(O)(O)=O)[C@H](OP(O)(O)=O)[C@@H](O)[C@@H]1OP(O)(O)=O	CYTH2,EPN1,PLCD1,RDX,SPTBN1,ITPR1,ITPKA	Intracellular messenger formed by the action of phospholipase C on phosphatidylinositol 4,5-bisphosphate, which is one of the phospholipids that make up the cell membrane. Inositol 1,4,5-trisphosphate is released into the cytoplasm where it releases calcium ions from internal stores within the cell&#39;s endoplasmic reticulum. These calcium ions stimulate the activity of B kinase or calmodulin.	-5.466	0.0481611	836	3563	1725.88
DB04677	N-METHYL-N-[(1R)-1-METHYL-2-PHENYLETHYL]PROP-2-EN-1-AMINE	experimental	C13H19N	[H][C@@](C)(CC1=CC=CC=C1)N(C)CC=C	MAOB		-3.286	0.43627	6250	477	1726.63
DB07359	3-[(4-fluorophenyl)sulfanyl]-N-(4-methyl-1,3-thiazol-2-yl)-6-[(4-methyl-4H-1,2,4-triazol-3-yl)sulfanyl]pyridine-2-carboxamide	experimental	C19H15FN6OS3	CN1C=NN=C1SC1=NC(C(=O)NC2=NC(C)=CS2)=C(SC2=CC=C(F)C=C2)C=C1	GCK		-5.954	0.00234036	573	5209	1727.64
DB04193	L-Homoserine	experimental	C4H9NO3	N[C@@H](CCO)C(O)=O			-2.774	0.492625	7576	394	1727.7
DB09175	Mirfentanil	experimental	C22H24N4O2	O=C(N(C1CCN(CCC2=CC=CC=C2)CC1)C1=NC=CN=C1)C1=CC=CO1		Mirfentanil is a derivative of fentanyl that presents high selectivity for the mu opioid receptor. At lower doses, it antagonizes the analgesic effects of alfentanil and substitutes for naloxone in morphine-treated monkeys; however, it also reverses naloxone-precipitated withdrawal in pigeons trained to discriminate morphine from naloxone. At high doses, it exhibits analgesic activity which is no…	-5.52	0.0389783	794	3760	1727.84
DB03591	RU82209	experimental	C31H34F2N3O6P	CC(=O)N[C@@H](CC1=CC=C(C=C1)C(F)(F)P(O)(O)=O)C(=O)N[C@H]1CCCCN(CC2=CC=C(C=C2)C2=CC=CC=C2)C1=O	SRC		-5.879	0.00250321	603	4951	1727.85
DB13312	Delapril	investigational	C26H32N2O5	CCOC(=O)[C@H](CCC1=CC=CC=C1)N[C@@H](C)C(=O)N(CC(O)=O)C1CC2=C(C1)C=CC=C2			-5.541	0.0345503	774	3860	1728.48
DB09216	Tolfenamic-acid	approved; investigational	C14H12ClNO2	CC1=C(Cl)C=CC=C1NC1=CC=CC=C1C(O)=O		Tolfenamic acid, with the formula N-(2-methyl-3-chlorphenyl)-anthranilic acid, is a nonsteroidal anti-inflammatory agent.[A31824] It was discovered by scientists at Medica Pharmaceutical Company in Finland. It is used in the UK as a treatment for migraine under the name of Clotam.[L1292] In the US, it presents a Status class I by the FDA. By the European Medicine Agency, it was granted in 2016 wi…	-4.235	0.200007	3027	987	1728.48
DB08537	3-bromo-6-phenyl-N-(pyrimidin-5-ylmethyl)imidazo[1,2-a]pyridin-8-amine	experimental	C18H14BrN5	BrC1=CN=C2N1C=C(C=C2NCC1=CN=CN=C1)C1=CC=CC=C1	CDK2		-4.57	0.153575	2166	1380	1728.9
DB02509	Farnesol	experimental	C15H26O	CC(C)=CCC\C(C)=C/CC\C(C)=C/CO	MAOB	A colorless liquid extracted from oils of plants such as citronella, neroli, cyclamen, and tuberose. It is an intermediate step in the biological synthesis of cholesterol from mevalonic acid in vertebrates. It has a delicate odor and is used in perfumery. (From McGraw-Hill Dictionary of Scientific and Technical Terms, 5th ed)	-4.03	0.269046	3664	816	1729.11
DB09181	Trefentanil	experimental	C25H31FN6O2	CCN1N=NN(CCN2CCC(CC2)(N(C(=O)CC)C2=CC=CC=C2F)C2=CC=CC=C2)C1=O		Trefentanil (A-3665) is a fentanyl analogue opioid developed in 1992. It is more potent and shorter acting than alfentanil. Trefentanil is not used in clinics due to the severity of its respiratory depression, though it is still used in research.	-5.869	0.00251597	608	4922	1729.91
DB06358	Iclaprim	investigational	C19H22N4O3	COC1=CC(CC2=CN=C(N)N=C2N)=C2C=CC(OC2=C1OC)C1CC1			-4.916	0.114489	1472	2035	1730.76
DB04069	5,6-Dihydro-Benzo[H]Cinnolin-3-Ylamine	experimental	C12H11N3	NC1=NN=C2C(CCC3=CC=CC=C23)=C1	DAPK1		-4.169	0.219187	3220	931	1731.42
DB12710	Perazine	approved; investigational	C20H25N3S	CN1CCN(CCCN2C3=CC=CC=C3SC3=CC=CC=C23)CC1		Perazine has been used in trials studying the treatment of Dementia, Depression, Schizophrenia, Anxiety Disorders, and Psychosomatic Disorders, among others.	-4.478	0.161932	2370	1265	1731.49
DB06828	5-[2-(1H-pyrrol-1-yl)ethoxy]-1H-indole	experimental	C14H14N2O	C(CN1C=CC=C1)OC1=CC2=C(NC=C2)C=C1	LTA4H		-3.806	0.335614	4423	678	1731.7
DB00140	Riboflavin	approved; investigational; nutraceutical; vet_approved	C17H20N4O6	CC1=C(C)C=C2N(C[C@H](O)[C@H](O)[C@H](O)CO)C3=NC(=O)NC(=O)C3=NC2=C1	RFK,ribE,BLVRB	Nutritional factor found in milk, eggs, malted barley, liver, kidney, heart, and leafy vegetables. The richest natural source is yeast. It occurs in the free form only in the retina of the eye, in whey, and in urine; its principal forms in tissues and cells are as flavin mononucleotide and flavin-adenine dinucleotide.	-4.371	0.167768	2670	1124	1732.36
DB06246	Exisulind	investigational	C20H17FO4S	CC1=C(CC(O)=O)C2=CC(F)=CC=C2\C1=C/C1=CC=C(C=C1)S(C)(=O)=O			-4.801	0.130152	1652	1818	1733.01
DB06730	Gestodene	investigational	C21H26O2	CC[C@]12CC[C@H]3[C@@H](CCC4=CC(=O)CC[C@H]34)[C@@H]1C=C[C@@]2(O)C#C		Gestodene is a progestogen hormonal contraceptive. Products containing gestoden include Meliane, which contains 20 mcg of ethinylestradiol and 75 mcg of gestodene; and Gynera, which contains 30 mcg of ethinylestradiol and 75 mcg of gestodene.	-5.229	0.0787309	1033	2910	1733.79
DB04689	2-{5-[3-(6-BENZOYL-1-PROPYLNAPHTHALEN-2-YLOXY)PROPOXY]INDOL-1-YL}ETHANOIC-ACID	experimental	C33H31NO5	CCCC1=C(OCCCOC2=CC3=C(C=C2)N(CC(O)=O)C=C3)C=CC2=C1C=CC(=C2)C(=O)C1=CC=CC=C1	PPARG		-6.534	0.00108463	393	7649	1733.8
DB02579	Acrylic-Acid	experimental	C3H4O2	OC(=O)C=C	bla	A ?Â?Â¡Ã,?Â??-unsaturated monocarboxylic acid that is ethene substituted by a carboxy group.	-2.655	0.502355	7808	385	1733.81
DB09000	Cyamemazine	experimental	C19H21N3S	CC(CN(C)C)CN1C2=CC=CC=C2SC2=C1C=C(C=C2)C#N		Cyamemazine (Tercian), also known as cyamepromazine, is a typical antipsychotic drug of the phenothiazine class used primarily in the treatment of schizophrenia and psychosis-associated anxiety. Cyamemazine actually behaves like an atypical antipsychotic, due to its potent anxiolytic effects (5-HT2C) and lack of extrapyramidal side effects (5-HT2A).	-5.331	0.0632007	944	3186	1734.24
DB02041	Isoluminol	experimental	C8H7N3O2	NC1=CC=C2C(=O)NNC(=O)C2=C1	tgt		-3.749	0.343658	4607	653	1734.47
DB07913	HOMOPHENYLALANINYLMETHANE	experimental	C11H15NO	[H][C@](N)(CCC1=CC=CC=C1)C(C)=O	CTSF		-3.583	0.375112	5230	576	1735.65
DB00411	Carbamoylcholine	approved	C6H15N2O2+	C[N+](C)(C)CCOC(N)=O	CHRM1,CHRM2,CHRNA2	A slowly hydrolyzed cholinergic agonist that acts at both muscarinic and nicotinic receptors.	-2.668	0.498653	7785	387	1735.74
DB02674	4-(2-Oxo-Hexahydro-Thieno[3,4-D]Imidazol-4-Yl)-Butyricacid	experimental	C9H14N2O3S	[H][C@]12CS[C@@]([H])(CCCC(O)=O)[C@@]1([H])NC(=O)N2	Not-Available		-3.343	0.425555	6075	496	1735.86
DB15296	D-fluoromethyltyrosine-F-18	investigational	C10H12FNO3	N[C@H](CC1=CC=C(OC[18F])C=C1)C(O)=O		D-fluoromethyltyrosine F-18 is under investigation in clinical trial NCT01089998 (PET/CT Imaging for Radiation Dosimetry, Plasma Pharmacokinetics, Safety and Tolerability in Healthy Volunteers and Safety, Tolerability and Diagnostic Performance of BAY86-9596 in Patients With Non-small Cell Lung Cancer, Breast Cancer, Head and Neck Cancer and Patients With Inflammations).	-3.648	0.363642	4965	607	1736.02
DB02074	Butenoic-Acid	experimental	C4H6O2	C\C=C\C(O)=O			-3.016	0.471079	7030	429	1736.63
DB15407	Acalisib	investigational	C21H16FN7O	C[C@H](NC1=NC=NC2=C1NC=N2)C1=NC2=C(C=C(F)C=C2)C(=O)N1C1=CC=CC=C1		Acalisib is under investigation in clinical trial NCT01705847 (A Phase 1b Study Evaluating GS-9820 in Subjects With Lymphoid Malignancies).	-6.585	0.000823704	374	8074	1737.72
DB02833	[4-(2-Amino-4-Methyl-Thiazol-5-Yl)-Pyrimidin-2-Yl]-(3-Nitro-Phenyl)-Amine	experimental	C14H12N6O2S	CC1=C(SC(N)=N1)C1=NC(NC2=CC=CC(=C2)[N+]([O-])=O)=NC=C1	CDK2,CCNA2		-4.057	0.257455	3575	845	1738.07
DB08790	1-PHENYL-1H-PYRAZOLE-4-CARBOXYLIC-ACID	experimental	C10H8N2O2	OC(=O)C1=CN(N=C1)C1=CC=CC=C1	HPGDS		-3.562	0.376255	5303	571	1740.12
DB07352	Apigenin	experimental	C15H10O5	OC1=CC=C(C=C1)C1=CC(=O)C2=C(O)C=C(O)C=C2O1	fabZ		-3.856	0.323185	4261	711	1740.57
DB00711	Diethylcarbamazine	approved; investigational; vet_approved	C10H21N3O	CCN(CC)C(=O)N1CCN(C)CC1	ALOX5,PTGS1	An anthelmintic used primarily as the citrate in the treatment of filariasis, particularly infestations with Wucheria bancrofti or Loa loa.	-2.674	0.495118	7773	390	1741.11
DB06314	SGX-523	investigational	C18H13N7S	CN1C=C(C=N1)C1=NN2C(SC3=CC=C4N=CC=CC4=C3)=NN=C2C=C1		A MET receptor tyrosine kinase inhibitor.	-4.871	0.117666	1539	1970	1741.22
DB12784	NS-018	investigational	C21H20FN7	C[C@H](NC1=CC(=CC(NC2=CN=CC=N2)=N1)C1=CN(C)N=C1)C1=CC=C(F)C=C1		NS-018 has been used in trials studying the treatment of Primary Myelofibrosis, Post-Polycythemia Vera Myelofibrosis, and Post-Essential Thrombocythemia Myelofibrosis.	-6.48	0.00114678	403	7524	1741.31
DB02383	Tolrestat	withdrawn	C16H14F3NO3S	COC1=C(C2=CC=CC(C(=S)N(C)CC(O)=O)=C2C=C1)C(F)(F)F	AKR1B1,AKR1A1,AKR1B10	Tolrestat (INN) (AY-27773) is an aldose reductase inhibitor which was approved for the control of certain diabetic complications. While it was approved for marketed in several countries, it failed a Phase III trial in the U.S. due to toxicity and never received FDA approval. It was sold under the tradename Alredase but was discontinued by Wyeth in 1997 because of the risk of severe liver toxicity…	-4.376	0.166851	2655	1143	1742.03
DB13461	Cefcapene	experimental	C17H19N5O6S2	CC\C=C(/C(=O)N[C@H]1[C@H]2SCC(COC(N)=O)=C(N2C1=O)C(O)=O)C1=CSC(N)=N1			-5.534	0.0335479	780	3891	1742.12
DB01786	D-Alanine	experimental	C3H7NO2	C[C@@H](N)C(O)=O	nprS,Not-Available	The D-enantiomer of alanine.	-2.783	0.487577	7550	402	1742.15
DB02141	S,S'-(1,4-Phenylene-Bis(1,2-Ethanediyl))Bis-Isothiourea	experimental	C12H18N4S2	NC(=N)SCCC1=CC=C(CCSC(N)=N)C=C1	NOS3		-3.786	0.334746	4466	680	1742.66
DB11968	MK-7145	investigational	C26H30N2O6	CC1=C2COC(=O)C2=CC=C1[C@@H](O)CN1CCN(C[C@H](O)C2=C(C)C3=C(C=C2)C(=O)OC3)CC1		MK-7145 has been used in trials studying the treatment of Hypertension and Renal Insufficiency.	-6.28	0.00161059	460	6610	1743.73
DB01098	Rosuvastatin	approved	C22H28FN3O6S	CC(C)C1=NC(=NC(C2=CC=C(F)C=C2)=C1\C=C\[C@@H](O)C[C@@H](O)CC(=O)O)N(C)S(C)(=O)=O	HMGCR	Rosuvastatin is an antilipemic agent that competitively inhibits hydroxymethylglutaryl-coenzyme A (HMG-CoA) reductase. HMG-CoA reducuase catalyzes the conversion of HMG-CoA to mevalonic acid, the rate-limiting step in cholesterol biosynthesis. Rosuvastatin belongs to a class of medications called statins and is used to reduce plasma cholesterol levels and prevent cardiovascular disease.	-5.926	0.00233856	583	5218	1744.16
DB06512	Deramciclane	investigational	C20H31NO	[H][C@]12CC[C@](C)(C1(C)C)[C@@](C2)(OCCN(C)C)C1=CC=CC=C1		Deramciclane (EGIS-3886) is used for the treatment of a number of anxiety disorders. Deramciclane differs from other anti anxiety medications in that it is not a benzodiazepine and so has a different structure and target. It antagonizes 5-HT2A receptors, agonizes 5-HT2C receptors, and functions as a GABA reuptake inhibitor.	-5.015	0.0991781	1306	2330	1744.41
DB15385	Acebilustat	investigational	C29H27N3O4	OC(=O)C1=CC=C(CN2C[C@@H]3C[C@H]2CN3CC2=CC=C(OC3=CC=C(C=C3)C3=NC=CO3)C=C2)C=C1		Acebilustat is under investigation in clinical trial NCT01748838 (Phase 1 Study Assessing the Safety and Tolerability of CTX-4430).	-5.913	0.00237164	590	5160	1744.82
DB06314	SGX-523	investigational	C18H13N7S	CN1C=C(C=N1)C1=NN2C(SC3=CC=C4N=CC=CC4=C3)=NN=C2C=C1		A MET receptor tyrosine kinase inhibitor.	-4.871	0.117223	1540	1979	1745.75
DB01878	Benzophenone	experimental	C13H10O	O=C(C1=CC=CC=C1)C1=CC=CC=C1		Benzophenone is the organic compound. Substituted benzophenones such as oxybenzone and dioxybenzone are used in sunscreen.	-4.039	0.258128	3634	841	1748.2
DB12685	K-134	investigational	C22H29N3O4	O[C@@H]1CCCC[C@H]1N(C1CC1)C(=O)NCCCOC1=CC=C2NC(=O)C=CC2=C1		K-134 has been used in trials studying the treatment of Intermittent Claudication.	-4.396	0.165267	2590	1181	1748.94
DB07114	4-[(METHYLSULFONYL)AMINO]BENZOIC-ACID	experimental	C8H9NO4S	CS(=O)(=O)NC1=CC=C(C=C1)C(O)=O	ampC		-3.082	0.461754	6841	448	1750.65
DB12941	Darolutamide	approved; investigational	C19H19ClN6O2	C[C@@H](CN1C=CC(=N1)C1=CC=C(C#N)C(Cl)=C1)NC(=O)C1=NNC(=C1)C(C)O		ODM-201 has been used in trials studying the treatment of Prostate Cancer, Pharmacokinetics, Drug Interaction, Castration-Resistant, and Breast cancer female, among others.	-4.905	0.111748	1486	2063	1750.89
DB07080	N-(2,2,2-TRIFLUOROETHYL)-N-{4-[2,2,2-TRIFLUORO-1-HYDROXY-1-(TRIFLUOROMETHYL)ETHYL]PHENYL}BENZENESULFONAMIDE	experimental	C17H12F9NO3S	OC(C1=CC=C(C=C1)N(CC(F)(F)F)S(=O)(=O)C1=CC=CC=C1)(C(F)(F)F)C(F)(F)F	NR1H2,NCOA2,RXRB,NR1H3,NCOA1,NR1I2		-5.615	0.0195673	735	4171	1750.91
DB12883	Eltoprazine	investigational	C12H16N2O2	C1CN(CCN1)C1=C2OCCOC2=CC=C1		Eltoprazine has been used in trials studying the treatment of Schizophrenia and Cognitive Impairment.	-3.299	0.426579	6207	494	1751.07
DB07302	(9S,10E,12Z)-9-hydroxyoctadeca-10,12-dienoic-acid	experimental	C18H32O3	CCCCC\C=C/C=C/[C@@H](O)CCCCCCCC(O)=O	PPARG		-3.64	0.360612	4995	614	1751.27
DB03446	N-Benzyl-3-(alpha-D-galactopyranosyloxy)benzamide	experimental	C20H23NO7	[H][C@]1(CO)O[C@]([H])(OC2=CC=CC(=C2)C(=O)NCC2=CC=CC=C2)[C@]([H])(O)[C@@]([H])(O)[C@@]1([H])O	eltB		-4.997	0.100814	1341	2289	1752.01
DB12234	BMS-214662	investigational	C25H23N5O2S2	[H][C@@]1(CC2=CC=CC=C2)CN(CC2=CN=CN2)C2=C(CN1S(=O)(=O)C1=CC=CS1)C=C(C=C2)C#N		BMS-214662 has been used in trials studying the treatment of Childhood Myelodysplastic Syndromes, Refractory Anemia With Excess Blasts, Recurrent Adult Acute Myeloid Leukemia, Relapsing Chronic Myelogenous Leukemia, and Adult Acute Promyelocytic Leukemia (M3), among others.	-6.447	0.0011839	413	7433	1752.09
DB01560	Cathinone	illicit	C9H11NO	C[C@H](N)C(=O)C1=CC=CC=C1		Cathinone is a monoamine alkaloid found in the shrub Catha edulis (Khat). Closely related to ephedrine, cathine and other amphetamines, it is probably the main contributor to the stimulant effect of Catha edulis. Cathinone differs from many other amphetamines in that its structure is a ketone. Other amphetamines to share this structure include the antidepressant bupropion and the stimulant methca…	-3.135	0.454421	6690	459	1752.34
DB02713	Acetylamino-Acetic-Acid	experimental	C4H7NO3	CC(=O)NCC(O)=O	thiO		-3.015	0.466043	7034	437	1753.24
DB08492	(2E)-3-(2-OCT-1-YN-1-YLPHENYL)ACRYLIC-ACID	experimental	C17H20O2	CCCCCCC#CC1=CC=CC=C1\C=C\C(O)=O	ALOX15		-3.836	0.323231	4337	709	1753.55
DB01561	Androstanedione	experimental; illicit	C19H28O2	[H][C@@]12CCC(=O)[C@@]1(C)CC[C@@]1([H])[C@@]2([H])CC[C@@]2([H])CC(=O)CC[C@]12C	HSD17B1,ksi		-4.515	0.157266	2287	1345	1753.86
DB01422	Nitroxoline	experimental	C9H6N2O3	OC1=C2N=CC=CC2=C(C=C1)[N+]([O-])=O	METAP1,Not-Available,Not-Available	Nitroxoline is a urinary antibacterial agent active against susceptible gram-positive and gram-negative organisms commonly found in urinary tract infections. It is a hydroxyquinoline derivative unrelated to other classes of drugs.[A179251] Nitroxoline is active against bacterial gyrases.	-3.17	0.447349	6604	466	1754.27
DB08191	4-(5-phenyl-1H-pyrrolo[2,3-b]pyridin-3-yl)benzoic-acid	experimental	C20H14N2O2	OC(=O)C1=CC=C(C=C1)C1=CNC2=C1C=C(C=N2)C1=CC=CC=C1	SGK1		-4.688	0.141865	1893	1626	1754.43
DB00230	Pregabalin	approved; investigational	C8H17NO2	CC(C)C[C@H](CN)CC(O)=O	CACNA1A	Pregabalin is an anticonvulsant drug used for neuropathic pain, epilepsy and generalized anxiety disorder.[A31161] Although as per the FDA Label the mechanism of action has not been definitively defined, there is evidence that pregabalin achieves antihyperalgesic activity by binding to the ?Â?Â¡Ã2?Â?? subunit of the voltage-dependent calcium channels [A31162]. Pregabalin is marketed by Pfizer …	-3.064	0.461997	6894	447	1755.45
DB00873	Loteprednol	approved; experimental	C21H27ClO5	[H][C@@]12CC[C@](O)(C(=O)OCCl)[C@@]1(C)C[C@H](O)[C@@]1([H])[C@@]2([H])CCC2=CC(=O)C=C[C@]12C	NR3C1		-6.201	0.0017307	484	6376	1756.7
DB02095	Isatin	experimental	C8H5NO2	O=C1NC2=CC=CC=C2C1=O	MAOB	Isatin is an indole derivative first obtained by Erdman and Laurent in 1841 as an oxidation product of Indigo dye with nitric acid and chromic acids. The compound is found in many plants and Schiff bases of Isatin are have been investigated for pharmaceutical applications.	-3.555	0.374417	5331	579	1756.89
DB13036	Ramatroban	investigational	C21H21FN2O4S	[H][C@]1(CCC2=C(C1)C1=CC=CC=C1N2CCC(O)=O)NS(=O)(=O)C1=CC=C(F)C=C1		Ramatroban has been used in trials studying the treatment of Asthma.	-5.02	0.0970347	1296	2382	1757.01
DB08893	Mirabegron	approved	C21H24N4O2S	NC1=NC(CC(=O)NC2=CC=C(CCNC[C@H](O)C3=CC=CC=C3)C=C2)=CS1		Mirabegron is a beta-3 adrenergic receptor agonist for the management of overactive bladder. It is an alternative to antimuscarinic drugs for this indication. FDA approved on June 28, 2012.	-5.14	0.0847165	1130	2732	1757.03
DB07803	2-phenyl-1H-imidazole-4-carboxylic-acid	experimental	C10H8N2O2	OC(=O)C1=CNC(=N1)C1=CC=CC=C1	ampC		-3.372	0.412312	5986	516	1757.49
DB07323	2-[({2-[(1Z)-3-(DIMETHYLAMINO)PROP-1-ENYL]-4-FLUOROPHENYL}SULFONYL)AMINO]-5,6,7,8-TETRAHYDRONAPHTHALENE-1-CARBOXYLIC-ACID	experimental	C22H25FN2O4S	CN(C)C\C=C/C1=CC(F)=CC=C1S(=O)(=O)NC1=CC=C2CCCCC2=C1C(O)=O	METAP2		-5.506	0.0354111	806	3836	1758.36
DB01732	(4r,5s,6s,7r)-1,3-Dibenzyl-4,7-Bis(Phenoxymethyl)-5,6-Dihydroxy-1,3-Diazepan-2-One	experimental	C33H34N2O5	[H][C@]1(COC2=CC=CC=C2)N(CC2=CC=CC=C2)C(=O)N(CC2=CC=CC=C2)[C@]([H])(COC2=CC=CC=C2)[C@]([H])(O)[C@@]1([H])O	gag-pol		-6.142	0.00184976	504	6141	1759.28
DB08478	N-[2-Chloro-5-(trifluoromethyl)phenyl]imidodicarbonimidic-diamide	experimental	C9H9ClF3N5	[H]N([H])C(\N=C(N([H])[H])N([H])[H])=N/C1=C(Cl)C=CC(=C1)C(F)(F)F	TYMS		-4.352	0.167346	2727	1136	1760.08
DB03583	(2E,3S)-3-hydroxy-5'-[(4-hydroxypiperidin-1-yl)sulfonyl]-3-methyl-1,3-dihydro-2,3'-biindol-2'(1'H)-one	experimental	C22H23N3O5S	[H]N1C(=O)\C(C2=C1C=CC(=C2)S(=O)(=O)N1CCC(O)CC1)=C1/N([H])C2=CC=CC=C2[C@]1(C)O	CDK2		-5.736	0.00264938	674	4607	1762.13
DB07650	DECYL-FORMATE	experimental	C11H22O2	CCCCCCCCCCOC=O	fabH		-2.629	0.490967	7843	396	1762.34
DB08723	5-(5-(2,6-DICHLORO-4-(4,5-DIHYDRO-2-OXAZOLY)PHENOXY)PENTYL)-3-METHYL-ISOXAZOLE	experimental	C18H20Cl2N2O3	CC1=NOC(CCCCCOC2=C(Cl)C=C(C=C2Cl)C2=NCCO2)=C1	Not-Available,Not-Available		-4.916	0.108409	1473	2109	1762.54
DB11946	AZD-1981	investigational	C19H17ClN2O3S	CC(=O)NC1=C2C(=CC=C1)N(CC(O)=O)C(C)=C2SC1=CC=C(Cl)C=C1		AZD1981 has been used in trials studying the treatment and basic science of Asthma, Postmenopausal, Pharmakokinetic, Asthma Patients, and Drug Interaction, among others.	-6.219	0.00166322	478	6502	1762.94
DB07499	N-(4-{[amino(imino)methyl]amino}butyl)-2,4'-bi-1,3-thiazole-4-carboxamide	experimental	C12H16N6OS2	NC(N)=NCCCCNC(=O)C1=CSC(=N1)C1=CSC=N1	gag-pol		-3.77	0.331083	4531	687	1764.31
DB07610	NAPHTHALENE-1,2-DIOL	experimental	C10H8O2	OC1=CC=C2C=CC=CC2=C1O	doxG		-3.853	0.310609	4270	729	1764.32
DB03605	(2s)-2-[(2,4-Dichloro-Benzoyl)-(3-Trifluoromethyl-Benzyl)-Amino]-3-Phenyl-Propionic-Acid	experimental	C24H18Cl2F3NO3	[H][C@@](CC1=CC=CC=C1)(N(CC1=CC(=CC=C1)C(F)(F)F)C(=O)C1=C(Cl)C=C(Cl)C=C1)C(O)=O	Not-Available		-5.76	0.00261786	664	4690	1764.7
DB08539	3-cyclopropyl-5-phenyl-N-(pyridin-3-ylmethyl)pyrazolo[1,5-a]pyrimidin-7-amine	experimental	C21H19N5	C(NC1=CC(=NC2=C(C=NN12)C1CC1)C1=CC=CC=C1)C1=CN=CC=C1	CDK2		-4.545	0.15257	2230	1397	1765.02
DB01674	[2-(1-Amino-2-Hydroxy-Propyl)-4-(4-Fluoro-1h-Indol-3-Ylmethyl)-5-Hydroxy-Imidazol-1-Yl]-Acetic-Acid	experimental	C17H19FN4O4	[H][C@@](C)(O)[C@]([H])(N)C1=NC(CC2=CNC3=CC=CC(F)=C23)=C(O)N1CC(O)=O			-4.554	0.15071	2201	1416	1765.39
DB00163	Vitamin-E	approved; nutraceutical; vet_approved	C29H50O2	CC(C)CCC[C@@H](C)CCC[C@@H](C)CCC[C@]1(C)CCC2=C(O1)C(C)=C(C)C(O)=C2C	SEC14L2,NR1I2,PRKCB,ALOX5,PRKCA,DGKA,PPP2CB,PPP2CA,SEC14L4,SEC14L3	In 1922, vitamin E was demonstrated to be an essential nutrient[A32448]. Vitamin E is a term used to describe 8 different fat soluble tocopherols and tocotrienols, alpha-tocopherol being the most biologically active[A176104]. Vitamin E acts as an antioxidant, protecting cell membranes from oxidative damage[A176104]. The antioxidant effects are currently being researched for use in the treatment o…	-5.918	0.00226842	588	5302	1765.67
DB03412	6-hydroxy-L-norleucine	experimental	C6H13NO3	N[C@@H](CCCCO)C(O)=O	ansB		-2.752	0.484671	7623	409	1765.73
DB04454	Alpha-Aminobutyric-Acid	experimental	C4H9NO2	CC[C@@H](N)C(O)=O	EGF,mrsA,GATM,gag-pol		-3.012	0.46297	7042	444	1768.23
DB12219	GSK-424887	investigational	C27H30ClFN2O	C[C@H](N(C)C(=O)CC1(CCN(C)CC1)C1=CC=C(F)C=C1)C1=C2C=CC=CC2=CC(Cl)=C1		Gsk424887 has been used in trials studying the basic science and treatment of Depressive Disorder and Anxiety Disorder.	-6.406	0.00119874	425	7358	1768.37
DB08531	5-(2,3-dichlorophenyl)-N-(pyridin-4-ylmethyl)pyrazolo[1,5-a]pyrimidin-7-amine	experimental	C18H13Cl2N5	ClC1=CC=CC(=C1Cl)C1=NC2=CC=NN2C(NCC2=CC=NC=C2)=C1	CDK2		-4.511	0.156076	2300	1360	1768.62
DB12117	Mitometh	investigational	C15H12Cl4	CC(Cl)(Cl)C(C1=CC=C(Cl)C=C1)C1=CC=CC=C1Cl		Mitometh is under investigation for the treatment of Adenocarcinoma, Oropharyngeal Neoplasms, Nasopharyngeal Carcinoma, Non-small Cell Lung Cancer, and Stage IV Non-small Cell Lung Cancer, among others. Mitometh has been investigated for the treatment of Lung Neoplasms, Untreated Childhood Medulloblastoma, and Untreated Childhood Supratentorial Primitive Neuroectodermal Tumor.	-5.534	0.0288981	779	4019	1769.41
DB01420	Testosterone-propionate	approved; investigational; vet_approved; withdrawn	C22H32O3	[H][C@@]12CC[C@H](OC(=O)CC)[C@@]1(C)CC[C@@]1([H])[C@@]2([H])CCC2=CC(=O)CC[C@]12C	AR	Testosterone propionate is a slower releasing anabolic steroid with a short half-life. This characteristic allows the user to run short testosterone propionate cycles of 8-10 weeks as optimal peak blood plasma levels are achieved at 2-4 weeks.[L1159] It is a synthetic androstane steroid derivative of testosterone in the form of 17?Â?? propionate ester of testosterone.[T83] Testosterone propionat…	-6.174	0.00177638	497	6300	1769.49
DB12027	Serdemetan	investigational	C21H20N4	C(CC1=CNC2=CC=CC=C12)NC1=CC=C(NC2=CC=NC=C2)C=C1		Serdemetan has been used in trials studying the treatment of Neoplasms.	-4.722	0.135039	1824	1719	1770.72
DB02632	4-nitrophenyl-beta-D-galactoside	experimental	C12H15NO8	[H][C@]1(CO)O[C@@]([H])(OC2=CC=C(C=C2)N(=O)=O)[C@]([H])(O)[C@@]([H])(O)[C@@]1([H])O	lacA,lacZ		-3.16	0.443925	6630	473	1770.87
DB02241	8-Benzyl-2-Hydroperoxy-2-(4-Hydroxy-Benzyl)-6-(4-Hydroxy-Phenyl)-2h-Imidazo[1,2-a]Pyrazin-3-One	experimental	C26H21N3O5	OO[C@]1(CC2=CC=C(O)C=C2)N=C2N(C=C(N=C2CC2=CC=CC=C2)C2=CC=C(O)C=C2)C1=O			-6.595	0.00049379	371	8455	1771.1
DB06774	Capsaicin	approved	C18H27NO3	COC1=C(O)C=CC(CNC(=O)CCCC\C=C\C(C)C)=C1		Capsaicin is most often used as a topical analgesic and exists in many formulations of cream, liquid, and patch preparations of various strengths; however, it may also be found in some dietary supplements. Capsaicin is a naturally-occurring botanical irritant in chili peppers, synthetically derived for pharmaceutical formulations. The most recent capsaicin FDA approval was Qutenza, an 8% capsaici…	-4.201	0.195417	3129	1003	1771.55
DB01980	Para-Iodo-D-Phenylalanine-Hydroxamic-Acid	experimental	C9H11IN2O2	[H][C@@](N)(CC1=CC=C(I)C=C1)C(=O)NO	Not-Available		-4.24	0.181247	3013	1042	1771.88
DB08379	6-(4-chloro-2-fluoro-3-phenoxybenzyl)pyridazin-3(2H)-one	experimental	C17H12ClFN2O2	FC1=C(CC2=NNC(=O)C=C2)C=CC(Cl)=C1OC1=CC=CC=C1	gag-pol		-5.063	0.0916291	1236	2541	1772.2
DB11487	Dexamethasone-isonicotinate	vet_approved	C28H32FNO6	[H][C@@]12C[C@@H](C)[C@](O)(C(=O)COC(=O)C3=CC=NC=C3)[C@@]1(C)C[C@H](O)[C@@]1(F)[C@@]2([H])CCC2=CC(=O)C=C[C@]12C		Dexamethasone isonicotinate is an anti-inflammatory, anti-allergic glucocorticoid that can be administered orally, by inhalation, topically, and parenterally. Its unintended mineralocorticoid action may cause salt and water retention.	-5.893	0.00231211	598	5259	1773.38
DB01452	Diamorphine	approved; illicit; investigational	C21H23NO5	[H][C@@]12C=C[C@H](OC(C)=O)[C@@H]3OC4=C(OC(C)=O)C=CC5=C4[C@]13CCN(C)[C@@H]2C5	OPRM1,OPRK1,OPRD1	Diamorphine (heroin) is a narcotic analgesic that may be habit-forming. It is a controlled substance (opium derivative) listed in the U.S. Code of Federal Regulations, Title 21 Parts 329.1, 1308.11 (1987). Sale is forbidden in the United States by Federal statute. (Merck Index, 11th ed) Internationally, diamorphine is controlled under Schedules I and IV of the Single Convention on Narcotic Drugs.…	-4.393	0.164621	2601	1210	1774.04
DB03736	2-Cyclopropylmethylenepropanal	experimental	C7H12O	[H][C@](C)(CC1CC1)C=O	REN		-2.529	0.491901	7969	395	1774.19
DB11367	Cefroxadine	withdrawn	C16H19N3O5S	[H][C@]12SCC(OC)=C(N1C(=O)[C@H]2NC(=O)[C@H](N)C1=CCC=CC1)C(O)=O		Cefroxadine is an orally available cephalosporin antibiotic. As part of its drug class, it shares structural properties to [cefalexin] as well as its activity spectrum. It was used in Italy but has since been withdrawn.	-5.798	0.00252525	644	4889	1774.41
DB07923	octyl-alpha-L-altropyranoside	experimental	C14H28O6	[H][C@]1(O)[C@@]([H])(O)[C@]([H])(CO)O[C@@]([H])(OCCCCCCCC)[C@]1([H])O	aqpZ		-3.415	0.399791	5851	539	1775.86
DB13059	PF-03814735	investigational	C23H25F3N6O2	CC(=O)NCC(=O)N1[C@H]2CC[C@@H]1C1=C2C=CC(NC2=NC=C(C(NC3CCC3)=N2)C(F)(F)F)=C1		PF-03814735 has been used in trials studying the treatment of Solid Tumors.	-5.035	0.0946253	1277	2472	1776.72
DB13354	Phenprobamate	experimental	C10H13NO2	NC(=O)OCCCC1=CC=CC=C1			-3.649	0.349211	4959	637	1777.32
DB03165	2-Dimethylamino-Ethyl-Diphosphate	experimental	C4H13NO7P2	CN(C)CCO[P@](O)(=O)OP(O)(O)=O	idi		-2.444	0.493865	8068	392	1778.39
DB02279	Benzoylformic-Acid	experimental	C8H6O3	OC(=O)C(=O)C1=CC=CC=C1	HAO1		-3.301	0.415707	6198	511	1779.66
DB13111	Chromanol	investigational	C14H20O2	CC1=C(O)C(C)=C2CCC(C)(C)OC2=C1C		Chromanol has been used in trials studying the treatment of Prostate Cancer.	-3.921	0.281171	4056	782	1780.95
DB07200	(2S,4S,5R)-2-ISOBUTYL-5-(2-THIENYL)-1-[4-(TRIFLUOROMETHYL)BENZOYL]PYRROLIDINE-2,4-DICARBOXYLIC-ACID	experimental	C22H22F3NO5S	[H][C@@]1(C[C@](CC(C)C)(N(C(=O)C2=CC=C(C=C2)C(F)(F)F)[C@@]1([H])C1=CC=CS1)C(O)=O)C(O)=O	Not-Available,NS5b		-5.7	0.00265569	691	4592	1781.31
DB01748	N-Benzyl-4-Sulfamoyl-Benzamide	experimental	C14H14N2O3S	NS(=O)(=O)C1=CC=C(C=C1)C(=O)NCC1=CC=CC=C1	CA2		-4.235	0.179254	3028	1049	1782.24
DB06973	4,4'-PROPANE-2,2-DIYLDIPHENOL	experimental	C15H16O2	CC(C)(C1=CC=C(O)C=C1)C1=CC=C(O)C=C1	ESRRG		-4.207	0.187142	3102	1024	1782.26
DB12399	Polmacoxib	investigational	C18H16FNO4S	CC1(C)OC(=C(C1=O)C1=CC=CC(F)=C1)C1=CC=C(C=C1)S(N)(=O)=O		Polmacoxib has been used in trials studying the treatment of Osteoarthritis, Osteoarthritis, Hip, Osteoarthritis, Knee, Localized Primary Osteoarthritis of Hip, and Localized Primary Osteoarthritis of Knee.	-3.953	0.271163	3937	808	1783.56
DB08782	4-(2-AMINOETHYL)BENZENESULFONAMIDE	experimental	C8H12N2O2S	NCCC1=CC=C(C=C1)S(N)(=O)=O	CA2		-3.33	0.409789	6119	521	1785.5
DB06235	Vadimezan	investigational	C17H14O4	CC1=C(C)C2=C(C=C1)C(=O)C1=CC=CC(CC(O)=O)=C1O2			-4.744	0.13089	1777	1796	1786.47
DB07626	4-(2-aminoethoxy)-N-(3-chloro-2-ethoxy-5-piperidin-1-ylphenyl)-3,5-dimethylbenzamide	experimental	C24H32ClN3O3	CCOC1=C(NC(=O)C2=CC(C)=C(OCCN)C(C)=C2)C=C(C=C1Cl)N1CCCCC1	PLAU		-6.12	0.00181559	516	6188	1786.9
DB00293	Raltitrexed	approved; investigational	C21H22N4O6S	CN(CC1=CC2=C(NC(C)=NC2=O)C=C1)C1=CC=C(S1)C(=O)N[C@@H](CCC(O)=O)C(O)=O	TYMS,FPGS	Raltitrexed (brand name Tomudex&reg;) is a chemotherapy drug manufactured AstraZeneca Company, is an antimetabolite used in chemotherapy. It is an inhibitor of thymidylate synthase.	-6.115	0.00183902	519	6156	1787.45
DB09291	Rolapitant	approved; investigational	C25H26F6N2O2	C[C@@H](OC[C@]1(CC[C@]2(CCC(=O)N2)CN1)C1=CC=CC=C1)C1=CC(=CC(=C1)C(F)(F)F)C(F)(F)F		"Rolapitant is a potent, highly selective, long-acting Neurokinin-1 (NK-1) receptor antagonist approved for the prevention of delayed chemotherapy-induced nausea and vomiting (CINV) in adults. Delayed-phase CINV typically occurs >24 hours after chemotherapy treatment and is principally mediated by Neurokinin-1 and its ligand Substance P, which is released in the gut following chemotherapy adminis…	-5.593	0.0167704	746	4283	1787.49
DB02102	DMP450	experimental	C33H36N4O3	[H][C@]1(CC2=CC=CC=C2)N(CC2=CC(N)=CC=C2)C(=O)N(CC2=CC(N)=CC=C2)[C@]([H])(CC2=CC=CC=C2)[C@]([H])(O)[C@@]1([H])O	gag-pol		-5.834	0.00238856	625	5119	1788.68
DB15058	Flutemetamol	investigational	C14H11FN2OS	CNC1=C(F)C=C(C=C1)C1=NC2=C(S1)C=C(O)C=C2		Flutemetamol is under investigation in clinical trial NCT02353949 (Investigating the Clinical Consequences of Flutemetamol-PET-scanning).	-3.657	0.344596	4932	650	1790.47
DB13917	Deoxyepinephrine	experimental	C9H13NO2	CNCCC1=CC(O)=C(O)C=C1		Sympathomimetic, vasoconstrictor agent.	-3.639	0.347492	5002	641	1790.61
DB06440	Ravuconazole	investigational	C22H17F2N5OS	C[C@@H](C1=NC(=CS1)C1=CC=C(C=C1)C#N)[C@](O)(CN1C=NC=N1)C1=CC=C(F)C=C1F			-4.921	0.105002	1464	2193	1791.8
DB06525	Ganstigmine	investigational	C22H27N3O3	CCC1=C(NC(=O)OC2=CC3=C(C=C2)N(C)[C@H]2ON(C)CC[C@@]32C)C=CC=C1		Ganstigmine is an orally active, geneserine derived, carbamate-based acetylcholinesterase inhibitor developed for the treatment of Alzheimer's disease.	-4.984	0.0970419	1354	2374	1792.87
DB07427	2-[(2-methoxy-5-methylphenoxy)methyl]pyridine	experimental	C14H15NO2	COC1=C(OCC2=NC=CC=C2)C=C(C)C=C1	HBA1,HBB		-3.893	0.285156	4147	776	1793.9
DB07337	4-[4-AMINO-6-(5-CHLORO-1H-INDOL-4-YLMETHYL)-[1,3,5]TRIAZIN-2-YLAMINO]-BENZONITRILE	experimental	C19H14ClN7	NC1=NC(CC2=C3C=CNC3=CC=C2Cl)=NC(NC2=CC=C(C=C2)C#N)=N1	gag-pol		-5.832	0.00237512	627	5145	1796.08
DB00159	Icosapent	approved; nutraceutical	C20H30O2	CC\C=C/C\C=C/C\C=C/C\C=C/C\C=C/CCCC(O)=O	TRPV1,PTGS2,PTGS1,PPARG,PPARD,FADS1,ACSL4,ACSL3,FFAR1,SLC8A1	Important polyunsaturated fatty acid found in fish oils. It serves as the precursor for the prostaglandin-3 and thromboxane-3 families. A diet rich in eicosapentaenoic acid lowers serum lipid concentration, reduces incidence of cardiovascular disorders, prevents platelet aggregation, and inhibits arachidonic acid conversion into the thromboxane-2 and prostaglandin-2 families.	-3.871	0.289738	4215	767	1798.03
DB11085	Resorcinol	approved	C6H6O2	OC1=CC(O)=CC=C1		"Resorcinol is a 1,3-isomer (or meta-isomer) of benzenediol with the formula C6H4(OH)2. It is used as an antiseptic and disinfectant in topical pharmaceutical products in the treatment of skin disorders and infections such as acne, seborrheic dermatitis, eczema, psoriasis, corns, calluses, and warts. It exerts a keratolytic activity. Resorcinol works by helping to remove hard, scaly, or roughened…	-3.18	0.426906	6571	492	1798.04
DB02761	S-Mercaptocysteine	experimental	C3H7NO2S2	N[C@@H](CSS)C(O)=O	sufS,MST,dtxR,c-des,sseA,hcp,TST,TTHA1028,glpE,hcp		-2.519	0.48573	7983	405	1798.09
DB07618	2-(4-(AMINOMETHYL)PIPERIDIN-1-YL)-N-(3_CYCLOHEXYL-4-OXO-2,4-DIHYDROINDENO[1,2-C]PYRAZOL-5-YL)ACETAMIDE	experimental	C24H31N5O2	NCC1CCN(CC(=O)NC2=CC=CC3=C2C(=O)C2=C(NN=C32)C2CCCCC2)CC1	CDK2		-6.099	0.00183902	525	6161	1798.48
DB13944	Testosterone-enanthate	approved	C26H40O3	[H][C@@]12CC[C@H](OC(=O)CCCCCC)[C@@]1(C)CC[C@@]1([H])[C@@]2([H])CCC2=CC(=O)CC[C@]12C		"Testosterone enanthate is an esterified variant of testosterone that comes as an injectable compound with a slow release rate. It is the first injectable ester preparation of testosterone.[L1158] This slow release is achieved by the presence of the enanthate ester functional group attached to the testosterone molecule.[A31615] This testosterone derivative was developed by Watson pharms Inc and F…	-5.791	0.00247341	648	4995	1799.1
DB08755	N-[(1S)-2-{[(1R)-2-(benzyloxy)-1-cyano-1-methylethyl]amino}-1-(cyclohexylmethyl)-2-oxoethyl]morpholine-4-carboxamide	experimental	C25H36N4O4	[H][C@@](CC1CCCCC1)(NC(=O)N1CCOCC1)C(=O)N[C@@](C)(COCC1=CC=CC=C1)C#N	CTSS		-4.945	0.100698	1410	2298	1800.05
DB01844	N,N-dimethylformamide	experimental	C3H7NO	CN(C)C=O	CELA1,REN		-1.659	0.495611	8332	389	1800.32
DB01037	Selegiline	approved; investigational; vet_approved	C13H17N	C[C@H](CC1=CC=CC=C1)N(C)CC#C	MAOB,MAOA	A selective, irreversible inhibitor of Type B monoamine oxidase. It is used in newly diagnosed patients with Parkinson's disease. It may slow progression of the clinical disease and delay the requirement for levodopa therapy. It also may be given with levodopa upon onset of disability. (From AMA Drug Evaluations Annual, 1994, p385) The compound without isomeric designation is Deprenyl.	-3.222	0.422058	6452	503	1801.49
DB13080	Roluperidone	investigational	C22H23FN2O2	FC1=CC=C(C=C1)C(=O)CN1CCC(CN2CC3=CC=CC=C3C2=O)CC1		Roluperidone has been used in trials studying the treatment of Schizophrenia.	-5.038	0.0910891	1273	2551	1802.06
DB04098	Balanol	experimental	C28H26N2O10	OC(=O)C1=CC=CC(O)=C1C(=O)C1=C(O)C=C(C=C1O)C(=O)O[C@@H]1CCCNC[C@@H]1NC(=O)C1=CC=C(O)C=C1	PRKACA		-5.064	0.0874669	1235	2631	1802.58
DB00436	Bendroflumethiazide	approved	C15H14F3N3O4S2	NS(=O)(=O)C1=CC2=C(NC(CC3=CC=CC=C3)NS2(=O)=O)C=C1C(F)(F)F	SLC12A3,KCNMA1,CA1,CA2,CA4	A thiazide diuretic with actions and uses similar to those of hydrochlorothiazide. It has been used in the treatment of familial hyperkalemia, hypertension, edema, and urinary tract disorders. (From Martindale, The Extra Pharmacopoeia, 30th ed, p810)	-4.962	0.0990002	1388	2341	1802.58
DB06395	Abafungin	investigational	C21H22N4OS	CC1=CC=C(OC2=CC=CC=C2C2=CSC(N=C3NCCCN3)=N2)C(C)=C1			-4.856	0.110226	1560	2085	1803.5
DB00755	Tretinoin	approved; investigational; nutraceutical	C20H28O2	C\C(\C=C\C1=C(C)CCCC1(C)C)=C/C=C/C(/C)=C/C(O)=O	RXRB,RXRG,RARG,ALDH1A1,GPRC5A,NR0B1,ALDH1A2,RARRES1	Tretinoin, also known as all-trans-retinoic acid (ATRA), is a naturally occurring derivative of vitamin A (retinol). Retinoids such as tretinoin are important regulators of cell reproduction, proliferation, and differentiation and are used to treat acne and photodamaged skin and to manage keratinization disorders such as ichthyosis and keratosis follicularis. Tretinoin also represents the class o…	-3.289	0.409241	6235	522	1804.07
DB13364	Feprazone	experimental	C20H20N2O2	CC(C)=CCC1C(=O)N(N(C1=O)C1=CC=CC=C1)C1=CC=CC=C1			-5.338	0.05295	935	3486	1805.38
DB04448	2,4-Difluorobenzyl-Alcohol-2,4-Difluoro-1-(Hydroxymethyl)Benzene	experimental	C7H6F2O	OCC1=CC=C(F)C=C1F	ADH1C		-3.114	0.4324	6747	484	1807.08
DB01050	Ibuprofen	approved	C13H18O2	CC(C)CC1=CC=C(C=C1)C(C)C(O)=O	PTGS2,PTGS1	"Ibuprofen is a non-steroidal anti-inflammatory drug (NSAID) derived from propionic acid and it is considered the first of the propionics.[A39074] The formula of ibuprofen is 2-(4-isobutylphenyl) propionic acid and its initial development was in 1960 while researching for a safer alternative for aspirin.[A39075] Ibuprofen was finally patented in 1961 and this drug was first launched against rheum…	-3.818	0.303836	4394	744	1808.08
DB11710	Trigonellamide	investigational	C7H9N2O+	C[N+]1=CC=CC(=C1)C(N)=O		Trigonellamide is under investigation in clinical trial NCT01930240 (The Safety of a Hypolipidemic Agent in Healthy Normal Volunteers).	-3.053	0.444486	6927	472	1808.19
DB01380	Cortisone-acetate	approved; investigational	C23H30O6	[H][C@@]12CC[C@](O)(C(=O)COC(C)=O)[C@@]1(C)CC(=O)[C@@]1([H])[C@@]2([H])CCC2=CC(=O)CC[C@]12C	NR3C1	Cortisone acetate is a steroid hormone that has both glucocoriticoid and mineral corticoid activities. Corticosteroids are used to provide relief for inflamed areas of the body. They lessen swelling, redness, itching, and allergic reactions. They are often used as part of the treatment for a number of different diseases, such as severe allergies or skin problems, asthma, or arthritis. Endogenous …	-6.087	0.00181559	529	6191	1809.71
DB00224	Indinavir	approved	C36H47N5O4	CC(C)(C)NC(=O)[C@@H]1CN(CC2=CN=CC=C2)CCN1C[C@@H](O)C[C@@H](CC1=CC=CC=C1)C(=O)N[C@@H]1[C@H](O)CC2=CC=CC=C12	HIV-1-protease	A potent and specific HIV protease inhibitor that appears to have good oral bioavailability. [PubChem]	-4.509	0.15058	2304	1422	1810.05
DB02953	2-Thiomethyl-3-Phenylpropanoic-Acid	experimental	C10H12O2S	[H][C@](CS)(CC1=CC=CC=C1)C(O)=O	MMP8		-3.131	0.42864	6700	489	1810.06
DB03275	Cysteinamide	experimental	C3H8N2OS	N[C@@H](CS)C(N)=O			-2.614	0.480347	7865	417	1811
DB06917	(4-fluorophenyl)(pyridin-4-yl)methanone	experimental	C12H8FNO	FC1=CC=C(C=C1)C(=O)C1=CC=NC=C1	LTA4H		-3.707	0.330582	4754	690	1811.15
DB02273	2,6-Dimethyl-7-Octen-2-Ol	experimental	C10H20O	C[C@@H](CCCC(C)(C)O)C=C			-2.835	0.465032	7457	440	1811.38
DB02647	N-(5-Cyclopropyl-1h-Pyrazol-3-Yl)Benzamide	experimental	C13H13N3O	O=C(NC1=CC(=NN1)C1CC1)C1=CC=CC=C1	CDK2		-3.575	0.353703	5255	625	1812.28
DB07355	3-(heptyloxy)benzoic-acid	experimental	C14H20O3	CCCCCCCOC1=CC=CC(=C1)C(O)=O	lpxC		-3.568	0.35641	5283	622	1812.74
DB02986	N-(2-Thienylmethyl)-2,5-Thiophenedisulfonamide	experimental	C9H10N2O4S4	NS(=O)(=O)C1=CC=C(S1)S(=O)(=O)NCC1=CC=CS1	CA2		-3.519	0.365354	5470	602	1814.65
DB08735	R,S-Warfarin-alcohol	experimental	C19H18O4	[H][C@@](C)(O)C[C@]([H])(C1=CC=CC=C1)C1=C(O)C2=C(OC1=O)C=CC=C2			-4.892	0.105002	1503	2194	1815.92
DB15208	NOP-1A	investigational	C22H26F2N2O2S	CNC(=O)[C@H](CN1CCC2(CC1)OCCC1=C2SC(F)=C1)CC1=CC=CC=C1F		NOP-1A is under investigation in clinical trial NCT01198197 (PET Brain and Whole Body Distribution Studies for Nociceptin/Orphanin FQ Peptide (NOP) Receptor Using [11C]NOP-1A).	-6.383	0.00109003	432	7634	1816.01
DB06862	2-HYDROXY-5-(2-MERCAPTO-ETHYLSULFAMOYL)-BENZOIC-ACID	experimental	C9H11NO5S2	OC(=O)C1=C(O)C=CC(=C1)S(=O)(=O)NCCS	CASP3		-3.271	0.407265	6294	524	1816.06
DB12214	Luseogliflozin	investigational	C23H30O6S	CCOC1=CC=C(CC2=CC([C@@H]3S[C@H](CO)[C@@H](O)[C@H](O)[C@H]3O)=C(OC)C=C2C)C=C1		Luseogliflozin has been used in trials studying the treatment of Diabetes Melltius, Type 2.	-6.315	0.0012069	449	7349	1816.51
DB03152	B-2-Octylglucoside	experimental	C14H28O6	[H][C@@]1(O)O[C@]([H])(CO)[C@@]([H])(O)[C@]([H])(O)[C@@]1([H])OCCCCCCCC	polA,aqpZ,TGM3,puhA,aqpZ,petB,petA,petC,RHO		-3.188	0.422053	6552	504	1817.2
DB00689	Cephaloglycin	approved	C18H19N3O6S	[H][C@]12SCC(COC(C)=O)=C(N1C(=O)[C@H]2NC(=O)[C@H](N)C1=CC=CC=C1)C(O)=O	pbpA	A cephalorsporin antibiotic that is no longer commonly used.	-5.299	0.0550916	969	3408	1817.24
DB14195	4-(Isopropylamino)diphenylamine	approved; experimental	C15H18N2	CC(C)NC1=CC=C(NC2=CC=CC=C2)C=C1		4-(Isopropylamino)diphenylamine, also known as IPPD, is a chemical compound commonly used as an antiozonant in rubbers, particularly those used for tires. It is also a known allergen. Sensitivity to this compound may be identified with a clinical patch test.	-3.902	0.273467	4114	804	1818.7
DB13955	Estradiol-dienanthate	approved; investigational; vet_approved	C32H48O4	CCCCCCC(=O)O[C@H]1CC[C@H]2[C@@H]3CCC4=CC(OC(=O)CCCCCC)=CC=C4[C@H]3CC[C@]12C		"Estradiol Dienanthate is a pro-drug ester of [DB00783], a naturally occurring hormone that circulates endogenously within the human body. Estradiol is the most potent form of all mammalian estrogenic steroids and acts as the major female sex hormone. As a pro-drug of estradiol, estradiol benzoate therefore has the same downstream effects within the body through binding to the Estrogen Receptor (…	-5.998	0.00197019	560	5907	1818.77
DB03813	2-Decenoyl-N-Acetyl-Cysteamine	experimental	C14H25NO2S	CCCCCCC\C=C/C(=O)SCCNC(C)=O	fabA,fabA		-3.115	0.428227	6745	491	1819.83
[truncated: 7,274 more rows]
