# Supplementary material for: Cinnamic‐Hydroxamic‐Acid Derivatives Exhibit Antibiotic, Anti‐Biofilm, and Supercoiling Relaxation Properties by Targeting Bacterial Nucleoid‐Associated Protein HU
Source: Adv Sci (Weinh). 2025 Nov 21;13(13):e09876. doi: 10.1002/advs.202509876 (PMC12955902; doi:10.1002/advs.202509876)
Supplement: Supplementary file 3 — Supplemental Data [file ADVS-13-e09876-s001.zip › advs72933-sup-0004-Supplementary Table 3.xlsx]

## Sheet: Sheet1
Supplementary Table 3: Predicted top 1000 small molecules from ZINC20 binding to site 1.
Rank	VINA_ID	ZINC ID	Binding energy
1	663016151	ZINC663016151	-6.777
2	299784482	ZINC299784482	-6.772
3	221237836	ZINC221237836	-6.698
4	1857666992	ZINC1857666992	-6.669
5	2356160590	ZINC2356160590	-6.653
6	1775982636	ZINC1775982636	-6.648
7	25757995	ZINC25757995	-6.601
8	67654755	ZINC67654755	-6.568
9	1857685708	ZINC1857685708	-6.556
10	77419323	ZINC77419323	-6.537
11	6403328	ZINC6403328	-6.527
12	1616035123	ZINC1616035123	-6.523
13	92107603	ZINC92107603	-6.521
14	97480473	ZINC97480473	-6.52
15	72165265	ZINC72165265	-6.519
16	72128238	ZINC72128238	-6.489
17	2356143012	ZINC2356143012	-6.484
18	216543248	ZINC216543248	-6.454
19	299758312	ZINC299758312	-6.454
20	2325839981	ZINC2325839981	-6.442
21	1775982634	ZINC1775982634	-6.44
22	97117641	ZINC97117641	-6.427
23	77419328	ZINC77419328	-6.416
24	2325840642	ZINC2325840642	-6.403
25	43195464	ZINC43195464	-6.395
26	8614391	ZINC8614391	-6.395
27	2325853911	ZINC2325853911	-6.386
28	65466887	ZINC65466887	-6.386
29	1565513453	ZINC1565513453	-6.383
30	72432315	ZINC72432315	-6.368
31	1857687321	ZINC1857687321	-6.361
32	1875389696	ZINC1875389696	-6.318
33	584897828	ZINC584897828	-6.317
34	1875347802	ZINC1875347802	-6.312
35	223093082	ZINC223093082	-6.312
36	257355022	ZINC257355022	-6.306
37	4095501	ZINC4095501	-6.301
38	2100545047	ZINC2100545047	-6.298
39	25757988	ZINC25757988	-6.291
40	65466892	ZINC65466892	-6.279
41	1616035120	ZINC1616035120	-6.277
42	216404781	ZINC216404781	-6.275
43	2325876462	ZINC2325876462	-6.266
44	2356146739	ZINC2356146739	-6.253
45	1857692376	ZINC1857692376	-6.249
46	685943300	ZINC685943300	-6.245
47	1775985568	ZINC1775985568	-6.244
48	215022886	ZINC215022886	-6.243
49	238900782	ZINC238900782	-6.24
50	663016150	ZINC663016150	-6.239
51	1875389697	ZINC1875389697	-6.228
52	25757808	ZINC25757808	-6.225
53	72165266	ZINC72165266	-6.225
54	216108515	ZINC216108515	-6.21
55	95518017	ZINC95518017	-6.207
56	257355024	ZINC257355024	-6.206
57	65425045	ZINC65425045	-6.206
58	4097957	ZINC4097957	-6.204
59	97137090	ZINC97137090	-6.204
60	65425042	ZINC65425042	-6.199
61	97674136	ZINC97674136	-6.196
62	72128239	ZINC72128239	-6.194
63	65495635	ZINC65495635	-6.191
64	67758196	ZINC67758196	-6.191
65	952972885	ZINC952972885	-6.183
66	299787069	ZINC299787069	-6.182
67	71782951	ZINC71782951	-6.179
68	97744969	ZINC97744969	-6.177
69	92107606	ZINC92107606	-6.175
70	97137261	ZINC97137261	-6.175
71	97570802	ZINC97570802	-6.175
72	213168257	ZINC213168257	-6.174
73	72129605	ZINC72129605	-6.174
74	91586800	ZINC91586800	-6.171
75	65463577	ZINC65463577	-6.167
76	72143428	ZINC72143428	-6.167
77	952981132	ZINC952981132	-6.167
78	1875346410	ZINC1875346410	-6.166
79	33494013	ZINC33494013	-6.164
80	8614393	ZINC8614393	-6.155
81	67820829	ZINC67820829	-6.152
82	2325839980	ZINC2325839980	-6.15
83	1775997821	ZINC1775997821	-6.148
84	1857732168	ZINC1857732168	-6.148
85	1875347796	ZINC1875347796	-6.148
86	299791927	ZINC299791927	-6.147
87	1875347798	ZINC1875347798	-6.146
88	4806442	ZINC4806442	-6.144
89	4096703	ZINC4096703	-6.142
90	1616104553	ZINC1616104553	-6.135
91	1532551	ZINC1532551	-6.133
92	97480470	ZINC97480470	-6.132
93	67770396	ZINC67770396	-6.12
94	71782952	ZINC71782952	-6.12
95	1776002457	ZINC1776002457	-6.116
96	257355023	ZINC257355023	-6.112
97	1857677253	ZINC1857677253	-6.111
98	1940195719	ZINC1940195719	-6.111
99	299777368	ZINC299777368	-6.11
100	97137255	ZINC97137255	-6.109
101	96179564	ZINC96179564	-6.108
102	88465990	ZINC88465990	-6.106
103	14748486	ZINC14748486	-6.104
104	253630358	ZINC253630358	-6.104
105	91935009	ZINC91935009	-6.103
106	5571753	ZINC5571753	-6.097
107	2100545048	ZINC2100545048	-6.094
108	4095653	ZINC4095653	-6.094
109	1875269196	ZINC1875269196	-6.091
110	140484805	ZINC140484805	-6.086
111	72430142	ZINC72430142	-6.081
112	299788547	ZINC299788547	-6.079
113	2100539762	ZINC2100539762	-6.075
114	299791454	ZINC299791454	-6.071
115	1857719512	ZINC1857719512	-6.07
116	426627612	ZINC426627612	-6.069
117	3860441	ZINC3860441	-6.066
118	4046820	ZINC4046820	-6.061
119	1775985569	ZINC1775985569	-6.06
120	71777236	ZINC71777236	-6.059
121	65369910	ZINC65369910	-6.058
122	67770393	ZINC67770393	-6.057
123	1857776275	ZINC1857776275	-6.055
124	2126310	ZINC2126310	-6.055
125	95370394	ZINC95370394	-6.054
126	2325876461	ZINC2325876461	-6.053
127	2325759790	ZINC2325759790	-6.052
128	15109145	ZINC15109145	-6.051
129	1857681345	ZINC1857681345	-6.05
130	238882004	ZINC238882004	-6.048
131	1772711813	ZINC1772711813	-6.045
132	220017709	ZINC220017709	-6.044
133	1875264492	ZINC1875264492	-6.041
134	72409568	ZINC72409568	-6.04
135	817973744	ZINC817973744	-6.035
136	242718245	ZINC242718245	-6.034
137	97436751	ZINC97436751	-6.033
138	97772925	ZINC97772925	-6.032
139	14540845	ZINC14540845	-6.029
140	212860517	ZINC212860517	-6.029
141	1772818218	ZINC1772818218	-6.026
142	91562662	ZINC91562662	-6.021
143	923633941	ZINC923633941	-6.017
144	952893222	ZINC952893222	-6.017
145	97717417	ZINC97717417	-6.017
146	1875346409	ZINC1875346409	-6.016
147	952851452	ZINC952851452	-6.015
148	1857717163	ZINC1857717163	-6.014
149	4543679	ZINC4543679	-6.013
150	1857666895	ZINC1857666895	-6.012
151	216393900	ZINC216393900	-6.009
152	817973746	ZINC817973746	-6.008
153	1529173185	ZINC1529173185	-6.005
154	72143426	ZINC72143426	-6.005
155	217428181	ZINC217428181	-6.004
156	95528834	ZINC95528834	-6.003
157	28536388	ZINC28536388	-6.001
158	1704338720	ZINC1704338720	-5.998
159	97117637	ZINC97117637	-5.998
160	96153663	ZINC96153663	-5.994
161	238882001	ZINC238882001	-5.993
162	1875347800	ZINC1875347800	-5.991
163	2325874486	ZINC2325874486	-5.991
164	72161728	ZINC72161728	-5.991
165	2100483863	ZINC2100483863	-5.99
166	97360052	ZINC97360052	-5.99
167	97570803	ZINC97570803	-5.988
168	653119870	ZINC653119870	-5.985
169	77390912	ZINC77390912	-5.985
170	2100478105	ZINC2100478105	-5.983
171	685943303	ZINC685943303	-5.981
172	1857714275	ZINC1857714275	-5.98
173	221237780	ZINC221237780	-5.98
174	1073261699	ZINC1073261699	-5.979
175	888100587	ZINC888100587	-5.979
176	14963248	ZINC14963248	-5.977
177	1875243559	ZINC1875243559	-5.977
178	1529898	ZINC1529898	-5.973
179	2325840817	ZINC2325840817	-5.966
180	97743548	ZINC97743548	-5.965
181	34065149	ZINC34065149	-5.964
182	2464617	ZINC2464617	-5.963
183	67491205	ZINC67491205	-5.963
184	219847547	ZINC219847547	-5.959
185	952849389	ZINC952849389	-5.958
186	4228242	ZINC4228242	-5.957
187	72435079	ZINC72435079	-5.954
188	95353609	ZINC95353609	-5.952
189	1565505678	ZINC1565505678	-5.951
190	221342955	ZINC221342955	-5.951
191	72135231	ZINC72135231	-5.951
192	1875315945	ZINC1875315945	-5.95
193	4098334	ZINC4098334	-5.949
194	97259366	ZINC97259366	-5.948
195	2100480898	ZINC2100480898	-5.947
196	91935006	ZINC91935006	-5.94
197	1427871	ZINC1427871	-5.938
198	65463573	ZINC65463573	-5.938
199	72161729	ZINC72161729	-5.937
200	1704353164	ZINC1704353164	-5.935
201	216993960	ZINC216993960	-5.934
202	97604034	ZINC97604034	-5.926
203	97696411	ZINC97696411	-5.926
204	65407763	ZINC65407763	-5.922
205	67908544	ZINC67908544	-5.922
206	685941515	ZINC685941515	-5.922
207	923633945	ZINC923633945	-5.922
208	1076097244	ZINC1076097244	-5.921
209	53006806	ZINC53006806	-5.919
210	584897827	ZINC584897827	-5.919
211	12501894	ZINC12501894	-5.915
212	72418469	ZINC72418469	-5.915
213	97743547	ZINC97743547	-5.913
214	2356153592	ZINC2356153592	-5.911
215	25757999	ZINC25757999	-5.91
216	257356213	ZINC257356213	-5.909
217	1875346429	ZINC1875346429	-5.908
218	328649630	ZINC328649630	-5.908
219	222617468	ZINC222617468	-5.903
220	1875346408	ZINC1875346408	-5.902
221	1857675019	ZINC1857675019	-5.901
222	2325826158	ZINC2325826158	-5.901
223	65432432	ZINC65432432	-5.901
224	262334298	ZINC262334298	-5.9
225	408120706	ZINC408120706	-5.899
226	72475541	ZINC72475541	-5.898
227	649330349	ZINC649330349	-5.897
228	1772819598	ZINC1772819598	-5.896
229	14731580	ZINC14731580	-5.894
230	1857671079	ZINC1857671079	-5.891
231	1857693617	ZINC1857693617	-5.89
232	426590002	ZINC426590002	-5.89
233	3869846	ZINC3869846	-5.889
234	2325759789	ZINC2325759789	-5.885
235	72170545	ZINC72170545	-5.882
236	91562663	ZINC91562663	-5.882
237	91468703	ZINC91468703	-5.881
238	1532627	ZINC1532627	-5.88
239	1857776273	ZINC1857776273	-5.88
240	247929475	ZINC247929475	-5.88
241	65385503	ZINC65385503	-5.879
242	13542698	ZINC13542698	-5.876
243	1565506603	ZINC1565506603	-5.876
244	221342903	ZINC221342903	-5.875
245	1857738429	ZINC1857738429	-5.874
246	575127214	ZINC575127214	-5.872
247	352334	ZINC352334	-5.871
248	923633943	ZINC923633943	-5.869
249	213446482	ZINC213446482	-5.868
250	72158155	ZINC72158155	-5.868
251	55341232	ZINC55341232	-5.867
252	2356146317	ZINC2356146317	-5.864
253	1875319449	ZINC1875319449	-5.863
254	219608682	ZINC219608682	-5.863
255	644385156	ZINC644385156	-5.863
256	1857712702	ZINC1857712702	-5.86
257	262490474	ZINC262490474	-5.859
258	1857527769	ZINC1857527769	-5.858
259	67820828	ZINC67820828	-5.858
260	1857736741	ZINC1857736741	-5.856
261	3806739	ZINC3806739	-5.855
262	2100539483	ZINC2100539483	-5.854
263	67982716	ZINC67982716	-5.852
264	817973743	ZINC817973743	-5.851
265	14742709	ZINC14742709	-5.85
266	19928795	ZINC19928795	-5.85
267	2325705237	ZINC2325705237	-5.85
268	222536429	ZINC222536429	-5.849
269	97744971	ZINC97744971	-5.849
270	96165616	ZINC96165616	-5.848
271	1875398818	ZINC1875398818	-5.847
272	3860156	ZINC3860156	-5.847
273	77407641	ZINC77407641	-5.846
274	1940197270	ZINC1940197270	-5.845
275	685942504	ZINC685942504	-5.845
276	91586799	ZINC91586799	-5.845
277	952849883	ZINC952849883	-5.845
278	65385625	ZINC65385625	-5.844
279	1176974681	ZINC1176974681	-5.839
280	1857776272	ZINC1857776272	-5.839
281	65385624	ZINC65385624	-5.837
282	97637956	ZINC97637956	-5.836
283	1857696500	ZINC1857696500	-5.835
284	55341234	ZINC55341234	-5.833
285	952890691	ZINC952890691	-5.832
286	97772924	ZINC97772924	-5.832
287	1529091623	ZINC1529091623	-5.83
288	170619728	ZINC170619728	-5.83
289	1875387756	ZINC1875387756	-5.83
290	114796533	ZINC114796533	-5.829
291	1875346411	ZINC1875346411	-5.829
292	219603331	ZINC219603331	-5.828
293	2356158556	ZINC2356158556	-5.828
294	1565508426	ZINC1565508426	-5.827
295	270897800	ZINC270897800	-5.827
296	65385502	ZINC65385502	-5.825
297	2325840830	ZINC2325840830	-5.824
298	3861741	ZINC3861741	-5.824
299	244828539	ZINC244828539	-5.822
300	240499933	ZINC240499933	-5.821
301	25757992	ZINC25757992	-5.819
302	252536588	ZINC252536588	-5.817
303	331471353	ZINC331471353	-5.817
304	2100482925	ZINC2100482925	-5.816
305	1565513589	ZINC1565513589	-5.815
306	222403407	ZINC222403407	-5.814
307	1506409433	ZINC1506409433	-5.813
308	1857525061	ZINC1857525061	-5.813
309	426698202	ZINC426698202	-5.813
310	644385155	ZINC644385155	-5.813
311	210376719	ZINC210376719	-5.812
312	2356142422	ZINC2356142422	-5.812
313	97717415	ZINC97717415	-5.812
314	1857800109	ZINC1857800109	-5.811
315	328649623	ZINC328649623	-5.81
316	72143674	ZINC72143674	-5.809
317	1565515030	ZINC1565515030	-5.807
318	1529185852	ZINC1529185852	-5.805
319	2100539482	ZINC2100539482	-5.805
320	55439839	ZINC55439839	-5.805
321	25663149	ZINC25663149	-5.801
322	72129604	ZINC72129604	-5.801
323	4096224	ZINC4096224	-5.799
324	77407923	ZINC77407923	-5.799
325	569418875	ZINC569418875	-5.797
326	220215257	ZINC220215257	-5.796
327	28536442	ZINC28536442	-5.795
328	1565526261	ZINC1565526261	-5.794
329	72156986	ZINC72156986	-5.794
330	1362133132	ZINC1362133132	-5.793
331	1857667027	ZINC1857667027	-5.793
332	219620368	ZINC219620368	-5.792
333	1857776274	ZINC1857776274	-5.789
334	1875245120	ZINC1875245120	-5.786
335	14531112	ZINC14531112	-5.785
336	575127215	ZINC575127215	-5.785
337	71762069	ZINC71762069	-5.782
338	952872565	ZINC952872565	-5.781
339	1875305526	ZINC1875305526	-5.78
340	643947024	ZINC643947024	-5.78
341	888096925	ZINC888096925	-5.78
342	19312830	ZINC19312830	-5.778
343	1704299147	ZINC1704299147	-5.775
344	77407943	ZINC77407943	-5.774
345	14751702	ZINC14751702	-5.771
346	1857722398	ZINC1857722398	-5.77
347	952968220	ZINC952968220	-5.77
348	67786236	ZINC67786236	-5.769
349	72469054	ZINC72469054	-5.769
350	377647734	ZINC377647734	-5.768
351	1631259	ZINC1631259	-5.766
352	97360053	ZINC97360053	-5.766
353	247929478	ZINC247929478	-5.765
354	72409569	ZINC72409569	-5.764
355	67491206	ZINC67491206	-5.762
356	91390704	ZINC91390704	-5.762
357	1857719790	ZINC1857719790	-5.761
358	1940195861	ZINC1940195861	-5.761
359	91665388	ZINC91665388	-5.761
360	14733824	ZINC14733824	-5.759
361	91468702	ZINC91468702	-5.759
362	1565511093	ZINC1565511093	-5.756
363	3922521	ZINC3922521	-5.756
364	65405547	ZINC65405547	-5.756
365	13834698	ZINC13834698	-5.755
366	14538661	ZINC14538661	-5.754
367	1772711821	ZINC1772711821	-5.754
368	72147329	ZINC72147329	-5.754
369	72410928	ZINC72410928	-5.753
370	77470465	ZINC77470465	-5.753
371	13527603	ZINC13527603	-5.752
372	1857678474	ZINC1857678474	-5.752
373	1875389130	ZINC1875389130	-5.751
374	244828540	ZINC244828540	-5.751
375	4096704	ZINC4096704	-5.751
376	1857671342	ZINC1857671342	-5.75
377	97463443	ZINC97463443	-5.75
378	991197300	ZINC991197300	-5.748
379	20706668	ZINC20706668	-5.747
380	245254822	ZINC245254822	-5.747
381	4533545	ZINC4533545	-5.747
382	426563243	ZINC426563243	-5.746
383	16969369	ZINC16969369	-5.745
384	79090744	ZINC79090744	-5.745
385	253630359	ZINC253630359	-5.744
386	4096644	ZINC4096644	-5.744
387	828752921	ZINC828752921	-5.744
388	14742863	ZINC14742863	-5.742
389	25757703	ZINC25757703	-5.742
390	1076103983	ZINC1076103983	-5.741
391	1875269195	ZINC1875269195	-5.74
392	299776010	ZINC299776010	-5.74
393	25757707	ZINC25757707	-5.739
394	1875389131	ZINC1875389131	-5.737
395	1875406358	ZINC1875406358	-5.737
396	65371252	ZINC65371252	-5.735
397	218444246	ZINC218444246	-5.731
398	72476762	ZINC72476762	-5.728
399	1857675802	ZINC1857675802	-5.727
400	333331639	ZINC333331639	-5.727
401	65403991	ZINC65403991	-5.727
402	923633949	ZINC923633949	-5.727
403	95530237	ZINC95530237	-5.726
404	72173887	ZINC72173887	-5.725
405	245256947	ZINC245256947	-5.724
406	407976727	ZINC407976727	-5.723
407	14540409	ZINC14540409	-5.722
408	253615225	ZINC253615225	-5.722
409	1857677286	ZINC1857677286	-5.716
410	65509363	ZINC65509363	-5.714
411	72156984	ZINC72156984	-5.714
412	13542697	ZINC13542697	-5.711
413	77537289	ZINC77537289	-5.711
414	900619169	ZINC900619169	-5.708
415	97784916	ZINC97784916	-5.707
416	6524115	ZINC6524115	-5.703
417	77537296	ZINC77537296	-5.702
418	330699284	ZINC330699284	-5.7
419	685943333	ZINC685943333	-5.7
420	257365633	ZINC257365633	-5.698
421	1875406357	ZINC1875406357	-5.697
422	1857793012	ZINC1857793012	-5.695
423	220627798	ZINC220627798	-5.695
424	4095490	ZINC4095490	-5.695
425	1529126953	ZINC1529126953	-5.693
426	13516753	ZINC13516753	-5.692
427	2356145054	ZINC2356145054	-5.692
428	1875251377	ZINC1875251377	-5.69
429	1857708636	ZINC1857708636	-5.689
430	65371251	ZINC65371251	-5.689
431	19849952	ZINC19849952	-5.687
432	1857525059	ZINC1857525059	-5.686
433	253532688	ZINC253532688	-5.685
434	817973745	ZINC817973745	-5.683
435	534585406	ZINC534585406	-5.681
436	77470181	ZINC77470181	-5.681
437	2325849163	ZINC2325849163	-5.68
438	96130443	ZINC96130443	-5.68
439	91391206	ZINC91391206	-5.677
440	31166226	ZINC31166226	-5.673
441	685941517	ZINC685941517	-5.672
442	3985981	ZINC3985981	-5.67
443	426510488	ZINC426510488	-5.67
444	245232340	ZINC245232340	-5.669
445	100053716	ZINC100053716	-5.668
446	96132501	ZINC96132501	-5.667
447	1362133125	ZINC1362133125	-5.666
448	71315662	ZINC71315662	-5.666
449	96149292	ZINC96149292	-5.665
450	644072189	ZINC644072189	-5.662
451	299225111	ZINC299225111	-5.661
452	14963236	ZINC14963236	-5.66
453	1857677746	ZINC1857677746	-5.66
454	2100534372	ZINC2100534372	-5.66
455	218449887	ZINC218449887	-5.659
456	685942496	ZINC685942496	-5.659
457	4533554	ZINC4533554	-5.658
458	4533556	ZINC4533556	-5.658
459	67725249	ZINC67725249	-5.658
460	1857532680	ZINC1857532680	-5.656
461	240517172	ZINC240517172	-5.655
462	97259367	ZINC97259367	-5.655
463	828752920	ZINC828752920	-5.653
464	253532685	ZINC253532685	-5.651
465	19325676	ZINC19325676	-5.65
466	685943340	ZINC685943340	-5.649
467	426590003	ZINC426590003	-5.648
468	1875245660	ZINC1875245660	-5.647
469	219041514	ZINC219041514	-5.647
470	252694322	ZINC252694322	-5.645
471	4228251	ZINC4228251	-5.644
472	426509778	ZINC426509778	-5.644
473	1857735915	ZINC1857735915	-5.641
474	253615224	ZINC253615224	-5.64
475	2325840818	ZINC2325840818	-5.639
476	5818818	ZINC5818818	-5.635
477	1857668500	ZINC1857668500	-5.634
478	1565514168	ZINC1565514168	-5.633
479	15657740	ZINC15657740	-5.631
480	210429600	ZINC210429600	-5.629
481	333713231	ZINC333713231	-5.629
482	1857676567	ZINC1857676567	-5.628
483	77343409	ZINC77343409	-5.628
484	1529167408	ZINC1529167408	-5.627
485	2325849754	ZINC2325849754	-5.627
486	169677917	ZINC169677917	-5.626
487	1772711817	ZINC1772711817	-5.625
488	299792795	ZINC299792795	-5.625
489	2325849751	ZINC2325849751	-5.624
490	359479879	ZINC359479879	-5.624
491	72149103	ZINC72149103	-5.623
492	262334299	ZINC262334299	-5.621
493	77407642	ZINC77407642	-5.621
494	329218378	ZINC329218378	-5.62
495	1704347483	ZINC1704347483	-5.618
496	77438573	ZINC77438573	-5.617
497	1413462118	ZINC1413462118	-5.616
498	1380705286	ZINC1380705286	-5.615
499	1565527686	ZINC1565527686	-5.612
500	1857527885	ZINC1857527885	-5.611
501	19322865	ZINC19322865	-5.611
502	13527599	ZINC13527599	-5.61
503	1875245659	ZINC1875245659	-5.61
504	97137094	ZINC97137094	-5.609
505	1362133123	ZINC1362133123	-5.607
506	19866453	ZINC19866453	-5.607
507	1616079807	ZINC1616079807	-5.606
508	72137201	ZINC72137201	-5.606
509	585662376	ZINC585662376	-5.605
510	72147328	ZINC72147328	-5.604
511	373739923	ZINC373739923	-5.602
512	408056212	ZINC408056212	-5.602
513	244724052	ZINC244724052	-5.6
514	65435923	ZINC65435923	-5.6
515	408177094	ZINC408177094	-5.598
516	1857674637	ZINC1857674637	-5.596
517	219847497	ZINC219847497	-5.596
518	2100534373	ZINC2100534373	-5.595
519	644038578	ZINC644038578	-5.595
520	1857715374	ZINC1857715374	-5.593
521	1857719728	ZINC1857719728	-5.591
522	952887579	ZINC952887579	-5.591
523	72135230	ZINC72135230	-5.59
524	77470464	ZINC77470464	-5.588
525	958527474	ZINC958527474	-5.587
526	1875406355	ZINC1875406355	-5.585
527	216993124	ZINC216993124	-5.583
528	2325816236	ZINC2325816236	-5.582
529	4097481	ZINC4097481	-5.582
530	65403993	ZINC65403993	-5.582
531	4095714	ZINC4095714	-5.581
532	5197198	ZINC5197198	-5.581
533	1857793011	ZINC1857793011	-5.58
534	91908257	ZINC91908257	-5.58
535	97637955	ZINC97637955	-5.58
536	1362133127	ZINC1362133127	-5.579
537	219373063	ZINC219373063	-5.579
538	343106349	ZINC343106349	-5.579
539	13512564	ZINC13512564	-5.577
540	1875406356	ZINC1875406356	-5.577
541	67654424	ZINC67654424	-5.577
542	97463444	ZINC97463444	-5.576
543	1730395	ZINC1730395	-5.574
544	1875346428	ZINC1875346428	-5.572
545	585662374	ZINC585662374	-5.572
546	91390705	ZINC91390705	-5.572
547	91876502	ZINC91876502	-5.57
548	12958381	ZINC12958381	-5.569
549	245256948	ZINC245256948	-5.569
550	97514275	ZINC97514275	-5.568
551	11693951	ZINC11693951	-5.567
552	1565509830	ZINC1565509830	-5.567
553	1565512019	ZINC1565512019	-5.567
554	72170544	ZINC72170544	-5.566
555	1772711809	ZINC1772711809	-5.565
556	13546985	ZINC13546985	-5.563
557	2100480894	ZINC2100480894	-5.562
558	1875268666	ZINC1875268666	-5.561
559	4096500	ZINC4096500	-5.561
560	97696164	ZINC97696164	-5.561
561	245256946	ZINC245256946	-5.56
562	1857672627	ZINC1857672627	-5.559
563	245256945	ZINC245256945	-5.559
564	72164349	ZINC72164349	-5.559
565	1857674494	ZINC1857674494	-5.557
566	12503902	ZINC12503902	-5.556
567	77407944	ZINC77407944	-5.556
568	1875393365	ZINC1875393365	-5.553
569	299756313	ZINC299756313	-5.553
570	4533542	ZINC4533542	-5.553
571	1529196595	ZINC1529196595	-5.552
572	1875328941	ZINC1875328941	-5.552
573	3985629	ZINC3985629	-5.552
574	229310669	ZINC229310669	-5.551
575	3922526	ZINC3922526	-5.551
576	67818850	ZINC67818850	-5.55
577	245204744	ZINC245204744	-5.549
578	1875269279	ZINC1875269279	-5.547
579	408028482	ZINC408028482	-5.547
580	952986337	ZINC952986337	-5.547
581	1565525156	ZINC1565525156	-5.546
582	219674684	ZINC219674684	-5.546
583	2325848503	ZINC2325848503	-5.546
584	637539134	ZINC637539134	-5.546
585	77406986	ZINC77406986	-5.546
586	169302740	ZINC169302740	-5.544
587	299772346	ZINC299772346	-5.544
588	72152727	ZINC72152727	-5.544
589	71782950	ZINC71782950	-5.541
590	91745792	ZINC91745792	-5.541
591	247539703	ZINC247539703	-5.54
592	1776002456	ZINC1776002456	-5.539
593	244882463	ZINC244882463	-5.539
594	100687161	ZINC100687161	-5.538
595	268599964	ZINC268599964	-5.538
596	930851717	ZINC930851717	-5.538
597	71762070	ZINC71762070	-5.537
598	77489349	ZINC77489349	-5.537
599	888092701	ZINC888092701	-5.537
600	95382356	ZINC95382356	-5.536
601	255997144	ZINC255997144	-5.535
602	12953204	ZINC12953204	-5.534
603	239321953	ZINC239321953	-5.531
604	25723126	ZINC25723126	-5.529
605	4228250	ZINC4228250	-5.529
606	214996338	ZINC214996338	-5.528
607	4217632	ZINC4217632	-5.528
608	1940195595	ZINC1940195595	-5.527
609	318397	ZINC318397	-5.524
610	66155306	ZINC66155306	-5.524
611	230430648	ZINC230430648	-5.523
612	72144449	ZINC72144449	-5.522
613	92099124	ZINC92099124	-5.522
614	65527408	ZINC65527408	-5.521
615	244787626	ZINC244787626	-5.52
616	1193095852	ZINC1193095852	-5.519
617	245254824	ZINC245254824	-5.519
618	67725	ZINC67725	-5.519
619	1875386946	ZINC1875386946	-5.518
620	4097113	ZINC4097113	-5.518
621	65495642	ZINC65495642	-5.518
622	72167040	ZINC72167040	-5.517
623	1875268667	ZINC1875268667	-5.516
624	67589059	ZINC67589059	-5.516
625	13538962	ZINC13538962	-5.515
626	77427400	ZINC77427400	-5.515
627	952850240	ZINC952850240	-5.515
628	1565525204	ZINC1565525204	-5.514
629	283889923	ZINC283889923	-5.513
630	4261772	ZINC4261772	-5.513
631	97505812	ZINC97505812	-5.513
632	219423138	ZINC219423138	-5.512
633	247905941	ZINC247905941	-5.512
634	952848707	ZINC952848707	-5.512
635	245204569	ZINC245204569	-5.511
636	215433023	ZINC215433023	-5.508
637	1615736652	ZINC1615736652	-5.506
638	1857734881	ZINC1857734881	-5.505
639	253614358	ZINC253614358	-5.505
640	114889424	ZINC114889424	-5.504
641	1875407194	ZINC1875407194	-5.502
642	681943300	ZINC681943300	-5.502
643	22340264	ZINC22340264	-5.5
644	216947209	ZINC216947209	-5.499
645	95371191	ZINC95371191	-5.499
646	828479889	ZINC828479889	-5.498
647	1875407193	ZINC1875407193	-5.497
648	253615223	ZINC253615223	-5.497
649	654483213	ZINC654483213	-5.497
650	4283915	ZINC4283915	-5.495
651	77438571	ZINC77438571	-5.495
652	2356154261	ZINC2356154261	-5.494
653	283889927	ZINC283889927	-5.494
654	245254825	ZINC245254825	-5.491
655	2522482	ZINC2522482	-5.491
656	1396975634	ZINC1396975634	-5.49
657	19320965	ZINC19320965	-5.49
658	242495944	ZINC242495944	-5.488
659	1857525060	ZINC1857525060	-5.487
660	247905936	ZINC247905936	-5.487
661	328605859	ZINC328605859	-5.487
662	91651113	ZINC91651113	-5.487
663	2325825893	ZINC2325825893	-5.486
664	1857680026	ZINC1857680026	-5.485
665	32917489	ZINC32917489	-5.485
666	4095793	ZINC4095793	-5.485
667	1857718443	ZINC1857718443	-5.484
668	223652489	ZINC223652489	-5.483
669	95521893	ZINC95521893	-5.483
670	1565529828	ZINC1565529828	-5.482
671	328605861	ZINC328605861	-5.48
672	253429407	ZINC253429407	-5.479
673	643826141	ZINC643826141	-5.479
674	219646988	ZINC219646988	-5.478
675	65399309	ZINC65399309	-5.478
676	95530238	ZINC95530238	-5.478
677	265133043	ZINC265133043	-5.477
678	28536379	ZINC28536379	-5.477
679	1074513804	ZINC1074513804	-5.476
680	23158854	ZINC23158854	-5.476
681	239432859	ZINC239432859	-5.476
682	1875268664	ZINC1875268664	-5.475
683	4097489	ZINC4097489	-5.475
684	100545802	ZINC100545802	-5.473
685	328604647	ZINC328604647	-5.473
686	666096870	ZINC666096870	-5.473
687	72470042	ZINC72470042	-5.473
688	1857777750	ZINC1857777750	-5.472
689	65488600	ZINC65488600	-5.472
690	864094027	ZINC864094027	-5.472
691	2325849753	ZINC2325849753	-5.471
692	77321188	ZINC77321188	-5.47
693	25723173	ZINC25723173	-5.467
694	952887749	ZINC952887749	-5.464
695	1857719792	ZINC1857719792	-5.463
696	34064750	ZINC34064750	-5.463
697	247471578	ZINC247471578	-5.462
698	96161597	ZINC96161597	-5.462
699	1616098357	ZINC1616098357	-5.459
700	97514274	ZINC97514274	-5.457
701	114999320	ZINC114999320	-5.456
702	155675	ZINC155675	-5.454
703	239321954	ZINC239321954	-5.453
704	407973885	ZINC407973885	-5.453
705	263588256	ZINC263588256	-5.452
706	1565529261	ZINC1565529261	-5.45
707	91586149	ZINC91586149	-5.45
708	635015698	ZINC635015698	-5.449
709	77343412	ZINC77343412	-5.449
710	169619623	ZINC169619623	-5.447
711	2325899952	ZINC2325899952	-5.447
712	12381340	ZINC12381340	-5.446
713	4095762	ZINC4095762	-5.446
714	38792149	ZINC38792149	-5.445
715	635015705	ZINC635015705	-5.444
716	114796535	ZINC114796535	-5.442
717	330699283	ZINC330699283	-5.442
718	1875245119	ZINC1875245119	-5.441
719	239338865	ZINC239338865	-5.439
720	27424303	ZINC27424303	-5.439
721	223213108	ZINC223213108	-5.438
722	888096924	ZINC888096924	-5.438
723	91665389	ZINC91665389	-5.438
724	1413462123	ZINC1413462123	-5.436
725	2325726349	ZINC2325726349	-5.433
726	247929481	ZINC247929481	-5.433
727	643947023	ZINC643947023	-5.433
728	952968227	ZINC952968227	-5.433
729	408028480	ZINC408028480	-5.431
730	247905932	ZINC247905932	-5.43
731	3918138	ZINC3918138	-5.43
732	14963244	ZINC14963244	-5.428
733	1875269348	ZINC1875269348	-5.428
734	91593651	ZINC91593651	-5.428
735	77505193	ZINC77505193	-5.427
736	77566401	ZINC77566401	-5.427
737	318400	ZINC318400	-5.426
738	33834036	ZINC33834036	-5.426
739	952877007	ZINC952877007	-5.426
740	408028478	ZINC408028478	-5.425
741	72155892	ZINC72155892	-5.424
742	91305167	ZINC91305167	-5.424
743	1875346357	ZINC1875346357	-5.422
744	268599965	ZINC268599965	-5.421
745	11680412	ZINC11680412	-5.42
746	254297284	ZINC254297284	-5.419
747	2325849307	ZINC2325849307	-5.418
748	257357488	ZINC257357488	-5.418
749	72476616	ZINC72476616	-5.418
750	1875268665	ZINC1875268665	-5.417
751	91624682	ZINC91624682	-5.416
752	1565514946	ZINC1565514946	-5.415
753	253532686	ZINC253532686	-5.415
754	219933623	ZINC219933623	-5.414
755	333713229	ZINC333713229	-5.414
756	103536116	ZINC103536116	-5.413
757	2885378	ZINC2885378	-5.413
758	31308912	ZINC31308912	-5.413
759	91645248	ZINC91645248	-5.413
760	238735529	ZINC238735529	-5.412
761	97631892	ZINC97631892	-5.412
762	107669252	ZINC107669252	-5.411
763	426440412	ZINC426440412	-5.409
764	77406109	ZINC77406109	-5.409
765	1857720463	ZINC1857720463	-5.408
766	248030388	ZINC248030388	-5.408
767	299778385	ZINC299778385	-5.408
768	67721	ZINC67721	-5.408
769	1529178161	ZINC1529178161	-5.407
770	3882547	ZINC3882547	-5.407
771	72173886	ZINC72173886	-5.407
772	66343243	ZINC66343243	-5.405
773	1565511069	ZINC1565511069	-5.404
774	1772709945	ZINC1772709945	-5.401
775	219824521	ZINC219824521	-5.4
776	219982949	ZINC219982949	-5.398
777	1857524268	ZINC1857524268	-5.395
778	247803421	ZINC247803421	-5.393
779	4095531	ZINC4095531	-5.392
780	222611572	ZINC222611572	-5.391
781	1073325852	ZINC1073325852	-5.39
782	1857777749	ZINC1857777749	-5.39
783	4095713	ZINC4095713	-5.389
784	1163940463	ZINC1163940463	-5.388
785	72170232	ZINC72170232	-5.388
786	72479248	ZINC72479248	-5.386
787	77536686	ZINC77536686	-5.386
788	91651111	ZINC91651111	-5.386
789	952872562	ZINC952872562	-5.386
790	2325816235	ZINC2325816235	-5.385
791	1565514817	ZINC1565514817	-5.383
792	257362198	ZINC257362198	-5.381
793	223194646	ZINC223194646	-5.38
794	253497446	ZINC253497446	-5.378
795	247905938	ZINC247905938	-5.377
796	72144683	ZINC72144683	-5.374
797	656716448	ZINC656716448	-5.373
798	1857731569	ZINC1857731569	-5.371
799	216841209	ZINC216841209	-5.37
800	1857720408	ZINC1857720408	-5.369
801	220235298	ZINC220235298	-5.368
802	408028481	ZINC408028481	-5.367
803	685943334	ZINC685943334	-5.367
804	1857525058	ZINC1857525058	-5.366
805	1857672629	ZINC1857672629	-5.366
806	328605856	ZINC328605856	-5.365
807	91914913	ZINC91914913	-5.365
808	1073416278	ZINC1073416278	-5.364
809	2325849752	ZINC2325849752	-5.364
810	263588032	ZINC263588032	-5.364
811	2100537512	ZINC2100537512	-5.362
812	1857532692	ZINC1857532692	-5.361
813	328605857	ZINC328605857	-5.361
814	1565514150	ZINC1565514150	-5.36
815	575127217	ZINC575127217	-5.36
816	4833219	ZINC4833219	-5.356
817	72470004	ZINC72470004	-5.356
818	1163940462	ZINC1163940462	-5.355
819	72422313	ZINC72422313	-5.355
820	426522893	ZINC426522893	-5.354
821	13132552	ZINC13132552	-5.353
822	20026487	ZINC20026487	-5.351
823	91819744	ZINC91819744	-5.351
824	12358861	ZINC12358861	-5.35
825	1875269282	ZINC1875269282	-5.35
826	681943298	ZINC681943298	-5.349
827	1857720462	ZINC1857720462	-5.348
828	72167039	ZINC72167039	-5.347
829	91425368	ZINC91425368	-5.346
830	77378783	ZINC77378783	-5.345
831	1875244894	ZINC1875244894	-5.344
832	72447401	ZINC72447401	-5.343
833	91635944	ZINC91635944	-5.343
834	210249408	ZINC210249408	-5.342
835	2325820475	ZINC2325820475	-5.342
836	917220851	ZINC917220851	-5.342
837	247800432	ZINC247800432	-5.341
838	1529187716	ZINC1529187716	-5.34
839	100727895	ZINC100727895	-5.338
840	72143225	ZINC72143225	-5.338
841	92004580	ZINC92004580	-5.338
842	257356214	ZINC257356214	-5.336
843	8613167	ZINC8613167	-5.335
844	19318710	ZINC19318710	-5.332
845	219929854	ZINC219929854	-5.331
846	274920913	ZINC274920913	-5.331
847	3871118	ZINC3871118	-5.331
848	91587429	ZINC91587429	-5.331
849	65452419	ZINC65452419	-5.33
850	1616079450	ZINC1616079450	-5.329
851	202563257	ZINC202563257	-5.329
852	2325865702	ZINC2325865702	-5.329
853	328604646	ZINC328604646	-5.329
854	67818852	ZINC67818852	-5.329
855	2325899954	ZINC2325899954	-5.328
856	4110948	ZINC4110948	-5.327
857	426428819	ZINC426428819	-5.326
858	239009590	ZINC239009590	-5.325
859	95914296	ZINC95914296	-5.324
860	4957417	ZINC4957417	-5.323
861	91656777	ZINC91656777	-5.323
862	91745201	ZINC91745201	-5.323
863	254297287	ZINC254297287	-5.322
864	1529182657	ZINC1529182657	-5.321
865	92099125	ZINC92099125	-5.321
866	257357491	ZINC257357491	-5.319
867	426519242	ZINC426519242	-5.319
868	407989164	ZINC407989164	-5.317
869	4095663	ZINC4095663	-5.317
870	65488605	ZINC65488605	-5.315
871	97784915	ZINC97784915	-5.313
872	2116497	ZINC2116497	-5.311
873	239296793	ZINC239296793	-5.311
874	19999576	ZINC19999576	-5.31
875	646648332	ZINC646648332	-5.31
876	5379402	ZINC5379402	-5.309
877	1529102114	ZINC1529102114	-5.307
878	4530274	ZINC4530274	-5.307
879	77440683	ZINC77440683	-5.306
880	67713181	ZINC67713181	-5.305
881	77566396	ZINC77566396	-5.305
882	91595447	ZINC91595447	-5.305
883	1875406024	ZINC1875406024	-5.304
884	262490481	ZINC262490481	-5.304
885	72149104	ZINC72149104	-5.304
886	77458250	ZINC77458250	-5.304
887	952986336	ZINC952986336	-5.304
888	1875298635	ZINC1875298635	-5.303
889	604418568	ZINC604418568	-5.303
890	35262676	ZINC35262676	-5.302
891	886065546	ZINC886065546	-5.301
892	97532740	ZINC97532740	-5.301
893	77541970	ZINC77541970	-5.299
894	82121861	ZINC82121861	-5.299
895	1875386947	ZINC1875386947	-5.298
896	5224524	ZINC5224524	-5.298
897	1565507942	ZINC1565507942	-5.297
898	247929472	ZINC247929472	-5.296
899	2325759783	ZINC2325759783	-5.295
900	91830943	ZINC91830943	-5.295
901	329225193	ZINC329225193	-5.293
902	4533555	ZINC4533555	-5.292
903	575127216	ZINC575127216	-5.29
904	77517705	ZINC77517705	-5.29
905	25663154	ZINC25663154	-5.289
906	1615735998	ZINC1615735998	-5.288
907	281137490	ZINC281137490	-5.288
908	77490043	ZINC77490043	-5.288
909	257357489	ZINC257357489	-5.286
910	77524100	ZINC77524100	-5.286
911	4228273	ZINC4228273	-5.285
912	82096440	ZINC82096440	-5.285
913	1565511293	ZINC1565511293	-5.284
914	253498247	ZINC253498247	-5.284
915	352337	ZINC352337	-5.283
916	2809615	ZINC2809615	-5.282
917	91745241	ZINC91745241	-5.282
918	1857524320	ZINC1857524320	-5.281
919	253532687	ZINC253532687	-5.28
920	408122858	ZINC408122858	-5.28
921	644060022	ZINC644060022	-5.279
922	1875337531	ZINC1875337531	-5.278
923	3977952	ZINC3977952	-5.278
924	97729477	ZINC97729477	-5.277
925	2356137836	ZINC2356137836	-5.276
926	4523259	ZINC4523259	-5.276
927	2325899953	ZINC2325899953	-5.275
928	72422576	ZINC72422576	-5.275
929	274920911	ZINC274920911	-5.274
930	72429224	ZINC72429224	-5.274
931	1529189164	ZINC1529189164	-5.273
932	1615954492	ZINC1615954492	-5.273
933	2356168725	ZINC2356168725	-5.273
934	245232339	ZINC245232339	-5.273
935	2365034	ZINC2365034	-5.272
936	247540925	ZINC247540925	-5.272
937	72407888	ZINC72407888	-5.272
938	12362075	ZINC12362075	-5.271
939	1857524321	ZINC1857524321	-5.271
940	247362642	ZINC247362642	-5.27
941	255997143	ZINC255997143	-5.268
942	644060021	ZINC644060021	-5.268
943	1616102349	ZINC1616102349	-5.267
944	210214831	ZINC210214831	-5.267
945	167263623	ZINC167263623	-5.266
946	23158851	ZINC23158851	-5.265
947	274920909	ZINC274920909	-5.265
948	952877006	ZINC952877006	-5.265
949	647279702	ZINC647279702	-5.264
950	2325820432	ZINC2325820432	-5.263
951	19319939	ZINC19319939	-5.262
952	685943339	ZINC685943339	-5.262
953	91624683	ZINC91624683	-5.262
954	13514036	ZINC13514036	-5.261
955	276377534	ZINC276377534	-5.258
956	643826142	ZINC643826142	-5.257
957	980677080	ZINC980677080	-5.257
958	239338864	ZINC239338864	-5.256
959	274920912	ZINC274920912	-5.254
960	1772709957	ZINC1772709957	-5.253
961	1875337530	ZINC1875337530	-5.253
962	100016173	ZINC100016173	-5.251
963	12494320	ZINC12494320	-5.25
964	72170231	ZINC72170231	-5.25
965	1857678578	ZINC1857678578	-5.248
966	1529172996	ZINC1529172996	-5.247
967	72143676	ZINC72143676	-5.247
968	1615736471	ZINC1615736471	-5.246
969	2356167673	ZINC2356167673	-5.246
970	32620509	ZINC32620509	-5.246
971	952887584	ZINC952887584	-5.246
972	1529120781	ZINC1529120781	-5.241
973	77541973	ZINC77541973	-5.241
974	408167251	ZINC408167251	-5.238
975	1704297782	ZINC1704297782	-5.237
976	67756795	ZINC67756795	-5.237
977	2325865701	ZINC2325865701	-5.236
978	67654425	ZINC67654425	-5.235
979	95504188	ZINC95504188	-5.235
980	6569133	ZINC6569133	-5.233
981	72423579	ZINC72423579	-5.232
982	77438570	ZINC77438570	-5.232
983	35262677	ZINC35262677	-5.231
984	100016181	ZINC100016181	-5.23
985	1616070738	ZINC1616070738	-5.23
986	1857523232	ZINC1857523232	-5.23
987	2325774512	ZINC2325774512	-5.23
988	253497440	ZINC253497440	-5.23
989	13153135	ZINC13153135	-5.229
990	239296795	ZINC239296795	-5.229
991	408122857	ZINC408122857	-5.229
992	373739926	ZINC373739926	-5.222
993	3653374	ZINC3653374	-5.221
994	95496755	ZINC95496755	-5.22
995	20026464	ZINC20026464	-5.219
996	244874248	ZINC244874248	-5.219
997	254297286	ZINC254297286	-5.219
998	262346221	ZINC262346221	-5.219
999	407973881	ZINC407973881	-5.219
1000	108473863	ZINC108473863	-5.217
