# Supplementary material for: Cinnamic‐Hydroxamic‐Acid Derivatives Exhibit Antibiotic, Anti‐Biofilm, and Supercoiling Relaxation Properties by Targeting Bacterial Nucleoid‐Associated Protein HU
Source: Adv Sci (Weinh). 2025 Nov 21;13(13):e09876. doi: 10.1002/advs.202509876 (PMC12955902; doi:10.1002/advs.202509876)
Supplement: Supplementary file 3 — Supplemental Data [file ADVS-13-e09876-s001.zip › advs72933-sup-0005-Supplementary Table 4.xlsx]

## Sheet: Sheet1
Supplementary Table 4: Predicted top 1000 small molecules from ZINC20 binding to site 2.
Rank	VINA_ID	ZINC ID	Binding energy
1	166156	ZINC000065373434	-5.5
2	1923698	ZINC000030947784	-5.5
3	2036639	ZINC000001395020	-5.5
4	980672	ZINC000048374460	-5.5
5	1094139	ZINC000082121934	-5.4
6	1134481	ZINC000585098455	-5.4
7	140172	ZINC000097084992	-5.4
8	1424540	ZINC000091351038	-5.4
9	1547301	ZINC000020381164	-5.4
10	1557391	ZINC000252507663	-5.4
11	1623110	ZINC000097137173	-5.4
12	1779870	ZINC000096133679	-5.4
13	2092066	ZINC000095401670	-5.4
14	2101453	ZINC000072473053	-5.4
15	2185344	ZINC000023788096	-5.4
16	22259	ZINC000371336747	-5.4
17	2373851	ZINC000178404680	-5.4
18	2679870	ZINC000072164806	-5.4
19	515787	ZINC000003066879	-5.4
20	583218	ZINC000069034546	-5.4
21	744514	ZINC000008029189	-5.4
22	107930	ZINC000022834795	-5.3
23	1098575	ZINC000000388659	-5.3
24	1110427	ZINC000077354276	-5.3
25	1185245	ZINC000095475947	-5.3
26	1233899	ZINC000087409520	-5.3
27	1235955	ZINC000012323475	-5.3
28	1271074	ZINC000016544993	-5.3
29	1321245	ZINC000069232314	-5.3
30	1350039	ZINC000058137475	-5.3
31	1364612	ZINC000100208132	-5.3
32	1547014	ZINC000091754544	-5.3
33	1556177	ZINC000097495230	-5.3
34	1663204	ZINC000253535483	-5.3
35	167513	ZINC000008013203	-5.3
36	1708685	ZINC000000384084	-5.3
37	1743347	ZINC000067679285	-5.3
38	1768693	ZINC000096152733	-5.3
39	1806725	ZINC000091325611	-5.3
40	1830104	ZINC000085557762	-5.3
41	1876667	ZINC000058973653	-5.3
42	19528	ZINC000329201716	-5.3
43	1960522	ZINC000072144254	-5.3
44	2019553	ZINC000016045227	-5.3
45	2028417	ZINC000091325611	-5.3
46	2240901	ZINC000091350980	-5.3
47	2258208	ZINC000005704903	-5.3
48	2364422	ZINC000098015815	-5.3
49	2418572	ZINC000067822169	-5.3
50	2418800	ZINC000065454937	-5.3
51	245786	ZINC000088198736	-5.3
52	2460636	ZINC000009338903	-5.3
53	2500368	ZINC000089263314	-5.3
54	2527797	ZINC000075136904	-5.3
55	2527912	ZINC000100793173	-5.3
56	2606491	ZINC000071907657	-5.3
57	2612171	ZINC000074795478	-5.3
58	2701096	ZINC000225512649	-5.3
59	274909	ZINC000071835127	-5.3
60	2756653	ZINC000022018825	-5.3
61	2763638	ZINC000003169834	-5.3
62	287719	ZINC000003066879	-5.3
63	2884348	ZINC000151096515	-5.3
64	2894023	ZINC000067587009	-5.3
65	2994130	ZINC000032869712	-5.3
66	388846	ZINC000585655811	-5.3
67	504801	ZINC000008578657	-5.3
68	523717	ZINC000096165291	-5.3
69	57168	ZINC000072474201	-5.3
70	583425	ZINC000092613977	-5.3
71	58829	ZINC000015302466	-5.3
72	590525	ZINC000032753326	-5.3
73	611783	ZINC000069034574	-5.3
74	667574	ZINC000585110474	-5.3
75	687686	ZINC000006237797	-5.3
76	731139	ZINC000064337622	-5.3
77	735790	ZINC001529198990	-5.3
78	817471	ZINC000019214043	-5.3
79	819021	ZINC000177476209	-5.3
80	829449	ZINC000096160408	-5.3
81	886315	ZINC000000290514	-5.3
82	913634	ZINC000082120283	-5.3
83	935237	ZINC000072171370	-5.3
84	963260	ZINC000072230554	-5.3
85	988726	ZINC000089857760	-5.3
86	100422	ZINC000069743952	-5.2
87	1004483	ZINC000103546707	-5.2
88	1021568	ZINC000095428672	-5.2
89	1023588	ZINC000170604837	-5.2
90	1048616	ZINC000102818761	-5.2
91	1071930	ZINC000009498067	-5.2
92	1075490	ZINC000136288844	-5.2
93	1089771	ZINC000078394844	-5.2
94	1108417	ZINC000685941874	-5.2
95	1164487	ZINC000009225505	-5.2
96	1176777	ZINC000012983614	-5.2
97	1210938	ZINC000028410909	-5.2
98	1212110	ZINC000043056230	-5.2
99	1226243	ZINC000072124244	-5.2
100	1234846	ZINC000004549231	-5.2
101	1265299	ZINC000048357166	-5.2
102	1276150	ZINC000072129381	-5.2
103	1284514	ZINC000008721164	-5.2
104	1317549	ZINC000072277096	-5.2
105	1322446	ZINC000225545659	-5.2
106	1352530	ZINC000088198739	-5.2
107	1378888	ZINC000006931164	-5.2
108	1386501	ZINC000192118378	-5.2
109	1396311	ZINC000585113253	-5.2
110	1408249	ZINC000179374993	-5.2
111	1442159	ZINC000065381658	-5.2
112	1448348	ZINC000058404194	-5.2
113	1464097	ZINC000000132424	-5.2
114	1508306	ZINC000244882648	-5.2
115	1510661	ZINC000019369151	-5.2
116	1518115	ZINC000024969897	-5.2
117	1565179	ZINC000033114708	-5.2
118	16159	ZINC000100208127	-5.2
119	16255	ZINC000067955196	-5.2
120	1695164	ZINC000020352886	-5.2
121	1709571	ZINC000096079701	-5.2
122	1720151	ZINC000095407753	-5.2
123	1725783	ZINC000067725498	-5.2
124	1729651	ZINC000952848430	-5.2
125	173413	ZINC000023280309	-5.2
126	173584	ZINC000078641543	-5.2
127	1739537	ZINC000078878043	-5.2
128	1746615	ZINC000096242613	-5.2
129	1782486	ZINC000607780320	-5.2
130	1785156	ZINC000000188579	-5.2
131	1791835	ZINC000069458360	-5.2
132	1806657	ZINC000058973653	-5.2
133	1857296	ZINC000100208132	-5.2
134	1905624	ZINC000089623952	-5.2
135	1929758	ZINC000020352886	-5.2
136	1952965	ZINC000223482108	-5.2
137	1980740	ZINC000072417825	-5.2
138	1984061	ZINC000058326713	-5.2
139	2013998	ZINC000189885042	-5.2
140	2042235	ZINC000091809091	-5.2
141	2072314	ZINC000096187609	-5.2
142	2119243	ZINC000534647879	-5.2
143	212718	ZINC000264237014	-5.2
144	2165809	ZINC000216183017	-5.2
145	2208803	ZINC000095995451	-5.2
146	2225014	ZINC000009498696	-5.2
147	2242890	ZINC000067678180	-5.2
148	2247833	ZINC000071649977	-5.2
149	2279225	ZINC000091325610	-5.2
150	2299733	ZINC000426734285	-5.2
151	2313125	ZINC000058419144	-5.2
152	2350235	ZINC000095354830	-5.2
153	2362605	ZINC000015027418	-5.2
154	2432815	ZINC000063856395	-5.2
155	2458606	ZINC000072269383	-5.2
156	2573532	ZINC000006871211	-5.2
157	2583229	ZINC000670437497	-5.2
158	258823	ZINC000001189768	-5.2
159	2598080	ZINC000091595644	-5.2
160	2612849	ZINC000076383032	-5.2
161	2651665	ZINC000097099349	-5.2
162	2662115	ZINC000067725498	-5.2
163	2662602	ZINC000240825122	-5.2
164	2738217	ZINC000032488673	-5.2
165	2756442	ZINC000028368011	-5.2
166	2760301	ZINC000077893048	-5.2
167	2769878	ZINC000096078768	-5.2
168	2801301	ZINC000006659213	-5.2
169	2809084	ZINC000036393384	-5.2
170	2820955	ZINC000072807811	-5.2
171	2825896	ZINC000060568069	-5.2
172	284610	ZINC000072129061	-5.2
173	2864462	ZINC000096236018	-5.2
174	2899950	ZINC000252492254	-5.2
175	2904078	ZINC000024987365	-5.2
176	2912807	ZINC000371336747	-5.2
177	2916845	ZINC000210987676	-5.2
178	2933569	ZINC000008725749	-5.2
179	2940062	ZINC000091998048	-5.2
180	2946555	ZINC000096100217	-5.2
181	2971233	ZINC000216018194	-5.2
182	32163	ZINC000008578973	-5.2
183	32277	ZINC000001395019	-5.2
184	347102	ZINC000040549141	-5.2
185	380736	ZINC000009236914	-5.2
186	450358	ZINC000170071110	-5.2
187	461748	ZINC000009570647	-5.2
188	47162	ZINC000243932671	-5.2
189	476061	ZINC000058474363	-5.2
190	508880	ZINC000328596086	-5.2
191	559221	ZINC000095396614	-5.2
192	59626	ZINC000067850374	-5.2
193	600523	ZINC000338684633	-5.2
194	666562	ZINC000008778101	-5.2
195	674394	ZINC000095520193	-5.2
196	784333	ZINC000072133168	-5.2
197	789329	ZINC000006585745	-5.2
198	790343	ZINC000270494407	-5.2
199	808988	ZINC000020541910	-5.2
200	828735	ZINC000072477042	-5.2
201	866854	ZINC000136288844	-5.2
202	880575	ZINC000008973493	-5.2
203	888724	ZINC000019369151	-5.2
204	906576	ZINC000013637302	-5.2
205	930905	ZINC000072126667	-5.2
206	954303	ZINC000063633781	-5.2
207	954404	ZINC000009471187	-5.2
208	965440	ZINC000072140546	-5.2
209	999738	ZINC000211107933	-5.2
210	999950	ZINC000096413368	-5.2
211	100545	ZINC000060932209	-5.1
212	1027062	ZINC000082145801	-5.1
213	103109	ZINC000096151954	-5.1
214	1038339	ZINC000000053460	-5.1
215	1057163	ZINC000823600279	-5.1
216	108182	ZINC000096439719	-5.1
217	1085815	ZINC000001717208	-5.1
218	1089624	ZINC000568960307	-5.1
219	1108862	ZINC000199783667	-5.1
220	1119041	ZINC000012183492	-5.1
221	1143085	ZINC000034910454	-5.1
222	1144323	ZINC000020158425	-5.1
223	1146359	ZINC000005323920	-5.1
224	114651	ZINC000002549674	-5.1
225	1155768	ZINC000071874971	-5.1
226	1155845	ZINC000065613971	-5.1
227	1172863	ZINC000073955928	-5.1
228	1173144	ZINC000408033438	-5.1
229	1181038	ZINC000065554772	-5.1
230	1184889	ZINC000006657674	-5.1
231	1188619	ZINC000216173197	-5.1
232	1195264	ZINC000032602007	-5.1
233	1198213	ZINC000025333450	-5.1
234	119965	ZINC000257256511	-5.1
235	1202514	ZINC000029256692	-5.1
236	1206208	ZINC000069349615	-5.1
237	1231188	ZINC000082121934	-5.1
238	1252290	ZINC000065591464	-5.1
239	125965	ZINC000009186742	-5.1
240	1267710	ZINC000065060577	-5.1
241	1289728	ZINC000035564958	-5.1
242	1299941	ZINC000190901050	-5.1
243	1303838	ZINC000072154101	-5.1
244	1307160	ZINC000009314909	-5.1
245	1310465	ZINC000009314912	-5.1
246	1316535	ZINC000009157222	-5.1
247	1323026	ZINC000096133679	-5.1
248	1326396	ZINC000252494494	-5.1
249	1327673	ZINC000585655811	-5.1
250	1334801	ZINC000012183492	-5.1
251	1340185	ZINC000244678842	-5.1
252	1353544	ZINC000000414517	-5.1
253	1356320	ZINC000253496707	-5.1
254	1361224	ZINC000082147185	-5.1
255	1372081	ZINC000036391531	-5.1
256	1372795	ZINC000031110752	-5.1
257	1382223	ZINC000069331292	-5.1
258	1391036	ZINC000069442554	-5.1
259	1403597	ZINC000002035908	-5.1
260	1407372	ZINC000071792361	-5.1
261	1407792	ZINC000096161149	-5.1
262	1409957	ZINC000069483978	-5.1
263	1423863	ZINC000006025110	-5.1
264	1441388	ZINC000157586760	-5.1
265	1452280	ZINC000069393271	-5.1
266	1468894	ZINC000170636544	-5.1
267	1475874	ZINC000095374044	-5.1
268	1484428	ZINC000306138212	-5.1
269	1495938	ZINC000241588023	-5.1
270	1516738	ZINC000185011923	-5.1
271	1520795	ZINC000326454072	-5.1
272	1525869	ZINC000071841799	-5.1
273	1534097	ZINC000014242532	-5.1
274	1550787	ZINC000089905413	-5.1
275	1552917	ZINC000021171543	-5.1
276	1564349	ZINC000244724726	-5.1
277	1566373	ZINC000075136904	-5.1
278	1572297	ZINC000054690624	-5.1
279	1575836	ZINC000003242555	-5.1
280	1597554	ZINC000252494977	-5.1
281	16129	ZINC000096102906	-5.1
282	1619366	ZINC000066304488	-5.1
283	1623743	ZINC000665115300	-5.1
284	1637211	ZINC000040455938	-5.1
285	1637683	ZINC000004317448	-5.1
286	1649196	ZINC000008046863	-5.1
287	1653930	ZINC000044894474	-5.1
288	1660357	ZINC000035539559	-5.1
289	1671077	ZINC000071967422	-5.1
290	167670	ZINC000001730854	-5.1
291	1683786	ZINC000058328340	-5.1
292	1692531	ZINC000072299794	-5.1
293	1703198	ZINC000002624110	-5.1
294	1717401	ZINC000072393845	-5.1
295	1722075	ZINC000206769806	-5.1
296	1736711	ZINC000071826691	-5.1
297	1750266	ZINC000004531150	-5.1
298	1755500	ZINC000095414377	-5.1
299	1758514	ZINC000096208707	-5.1
300	175977	ZINC000013653663	-5.1
301	1760006	ZINC000024841898	-5.1
302	1763225	ZINC000004505511	-5.1
303	1765180	ZINC000031185598	-5.1
304	1777967	ZINC000359464727	-5.1
305	178057	ZINC000069809859	-5.1
306	178197	ZINC000067695607	-5.1
307	1788066	ZINC000023153685	-5.1
308	1792766	ZINC000006939247	-5.1
309	1800327	ZINC000085777241	-5.1
310	1839029	ZINC000193020821	-5.1
311	184019	ZINC000000056857	-5.1
312	1842965	ZINC000067803257	-5.1
313	1854797	ZINC000000182694	-5.1
314	1855199	ZINC000068675289	-5.1
315	186562	ZINC000004840560	-5.1
316	1874393	ZINC000253414322	-5.1
317	1875468	ZINC000066267109	-5.1
318	188152	ZINC000067935005	-5.1
319	1888218	ZINC000004505612	-5.1
320	1900580	ZINC000169760034	-5.1
321	190251	ZINC000067756083	-5.1
322	1905225	ZINC000223635799	-5.1
323	1908588	ZINC000019371890	-5.1
324	1927807	ZINC000095414243	-5.1
325	1928556	ZINC000040549141	-5.1
326	1939525	ZINC000426734558	-5.1
327	1939536	ZINC000097057787	-5.1
328	1942938	ZINC000006820898	-5.1
329	1955318	ZINC000000058219	-5.1
330	1965136	ZINC000013549855	-5.1
331	1978199	ZINC000072145179	-5.1
332	1988605	ZINC000004721566	-5.1
333	1991116	ZINC000013186554	-5.1
334	203994	ZINC000067674467	-5.1
335	2040252	ZINC000009314902	-5.1
336	2041715	ZINC000095384401	-5.1
337	2064190	ZINC000032935925	-5.1
338	2074623	ZINC000072173920	-5.1
339	2078931	ZINC000000303936	-5.1
340	2079183	ZINC000000471299	-5.1
341	208504	ZINC000084290746	-5.1
342	2087032	ZINC000000017445	-5.1
343	2096060	ZINC000072167266	-5.1
344	2098259	ZINC000069531774	-5.1
345	2117450	ZINC000014116180	-5.1
346	2119770	ZINC000653333452	-5.1
347	2161930	ZINC000072145180	-5.1
348	2186159	ZINC000257291057	-5.1
349	2191746	ZINC000095509205	-5.1
350	2198261	ZINC000067850043	-5.1
351	221630	ZINC000055308382	-5.1
352	2223032	ZINC000222090173	-5.1
353	222861	ZINC000027153635	-5.1
354	2234965	ZINC000065330096	-5.1
355	2241199	ZINC000000298014	-5.1
356	2249659	ZINC000040160315	-5.1
357	2257738	ZINC000044941881	-5.1
358	2259661	ZINC000072302424	-5.1
359	2267107	ZINC000229384434	-5.1
360	2268213	ZINC000092655513	-5.1
361	2269331	ZINC000012926592	-5.1
362	2269989	ZINC000097014520	-5.1
363	2281498	ZINC000012119908	-5.1
364	2287271	ZINC000065330436	-5.1
365	2288119	ZINC000020292370	-5.1
366	2288565	ZINC000027580903	-5.1
367	2297232	ZINC000072331330	-5.1
368	2298188	ZINC000006846218	-5.1
369	2306184	ZINC000225351868	-5.1
370	230941	ZINC000253393035	-5.1
371	2345757	ZINC000097514968	-5.1
372	2352470	ZINC000065506832	-5.1
373	2362439	ZINC000075142562	-5.1
374	2399639	ZINC000023056069	-5.1
375	2409827	ZINC000013597122	-5.1
376	2426616	ZINC000045838860	-5.1
377	2427352	ZINC000067675682	-5.1
378	2434935	ZINC000020579937	-5.1
379	2449391	ZINC000061721540	-5.1
380	2451292	ZINC000225401528	-5.1
381	2452710	ZINC000097117520	-5.1
382	2455316	ZINC000000188110	-5.1
383	2460105	ZINC000071900758	-5.1
384	2463180	ZINC000225341907	-5.1
385	2465653	ZINC000091998047	-5.1
386	2469385	ZINC000097038311	-5.1
387	2477363	ZINC000040535866	-5.1
388	2487423	ZINC000072292066	-5.1
389	2494587	ZINC000057338374	-5.1
390	2505408	ZINC000044894542	-5.1
391	2509452	ZINC000044894586	-5.1
392	2530942	ZINC000009065716	-5.1
393	2542825	ZINC000077124698	-5.1
394	2569371	ZINC000097372868	-5.1
395	258186	ZINC000072150277	-5.1
396	2595686	ZINC000004898044	-5.1
397	2606434	ZINC000072164303	-5.1
398	2614517	ZINC000000081845	-5.1
399	2622569	ZINC000040535844	-5.1
400	2630940	ZINC000001513493	-5.1
401	2637325	ZINC000426635498	-5.1
402	2642090	ZINC000008767758	-5.1
403	2652662	ZINC000257214544	-5.1
404	2652994	ZINC000102985966	-5.1
405	2656572	ZINC000023056068	-5.1
406	2665536	ZINC000010258005	-5.1
407	2669134	ZINC000025333975	-5.1
408	2672571	ZINC000170088852	-5.1
409	2686320	ZINC000000136922	-5.1
410	2697858	ZINC000098056112	-5.1
411	2708157	ZINC000229605479	-5.1
412	2710661	ZINC000009716310	-5.1
413	2728813	ZINC000005069800	-5.1
414	2734485	ZINC000053264385	-5.1
415	2734613	ZINC000241942389	-5.1
416	273751	ZINC000257295953	-5.1
417	2771760	ZINC000071883370	-5.1
418	2772254	ZINC000007988424	-5.1
419	2772417	ZINC000097236666	-5.1
420	2790282	ZINC000001585707	-5.1
421	2790996	ZINC000072405840	-5.1
422	2792566	ZINC000076064775	-5.1
423	2795785	ZINC000000175517	-5.1
424	280026	ZINC000071829588	-5.1
425	2801052	ZINC000074388165	-5.1
426	2802649	ZINC000065539611	-5.1
427	2806195	ZINC000082046666	-5.1
428	2808846	ZINC000014927692	-5.1
429	2817103	ZINC000241466082	-5.1
430	2819146	ZINC000019712171	-5.1
431	2836720	ZINC000065594061	-5.1
432	284951	ZINC000332194466	-5.1
433	285579	ZINC000015002304	-5.1
434	2867075	ZINC000009705053	-5.1
435	2879654	ZINC000078604950	-5.1
436	2881171	ZINC000087064354	-5.1
437	2891412	ZINC000091351038	-5.1
438	2901379	ZINC000008343420	-5.1
439	2907023	ZINC000672118725	-5.1
440	2912937	ZINC000000519779	-5.1
441	2916878	ZINC000015019505	-5.1
442	2934123	ZINC000257213089	-5.1
443	2948398	ZINC000023797352	-5.1
444	2954049	ZINC000020854249	-5.1
445	2978724	ZINC000072285108	-5.1
446	2980035	ZINC000015799717	-5.1
447	2982129	ZINC000072436600	-5.1
448	2998616	ZINC000009172007	-5.1
449	2999152	ZINC000012815608	-5.1
450	313546	ZINC000252694494	-5.1
451	315652	ZINC000019374670	-5.1
452	341898	ZINC000095413899	-5.1
453	35382	ZINC000014182590	-5.1
454	368567	ZINC000020352886	-5.1
455	380308	ZINC000072169974	-5.1
456	400930	ZINC000072327428	-5.1
457	427962	ZINC000006818100	-5.1
458	433149	ZINC000053264384	-5.1
459	440582	ZINC000034916071	-5.1
460	466289	ZINC000009737664	-5.1
461	472995	ZINC000036293722	-5.1
462	474024	ZINC000530248771	-5.1
463	477232	ZINC000046997046	-5.1
464	483976	ZINC000072146335	-5.1
465	50829	ZINC000096187656	-5.1
466	516598	ZINC000072272033	-5.1
467	521084	ZINC000032081112	-5.1
468	529008	ZINC000032487838	-5.1
469	533560	ZINC000006576136	-5.1
470	544004	ZINC000078966913	-5.1
471	548241	ZINC000035430920	-5.1
472	548419	ZINC000014428952	-5.1
473	563937	ZINC000095997934	-5.1
474	567991	ZINC000072274134	-5.1
475	569817	ZINC000257211770	-5.1
476	581004	ZINC000075566854	-5.1
477	591193	ZINC000067908875	-5.1
478	59145	ZINC000072421065	-5.1
479	602722	ZINC000280230626	-5.1
480	606849	ZINC000585283303	-5.1
481	616101	ZINC000097784716	-5.1
482	633915	ZINC000020297075	-5.1
483	645574	ZINC000013267197	-5.1
484	653228	ZINC000036708432	-5.1
485	661924	ZINC000005154240	-5.1
486	701717	ZINC000091493840	-5.1
487	704761	ZINC000040175755	-5.1
488	725823	ZINC000257255645	-5.1
489	740578	ZINC000000238382	-5.1
490	747157	ZINC000002192413	-5.1
491	747228	ZINC000077338849	-5.1
492	748011	ZINC000069435990	-5.1
493	761151	ZINC000075522076	-5.1
494	764674	ZINC000685945014	-5.1
495	770708	ZINC000107207150	-5.1
496	772694	ZINC000095389431	-5.1
497	779243	ZINC000186380296	-5.1
498	79724	ZINC000012120039	-5.1
499	79875	ZINC000095976682	-5.1
500	801930	ZINC000012337912	-5.1
501	810627	ZINC000072269580	-5.1
502	817738	ZINC000072129061	-5.1
503	818357	ZINC000097742795	-5.1
504	843842	ZINC000015674103	-5.1
505	844972	ZINC000006585779	-5.1
506	851769	ZINC000333595107	-5.1
507	857178	ZINC000043162527	-5.1
508	868051	ZINC000006585779	-5.1
509	879772	ZINC000952972100	-5.1
510	884931	ZINC000257307187	-5.1
511	890164	ZINC000016156112	-5.1
512	892320	ZINC000076064775	-5.1
513	894053	ZINC000263629797	-5.1
514	8992	ZINC000072356406	-5.1
515	900602	ZINC000089858207	-5.1
516	907199	ZINC000006277097	-5.1
517	908191	ZINC000072171675	-5.1
518	909735	ZINC000067587007	-5.1
519	928305	ZINC000069457831	-5.1
520	935009	ZINC000105270438	-5.1
521	935554	ZINC000058245651	-5.1
522	946939	ZINC000012474008	-5.1
523	962770	ZINC000091519014	-5.1
524	983736	ZINC000069807742	-5.1
525	997509	ZINC000067850043	-5.1
526	1006838	ZINC000009704977	-5
527	1007829	ZINC000096339272	-5
528	101031	ZINC000065330424	-5
529	1016095	ZINC000005313250	-5
530	1020794	ZINC000078882999	-5
531	1020822	ZINC000001717210	-5
532	1024288	ZINC000097655328	-5
533	103269	ZINC000216937099	-5
534	1034222	ZINC000000298018	-5
535	1042823	ZINC000072123857	-5
536	1043261	ZINC000000376630	-5
537	1048592	ZINC000221922334	-5
538	1051201	ZINC000006796585	-5
539	1052149	ZINC000003906354	-5
540	1054117	ZINC000022933546	-5
541	1055475	ZINC000299764116	-5
542	1066684	ZINC000126310477	-5
543	1068249	ZINC000065623405	-5
544	1072532	ZINC000257304368	-5
545	1073285	ZINC000014517737	-5
546	1074923	ZINC000012183480	-5
547	1075469	ZINC000252499835	-5
548	1075666	ZINC000019656889	-5
549	1075667	ZINC000032478148	-5
550	1086407	ZINC000091664753	-5
551	1089039	ZINC000002645889	-5
552	1095671	ZINC000216529794	-5
553	1102453	ZINC000005343687	-5
554	1107250	ZINC000225720976	-5
555	1117195	ZINC000058191517	-5
556	112019	ZINC000065372631	-5
557	1122531	ZINC000095948363	-5
558	1126703	ZINC000071765345	-5
559	1139055	ZINC000007655398	-5
560	11401	ZINC000408871296	-5
561	1141312	ZINC000071823443	-5
562	1148326	ZINC000020994095	-5
563	1150404	ZINC000095533602	-5
564	1152864	ZINC000020541446	-5
565	1155221	ZINC000408871296	-5
566	1157151	ZINC000005442775	-5
567	1161852	ZINC000004700922	-5
568	116756	ZINC000065626186	-5
569	1168463	ZINC000012221860	-5
570	1169494	ZINC000006969562	-5
571	117085	ZINC000001400684	-5
572	1173345	ZINC000077358909	-5
573	1174109	ZINC000072424964	-5
574	1179133	ZINC000095460093	-5
575	1179222	ZINC000584908374	-5
576	1184726	ZINC000007671350	-5
577	1196135	ZINC000058265603	-5
578	1198564	ZINC000009479880	-5
579	1202804	ZINC000066861423	-5
580	1205530	ZINC000012183480	-5
581	1206513	ZINC000037118463	-5
582	1208849	ZINC000069581695	-5
583	1214666	ZINC000091943098	-5
584	1215790	ZINC000063835446	-5
585	1220730	ZINC000011035659	-5
586	1224505	ZINC000952970123	-5
587	1225096	ZINC000014240853	-5
588	1227877	ZINC000220018062	-5
589	1238568	ZINC000170689467	-5
590	123929	ZINC000062001667	-5
591	1240289	ZINC000033002147	-5
592	1243903	ZINC000096099124	-5
593	1253698	ZINC000031759252	-5
594	1255601	ZINC000097034105	-5
595	1257108	ZINC000020612358	-5
596	1262928	ZINC000280230626	-5
597	1268412	ZINC000020612360	-5
598	1281069	ZINC000019144696	-5
599	1282318	ZINC000012119908	-5
600	1289838	ZINC000005713133	-5
601	1290149	ZINC000012536955	-5
602	1296605	ZINC000005095303	-5
603	1302315	ZINC000222309007	-5
604	1304410	ZINC000065137223	-5
605	1307268	ZINC000091706675	-5
606	1311446	ZINC000009322553	-5
607	1312580	ZINC000040496243	-5
608	1313955	ZINC000016617733	-5
609	1321454	ZINC000102231115	-5
610	1323696	ZINC000032752938	-5
611	1332462	ZINC000075158105	-5
612	1341736	ZINC000009340588	-5
613	134239	ZINC000065521447	-5
614	1345877	ZINC000095942104	-5
615	1352681	ZINC000081174546	-5
616	1353646	ZINC000072131027	-5
617	1357250	ZINC000257326525	-5
618	1357914	ZINC000038411394	-5
619	1358554	ZINC000000099504	-5
620	1359133	ZINC000079050250	-5
621	1360915	ZINC000000106834	-5
622	1367816	ZINC000012147347	-5
623	1372402	ZINC000219519549	-5
624	1383706	ZINC000029328046	-5
625	1388871	ZINC000585288225	-5
626	139	ZINC000009253069	-5
627	1390946	ZINC000069775000	-5
628	1391461	ZINC000072312115	-5
629	1392318	ZINC000014244372	-5
630	1404824	ZINC000020560618	-5
631	1405503	ZINC000066762538	-5
632	1405740	ZINC000072157957	-5
633	1416979	ZINC000022840489	-5
634	1427697	ZINC000005164054	-5
635	1428344	ZINC000058280496	-5
636	1431307	ZINC000028367994	-5
637	1432379	ZINC000009467794	-5
638	1433716	ZINC000095977447	-5
639	1434145	ZINC001529178471	-5
640	1437296	ZINC000084686490	-5
641	1437953	ZINC000089263276	-5
642	1443393	ZINC000186717508	-5
643	1445487	ZINC000079094976	-5
644	1447806	ZINC000037769039	-5
645	14507	ZINC000004015987	-5
646	1452146	ZINC000223445127	-5
647	1454700	ZINC000013973188	-5
648	145529	ZINC000278472722	-5
649	1462789	ZINC000004365455	-5
650	1463916	ZINC000098014594	-5
651	1469906	ZINC000072352891	-5
652	1470989	ZINC000044385403	-5
653	1471746	ZINC000006648629	-5
654	1476873	ZINC000002696209	-5
655	148257	ZINC000071288400	-5
656	1488105	ZINC000006817146	-5
657	1489455	ZINC000072406323	-5
658	1490677	ZINC000078966917	-5
659	1491811	ZINC000003362706	-5
660	1493841	ZINC000408838531	-5
661	1496410	ZINC000225715001	-5
662	1502756	ZINC000096208704	-5
663	1505399	ZINC000223642630	-5
664	1507323	ZINC000004505510	-5
665	1521165	ZINC000040541246	-5
666	1527794	ZINC000014412711	-5
667	153215	ZINC000644149520	-5
668	1534533	ZINC000031082456	-5
669	1534950	ZINC000025271486	-5
670	1540606	ZINC000019811955	-5
671	1542532	ZINC000082146572	-5
672	1544839	ZINC000025407212	-5
673	1551841	ZINC000032901495	-5
674	155385	ZINC000065459172	-5
675	1555945	ZINC000065526228	-5
676	155601	ZINC000102450735	-5
677	155986	ZINC000072310036	-5
678	1560479	ZINC000145975459	-5
679	1561338	ZINC000058427173	-5
680	1562746	ZINC000025333874	-5
681	1569997	ZINC000089827737	-5
682	1573594	ZINC000223194555	-5
683	1573779	ZINC000333710880	-5
684	1587199	ZINC000012765569	-5
685	1604791	ZINC000328596086	-5
686	1612436	ZINC000089601679	-5
687	1612825	ZINC000023639115	-5
688	1615253	ZINC000585182343	-5
689	1616829	ZINC000032859766	-5
690	162068	ZINC000194033317	-5
691	1621843	ZINC000060932579	-5
692	1629027	ZINC000020718737	-5
693	1630323	ZINC000008939120	-5
694	1630558	ZINC000102818406	-5
695	1634104	ZINC000056488021	-5
696	1646530	ZINC000027381709	-5
697	1647970	ZINC000071829639	-5
698	1650119	ZINC001704325076	-5
699	1650346	ZINC000585102408	-5
700	1651394	ZINC000096236016	-5
701	1654113	ZINC000091604596	-5
702	1659307	ZINC000019299718	-5
703	1667199	ZINC000072285087	-5
704	1667515	ZINC000056198009	-5
705	1681931	ZINC000182130638	-5
706	1688308	ZINC000007990789	-5
707	1694427	ZINC000006644453	-5
708	1695323	ZINC000095959843	-5
709	1696084	ZINC000097095433	-5
710	1701409	ZINC000001561595	-5
711	170719	ZINC000077353253	-5
712	17090	ZINC000095418534	-5
713	1713454	ZINC000018050320	-5
714	1717062	ZINC000279397038	-5
715	1722362	ZINC000257218636	-5
716	1722690	ZINC000069816900	-5
717	1722893	ZINC000096502147	-5
718	1725818	ZINC000046995297	-5
719	1734805	ZINC000095384026	-5
720	1738342	ZINC000174532106	-5
721	1742084	ZINC000061718778	-5
722	1742742	ZINC000045755877	-5
723	1744565	ZINC000097045832	-5
724	1744896	ZINC000090974642	-5
725	175108	ZINC000012863881	-5
726	1766466	ZINC000034812162	-5
727	176690	ZINC000010915059	-5
728	1769731	ZINC000072347625	-5
729	1770700	ZINC000009227460	-5
730	1775745	ZINC000129408914	-5
731	178292	ZINC000585113231	-5
732	1783825	ZINC000261680125	-5
733	1785303	ZINC000014185729	-5
734	1785484	ZINC000009313545	-5
735	179376	ZINC000082098643	-5
736	1796210	ZINC000092020476	-5
737	1798615	ZINC000008778460	-5
738	1802928	ZINC000169783886	-5
739	1804172	ZINC000036727977	-5
740	1804411	ZINC000084344140	-5
741	1806250	ZINC000072305732	-5
742	1806859	ZINC000089601680	-5
743	1810928	ZINC000000303937	-5
744	1812846	ZINC000065082488	-5
745	1816937	ZINC000004169836	-5
746	1823359	ZINC000252497342	-5
747	1823760	ZINC000093646302	-5
748	1826145	ZINC000069778365	-5
749	1829769	ZINC000096183009	-5
750	1835201	ZINC000299790288	-5
751	1837348	ZINC000065454796	-5
752	1837396	ZINC000095969407	-5
753	1838838	ZINC000095965826	-5
754	1841459	ZINC000000061022	-5
755	1843036	ZINC000072272033	-5
756	1844844	ZINC000226037452	-5
757	1847753	ZINC000072295947	-5
758	1850863	ZINC000134789317	-5
759	1853185	ZINC000065465127	-5
760	185481	ZINC000071854054	-5
761	1855293	ZINC000043166050	-5
762	1857246	ZINC000017304398	-5
763	1860761	ZINC000012296402	-5
764	1868695	ZINC000006818137	-5
765	1872783	ZINC000032081684	-5
766	1873588	ZINC000195230959	-5
767	1881263	ZINC000328596086	-5
768	1886425	ZINC000375070950	-5
769	1886907	ZINC000074234331	-5
770	1887110	ZINC000072379054	-5
771	1889479	ZINC000191991408	-5
772	1893980	ZINC000027750659	-5
773	1895599	ZINC000248831849	-5
774	189688	ZINC000092736983	-5
775	1897080	ZINC000071897996	-5
776	1897877	ZINC000068202079	-5
777	1905729	ZINC000000565323	-5
778	1911092	ZINC000006667472	-5
779	1912653	ZINC000072342613	-5
780	1924730	ZINC000225786687	-5
781	1926121	ZINC000020293275	-5
782	1926244	ZINC000067850710	-5
783	1932096	ZINC000295631140	-5
784	1934892	ZINC000193173880	-5
785	1949116	ZINC000012922662	-5
786	1951705	ZINC000040493403	-5
787	1956907	ZINC000000151002	-5
788	1961794	ZINC000032488628	-5
789	196314	ZINC000097099358	-5
790	1964198	ZINC000000348672	-5
791	196432	ZINC000190109105	-5
792	1966428	ZINC000072156694	-5
793	1976584	ZINC000095418878	-5
794	1976785	ZINC000193922581	-5
795	198265	ZINC000004169836	-5
796	1983003	ZINC000009954843	-5
797	199019	ZINC000096243948	-5
798	1996376	ZINC000032902979	-5
799	1997226	ZINC000008780440	-5
800	1998113	ZINC000306142401	-5
801	2000372	ZINC000194342527	-5
802	2000985	ZINC000003362706	-5
803	2001093	ZINC000005163384	-5
804	2004811	ZINC000012976130	-5
805	2007042	ZINC000096207716	-5
806	2007758	ZINC000072310036	-5
807	2016694	ZINC000257193995	-5
808	2023586	ZINC000023896103	-5
809	2025406	ZINC000000295520	-5
810	2025876	ZINC000237487022	-5
811	2039144	ZINC000000188978	-5
812	2041640	ZINC000426715877	-5
813	2051349	ZINC000095498255	-5
814	2052083	ZINC000058391667	-5
815	2056286	ZINC000072127429	-5
816	2063429	ZINC000004014768	-5
817	2067274	ZINC000085385041	-5
818	2067372	ZINC000257307187	-5
819	207006	ZINC000075118127	-5
820	2074422	ZINC000012553610	-5
821	2076278	ZINC000241884844	-5
822	2084947	ZINC000095483128	-5
823	2086719	ZINC000091493522	-5
824	2088222	ZINC000097045832	-5
825	2091824	ZINC000036183896	-5
826	2093531	ZINC000095166241	-5
827	210511	ZINC000067473197	-5
828	2105607	ZINC000069518575	-5
829	2113917	ZINC000092077773	-5
830	2115166	ZINC000020034762	-5
831	2117278	ZINC000034625021	-5
832	2117412	ZINC000067934206	-5
833	2122075	ZINC000009504008	-5
834	2122619	ZINC000426684557	-5
835	212708	ZINC000021147283	-5
836	2127446	ZINC000008342056	-5
837	2140823	ZINC000098013973	-5
838	2145522	ZINC000000048070	-5
839	2151703	ZINC000368419880	-5
840	215370	ZINC000065184273	-5
841	2157891	ZINC000336317146	-5
842	21617	ZINC000012615521	-5
843	2161957	ZINC000009500770	-5
844	2162921	ZINC000002649942	-5
845	2168009	ZINC000096261392	-5
846	2168520	ZINC000097035045	-5
847	2168532	ZINC000534649189	-5
848	217045	ZINC000043529663	-5
849	2171683	ZINC000008519144	-5
850	2174179	ZINC000027755127	-5
851	217673	ZINC000095985321	-5
852	2181138	ZINC000071834641	-5
853	2183846	ZINC000015773060	-5
854	2184085	ZINC000195543373	-5
855	218804	ZINC000008367588	-5
856	2197064	ZINC000006697144	-5
857	2198636	ZINC000585087174	-5
858	2205953	ZINC000021716136	-5
859	2207302	ZINC000171302706	-5
860	2211740	ZINC000257216012	-5
861	2216421	ZINC000096184829	-5
862	2217747	ZINC000067907948	-5
863	2219573	ZINC000181595514	-5
864	2220509	ZINC000065404827	-5
865	2226358	ZINC000096100208	-5
866	2237661	ZINC000012383824	-5
867	2238224	ZINC000820746749	-5
868	2247230	ZINC000063834253	-5
869	224905	ZINC000032123832	-5
870	2249629	ZINC000040468205	-5
871	2253337	ZINC000329007172	-5
872	2254842	ZINC000004937112	-5
873	2258926	ZINC000040504990	-5
874	225987	ZINC000004497982	-5
875	2261800	ZINC000170607342	-5
876	2265296	ZINC000020402150	-5
877	2265836	ZINC000096446980	-5
878	226704	ZINC000004506662	-5
879	2272664	ZINC000095498921	-5
880	2275618	ZINC000087413806	-5
881	2275775	ZINC000008382185	-5
882	2279159	ZINC000033157165	-5
883	2285773	ZINC000095414242	-5
884	2291941	ZINC000012144291	-5
885	2293298	ZINC000060136621	-5
886	2294029	ZINC000097492460	-5
887	229546	ZINC000069737208	-5
888	2296047	ZINC000011425428	-5
889	2300567	ZINC000003873275	-5
890	2301650	ZINC000072339006	-5
891	2306478	ZINC000065371137	-5
892	2311921	ZINC000000233265	-5
893	231280	ZINC000032753327	-5
894	2313039	ZINC000072302462	-5
895	2313697	ZINC000225616615	-5
896	2315929	ZINC000044941960	-5
897	2316516	ZINC000019369149	-5
898	2319331	ZINC000584904347	-5
899	2319462	ZINC000408514679	-5
900	2325330	ZINC000079191030	-5
901	2336941	ZINC000000287835	-5
902	2340310	ZINC000089643184	-5
903	2342229	ZINC000670460464	-5
904	2344562	ZINC000219555049	-5
905	2346146	ZINC000072429176	-5
906	2348706	ZINC000007456862	-5
907	2348781	ZINC000017064236	-5
908	2351802	ZINC000013130274	-5
909	2353780	ZINC000194259437	-5
910	2354690	ZINC000096072145	-5
911	2355362	ZINC000096415851	-5
912	2357248	ZINC000084598386	-5
913	2359276	ZINC000257272246	-5
914	2362897	ZINC001506409329	-5
915	2364743	ZINC000011872980	-5
916	237570	ZINC000261366051	-5
917	2377567	ZINC000078823334	-5
918	2377715	ZINC000004671208	-5
919	2380330	ZINC000085470856	-5
920	2383921	ZINC000004732958	-5
921	2384131	ZINC000035539557	-5
922	2385199	ZINC000223445127	-5
923	2391244	ZINC000134515028	-5
924	2395941	ZINC000096236015	-5
925	2397347	ZINC000001443918	-5
926	2402837	ZINC000097531551	-5
927	240385	ZINC000019868121	-5
928	2408000	ZINC000020901978	-5
929	2408030	ZINC000003856312	-5
930	2409191	ZINC000004860074	-5
931	240981	ZINC000170613326	-5
932	2410451	ZINC000018085780	-5
933	2422582	ZINC000229316271	-5
934	2423580	ZINC000041838354	-5
935	2435918	ZINC000035528096	-5
936	2448086	ZINC000071830236	-5
937	2448916	ZINC000253407330	-5
938	2449854	ZINC000005035255	-5
939	245280	ZINC000004294501	-5
940	2463686	ZINC000029241755	-5
941	2463729	ZINC000081707080	-5
942	2465949	ZINC000534647222	-5
943	2466194	ZINC000075137138	-5
944	2475784	ZINC000032958581	-5
945	2476767	ZINC000072351194	-5
946	2485850	ZINC000096405719	-5
947	2487124	ZINC000069532524	-5
948	2490871	ZINC000071885966	-5
949	2491859	ZINC000040164176	-5
950	2495960	ZINC000004365084	-5
951	2499918	ZINC000020612360	-5
952	2501308	ZINC000012406784	-5
953	2505808	ZINC000019370587	-5
954	2510688	ZINC000071856745	-5
955	251686	ZINC000071821436	-5
956	2518215	ZINC000670444024	-5
957	2524605	ZINC000003107865	-5
958	2525117	ZINC000092696271	-5
959	2527930	ZINC000021586514	-5
960	2529308	ZINC000223223379	-5
961	2541512	ZINC000072194241	-5
962	2544687	ZINC000096236014	-5
963	2552222	ZINC000072123828	-5
964	2555735	ZINC000096242596	-5
965	2557268	ZINC000215184772	-5
966	2557453	ZINC000000339681	-5
967	2560096	ZINC000584904347	-5
968	2560501	ZINC000088199396	-5
969	2563460	ZINC000012414911	-5
970	2566171	ZINC000102818402	-5
971	2570844	ZINC000054804298	-5
972	257226	ZINC000008403570	-5
973	2594722	ZINC000170613499	-5
974	2604740	ZINC000033238756	-5
975	260533	ZINC000069386469	-5
976	2606947	ZINC000280230626	-5
977	2613033	ZINC000010683271	-5
978	2616437	ZINC000031607018	-5
979	2617264	ZINC000000215112	-5
980	2622209	ZINC000091943063	-5
981	2622383	ZINC000055950795	-5
982	2623959	ZINC000080278022	-5
983	2624794	ZINC000058175233	-5
984	2625139	ZINC000012183416	-5
985	2625291	ZINC000000510174	-5
986	2626445	ZINC000021865911	-5
987	2632039	ZINC000055543413	-5
988	2633957	ZINC000017058967	-5
989	2637606	ZINC000058312703	-5
990	2638433	ZINC000097376473	-5
991	2648455	ZINC000005197917	-5
992	2652133	ZINC000084110326	-5
993	2653026	ZINC000095395061	-5
994	266141	ZINC000079094854	-5
995	2664314	ZINC000071953267	-5
996	2664754	ZINC000229316271	-5
997	2665061	ZINC000023888661	-5
998	2669106	ZINC000530041619	-5
999	2669735	ZINC000001697384	-5
1000	2679438	ZINC000030868639	-5
