# Supplementary material for: Cinnamic‐Hydroxamic‐Acid Derivatives Exhibit Antibiotic, Anti‐Biofilm, and Supercoiling Relaxation Properties by Targeting Bacterial Nucleoid‐Associated Protein HU
Source: Adv Sci (Weinh). 2025 Nov 21;13(13):e09876. doi: 10.1002/advs.202509876 (PMC12955902; doi:10.1002/advs.202509876)
Supplement: Supplementary file 3 — Supplemental Data [file ADVS-13-e09876-s001.zip › advs72933-sup-0006-Supplementary Table 5.xlsx]

## Sheet: Sheet1
Supplementary Table 5A: Molecules optimized from Belinostat with cinnamic hydroxamic acid fixed as the base scaffold using AI-based Pangu drug optimizer.
No.	Molecule	SMILES	Check Acid	Acute Toxicity Rule	ALARM NMR Rule	AMES Toxicity	Aquatic Toxicity Rule	β-secretase 1 inhibitor	BBB Penetration	Binding Free Energy	Bioconcentration Factors	BMS Rule	Caco-2 Permeability	Carcinogencity	Chelator Rule	CL	CYP1A2 inhibitor	CYP1A2 substrate	CYP2C9 inhibitor	CYP2C9 substrate	CYP3A4 inhibitor	CYP3A4 substrate	Density	DILI	Eye Corrosion	Eye Irritation	F20%	F30%	FAF-Drugs4 Rule	fChar	FDAMDD	Flexibility	Fsp<sup>3</sup>	Fu	Genotoxic Carcinogenicity Rule	Golden Triangle	GSK Rule	H-HT	hERG Blockers	HIA	HIV inhibitor	IGC50	LC50DM	LC50FM	Lipinski Rule	logP	logS	MaxRing	MDCK Permeability
1		O=C(/C=C/C3=CC=CC(C2=CC(=O)C1=CC=CC=C1C2=O)=C3)NO	base	0	3	0.936179	3	0.00811577	0.458313	-6.45	1.45332	1	0.803676	0.678437	0	0.426129	0.976917	0.742251	0.11696	0.506709	0.405614	0.0756142	1.145	0.582137	0.000313317	0.0362369	1	1	4	0	0.509209	0.143	0	0.0497896	4	TRUE	TRUE	0.860888	0.0133874	0.962481	0.0193791	1.34749	7.81319	5.42755	TRUE	2.668	-5.52772	10	2.11454e-05
2		O=C(/C=C/C3=CC=CC(C1=CC=CC=C1N2C(=O)C=CC2)=C3)NO	base	0	1	0.775939	2	0.0178131	0.929405	-6.1	1.53682	1	0.459357	0.826992	0	0.465146	0.974144	0.175193	0.260828	0.57474	0.897693	0.0652203	1.108	0.569569	0.000282852	0.02281	1	1	4	0	0.60528	0.2	0.05263	0.297774	4	TRUE	TRUE	0.779082	0.0162816	0.963491	0.513636	2.08552	8.34697	5.48234	TRUE	2.775	-3.81086	6	1.67206e-05
3		O=C(/C=C/C3=CC=CC(C1=CC=CC=C1C(=O)N2CCC2)=C3)NO	base	0	1	0.268858	2	0.023394	0.827068	-5.77	1.41966	1	0.620537	0.745345	0	0.423622	0.792668	0.219745	0.0950138	0.282231	0.774242	0.0814149	1.085	0.564342	0.000258619	0.00825116	1	1	3	0	0.437343	0.211	0.15789	0.189023	2	TRUE	TRUE	0.847201	0.0312206	0.928061	0.16611	1.7197	7.44102	4.82986	TRUE	2.718	-3.97738	6	2.57206e-05
4		O=C(/C=C/C3=CC=CC(OC(=O)N2CCC1=CC=CC=C12)=C3)NO	base	1	2	0.738422	3	0.0107776	0.837705	-5.81	1.63994	1	0.689487	0.819525	0	0.482375	0.928765	0.357054	0.161689	0.509488	0.738056	0.138418	1.13	0.558695	0.000259115	0.00604786	0.999989	0.999989	4	0	0.481488	0.158	0.11111	0.0887816	4	TRUE	TRUE	0.630295	0.0744458	0.887513	0.162531	1.9636	7.98661	4.96106	TRUE	2.767	-5.06498	9	1.72818e-05
5		O=C(/C=C/C3=CC=CC(C1=CC=CC=C1N2C(=O)CCC2)=C3)NO	base	0	1	0.704806	2	0.0232651	0.932638	-6.27	1.42454	1	0.627623	0.677746	0	0.457397	0.967897	0.187494	0.315342	0.52011	0.860755	0.089598	1.093	0.563693	0.000239972	0.00648473	1	1	4	0	0.46771	0.2	0.15789	0.273372	3	TRUE	TRUE	0.883408	0.0407971	0.95534	0.270363	1.86997	7.76011	5.17263	TRUE	2.999	-3.7911	6	1.9141e-05
6		O=C(/C=C/C3=CC=CC(C1=CC=CC=C1N2CCC(=O)C2)=C3)NO	base	0	2	0.325106	2	0.0230361	0.870315	-5.7	1.00886	1	0.611906	0.6826	0	0.464907	0.85602	0.428128	0.0465866	0.381782	0.85168	0.090483	1.089	0.571195	0.000454078	0.0262703	1	1	4	0	0.49538	0.2	0.15789	0.394632	3	TRUE	TRUE	0.734396	0.0205085	0.966035	0.201365	1.36504	7.93998	4.97544	TRUE	2.651	-4.55286	6	1.49402e-05
7		O=C(/C=C/C3=CC=CC(C1=CC=CC=C1N2CCOC2=O)=C3)NO	base	1	2	0.561553	3	0.0167753	0.86404	-5.96	1.5243	1	0.596912	0.847598	0	0.480738	0.873074	0.188537	0.134014	0.49761	0.934742	0.0662923	1.13	0.558426	0.000266435	0.0088698	1	1	4	0	0.435544	0.2	0.11111	0.230073	4	TRUE	TRUE	0.750821	0.0238681	0.950059	0.331677	1.66625	7.59945	5.10065	TRUE	2.829	-4.41669	6	1.38347e-05
8		O=C(/C=C/C3=CC=CC(C1=CC=CC=C1N2CCCC2)=C3)NO	base	0	2	0.845791	2	0.0280816	0.874868	-5.57	1.83561	1	0.864132	0.744428	0	0.602676	0.990012	0.217641	0.260938	0.630659	0.853517	0.0609502	1.056	0.543913	0.000372003	0.0247225	1	1	4	0	0.391505	0.211	0.21053	0.232467	3	TRUE	TRUE	0.886836	0.0391139	0.957215	0.109383	1.82751	8.19887	5.34606	TRUE	3.472	-5.31617	6	3.10098e-05
9		O=C(/C=C/C3=CC=CC(C1=CC=CC=C1C(=O)N2CCCC2)=C3)NO	base	0	1	0.174501	2	0.0243114	0.729242	-5.77	1.24443	1	0.69855	0.686849	0	0.474729	0.608493	0.299044	0.134301	0.610847	0.807053	0.0522182	1.078	0.556158	0.00021951	0.00592284	1	1	4	0	0.454362	0.2	0.2	0.109705	2	TRUE	TRUE	0.87403	0.0592798	0.928416	0.134116	1.80379	7.05023	4.88217	TRUE	3.108	-4.33476	6	5.17194e-06
10		O=C(NO)/C=C/C3=CC=CC(C1=CC=CC=C1N2CCC(=O)CC2)=C3	base	0	2	0.314991	2	0.0148532	0.875992	-5.62	0.910458	1	0.69071	0.679897	0	0.476664	0.275912	0.523712	0.0685358	0.589308	0.471509	0.0304593	1.078	0.565264	0.000386691	0.0183905	1	1	4	0	0.55975	0.19	0.2	0.304574	3	TRUE	TRUE	0.754659	0.0586948	0.961036	0.23897	1.47505	7.5245	5.00177	TRUE	3.042	-4.94414	6	1.81921e-07
11		O=C(NO)/C=C/C3=CC=CC(C1=CC=CC=C1N2CCCC(=O)C2)=C3	base	0	2	0.216221	2	0.0207494	0.854581	-5.65	0.957982	1	0.578036	0.616915	0	0.446603	0.893286	0.438505	0.244882	0.484985	0.861259	0.0440844	1.078	0.557745	0.000418396	0.0176214	1	1	4	0	0.539592	0.19	0.2	0.375022	3	TRUE	TRUE	0.795348	0.0276216	0.972806	0.157348	1.60299	7.69744	4.98668	TRUE	3.042	-4.855	6	-4.91935e-07
12		O=C(/C=C/C3=CC=CC(C1=CC=CC=C1N2CCCCC2=O)=C3)NO	base	0	1	0.425926	2	0.026293	0.915042	-6.46	1.28366	1	0.68585	0.658694	0	0.497675	0.944322	0.366408	0.553668	0.678326	0.885764	0.144192	1.082	0.552992	0.000213786	0.00488131	1	1	4	0	0.560037	0.19	0.2	0.241634	3	TRUE	TRUE	0.865614	0.0796403	0.96936	0.316503	2.08822	7.49712	5.23901	TRUE	3.389	-4.25742	6	3.85427e-06
13		O=C(NO)/C=C/C3=CC=CC(C1=CC=CC=C1N2CC=C(F)CC2)=C3	base	0	2	0.849268	2	0.0289081	0.951824	-5.34	1.9798	1	0.607488	0.714018	0	0.606791	0.975842	0.365728	0.795314	0.83259	0.913212	0.043816	1.099	0.535623	0.000248603	0.00909172	1	1	4	0	0.749177	0.2	0.15	0.152288	3	TRUE	TRUE	0.84306	0.129958	0.990038	0.404376	2.01234	8.92357	5.90336	TRUE	3.936	-5.70478	6	-1.90397e-06
14		O=C(/C=C/C3=CC=CC(C1=CC=CC=C1N2CCOCC2)=C3)NO	base	0	2	0.734235	2	0.0168255	0.953377	-5.32	1.62702	1	0.480331	0.834985	0	0.489316	0.955809	0.211746	0.103332	0.26984	0.772013	0.063418	1.078	0.543969	0.000285496	0.0152619	1	1	4	0	0.241712	0.2	0.21053	0.22221	3	TRUE	TRUE	0.934978	0.0556527	0.934383	0.172377	1.58801	7.56062	4.83769	TRUE	2.709	-4.29725	6	1.8612e-05
15		O=C(/C=C/C3=CC=CC(C1=CC=CC=C1OC(=O)N2CCCC2)=C3)NO	base	3	2	0.26047	3	0.020937	0.763145	-5.9	1.4745	1	0.706896	0.607863	0	0.460801	0.910217	0.151476	0.214872	0.785892	0.925625	0.0262926	1.098	0.553823	0.000232235	0.00330009	0.999978	0.999978	3	0	0.538463	0.2	0.2	0.0232912	3	TRUE	TRUE	0.832709	0.105347	0.936845	0.33738	2.01644	7.04647	5.24102	TRUE	3.467	-5.18816	6	5.2934e-07
16		O=C(/C=C/C3=CC=CC(C2=CC=CC(N1CC=CC1=O)=C2)=C3)NO	base	0	1	0.885048	2	0.0141586	0.850723	-7.04	1.51398	1	0.434273	0.844245	0	0.436865	0.991217	0.0612621	0.135863	0.388698	0.508883	0.0580697	1.108	0.575804	0.000255483	0.0149079	1	1	4	0	0.521016	0.2	0.05263	0.292329	4	TRUE	TRUE	0.706976	0.0158539	0.968931	0.369532	1.93005	8.36522	5.2587	TRUE	2.775	-4.18247	6	1.68215e-05
17		O=C(/C=C/C2=CC=CC(C1=CC=C(F)C=C1Br)=C2)NO	base	0	2	0.867225	3	0.0139089	0.856719	-5.25	2.13756	1	0.93555	0.703146	0	0.506413	0.987677	0.266174	0.393941	0.715411	0.867433	0.0278266	1.35	0.53652	0.000513105	0.0155009	1	1	3	0	0.380157	0.214	0	0	2	TRUE	TRUE	0.849411	0.0769052	0.972924	0.00963428	1.75018	7.88427	5.27119	TRUE	3.774	-5.00031	6	7.30946e-06
18		O=C(/C=C/C3=CC=CC(C2=CC=C(C1=CC=CC1=O)S2)=C3)NO	base	0	3	0.83598	2	0.00720133	0.251518	-6.75	1.84174	1	0.829605	0.677814	0	0.566581	0.994703	0.325563	0.957752	0.914018	0.953534	0.022542	1.159	0.558746	0.000358692	0.113596	1	1	4	0	0.482741	0.211	0	0.0197021	3	TRUE	TRUE	0.659593	0.0165445	0.97325	0.0103228	1.9021	9.14925	5.83007	TRUE	3.456	-4.80038	6	1.23546e-05
19		O=C(/C=C/C3=CC=CC(C2=CC=C(C1=CC=CC1=O)O2)=C3)NO	base	0	2	0.645953	2	0.0102021	0.2407	-6.24	1.76705	1	0.800314	0.849645	0	0.563037	0.996079	0.34586	0.932894	0.702466	0.816204	0.0152066	1.138	0.576498	0.00033201	0.0710453	1	1	4	0	0.40228	0.211	0	0.182839	3	TRUE	TRUE	0.642421	0.0157495	0.974109	0.00677171	1.94034	9.27353	5.63576	TRUE	2.988	-4.46545	6	1.50347e-05
20		O=C(/C=C/C3=CC=CC(C2=CC=CN(C1=CC=CC=N1)C2)=C3)NO	base	0	2	0.629038	2	0.00764336	0.805669	-6.33	1.63086	1	0.685347	0.706364	0	0.462509	0.857049	0.260778	0.188012	0.695675	0.255318	0.0457558	1.09	0.556859	0.000277895	0.0123429	1	1	3	0	0.623606	0.2	0.05263	0.00814207	3	TRUE	TRUE	0.823847	0.0169512	0.988838	0.0632898	1.64375	8.30646	5.24489	TRUE	3.018	-4.15491	6	1.59734e-05
21		O=C(/C=C/C2=CC=CC(C1=CC=CC(OC(F)(F)F)=C1)=C2)NO	base	0	2	0.976175	3	0.00891205	0.417784	-5.64	2.0807	1	1.0471	0.746841	0	0.545266	0.99352	0.255925	0.202609	0.872162	0.269141	0.0152216	1.22	0.547625	0.000348499	0.0177648	1	1	3	0	0.466387	0.286	0.0625	0	2	TRUE	TRUE	0.860374	0.0355579	0.9601	0.0225755	2.06143	7.81655	5.4116	TRUE	3.771	-5.28282	6	1.89508e-05
22		O=C(/C=C/C3=CC=CC(C2=CC=CC(N1CC=CC1=O)=C2F)=C3)NO	base	0	1	0.912658	3	0.019045	0.791889	-6.55	1.32278	1	0.31728	0.839114	0	0.424927	0.979413	0.269223	0.332568	0.749502	0.780142	0.0449364	1.151	0.570235	0.000299982	0.0181732	1	1	4	0	0.723546	0.2	0.05263	0.305232	4	TRUE	TRUE	0.648411	0.0163581	0.981113	0.292259	2.20045	8.33791	5.47787	TRUE	2.914	-4.38559	6	-6.77391e-06
23		O=C(/C=C/C3=CC=CC(C2=CC=CC(N1C(=O)COC1=O)=C2)=C3)NO	base	1	2	0.640835	3	0.0121316	0.791006	-6.04	1.01186	1	0.366979	0.837004	0	0.373775	0.896168	0.152623	0.0789656	0.298824	0.461781	0.0307696	1.171	0.554442	0.000167017	0.00725217	1	1	4	0	0.320032	0.19	0.05556	0.0935809	4	TRUE	TRUE	0.656048	0.0149778	0.951348	0.0391551	1.61451	7.60533	4.52489	TRUE	2.355	-4.75445	6	-2.98377e-06
24		O=C(/C=C/C3=CC=CC(C2=CC=CC(N1CCCC1=O)=C2)=C3)NO	base	0	1	0.842172	2	0.0160659	0.877159	-6.88	1.44612	1	0.645511	0.720499	0	0.454345	0.986272	0.0700653	0.188471	0.405932	0.577435	0.0752519	1.093	0.569001	0.000218824	0.00451776	1	1	4	0	0.41077	0.2	0.15789	0.184785	3	TRUE	TRUE	0.839618	0.0312115	0.958575	0.043723	1.72991	7.83071	4.90741	TRUE	2.999	-4.09993	6	1.9564e-05
25		O=C(/C=C/C3=CC=CC(C2=CC=CC(N1CCOC1=O)=C2)=C3)NO	base	1	2	0.73167	3	0.0115328	0.731846	-6.54	1.51321	1	0.552522	0.873605	0	0.461004	0.957263	0.0544304	0.0755254	0.31109	0.688456	0.0506459	1.13	0.566126	0.000239452	0.00685982	1	1	4	0	0.406716	0.2	0.11111	0.172417	4	TRUE	TRUE	0.650035	0.0196777	0.948834	0.0334359	1.54599	7.68028	4.86625	TRUE	2.829	-4.71399	6	1.44597e-05
26		O=C(/C=C/C3=CC=CC(C2=CC=C(N1C(=O)C=CC1)C=C2)=C3)NO	base	0	1	0.911092	2	0.0114037	0.812661	-6.78	1.60594	1	0.511296	0.831263	0	0.441644	0.988129	0.0736477	0.145816	0.427358	0.481577	0.0552311	1.108	0.581892	0.000289483	0.0175522	1	1	4	0	0.500498	0.2	0.05263	0.259599	4	TRUE	TRUE	0.701054	0.0142874	0.968171	0.357121	2.22387	8.35629	5.22344	TRUE	2.775	-4.17855	6	1.75379e-05
27		O=C(/C=C/C3=CC=CC(C1=CC=C2C(=C1)C=CCCC2=O)=C3)NO	base	0	2	0.310526	2	0.0116481	0.506196	-6.71	1.82123	1	1.10514	0.694026	0	0.559519	0.971475	0.293893	0.415333	0.92927	0.781963	0.0365078	1.09	0.552891	0.000270985	0.016943	1	1	3	0	0.747303	0.143	0.1	0.0787881	2	TRUE	TRUE	0.866383	0.0199682	0.990782	0.00706922	2.2917	8.37802	5.64302	TRUE	3.862	-5.94813	11	1.72859e-05
28		O=C(/C=C/C3=CC=CC(C2=CC=C(N1C=CCC1=O)C=C2)=C3)NO	base	0	1	0.949292	2	0.0100099	0.628456	-6.83	1.74356	1	0.778057	0.818595	0	0.536071	0.966416	0.0857601	0.175717	0.691477	0.763323	0.042109	1.108	0.567293	0.000336902	0.00935303	1	1	4	0	0.509734	0.2	0.05263	0	3	TRUE	TRUE	0.701333	0.019638	0.975799	0.433795	2.12332	8.28669	5.53232	TRUE	3.123	-4.52302	6	1.44105e-05
29		O=C(/C=C/C3=CC=CC(C2=CC=C(C1=CC=CC1=O)C=C2)=C3)NO	base	0	2	0.93069	2	0.00954133	0.332863	-7.11	1.86475	1	0.875781	0.742065	0	0.537994	0.994435	0.0854814	0.698949	0.719191	0.909463	0.0166459	1.102	0.561407	0.000382754	0.0844328	1	1	3	0	0.513583	0.2	0	0.0701947	3	TRUE	TRUE	0.6306	0.0204065	0.96742	0.00771332	2.04618	8.43213	5.56949	TRUE	3.395	-4.96327	6	2.23114e-05
30		O=C(/C=C/C3=CC=CC(C2=CC=CC(CN1CCC1)=C2)=C3)NO	base	0	1	0.128675	2	0.019064	0.904683	-5.32	1.77249	1	0.809351	0.766266	0	0.532904	0.691098	0.0988727	0.0197313	0.176726	0.298925	0.0529951	1.045	0.548383	0.000333412	0.00548589	0.999996	0.999996	3	0	0.426839	0.278	0.21053	0.387653	2	TRUE	TRUE	0.874895	0.034215	0.948275	0.245844	1.83042	8.09116	5.04894	TRUE	3.078	-3.46057	6	2.74481e-05
31		O=C(/C=C/C3=CC=CC(C2=CC=C(N1CC=CC1=O)S2)=C3)NO	base	0	2	0.795211	2	0.00733357	0.70426	-6.23	1.43878	1	0.494149	0.854788	0	0.462701	0.991121	0.296509	0.57942	0.770405	0.742993	0.0469615	1.166	0.570469	0.000293514	0.0212563	1	1	4	0	0.548972	0.211	0.05882	0.210574	4	TRUE	TRUE	0.634114	0.0115243	0.971546	0.279991	2.07079	9.29757	5.68486	TRUE	2.837	-3.86222	6	5.91128e-06
32		O=C(/C=C/C3=CC=CC(C2=CC=C(N1C=CC=C1F)C2)=C3)NO	base	0	1	0.998811	3	0.00590048	0.705206	-5.55	2.04899	1	0.867844	0.838093	0	0.783606	0.979539	0.384787	0.890574	0.874279	0.941715	0.0187893	1.124	0.554472	0.000411156	0.0349641	1	1	4	0	0.640772	0.222	0.05556	0.09418	2	TRUE	TRUE	0.859543	0.0247104	0.992971	0.125093	1.91845	9.82578	5.96862	TRUE	3.474	-4.51819	6	1.43848e-05
33		O=C(/C=C/C3=CC=CC(C2=CC=C(N1CC=CC1=O)O2)=C3)NO	base	0	1	0.83325	2	0.00938303	0.742154	-5.72	1.38572	1	0.453184	0.929305	0	0.476202	0.98503	0.114605	0.516925	0.268996	0.282808	0.0276152	1.145	0.593621	0.000316954	0.0164478	1	1	4	0	0.486779	0.211	0.05882	0.38189	4	TRUE	TRUE	0.578651	0.0117022	0.976173	0.223481	2.10974	9.443	5.43842	TRUE	2.368	-3.42312	6	6.42091e-06
34		O=C(/C=C/C3=CC=CC(C2=CC=CC(/C=C1/C=CN=N1)=C2)=C3)NO	base	0	1	0.939771	2	0.0294311	0.416113	-7.3	2.17581	1	1.06157	0.844371	0	0.67229	0.98087	0.110652	0.442908	0.926346	0.76895	0.0223546	1.102	0.551174	0.000796593	0.380355	0.999998	0.999998	4	0	0.721588	0.2	0	0.132031	4	TRUE	FALSE	0.698671	0.0419315	0.984412	0.0812536	2.08608	9.66721	6.15108	TRUE	4.193	-5.39235	6	2.19863e-05
35		O=C(/C=C/C2=CC=CC(C1=CC=CC(/C=C/C(=O)N(C)C)=C1)=C2)NO	base	0	1	0.725541	2	0.0154784	0.396885	-5.63	1.43902	1	0.577321	0.668545	0	0.468046	0.929597	0.204118	0.0603802	0.566474	0.380133	0.0240716	1.061	0.565391	0.000408711	0.00803916	0.999855	0.999855	3	0	0.474346	0.312	0.1	0.230278	3	TRUE	TRUE	0.616055	0.0383409	0.886802	0.134549	1.86368	7.56043	5.20065	TRUE	2.974	-4.51702	6	8.70627e-07
36		O=C(/C=C/C3=CC=CC(C2=CC=CN(C1=CC=CC=C1)C2)=N3)NO	base	0	2	0.989048	2	0.0042479	0.748228	-6.14	1.5531	1	0.642415	0.854437	0	0.483328	0.96083	0.119983	0.0421054	0.331973	0.810796	0.0462081	1.09	0.543757	0.000220319	0.00908806	1	1	4	0	0.504349	0.2	0.05263	0.165966	3	TRUE	TRUE	0.872668	0.0206804	0.983576	0.00705732	1.41087	8.62345	5.41718	TRUE	3.018	-4.60292	6	1.3888e-05
37		O=C(/C=C/C3=CC=CC(C2=CC=CC(/C=C1/C=CC=N1)=C2)=C3)NO	base	0	1	0.935386	2	0.0326613	0.40985	-6.69	2.09085	1	1.06682	0.813667	0	0.55707	0.983545	0.11173	0.157444	0.879577	0.465519	0.034055	1.083	0.551921	0.000864101	0.303679	1	1	3	0	0.613383	0.2	0	0.0393137	2	TRUE	TRUE	0.752034	0.030504	0.982047	0.0725929	2.09565	8.91948	5.83286	TRUE	3.854	-5.17353	6	2.35787e-05
38		O=C(/C=C/C3=CC=CC(C2=CC=CC(N1C=CC=CC1)=C2)=C3)NO	base	0	2	0.931522	2	0.0110309	0.480212	-6.65	2.04446	1	0.896636	0.790577	0	0.590541	0.979336	0.0699562	0.504006	0.839567	0.839779	0.025242	1.072	0.546491	0.000281293	0.0169744	1	1	4	0	0.519385	0.2	0.05	0	3	TRUE	TRUE	0.833837	0.0350329	0.982112	0.250655	2.04055	8.85694	5.98293	TRUE	3.762	-5.25144	6	1.93375e-05
39		O=C(/C=C/C3=CC=CC(C2=CC=CC(N1C=CC=NC1)=C2)=C3)NO	base	0	2	0.603986	2	0.0184981	0.412271	-6.1	1.69731	1	0.902403	0.771647	0	0.518193	0.918641	0.0921572	0.0538259	0.646718	0.65053	0.0256327	1.09	0.559814	0.000338448	0.017785	1	1	4	0	0.513869	0.2	0.05263	0.0181723	3	TRUE	TRUE	0.795903	0.0210103	0.981834	0.480141	2.20458	8.82282	5.69261	TRUE	3.234	-5.24778	6	1.63759e-05
40		O=C(/C=C/C3=CC=CC(C2=CC=CC(N1CCCC1)=C2)=C3)NO	base	0	2	0.915136	2	0.0222375	0.675685	-6.13	1.85784	1	0.984495	0.76245	0	0.628479	0.987901	0.0852283	0.211044	0.492591	0.407266	0.0441272	1.056	0.549171	0.000313469	0.0137727	1	1	4	0	0.2907	0.211	0.21053	0.138344	3	TRUE	TRUE	0.891804	0.0386456	0.961077	0.0408626	1.99384	8.41901	5.28983	TRUE	3.472	-5.30193	6	3.1168e-05
41		O=C(/C=C/C3=CC=CC(C2=CC=CC(N1CCOC1)=C2)=C3)NO	base	0	2	0.967479	2	0.0214072	0.825621	-5.78	1.63727	1	0.589107	0.899521	0	0.488228	0.983926	0.112033	0.0681326	0.19305	0.477799	0.0408927	1.089	0.557494	0.000232969	0.00849836	1	1	4	0	0.221461	0.211	0.16667	0.310205	3	TRUE	TRUE	0.871397	0.0160334	0.964055	0.0855636	1.72971	8.46608	4.96849	TRUE	2.666	-4.71341	6	1.87291e-05
42		O=C(/C=C/C2=CC=CC(C1=CC=CC=C1)=C2N3CCCC3)NO	base	0	2	0.591409	2	0.0114741	0.910841	-5.7	1.78085	1	0.787541	0.785817	0	0.592431	0.989291	0.0614358	0.8669	0.409549	0.85922	0.0318695	1.056	0.544751	0.000253727	0.00961674	1	1	4	0	0.400388	0.211	0.21053	0.033861	2	TRUE	TRUE	0.885316	0.0445844	0.945906	0.00567283	1.65406	8.50538	5.3506	TRUE	3.472	-5.29874	6	2.94121e-05
43		O=C(/C=C/C3=CC=CC(C2=CC=C(N1C(=O)OCC1=O)C=C2)=C3)NO	base	1	2	0.561256	3	0.00863139	0.826603	-6.88	1.13275	1	0.464395	0.815735	0	0.377993	0.721268	0.095676	0.063286	0.20843	0.286586	0.0312967	1.167	0.554075	0.000185376	0.00931823	1	1	4	0	0.339024	0.19	0.05556	0.0256943	4	TRUE	TRUE	0.659752	0.012636	0.951778	0.0201283	1.88782	7.72706	4.54436	TRUE	2.355	-4.83756	6	-2.73394e-06
44		O=C(/C=C/C3=CC=CC(C2=CC=C(N1C=CCC1=O)C=C2F)=C3)NO	base	0	1	0.93816	3	0.0126323	0.542745	-6.71	1.6681	1	0.656596	0.793865	0	0.491335	0.944661	0.348809	0.589387	0.909051	0.488896	0.0273216	1.147	0.55889	0.00031753	0.0108921	1	1	4	0	0.60268	0.2	0.05263	0	3	TRUE	TRUE	0.752319	0.0211744	0.982907	0.464277	2.045	8.0358	5.63483	TRUE	3.262	-4.73361	6	-6.77868e-06
45		O=C(/C=C/C3=CC=CC(C2=CC=C(N1CC=CC1=O)C=C2F)=C3)NO	base	0	1	0.761171	3	0.0156205	0.770798	-6.89	1.54793	1	0.449252	0.787932	0	0.405005	0.976057	0.197912	0.456913	0.711107	0.416558	0.0377372	1.151	0.574564	0.000284738	0.0169495	1	1	4	0	0.592385	0.2	0.05263	0.197619	4	TRUE	TRUE	0.738396	0.0148878	0.97889	0.423012	2.18725	7.9936	5.36611	TRUE	2.914	-4.49955	6	-5.40389e-06
46		O=C(/C=C/C3=CC=CC(C2=CC=C(N1CC=CC1=O)C(F)=C2)=C3)NO	base	0	1	0.905451	3	0.0146811	0.761313	-6.75	1.36124	1	0.393984	0.803347	0	0.418632	0.976643	0.118237	0.514018	0.736044	0.668525	0.0313166	1.151	0.577559	0.000292032	0.0121967	1	1	4	0	0.739038	0.2	0.05263	0.223154	4	TRUE	TRUE	0.627183	0.0146239	0.978175	0.427167	2.13884	8.16758	5.32232	TRUE	2.914	-4.59465	6	-5.4947e-06
47		O=C(/C=C/C3=CC=CC(C2=CC=C(N1C=CCC1=O)C(F)=C2)=C3)NO	base	0	1	0.850771	3	0.0132069	0.57264	-6.62	1.51779	1	0.617174	0.741858	0	0.500596	0.938345	0.337244	0.368267	0.817902	0.577435	0.0187027	1.151	0.563628	0.000370416	0.00793709	1	1	4	0	0.702723	0.2	0.05263	0	3	TRUE	TRUE	0.632901	0.0251339	0.983472	0.591578	2.08747	8.15731	5.52756	TRUE	3.262	-4.85999	6	-6.82682e-06
48		O=C(/C=C/C3=CC=CC(C2=CC=CC(C(=O)N1CCCC1)=C2)=C3)NO	base	0	1	0.10341	2	0.0175066	0.678208	-6.35	1.32791	1	0.690012	0.673032	0	0.452529	0.579049	0.104175	0.141925	0.403148	0.654377	0.0387019	1.078	0.557699	0.000216395	0.00664805	1	1	4	0	0.431771	0.2	0.2	0.137756	2	TRUE	TRUE	0.779539	0.0509291	0.928339	0.0969457	1.57456	6.9659	4.81584	TRUE	3.108	-4.62459	6	5.85437e-06
49		O=C(/C=C/C3=CC=CC(C2=CC=C(/C1=C/CCCC1=O)C=C2)=C3)NO	base	0	2	0.144413	2	0.0105286	0.369069	-6.85	1.68778	1	0.954301	0.643267	0	0.67683	0.854282	0.247334	0.595887	0.894466	0.326291	0.017401	1.072	0.554457	0.000337383	0.029242	1	1	3	0	0.621691	0.19	0.14286	0.130917	3	TRUE	FALSE	0.697591	0.0510004	0.98234	0.00796325	2.12828	8.29865	5.54988	TRUE	4.009	-4.91545	6	6.23356e-06
50		O=C(/C=C/C3=CC=CC(C2=CC=CC(N1CCCCC1=O)=C2)=C3)NO	base	0	1	0.746821	2	0.0177902	0.828457	-6.99	1.29481	1	0.721817	0.72217	0	0.489393	0.961895	0.171877	0.160423	0.628826	0.666139	0.0638134	1.082	0.548494	0.000207015	0.00358727	1	1	4	0	0.448936	0.19	0.2	0.217078	3	TRUE	TRUE	0.85596	0.0774024	0.969982	0.143078	1.99557	7.36857	4.85649	TRUE	3.389	-4.34745	6	4.3851e-06
51		O=C(NO)/C=C/C3=CC=CC(C2=CC=C(C1=CC(=O)C=CC1)C=C2)=C3	base	0	2	0.560552	2	0.00983163	0.185874	-6.32	1.87152	1	0.756943	0.649158	0	0.545883	0.887369	0.310015	0.441287	0.8916	0.799802	0.021658	1.086	0.556751	0.000329165	0.0857814	1	1	3	0	0.658309	0.19	0.04762	0.0228624	3	TRUE	TRUE	0.548066	0.0282063	0.979577	0.0471333	2.17912	8.67116	5.51156	TRUE	3.785	-5.28463	6	4.04414e-06
52		O=C(/C=C/C3=CC=CC(C2=CC=CC(N1CCOCC1=O)=C2)=C3)NO	base	0	1	0.877792	2	0.0143156	0.877596	-5.99	1.00081	1	0.368055	0.853417	0	0.406011	0.909174	0.0312512	0.0600986	0.237193	0.392404	0.038265	1.113	0.546431	0.000174047	0.00574837	1	1	4	0	0.263673	0.19	0.15789	0.392644	3	TRUE	TRUE	0.899615	0.0375045	0.954725	0.0187634	1.48704	7.18207	4.38472	TRUE	2.235	-3.80445	6	-2.59547e-06
53		O=C(/C=C/C3=CC=CC(C2=CC=C(N1CCCC1=O)C=C2)=C3)NO	base	0	1	0.899596	2	0.0137635	0.856854	-7.01	1.53939	1	0.707035	0.703268	0	0.470666	0.97989	0.0829884	0.178501	0.412099	0.591547	0.076723	1.093	0.571556	0.000244818	0.00553688	1	1	4	0	0.392481	0.2	0.15789	0.152299	3	TRUE	TRUE	0.82683	0.0261651	0.957604	0.0610583	2.01717	7.84327	4.88151	TRUE	2.999	-4.09456	6	2.15882e-05
54		O=C(/C=C/C3=CC=CC(C2=CC=C(N1CCOC1=O)C=C2)=C3)NO	base	1	2	0.80496	3	0.00991974	0.683447	-6.72	1.62555	1	0.580352	0.870627	0	0.467193	0.941382	0.0438893	0.0879472	0.366294	0.716098	0.054539	1.13	0.569294	0.000262465	0.0076698	1	1	4	0	0.38407	0.2	0.11111	0.106846	4	TRUE	TRUE	0.630358	0.0170505	0.949451	0.0545952	1.76623	7.69871	4.8367	TRUE	2.829	-4.71659	6	1.56827e-05
55		O=C(/C=C/C3=CC=CC(C2=CC=C(N1C(=O)COC1)C=C2)=C3)NO	base	0	1	0.973225	2	0.00897951	0.904494	-6.63	1.32479	1	0.425204	0.765197	0	0.417013	0.972339	0.0669124	0.0670677	0.256105	0.713007	0.0446614	1.126	0.55844	0.000216058	0.0122272	1	1	4	0	0.33026	0.2	0.11111	0.252845	3	TRUE	TRUE	0.818506	0.0159431	0.951882	0.016413	1.56128	7.70377	4.72577	TRUE	2.193	-4.00415	6	1.64809e-05
56		O=C(/C=C/C3=CC=CC(C2=CC=C(OC1CCC1)C=C2)=C3)NO	base	0	2	0.812716	2	0.0149771	0.264651	-6.3	1.97433	1	1.09272	0.705691	0	0.642409	0.954776	0.109648	0.270668	0.846331	0.41584	0.035779	1.063	0.549578	0.000334747	0.025432	1	1	3	0	0.517051	0.278	0.21053	0.0587584	2	TRUE	TRUE	0.777012	0.0414268	0.945888	0.021388	2.14175	8.38277	5.34891	TRUE	3.804	-4.96039	6	3.09542e-05
57		O=C(/C=C/C3=CC=CC(C2=CC=CC(N1CCOCC1)=C2)=C3)NO	base	0	2	0.743119	2	0.0147256	0.854585	-6.38	1.60388	1	0.519582	0.824118	0	0.473715	0.980852	0.0632958	0.0503438	0.133242	0.458589	0.0569243	1.078	0.55425	0.000243468	0.0108665	1	1	4	0	0.172729	0.2	0.21053	0.133566	3	TRUE	TRUE	0.9235	0.0509133	0.944099	0.0149941	1.70683	7.67459	4.74249	TRUE	2.709	-4.50282	6	1.8784e-05
58		O=C(/C=C/C3=CC=CC(C2=CC=C(/C=C1/C=CN=N1)C=C2)=C3)NO	base	0	1	0.984584	2	0.0269768	0.364509	-6.89	2.216	1	1.12241	0.862347	0	0.687214	0.982059	0.141532	0.51831	0.9479	0.66965	0.0271378	1.102	0.545955	0.000703914	0.341375	1	1	4	0	0.750204	0.2	0	0.0923509	4	TRUE	FALSE	0.716029	0.0368149	0.985776	0.0260534	2.21436	9.67471	6.00108	TRUE	4.193	-5.5236	6	2.34414e-05
59		O=C(/C=C/C3=CC=CC(C2=CC=CC(N1CCCCC1)=C2)=C3)NO	base	0	2	0.817411	2	0.0157395	0.698078	-6.28	1.9313	1	0.948023	0.701772	0	0.6248	0.986654	0.0754558	0.0853387	0.617282	0.621224	0.0436801	1.047	0.548168	0.000318943	0.0102743	1	1	4	0	0.391864	0.2	0.25	0.060093	3	TRUE	TRUE	0.874807	0.0743209	0.965903	0.0145182	2.08591	8.06463	5.32794	TRUE	3.863	-5.70496	6	2.36064e-05
60		O=C(/C=C/C3=CC=CC(C2=CC=C(OC1C=CN=N1)C=C2)=C3)NO	base	0	2	0.972297	2	0.00662028	0.434979	-6.39	1.79833	1	0.849198	0.896295	0	0.655575	0.839431	0.105482	0.177186	0.896982	0.499085	0.0392045	1.124	0.558684	0.00032822	0.0665442	0.999997	0.999997	4	0	0.742194	0.263	0.05556	0	4	TRUE	TRUE	0.631182	0.0192266	0.98006	0.0298017	2.27091	9.86428	5.9626	TRUE	3.557	-4.9564	6	-2.20061e-07
61		O=C(/C=C/C3=CC=CC(C2=CC=C(N1C=CC=CC1)C=C2)=C3)NO	base	0	2	0.915871	2	0.0102415	0.337669	-6.54	2.09067	1	1.01088	0.779891	0	0.596165	0.970075	0.0646202	0.759949	0.823554	0.906798	0.0244443	1.072	0.54844	0.000306102	0.0252253	1	1	4	0	0.515794	0.2	0.05	0	3	TRUE	TRUE	0.804178	0.0293041	0.981868	0.187799	2.07408	8.90323	5.93338	TRUE	3.762	-5.19447	6	1.95476e-05
62		O=C(/C=C/C3=CC=CC(C2=CC=C(N1C=CC=CC1)C=N2)=C3)NO	base	0	2	0.913938	2	0.00953824	0.467228	-6.63	1.88925	1	0.814006	0.741176	0	0.537783	0.973752	0.105283	0.60167	0.651641	0.472821	0.0364086	1.09	0.564616	0.00020726	0.0137056	1	1	3	0	0.691176	0.2	0.05263	0.0523464	3	TRUE	TRUE	0.884619	0.0150113	0.98717	0.0193436	1.8104	8.64673	5.81167	TRUE	3.157	-4.30261	6	1.59019e-05
63		O=C(/C=C/C3=CC=CC(C2=CC=C(OC1C=CC=N1)C=C2)=C3)NO	base	0	2	0.90577	2	0.0071312	0.542629	-6.14	1.76222	1	0.809284	0.841361	0	0.577304	0.924358	0.129299	0.0363352	0.927256	0.418803	0.0636089	1.105	0.566862	0.00028827	0.0636139	0.999998	0.999998	3	0	0.701329	0.263	0.05263	0	2	TRUE	TRUE	0.602697	0.0156631	0.975617	0.145301	2.2337	9.67856	5.83232	TRUE	3.218	-4.5668	6	1.4247e-06
64		O=C(/C=C/C3=CC=CC(C2=CC=C(OC1C=CC=C1)C=C2)=C3)NO	base	0	2	0.993393	2	0.00521538	0.474055	-6.39	1.88657	1	0.913249	0.822142	0	0.604755	0.982666	0.0567089	0.586713	0.849343	0.711854	0.051335	1.086	0.543651	0.00028546	0.0545629	1	1	3	0	0.637416	0.263	0.05	0	2	TRUE	TRUE	0.705787	0.0268806	0.974526	0.00697187	2.14112	9.18022	5.92078	TRUE	3.746	-5.19813	6	1.88338e-05
65		O=C(/C=C/C3=CC=CC(C2=CC=C(N1C=CC=NC1)C=C2)=C3)NO	base	0	2	0.827133	2	0.0181201	0.304686	-6.35	1.72033	1	1.02647	0.772472	0	0.500782	0.892149	0.0984072	0.0733143	0.657227	0.695067	0.0270014	1.09	0.557932	0.000329717	0.0210913	1	1	4	0	0.52818	0.2	0.05263	0	3	TRUE	TRUE	0.757285	0.0186387	0.983616	0.430196	2.33322	8.91369	5.77936	TRUE	3.234	-5.26353	6	1.62027e-05
66		O=C(/C=C/C2=CC=CC(N1CCOCC1)=C2C3=CC=CC=C3)NO	base	0	2	0.115283	2	0.00564378	0.916523	-5.54	1.41611	1	0.516911	0.848746	0	0.443148	0.926299	0.0282555	0.644166	0.189359	0.543754	0.0637462	1.078	0.544008	0.000204795	0.0120081	1	1	4	0	0.223089	0.2	0.21053	0.174226	3	TRUE	TRUE	0.924364	0.0570251	0.926824	0.0151634	1.59042	8.02736	4.65042	TRUE	2.709	-4.25962	6	1.69821e-05
67		O=C(/C=C/C3=CC=CC(C2=CC=C(N1C=CC=CC1)N=N2)=C3)NO	base	0	2	0.959325	2	0.0112768	0.525357	-5.96	1.34168	1	0.56567	0.786969	0	0.462062	0.980854	0.37655	0.43059	0.303219	0.731824	0.0206624	1.108	0.562872	0.000224054	0.0117908	1	1	3	0	0.500009	0.2	0.05556	0.0360918	3	TRUE	TRUE	0.825315	0.0159925	0.981148	0.0330896	1.79869	8.83069	5.7216	TRUE	2.552	-3.92219	6	7.38369e-06
68		O=C(/C=C/C3=CC=CC(C2=CC=C(OC1=CC=CC1)N=C2)=C3)NO	base	0	2	0.957982	2	0.0148196	0.382858	-6.1	1.96014	1	0.902642	0.837686	0	0.501686	0.973084	0.140154	0.241571	0.792959	0.607307	0.0290523	1.105	0.571446	0.000173112	0.00439055	1	1	3	0	0.609165	0.263	0.05263	0	2	TRUE	TRUE	0.83992	0.0242147	0.981965	0.0127265	2.09925	9.27186	5.73415	TRUE	3.49	-4.79536	6	1.59981e-05
69		O=C(/C=C/C3=CC=CC(C2=CC=C(N1C=CC=CC1)N=C2)=C3)NO	base	0	2	0.821124	2	0.0126061	0.617317	-6.01	1.80005	1	0.768151	0.800849	0	0.495259	0.985136	0.119019	0.277777	0.596576	0.807819	0.0342712	1.09	0.570519	0.000203407	0.00769894	1	1	3	0	0.529357	0.2	0.05263	0.0508646	3	TRUE	TRUE	0.864729	0.0178816	0.985235	0.0340128	1.95995	8.74349	5.79717	TRUE	3.157	-4.41812	6	1.58962e-05
70		O=C(/C=C/C3=CC=CC(C2=CC=C(OC1C=CC=C1)C=N2)=C3)NO	base	0	2	0.995152	2	0.00644849	0.504954	-6.32	1.66829	1	0.77376	0.781286	0	0.559239	0.991409	0.162704	0.549084	0.67961	0.558343	0.0652842	1.105	0.563074	0.000185841	0.0229214	0.999993	0.999993	3	0	0.765187	0.263	0.05263	0	2	TRUE	TRUE	0.784339	0.0127432	0.980395	0.00529378	2.01537	9.02924	5.77671	TRUE	3.141	-4.27965	6	1.21928e-05
71		O=C(/C=C/C3=CC=CC(OC1=CC=CC2=C1CCCC2)=C3)NO	base	0	2	0.904418	2	0.0134474	0.571423	-6.42	2.23158	1	1.1066	0.802736	0	0.717323	0.992231	0.161669	0.801228	0.863962	0.698923	0.135435	1.074	0.53696	0.000262851	0.0133236	1	1	3	0	0.399497	0.211	0.21053	0	2	TRUE	TRUE	0.885232	0.0786095	0.963145	0.0762355	1.96888	8.66665	5.52822	TRUE	3.876	-5.07572	10	3.1213e-05
72		O=C(/C=C/C3=CC=CC(OCC1=CC=CC2=C1OCO2)=C3)NO	base	0	2	0.401714	2	0.00579278	0.833931	-5.38	1.77502	1	0.619282	0.845604	0	0.447131	0.990833	0.0712309	0.212426	0.329272	0.642655	0.0556564	1.148	0.560088	0.000211522	0.0214762	1	1	4	0	0.232923	0.278	0.11765	0	2	TRUE	TRUE	0.847661	0.0130565	0.931866	0.0187434	1.75163	8.51447	4.78542	TRUE	2.513	-4.50527	9	2.00773e-05
73		O=C(/C=C/C3=CC=CC(C2=CC=C(N1CCCC1)C=C2)=C3)NO	base	0	2	0.937106	2	0.0174464	0.629716	-6.13	1.90706	1	1.07956	0.768833	0	0.6365	0.943224	0.0932217	0.156218	0.632291	0.374297	0.0481921	1.056	0.548668	0.000330385	0.0155709	1	1	4	0	0.291485	0.211	0.21053	0.127058	3	TRUE	TRUE	0.879957	0.0277657	0.957284	0.0331263	2.09516	8.46319	5.25297	TRUE	3.472	-5.257	6	3.11169e-05
74		O=C(/C=C/C3=CC=CC(C2=CC=C(N1CCOC1)C=C2)=C3)NO	base	0	2	0.980628	2	0.015366	0.779923	-6.08	1.7123	1	0.686289	0.903065	0	0.498754	0.92257	0.15026	0.0661238	0.218093	0.487068	0.0469105	1.089	0.553614	0.000251535	0.0102195	1	1	4	0	0.216488	0.211	0.16667	0.267658	3	TRUE	TRUE	0.86525	0.0128419	0.961137	0.122045	1.84279	8.4613	4.82161	TRUE	2.666	-4.65132	6	2.02827e-05
75		O=C(/C=C/C3=CC=CC(C2=CC=CC(N1CCOC1=O)=C2F)=C3)NO	base	1	2	0.810124	4	0.0180333	0.684358	-6.55	1.33882	1	0.38543	0.853309	0	0.459565	0.922926	0.309464	0.123777	0.632404	0.880476	0.0416402	1.172	0.56232	0.000288393	0.00807145	1	1	4	0	0.581499	0.2	0.11111	0.169459	4	TRUE	TRUE	0.57414	0.023096	0.971287	0.106413	1.818	7.57824	5.0318	TRUE	2.968	-4.93365	6	-4.98592e-06
76		O=C(/C=C/C3=CC=CC(C2=CC=CC(N1CCCC1=O)=C2F)=C3)NO	base	0	1	0.890929	3	0.0253415	0.839828	-7.16	1.30241	1	0.477152	0.692411	0	0.430157	0.980697	0.369352	0.198355	0.666333	0.727064	0.060631	1.135	0.566286	0.000248083	0.00530507	1	1	4	0	0.637188	0.2	0.15789	0.207313	3	TRUE	TRUE	0.807853	0.0445482	0.976699	0.155927	1.93577	7.76806	5.11255	TRUE	3.138	-4.38206	6	-1.62882e-06
77		O=C(/C=C/C3=CC=CC(C2=CC=CC(C(=O)N1CCOCC1)=C2)=C3)NO	base	0	1	0.0652391	2	0.014745	0.670966	-6.27	0.918007	1	0.396903	0.75435	0	0.38511	0.185105	0.0231882	0.0510856	0.111471	0.434284	0.053726	1.098	0.535487	0.000177544	0.00809845	0.999997	0.999997	3	0	0.23127	0.19	0.2	0.167231	2	TRUE	TRUE	0.860473	0.0457365	0.909855	0.0236206	1.39605	6.37299	4.38827	TRUE	2.345	-3.93417	6	-3.01912e-06
78		O=C(/C=C/C3=CC=CC(C2=CC=CC(OC(=O)N1CCCC1)=C2)=C3)NO	base	2	2	0.427223	3	0.0177638	0.500179	-6.47	1.49133	1	0.711909	0.640382	0	0.449315	0.802605	0.0748201	0.0988074	0.76564	0.897393	0.0243537	1.098	0.548392	0.000253293	0.00346925	0.989199	0.989199	3	0	0.523693	0.2	0.2	0	3	TRUE	TRUE	0.698427	0.0503519	0.916685	0.11237	1.99876	7.13894	4.97219	TRUE	3.467	-5.05645	6	1.00149e-06
79		O=C(/C=C/C3=CC=CC(C2=CC=CC(C(=O)N1CCCCC1)=C2)=C3)NO	base	0	1	0.070333	2	0.0129473	0.609802	-6.8	1.30077	1	0.732586	0.611502	0	0.486147	0.470505	0.137769	0.120553	0.489797	0.814191	0.036512	1.068	0.550581	0.000221753	0.00482386	1	1	3	0	0.505064	0.19	0.2381	0.0338913	2	TRUE	TRUE	0.764328	0.0902081	0.941327	0.0446956	1.76062	6.76232	4.82472	TRUE	3.498	-4.77571	6	2.98283e-06
80		O=C(/C=C/C3=CC=CC(C2=CC=C(C(=O)N1CCCC1)C=C2)=C3)NO	base	0	1	0.216442	2	0.0155346	0.639693	-6.85	1.39506	1	0.748713	0.711397	0	0.464299	0.473274	0.0881417	0.0722358	0.393738	0.456324	0.0301323	1.078	0.555166	0.00021071	0.00568724	0.999998	0.999998	4	0	0.42254	0.2	0.2	0.147818	2	TRUE	TRUE	0.798834	0.0427669	0.920719	0.107205	1.70943	7.14421	4.70668	TRUE	3.108	-4.56365	6	6.7088e-06
81		O=C(/C=C/C3=CC=CC(C2=CC=C(CN1CCCC1=O)C=C2)=C3)NO	base	0	1	0.857228	2	0.0132392	0.849029	-6.57	1.40079	1	0.633596	0.630026	0	0.441811	0.902133	0.208125	0.093552	0.290945	0.585629	0.0451624	1.078	0.54395	0.000258828	0.00274619	1	1	3	0	0.460963	0.25	0.2	0.262978	2	TRUE	TRUE	0.794518	0.0264251	0.949602	0.296573	1.91737	7.27311	4.72464	TRUE	2.995	-4.43123	6	3.95948e-06
82		O=C(/C=C/C3=CC=CC(C2=CC=C(N1CCCCC1=O)C=C2)=C3)NO	base	0	1	0.805652	2	0.0152675	0.787865	-6.87	1.34659	1	0.822081	0.708328	0	0.494437	0.938812	0.231379	0.156763	0.63989	0.65246	0.0621449	1.082	0.552754	0.000226829	0.00403203	1	1	4	0	0.403355	0.19	0.2	0.172927	3	TRUE	TRUE	0.853546	0.056097	0.970984	0.145786	2.21884	7.45263	4.87383	TRUE	3.389	-4.35269	6	5.03498e-06
83		O=C(/C=C/C3=CC=CC(C2=CC=C(N1CCOCC1=O)C=C2)=C3)NO	base	0	1	0.913452	2	0.0127761	0.853481	-6.58	1.05598	1	0.484114	0.846007	0	0.410061	0.862977	0.0476704	0.0697387	0.234874	0.415355	0.0465741	1.113	0.54614	0.000189578	0.00633394	1	1	4	0	0.239242	0.19	0.15789	0.338822	3	TRUE	TRUE	0.903138	0.0267217	0.958123	0.0177623	1.7592	7.27363	4.39533	TRUE	2.235	-3.79605	6	-1.70762e-06
84		O=C(/C=C/C3=CC=CC(C2=CC=C(N1C=CC=NC1)C=C2F)=C3)NO	base	0	2	0.362511	3	0.0276493	0.403937	-6.75	1.76272	1	0.869837	0.726123	0	0.471154	0.82078	0.263556	0.316298	0.894692	0.307371	0.0221678	1.132	0.547157	0.000298566	0.010403	1	1	4	0	0.536177	0.2	0.05263	0	3	TRUE	TRUE	0.851993	0.0208779	0.985994	0.355912	2.34072	8.72247	5.71059	TRUE	3.373	-5.39589	6	-9.293e-06
85		O=C(/C=C/C3=CC=CC(C2=CC=C(/C=C1/CCCC1=O)C=C2)=C3)NO	base	0	2	0.906476	2	0.0163183	0.24253	-7.64	1.60822	1	0.904377	0.696849	0	0.639037	0.94127	0.206356	0.171302	0.943575	0.469129	0.0116556	1.072	0.548501	0.000562959	0.0573222	1	1	3	0	0.599148	0.19	0.14286	0.169936	3	TRUE	FALSE	0.696054	0.0542634	0.967192	0.00734689	2.1998	8.29997	5.48011	TRUE	4.009	-5.76296	6	7.58708e-06
86		O=C(/C=C/C3=CC=CC(C2=CC=C(N1CCCC(=O)C1)C=C2)=C3)NO	base	0	2	0.355151	2	0.0152241	0.571232	-6.67	1.1073	1	0.641809	0.701421	0	0.453637	0.573905	0.328829	0.0881574	0.340243	0.328705	0.0232667	1.078	0.557271	0.000351281	0.0188983	1	1	4	0	0.415366	0.19	0.2	0.319449	3	TRUE	TRUE	0.84212	0.0238663	0.976076	0.0426968	1.8408	7.89392	4.81318	TRUE	3.042	-4.80036	6	1.01954e-06
87		O=C(/C=C/C3=CC=CC(C2=CC=C(N1CCC(=O)CC1)C=C2)=C3)NO	base	0	2	0.48539	2	0.0104147	0.547159	-6.36	1.17466	1	0.734823	0.71453	0	0.484601	0.0963351	0.294415	0.0134413	0.495792	0.0803006	0.0371376	1.078	0.569334	0.000359033	0.019711	1	1	4	0	0.380105	0.19	0.2	0.188218	3	TRUE	TRUE	0.837659	0.032859	0.963026	0.144179	1.80286	7.62809	4.90781	TRUE	3.042	-5.00007	6	1.77951e-06
88		O=C(/C=C/C3=CC=CC(C2=CC=C(N1C=CC=CC1)C=C2F)=C3)NO	base	0	2	0.786465	3	0.0140557	0.44451	-6.44	2.14009	1	0.799923	0.698845	0	0.53118	0.952805	0.287942	0.911943	0.947598	0.6263	0.0250236	1.114	0.532505	0.000257571	0.0124694	1	1	4	0	0.53839	0.2	0.05	0	3	TRUE	TRUE	0.893293	0.0314336	0.987805	0.0918939	2.16142	8.59805	5.9409	TRUE	3.901	-5.32714	6	-2.42988e-06
89		O=C(/C=C/C3=CC=CC(C2=CC=C(N1C=CC=CC1)C(F)=C2)=C3)NO	base	0	2	0.969713	3	0.0120384	0.503604	-6.61	2.02194	1	0.820569	0.718231	0	0.565139	0.975561	0.271978	0.73645	0.927385	0.712864	0.0182834	1.114	0.55207	0.000310024	0.0116895	1	1	4	0	0.700673	0.2	0.05	0	3	TRUE	TRUE	0.732875	0.036444	0.98723	0.245068	1.97142	8.58189	5.9184	TRUE	3.901	-5.49992	6	-1.78026e-06
90		O=C(/C=C/C3=CC=CC(C2=CC=CC(N1CCOC1)=C2C)=C3)NO	base	0	2	0.923084	2	0.0334861	0.642839	-5.82	1.69778	1	0.630185	0.911711	0	0.541255	0.976659	0.536121	0.0867378	0.477549	0.953335	0.031579	1.078	0.550645	0.000230151	0.00960515	1	1	4	0	0.183198	0.211	0.21053	0.294448	3	TRUE	TRUE	0.795691	0.0273744	0.969574	0.0503544	1.84879	8.62666	5.26611	TRUE	2.975	-5.29583	6	1.01747e-05
91		O=C(/C=C/C3=CC=CC(N2C=CC=C(N1CCCC1)C2=O)=C3)NO	base	0	2	0.734911	2	0.0108457	0.889637	-5.93	1.20419	1	0.276159	0.831238	0	0.461893	0.882347	0.455704	0.38505	0.101183	0.516208	0.072096	1.099	0.56083	0.000196609	0.00731041	0.999991	0.999991	4	0	0.2751	0.2	0.22222	0.325387	3	TRUE	TRUE	0.913459	0.0171475	0.95694	0.212273	1.4662	8.36696	4.64257	TRUE	1.956	-4.22065	6	1.62922e-05
92		O=C(/C=C/C3=CC=CC(C2=CC=C(N1CCCC1=O)C=N2)=C3)NO	base	0	1	0.83031	2	0.0181128	0.888001	-6.63	1.342	1	0.52015	0.644795	0	0.40938	0.983876	0.170707	0.0939803	0.185073	0.273278	0.104468	1.111	0.584033	0.000178892	0.00408707	1	1	3	0	0.585033	0.2	0.16667	0.236571	3	TRUE	TRUE	0.892064	0.0104168	0.969105	0.0280962	1.61952	7.6727	4.79609	TRUE	2.394	-3.24553	6	1.75813e-05
93		O=C(/C=C/C3=CC=CC(C2=CC=C(N1CCCC1=O)N=C2)=C3)NO	base	0	1	0.791531	2	0.0267233	0.931931	-6.27	1.34251	1	0.567246	0.6741	0	0.373916	0.98776	0.101867	0.0544698	0.183656	0.324912	0.100498	1.115	0.587263	0.000167935	0.00294537	1	1	3	0	0.454964	0.2	0.16667	0.27481	3	TRUE	TRUE	0.900415	0.0125655	0.965697	0.0284038	1.68123	7.88633	4.75758	TRUE	2.394	-3.59406	6	1.78732e-05
94		O=C(/C=C/C3=CC=CC(C2=CC=C(N1CCOC1=O)C=N2)=C3)NO	base	1	2	0.780862	3	0.0126103	0.730376	-6.69	1.4094	1	0.428164	0.842514	0	0.413277	0.947719	0.0880241	0.046633	0.157341	0.345687	0.0769374	1.15	0.578897	0.000193506	0.00725801	1	1	3	0	0.568802	0.2	0.11765	0.232917	4	TRUE	TRUE	0.761593	0.00882674	0.961416	0.0198268	1.38415	7.5829	4.82079	TRUE	2.224	-3.84801	6	1.51283e-05
95		O=C(/C=C/C3=CC=CC(C2=CC=CC(CN1CCOCC1)=C2)=C3)NO	base	0	1	0.171198	2	0.00862108	0.911466	-5.19	1.3275	1	0.4809	0.784642	0	0.448839	0.744443	0.0936162	0.0378081	0.136493	0.775192	0.0387445	1.061	0.537069	0.000217447	0.00503522	0.99994	0.99994	3	0	0.256036	0.25	0.25	0.294494	2	TRUE	TRUE	0.938205	0.061959	0.938523	0.052824	1.59413	6.87235	4.58626	TRUE	2.704	-3.61822	6	2.32483e-06
96		O=C(/C=C/C3=CC=CC(C2=CC=C(N1CC=CC=CC1)C=C2)=C3)NO	base	0	2	0.92445	2	0.0108913	0.469436	-6.96	2.08326	1	0.821606	0.811496	0	0.55288	0.923324	0.0200222	0.253153	0.86691	0.647629	0.0293351	1.059	0.544541	0.000468166	0.0394165	1	1	4	0	0.412875	0.19	0.09524	0	3	TRUE	TRUE	0.763206	0.0312765	0.982299	0.0638584	2.09095	8.77793	5.58169	TRUE	3.805	-5.25172	7	2.83586e-06
97		O=C(/C=C/C3=CC=CC(C2=CC=C(N1CCCC1=O)O2)=C3)NO	base	0	1	0.846445	2	0.0137166	0.860473	-6.37	1.40645	1	0.590016	0.845972	0	0.491796	0.992035	0.228623	0.653311	0.335759	0.38135	0.0403021	1.128	0.575068	0.000248799	0.00401136	1	1	4	0	0.415826	0.211	0.17647	0.326797	3	TRUE	TRUE	0.734327	0.0176115	0.973835	0.061543	1.83863	8.93208	5.18503	TRUE	2.592	-3.38148	6	1.63487e-05
98		O=C(/C=C/C3=CC=CC(C2=CC=C(N1CCOC1=O)S2)=C3)NO	base	1	3	0.841499	3	0.00715278	0.554871	-6.08	1.46007	1	0.57694	0.873892	0	0.495845	0.978095	0.276786	0.272684	0.700095	0.82473	0.0455307	1.188	0.562475	0.00027945	0.00976166	1	1	4	0	0.426143	0.211	0.125	0.101542	4	TRUE	TRUE	0.525475	0.0115035	0.95169	0.0311989	1.78528	8.67162	5.23141	TRUE	2.89	-4.41245	6	2.51517e-06
99		O=C(/C=C/C3=CC=CC(C2=CC=C(N1CCCC1=O)S2)=C3)NO	base	0	2	0.941025	2	0.0114377	0.810445	-6.9	1.42844	1	0.666941	0.733212	0	0.477464	0.992259	0.295136	0.516975	0.685777	0.712457	0.0592276	1.148	0.563607	0.000232842	0.00579817	1	1	4	0	0.480586	0.211	0.17647	0.197484	3	TRUE	TRUE	0.776659	0.0178128	0.963769	0.073058	1.83388	8.69788	5.34859	TRUE	3.061	-3.84979	6	4.79511e-06
100		O=C(/C=C/C3=CC=CC(N2CCN(C1=CC=CN=C1)CC2)=C3)NO	base	1	2	0.169201	2	0.011215	0.918207	-6	1.26369	1	0.420665	0.662582	0	0.361406	0.481658	0.310486	0.0692786	0.0465657	0.867886	0.154673	1.081	0.564734	0.000175534	0.00710602	1	1	4	0	0.244103	0.2	0.22222	0.426104	3	TRUE	TRUE	0.935836	0.0217086	0.952486	0.0173803	1.13903	7.30422	4.59226	TRUE	1.927	-3.30287	6	2.32748e-05
101		O=C(/C=C/C3=CC=CC(C2=CC=C(N1CCCCC1)C=C2)=C3)NO	base	0	2	0.876501	2	0.0133368	0.682462	-6.77	1.99095	1	1.06279	0.71615	0	0.630769	0.935457	0.0750573	0.0687475	0.748853	0.588489	0.042496	1.047	0.550756	0.000327936	0.00959764	1	1	4	0	0.363009	0.2	0.25	0.0305857	3	TRUE	TRUE	0.872134	0.0518583	0.962204	0.0170313	2.12518	8.05545	5.28685	TRUE	3.863	-5.57069	6	2.55981e-05
102		O=C(/C=C/C3=CC=CC(C2=CC=C(N1CCOCC1)C=C2)=C3)NO	base	0	2	0.875767	2	0.0114987	0.841441	-6.36	1.67119	1	0.605867	0.814934	0	0.469659	0.92666	0.0465525	0.0364803	0.207647	0.42846	0.0649447	1.074	0.556703	0.000250778	0.00971907	1	1	4	0	0.183394	0.2	0.21053	0.122495	3	TRUE	TRUE	0.914168	0.0327572	0.938485	0.0221577	1.78451	7.68214	4.76398	TRUE	2.709	-4.3829	6	2.02293e-05
103		O=C(/C=C/C3=CC=CC(C2=CC=C(CN1CCCC1)C=C2)=C3)NO	base	0	1	0.606287	2	0.0138295	0.845696	-5.6	1.73432	1	0.833	0.682173	0	0.558272	0.750936	0.100836	0.0217108	0.516697	0.377289	0.0851124	1.043	0.540149	0.000280158	0.00404283	0.999999	0.999999	3	0	0.465897	0.263	0.25	0.213372	2	TRUE	TRUE	0.854113	0.0358834	0.954671	0.0402919	2.1512	7.74597	4.99372	TRUE	3.468	-4.17241	6	2.72425e-05
104		O=C(/C=C/C3=CC=CC(C2=CC=C(N1CCCOC1)C=C2)=C3)NO	base	0	2	0.910367	2	0.0108164	0.657397	-6.34	1.61049	1	0.674918	0.861879	0	0.496652	0.933035	0.163747	0.0695888	0.444298	0.599045	0.0538089	1.081	0.554492	0.000224671	0.00811394	1	1	4	0	0.295603	0.2	0.21053	0.181112	3	TRUE	TRUE	0.862629	0.0174861	0.968951	0.0815094	1.67763	8.00683	4.82392	TRUE	3.056	-5.3552	6	9.47694e-06
105		O=C(/C=C/C3=CC=CC(C2=CC=C(OC1CCOC1)C=C2)=C3)NO	base	0	2	0.931178	2	0.0105557	0.624219	-6.11	1.72853	1	0.542581	0.783366	0	0.510689	0.963303	0.408816	0.0229481	0.680387	0.585763	0.0415727	1.092	0.555076	0.000220815	0.0140779	1	1	3	0	0.533709	0.263	0.21053	0.0813494	2	TRUE	TRUE	0.713323	0.0211329	0.948198	0.0148741	1.90985	8.27985	5.23777	TRUE	3.04	-4.50205	6	8.34299e-06
106		O=C(/C=C/C3=CC=CC(OC2=CC=C(N1CCCC1)C=C2)=C3)NO	base	0	4	0.874786	2	0.0112864	0.535807	-5.45	1.87286	1	0.906617	0.811946	0	0.585898	0.875901	0.252732	0.850005	0.682681	0.503653	0.0758467	1.078	0.545648	0.000251663	0.0168532	1	1	4	0	0.299048	0.263	0.21053	0.0113872	3	TRUE	TRUE	0.917044	0.0779932	0.930913	0.0714684	2.17612	8.23155	5.14796	TRUE	3.598	-5.74128	6	2.18471e-05
107		O=C(/C=C/C3=CC=CC(C2=CC=C(OC1CCC1)S2)=C3)NO	base	0	3	0.765465	2	0.00952313	0.441484	-5.98	1.92218	1	0.887008	0.667229	0	0.620807	0.988743	0.194371	0.604976	0.917903	0.7639	0.031293	1.118	0.536045	0.000344486	0.0417667	0.999534	0.999534	4	0	0.533539	0.294	0.23529	0	2	TRUE	TRUE	0.773061	0.0390728	0.960484	0.0540994	2.08175	9.20965	5.73442	TRUE	3.865	-4.20497	6	2.69562e-05
108		O=C(/C=C/C2=CC=C(Br)C(C1=CC=C(F)C=C1)=C2)NO	base	0	2	0.670041	3	0.0087732	0.82799	-6.07	1.99934	1	0.856498	0.831578	0	0.493619	0.982437	0.431688	0.637293	0.878626	0.321388	0.0400427	1.35	0.547763	0.000646029	0.0390992	1	1	3	0	0.390555	0.214	0	0	2	TRUE	TRUE	0.747631	0.16972	0.970992	0.00579449	1.90407	8.03518	5.33387	TRUE	3.774	-5.1376	6	8.48014e-06
109		O=C(/C=C/C3=CC=CC(C2=CC=CC(N1CCOCC1=O)=C2F)=C3)NO	base	0	1	0.890281	3	0.0218547	0.847997	-6.03	0.908303	1	0.287508	0.846868	0	0.421046	0.758957	0.184226	0.108953	0.431116	0.649145	0.0411776	1.153	0.537949	0.000191898	0.00634246	1	1	4	0	0.478866	0.19	0.15789	0.411109	3	TRUE	TRUE	0.843858	0.0489009	0.975461	0.0166074	1.77295	7.24354	4.70015	TRUE	2.374	-4.1564	6	-5.95369e-06
110		O=C(/C=C/C3=CC=CC(C2=CC=C(N1CCCC1=O)C=C2F)=C3)NO	base	0	1	0.835724	3	0.0202922	0.837109	-6.89	1.49378	1	0.629363	0.634221	0	0.424682	0.967281	0.274874	0.437682	0.670579	0.500417	0.0481577	1.135	0.571091	0.00023613	0.00511115	1	1	4	0	0.489676	0.2	0.15789	0.0646526	3	TRUE	TRUE	0.872115	0.0327062	0.972768	0.155694	1.95796	7.46036	5.00327	TRUE	3.138	-4.41263	6	-1.08768e-07
111		O=C(/C=C/C3=CC=CC(C2=CC=C(N1CCOC1=O)C=C2F)=C3)NO	base	1	2	0.651933	4	0.0138773	0.609656	-5.79	1.54682	1	0.502216	0.834044	0	0.428343	0.874383	0.134564	0.236306	0.598287	0.642982	0.0338036	1.168	0.567297	0.000261617	0.00781951	1	1	4	0	0.457509	0.2	0.11111	0.0550023	4	TRUE	TRUE	0.675718	0.0190399	0.965256	0.100275	1.82735	7.30742	4.98673	TRUE	2.968	-5.00162	6	-3.44952e-06
112		O=C(/C=C/C3=CC=CC(C2=CC=C(N1CCCC1=O)C(F)=C2)=C3)NO	base	0	1	0.923415	3	0.0193911	0.829067	-5.12	1.31394	1	0.534135	0.630839	0	0.4259	0.966379	0.194347	0.380312	0.660868	0.59145	0.0449484	1.135	0.573242	0.000245479	0.0042506	1	1	4	0	0.664791	0.2	0.15789	0.0880458	3	TRUE	TRUE	0.804839	0.0354675	0.971719	0.332794	1.88551	7.534	4.95615	TRUE	3.138	-4.56445	6	4.5482e-08
113		O=C(/C=C/C3=CC=CC(C2=CC=C(N1CCOC1=O)C(F)=C2)=C3)NO	base	1	2	0.793935	4	0.0146045	0.649483	-6.61	1.35845	1	0.470556	0.819216	0	0.450096	0.858694	0.119266	0.243519	0.549176	0.748601	0.0306432	1.172	0.568418	0.000280694	0.00595195	1	1	4	0	0.601057	0.2	0.11111	0.0837617	4	TRUE	TRUE	0.576959	0.018448	0.965451	0.262081	1.74883	7.3422	4.8681	TRUE	2.968	-5.1277	6	-3.33779e-06
114		O=C(/C=C/C3=CC=CC(C2=CC=C(N1CCCC1)O2)=C3)NO	base	0	1	0.945091	2	0.0151215	0.779984	-6.08	1.78039	1	0.863717	0.869347	0	0.643176	0.99514	0.236985	0.32504	0.535991	0.647928	0.028758	1.089	0.548291	0.000298511	0.0113023	1	1	4	0	0.364085	0.222	0.23529	0.257127	3	TRUE	TRUE	0.834882	0.0213503	0.97416	0.0317181	1.97833	9.30213	5.32747	TRUE	3.065	-4.02852	6	1.77282e-05
115		O=C(/C=C/C3=CC=CC(C2=CC=C(N1CCCC1)S2)=C3)NO	base	0	2	0.983204	2	0.012958	0.774445	-5.96	1.90275	1	0.912299	0.774515	0	0.620791	0.992012	0.343068	0.287833	0.792299	0.84673	0.0441533	1.111	0.541084	0.000317485	0.0142566	1	1	4	0	0.366967	0.222	0.23529	0.0668534	3	TRUE	TRUE	0.834108	0.0232178	0.963245	0.0562381	1.93793	9.09556	5.56518	TRUE	3.534	-4.43717	6	2.86558e-05
116		O=C(/C=C/C3=CC=CC(C2=CC=C(C(=O)N1CCOCC1)C=C2)=C3)NO	base	0	1	0.115388	2	0.0156527	0.640971	-6.91	0.977684	1	0.432466	0.794459	0	0.376683	0.135088	0.0154127	0.0293577	0.126363	0.230152	0.0408605	1.098	0.530671	0.0001739	0.00789901	0.999848	0.999848	3	0	0.219139	0.19	0.2	0.145226	2	TRUE	TRUE	0.874749	0.0452874	0.90355	0.033894	1.48252	6.58458	4.33481	TRUE	2.345	-3.90231	6	-2.273e-06
117		O=C(/C=C/C3=CC=CC(C2=CC=C(N1CCCC(=O)CC1)C=C2)=C3)NO	base	0	2	0.578727	2	0.0114294	0.453697	-6.34	1.19976	1	0.695674	0.697961	0	0.493185	0.129131	0.312084	0.033714	0.384168	0.186374	0.0231618	1.068	0.560452	0.000383943	0.0169885	1	1	4	0	0.437358	0.182	0.2381	0.228508	3	TRUE	TRUE	0.827585	0.0569054	0.976597	0.0962518	1.96003	7.60079	5.02671	TRUE	3.432	-5.12499	7	-1.58761e-07
118		O=C(/C=C/C3=CC=CC(C2=CC=CC(N1CCOCC1)=C2F)=C3)NO	base	0	2	0.826454	3	0.0209892	0.91677	-5.85	1.58747	1	0.453429	0.827521	0	0.467873	0.915451	0.429262	0.120528	0.34927	0.759722	0.0368724	1.115	0.550111	0.00027537	0.00715738	1	1	4	0	0.368278	0.2	0.21053	0.138987	3	TRUE	TRUE	0.902113	0.0797226	0.97009	0.0302861	1.76906	7.56483	4.74857	TRUE	2.848	-4.77281	6	-2.99876e-06
119		O=C(/C=C/C3=CC=CC(C2=CC=CC(N1CCCCC1)=C2F)=C3)NO	base	0	2	0.796062	3	0.01697	0.854818	-5.85	1.98794	1	0.879841	0.686084	0	0.594734	0.953407	0.493105	0.184239	0.840774	0.833948	0.0285394	1.088	0.549859	0.000367812	0.00700664	1	1	4	0	0.662576	0.2	0.25	0.0839735	3	TRUE	FALSE	0.837548	0.129844	0.981516	0.0309306	2.08894	7.89844	5.34512	TRUE	4.002	-5.78979	6	3.40788e-06
120		O=C(/C=C/C4=CC=CC(C3=CC=C(N1CCCC12CC2)C=C3)=C4)NO	base	0	2	0.886059	2	0.00670435	0.582915	-7.01	2.0894	1	0.810177	0.814486	0	0.632109	0.950251	0.0659475	0.169001	0.899976	0.772365	0.060957	1.048	0.534599	0.000266317	0.00558339	1	1	4	0	0.557359	0.182	0.28571	0.00969244	3	TRUE	FALSE	0.886047	0.0323868	0.986326	0.229021	2.15939	9.11372	5.96378	TRUE	4.005	-5.69971	6	-4.05806e-06
121		O=C(/C=C/C3=CC=CC(C2=CC(N1CCCC1=O)=CC=N2)=C3)NO	base	0	1	0.501931	2	0.0185459	0.835659	-5.94	1.3806	1	0.460317	0.684949	0	0.401475	0.968146	0.299204	0.112755	0.130682	0.36661	0.109335	1.111	0.574771	0.000168579	0.00345727	1	1	3	0	0.494569	0.2	0.16667	0.22723	3	TRUE	TRUE	0.868896	0.0170095	0.967164	0.0535111	1.71403	7.78303	4.75465	TRUE	2.394	-3.37089	6	1.62703e-05
122		O=C(/C=C/C3=CC=CC(OC2=CC=C(N1CCCC1=O)O2)=C3)NO	base	0	2	0.971981	2	0.00852316	0.794937	-5.84	1.38564	1	0.503294	0.890811	0	0.467747	0.983772	0.57916	0.811828	0.471426	0.479783	0.0546509	1.152	0.565633	0.000250135	0.00619433	1	1	4	0	0.411758	0.263	0.17647	0.201169	3	TRUE	TRUE	0.734592	0.0176439	0.968103	0.226344	2.08228	9.1562	5.05519	TRUE	2.717	-3.88006	6	4.73521e-06
123		O=C(/C=C/C3=CC=CC(C2=CC=C(N1CCCC1)C=C2F)=C3)NO	base	0	2	0.868029	3	0.0232151	0.664361	-6.22	2.04415	1	0.813134	0.675022	0	0.561268	0.972355	0.300941	0.39141	0.786473	0.466097	0.0516191	1.099	0.554463	0.000311197	0.01081	1	1	4	0	0.403068	0.211	0.21053	0.0951778	3	TRUE	TRUE	0.909495	0.0458206	0.973328	0.0813156	1.96224	7.95617	5.26106	TRUE	3.612	-5.73689	6	1.36576e-05
124		O=C(/C=C/C3=CC=CC(C2=CC=C(N1CCCCC1=O)O2)=C3)NO	base	0	1	0.674543	2	0.0143114	0.853127	-6.45	1.31898	1	0.547506	0.839976	0	0.490406	0.990129	0.370158	0.769469	0.543251	0.644251	0.0595655	1.114	0.556645	0.000227207	0.0032455	1	1	4	0	0.503043	0.2	0.22222	0.271177	3	TRUE	TRUE	0.737868	0.028349	0.981573	0.0476849	2.04339	8.41654	5.14406	TRUE	2.982	-3.72301	6	6.4159e-06
125		O=C(/C=C/C3=CC=CC(C2=CC=C(CN1CCOCC1)C=C2)=C3)NO	base	0	1	0.479019	2	0.00836785	0.865717	-5.11	1.35793	1	0.487259	0.776794	0	0.44021	0.642356	0.0877112	0.0272594	0.217732	0.519462	0.0623045	1.064	0.529046	0.000218939	0.00437485	0.999994	0.999994	3	0	0.270738	0.25	0.25	0.258065	2	TRUE	TRUE	0.941031	0.047421	0.940654	0.0265237	1.85591	7.08907	4.49459	TRUE	2.704	-3.5447	6	3.15902e-06
126		O=C(/C=C/C3=CC=CC(N2CCC(CC1=CC=CN=C1)CC2)=C3)NO	base	0	2	0.126418	2	0.0171551	0.846015	-6.49	1.51256	1	0.641892	0.526229	0	0.460874	0.790402	0.54014	0.126868	0.197601	0.970421	0.0715702	1.051	0.555462	0.000170196	0.00243258	1	1	4	0	0.477369	0.25	0.3	0.231412	3	TRUE	TRUE	0.91232	0.0880489	0.973613	0.0629894	1.68425	7.31487	4.93286	TRUE	3.059	-4.43571	6	-1.13432e-08
127		O=C(/C=C/C3=CC=CC(C2=CC=C(N1CCCOCC1)C=C2)=C3)NO	base	0	2	0.72026	2	0.00945202	0.765288	-6.6	1.52507	1	0.658216	0.834032	0	0.496154	0.785969	0.210678	0.0303915	0.420506	0.41928	0.048122	1.064	0.549208	0.000236182	0.00839447	1	1	4	0	0.232638	0.19	0.25	0.102812	3	TRUE	TRUE	0.928981	0.0792579	0.959674	0.0567364	1.81638	7.22077	4.77562	TRUE	3.099	-4.95061	7	2.10569e-06
128		O=C(/C=C/C4=CC=CC(C3=CC=C(N1C2CCC1CC2)C=C3)=C4)NO	base	0	2	0.897165	2	0.00417351	0.57566	-7.37	1.99925	1	0.696097	0.782371	0	0.588402	0.778841	0.0624076	0.107823	0.909848	0.158967	0.0158398	1.062	0.549741	0.000331456	0.0141795	1	1	4	0	0.573749	0.182	0.28571	0	3	TRUE	FALSE	0.705901	0.0461228	0.976408	0.448073	2.11612	8.87832	6.01875	TRUE	4.003	-5.62918	6	-4.41631e-06
129		O=C(/C=C/C3=CC=CC(C2=CC=C(N1CCCCC1)N=C2)=C3)NO	base	0	2	0.826717	2	0.0171318	0.875558	-6.24	1.65307	1	0.87431	0.686021	0	0.514586	0.985126	0.127794	0.0893364	0.445138	0.537816	0.0672037	1.064	0.576936	0.00020605	0.00351531	1	1	3	0	0.455019	0.2	0.26316	0.118358	3	TRUE	TRUE	0.922266	0.0189938	0.972261	0.0139058	1.9319	7.90544	5.04241	TRUE	3.258	-4.66728	6	1.51383e-05
130		O=C(/C=C/C3=CC=CC(C2=CC=C(N1CCOCC1)C=N2)=C3)NO	base	0	2	0.76333	2	0.0129698	0.858704	-6.24	1.47342	1	0.415056	0.783041	0	0.415992	0.966197	0.102649	0.0244149	0.0913584	0.107586	0.101035	1.096	0.569631	0.000174313	0.00833398	1	1	3	0	0.265988	0.2	0.22222	0.230638	3	TRUE	TRUE	0.946129	0.0128079	0.954346	0.0088595	1.48248	7.44492	4.58438	TRUE	2.104	-3.49885	6	1.73857e-05
131		O=C(/C=C/C3=CC=CC(C2=CC=C(N1CCOCC1=O)C=C2F)=C3)NO	base	0	1	0.748555	3	0.0183355	0.817986	-6.92	1.01636	1	0.428306	0.827271	0	0.398494	0.735514	0.113922	0.322955	0.467325	0.25716	0.0359893	1.153	0.540116	0.000179819	0.00597933	1	1	4	0	0.267026	0.19	0.15789	0.301793	3	TRUE	TRUE	0.920877	0.0386052	0.97401	0.0330429	1.8006	7.00846	4.6633	TRUE	2.374	-4.18269	6	-4.89022e-06
132		O=C(/C=C/C3=CC=CC(C2=CC=C(N1CCCCC1=O)C=C2F)=C3)NO	base	0	1	0.513133	3	0.021367	0.766238	-6.52	1.36958	1	0.730161	0.657832	0	0.469456	0.855225	0.549211	0.540234	0.799375	0.503885	0.0591167	1.118	0.551443	0.000215079	0.00395031	1	1	4	0	0.491347	0.19	0.2	0.1153	3	TRUE	TRUE	0.882426	0.0876885	0.982933	0.226326	2.1618	7.13598	5.1733	TRUE	3.528	-4.67492	6	-5.60962e-07
133		O=C(/C=C/C3=CC=CC(C2=CC=C(N1CCSCC1)S2)=C3)NO	base	0	3	0.666475	2	0.00991095	0.700435	-6.05	1.75213	1	0.543383	0.621014	0	0.59406	0.991849	0.548424	0.327602	0.875309	0.525751	0.0385617	1.151	0.556283	0.000285358	0.00477582	1	1	4	0	0.455404	0.211	0.23529	0	3	TRUE	TRUE	0.628898	0.0277393	0.96801	0.0984622	2.01166	8.55639	5.58338	TRUE	3.487	-4.54899	6	-6.71752e-06
134		O=C(/C=C/C3=CC=CC(C2=CC=C(N1CCOCC1)S2)=C3)NO	base	0	2	0.896274	2	0.00845823	0.869534	-5.98	1.51046	1	0.514284	0.829755	0	0.498957	0.988958	0.395466	0.127459	0.408587	0.762575	0.0500355	1.128	0.548652	0.000249078	0.0104191	0.999998	0.999998	4	0	0.213389	0.211	0.23529	0.110285	3	TRUE	TRUE	0.850407	0.0194925	0.949627	0.0249235	1.76359	8.40449	5.08285	TRUE	2.77	-3.85007	6	2.51453e-06
135		O=C(/C=C/C3=CC=CC(C2=CC=C(OC1CCCC1)O2)=C3)NO	base	0	1	0.258133	2	0.00908502	0.270668	-6.73	1.88218	1	0.810223	0.793595	0	0.699514	0.987365	0.360335	0.427663	0.877004	0.415684	0.0243248	1.092	0.558909	0.000317408	0.0150673	1	1	4	0	0.599414	0.278	0.27778	0.0600065	2	TRUE	TRUE	0.612271	0.0292353	0.964383	0.0147396	2.13592	8.88111	5.68241	TRUE	3.787	-4.46693	6	3.0228e-05
136		O=C(/C=C/C3=CC=CC(C2=CC=C(N1CCCCC1)O2)=C3)NO	base	0	1	0.768513	2	0.0101872	0.768094	-5.88	1.74413	1	0.923123	0.822932	0	0.659071	0.994539	0.318371	0.357485	0.705066	0.677831	0.0259641	1.077	0.555136	0.000289219	0.00743167	1	1	4	0	0.47168	0.211	0.27778	0.200668	3	TRUE	TRUE	0.793786	0.027726	0.977689	0.00899353	2.13455	8.949	5.46199	TRUE	3.456	-4.43501	6	2.94548e-05
137		O=C(/C=C/C3=CC=CC(C2=CC=C(N1CCOCC1)O2)=C3)NO	base	0	1	0.714755	2	0.00985405	0.878004	-5.72	1.47983	1	0.441686	0.894906	0	0.507464	0.991109	0.247334	0.102405	0.128836	0.343313	0.0311596	1.111	0.561898	0.000250678	0.0100247	1	1	4	0	0.224588	0.211	0.23529	0.289119	3	TRUE	TRUE	0.864005	0.0212575	0.961039	0.00777434	1.78383	8.62402	4.87856	TRUE	2.302	-3.38529	6	1.67911e-05
138		O=C(/C=C/C3=CC=CC(C2=CC=C(N1CCCCC1)S2)=C3)NO	base	0	2	0.94938	2	0.00879597	0.745455	-6.43	1.88096	1	0.972822	0.694113	0	0.653359	0.990526	0.424852	0.294877	0.868246	0.859277	0.0428195	1.098	0.548043	0.000324186	0.00939715	0.999997	0.999997	4	0	0.478064	0.211	0.27778	0.0140386	3	TRUE	TRUE	0.778848	0.0265314	0.970815	0.020481	2.06507	8.75819	5.69699	TRUE	3.924	-4.78948	6	9.86442e-06
139		O=C(/C=C/C3=CC=C(C2=CC=CC(N1CCCC1)=C2)C=C3)NO	base	0	2	0.990464	2	0.0203625	0.569769	-5.08	1.84169	1	0.921749	0.801008	0	0.617214	0.981179	0.0490434	0.138134	0.574387	0.293728	0.0333068	1.056	0.547836	0.000334679	0.0135989	1	1	4	0	0.227414	0.211	0.21053	0.150763	3	TRUE	TRUE	0.891538	0.0357166	0.967316	0.013794	2.08088	8.38126	5.21234	TRUE	3.472	-5.68848	6	3.10299e-05
140		O=C(/C=C/C3=CC=CC(C2=CC=C(N1CCSCC1)O2)=C3)NO	base	0	2	0.410209	2	0.00925109	0.730327	-5.96	1.7201	1	0.484261	0.765031	0	0.563864	0.995473	0.43834	0.42878	0.676477	0.21938	0.0201645	1.132	0.567818	0.000264568	0.00383839	1	1	4	0	0.429611	0.211	0.23529	0.149775	3	TRUE	TRUE	0.677834	0.0309026	0.973412	0.0471759	2.03989	8.802	5.29689	TRUE	3.018	-4.24283	6	1.79683e-06
141		O=C(/C=C/C3=CC=CC(C2=CC=CC(N1CC=CC1=O)=C2)=C3F)NO	base	0	1	0.89807	3	0.0181648	0.853052	-6.35	1.36387	1	0.27031	0.876028	0	0.444738	0.99017	0.168658	0.323428	0.67322	0.683376	0.0245058	1.151	0.560949	0.000223373	0.0147766	1	1	4	0	0.744377	0.2	0.05263	0.209049	4	TRUE	TRUE	0.576846	0.0171802	0.982619	0.285555	2.0458	7.88456	5.50655	TRUE	2.914	-4.70736	6	-6.58105e-06
142		O=C(/C=C/C3=CC=CC(C1=CC(F)=CC=C1N2CCOCC2)=C3)NO	base	0	2	0.715056	3	0.0164345	0.967248	-5.18	1.50503	1	0.403391	0.830777	0	0.445286	0.957156	0.232766	0.117889	0.247058	0.845218	0.0296498	1.115	0.523869	0.000231864	0.00405758	1	1	4	0	0.539195	0.2	0.21053	0.141881	3	TRUE	TRUE	0.955147	0.100801	0.975138	0.0132518	1.81306	7.342	4.79041	TRUE	2.848	-4.99996	6	-2.38795e-06
143		O=C(/C=C/C3=CC=CC(C2=CC=C(N1CCOCC1)C=C2F)=C3)NO	base	0	2	0.661288	3	0.0185325	0.807888	-6.13	1.64941	1	0.458586	0.769418	0	0.415797	0.951106	0.252325	0.157119	0.463689	0.395041	0.0470478	1.119	0.549772	0.000236157	0.00873771	1	1	4	0	0.207492	0.2	0.21053	0.101392	3	TRUE	TRUE	0.953773	0.0445497	0.963227	0.0365815	1.79768	7.31872	4.76099	TRUE	2.848	-4.74932	6	-1.87907e-06
144		O=C(/C=C/C3=CC=CC(C2=CC=C(N1CCCCC1)C=C2F)=C3)NO	base	0	2	0.774865	3	0.0144209	0.650248	-5.42	2.10976	1	0.874898	0.585283	0	0.558781	0.946331	0.297881	0.195824	0.891084	0.457742	0.0374045	1.088	0.548987	0.000332018	0.00860913	1	1	4	0	0.470914	0.2	0.25	0.0497226	3	TRUE	FALSE	0.91203	0.0812318	0.977363	0.0416102	2.08686	7.77867	5.33151	TRUE	4.002	-5.7631	6	4.97726e-06
145		O=C(/C=C/C3=CC=CC(C2=CC=C(N1CCOCC1)C(F)=C2)=C3)NO	base	0	2	0.795957	3	0.0164121	0.848905	-6.4	1.52324	1	0.498355	0.783916	0	0.435782	0.853802	0.0932834	0.21802	0.309944	0.374703	0.036105	1.119	0.553369	0.000254855	0.00564805	1	1	4	0	0.381629	0.2	0.21053	0.0901081	3	TRUE	TRUE	0.905281	0.0445341	0.960183	0.139333	1.79194	7.24376	4.74233	TRUE	2.848	-4.76278	6	-1.39615e-06
146		O=C(/C=C/C3=CC=CC(C2=CC=C(C1CCOCC1)C(F)=C2)=C3)NO	base	0	1	0.268424	3	0.0157767	0.478332	-6.97	2.07247	1	0.725474	0.727775	0	0.539573	0.907674	0.396176	0.163174	0.912696	0.228041	0.0316965	1.098	0.54962	0.000355726	0.02606	1	1	3	0	0.40661	0.2	0.25	0	2	TRUE	TRUE	0.808139	0.0613173	0.971132	0.114303	1.98424	7.98105	5.29728	TRUE	3.905	-5.1098	6	1.10448e-06
147		O=C(/C=C/C3=CC=CC(C2=CC=C(N1CCCCC1)C(F)=C2)=C3)NO	base	0	2	0.867625	3	0.0139105	0.731821	-6.62	1.95789	1	0.901443	0.641591	0	0.557011	0.929711	0.167221	0.314885	0.842532	0.516008	0.0298369	1.088	0.558561	0.00036058	0.00604743	1	1	4	0	0.668514	0.2	0.25	0	3	TRUE	FALSE	0.829343	0.0704785	0.976308	0.160692	2.05267	7.65127	5.32421	TRUE	4.002	-5.88464	6	5.45936e-06
148		O=C(/C=C/C3=CC=CC(C1=CC=CC=C1N2CCCC2)=C3F)NO	base	0	2	0.97349	3	0.0189091	0.90682	-5.76	1.86582	1	0.62593	0.811396	0	0.571219	0.971525	0.244107	0.736813	0.847839	0.893949	0.0254311	1.099	0.541459	0.0003208	0.0203827	1	1	4	0	0.623527	0.211	0.21053	0.0493589	3	TRUE	TRUE	0.856156	0.0564232	0.969924	0.0821873	1.8324	7.63402	5.33904	TRUE	3.612	-6.02564	6	1.17564e-05
149		O=C(/C=C/C3=CC=C(C2=CC=CC(N1CCCC1=O)=C2)N=C3)NO	base	0	1	0.950775	2	0.0245669	0.862376	-5.84	1.16445	1	0.413442	0.767627	0	0.411537	0.982375	0.0583153	0.0392675	0.231936	0.198684	0.0732177	1.111	0.590213	0.000181424	0.00411299	1	1	4	0	0.353208	0.2	0.16667	0.225822	3	TRUE	TRUE	0.863737	0.0126262	0.968316	0.00445762	1.10618	7.54601	4.70067	TRUE	2.394	-3.18195	6	1.82559e-05
150		O=C(/C=C/C3=CC=CC(C2=CC=C(N1CCCC1=O)C2)=C3)NO	base	0	1	0.994812	2	0.00935293	0.784872	-6.74	1.15735	1	0.622049	0.700108	0	0.515963	0.963857	0.525723	0.5833	0.382235	0.355049	0.01976	1.093	0.570423	0.000328748	0.0148463	1	1	3	0	0.478357	0.211	0.22222	0.315137	2	TRUE	TRUE	0.730292	0.0209346	0.976209	0.0102134	1.34552	8.98095	5.0671	TRUE	2.499	-3.60115	6	8.05678e-06
151		O=C(/C=C/C3=CC=CC(C2=CC(N1CCOCC1)=CC=N2)=C3)NO	base	0	2	0.318276	2	0.0162125	0.845783	-5.93	1.45866	1	0.341383	0.800761	0	0.418121	0.955943	0.194509	0.0407191	0.061624	0.140409	0.0933028	1.096	0.554641	0.000180969	0.00924558	1	1	3	0	0.2333	0.2	0.22222	0.189159	3	TRUE	TRUE	0.935009	0.0238743	0.95282	0.0120872	1.57582	7.69279	4.52143	TRUE	2.104	-3.57069	6	1.65478e-05
152		O=C(/C=C/C3=CC=CC(C2=CC(N1CCCCC1)=CC=N2)=C3)NO	base	0	2	0.380892	2	0.0189139	0.711024	-5.96	1.74106	1	0.772191	0.67296	0	0.533855	0.97518	0.293908	0.0907947	0.400617	0.48117	0.0732032	1.064	0.554847	0.000222046	0.00547197	1	1	3	0	0.519506	0.2	0.26316	0.0956132	3	TRUE	TRUE	0.898028	0.0337992	0.973989	0.0195569	1.97407	8.08563	5.12132	TRUE	3.258	-4.63614	6	1.22073e-05
153		O=C(/C=C/C3=CC=CC(C2=CC=C(N1CCCCC1)N=N2)=C3)NO	base	0	2	0.883995	2	0.0147546	0.863707	-6.2	1.31928	1	0.621592	0.663263	0	0.451435	0.968047	0.343724	0.0921706	0.196629	0.451276	0.0606831	1.078	0.570049	0.00021138	0.00465834	1	1	3	0	0.473148	0.2	0.27778	0.111561	3	TRUE	TRUE	0.896404	0.0168207	0.968443	0.0252624	1.81882	7.87248	4.98927	TRUE	2.652	-4.13217	6	1.33561e-05
154		O=C(/C=C/C4=CC=CC(C2=CC=C3C=C(N1CCCC1=O)C=C23)=C4)NO	base	0	1	0.806088	2	0.00860396	0.759303	-5.33	1.04835	1	0.450376	0.633806	0	0.524541	0.983612	0.206224	0.270348	0.565319	0.832803	0.00953234	1.11	0.556225	0.000204213	0.0155981	0.99938	0.99938	3	0	0.670958	0.174	0.14286	0.240595	2	TRUE	TRUE	0.605192	0.0191611	0.991054	0.0113649	1.97318	8.92092	5.70774	TRUE	2.975	-4.75813	8	-3.31066e-06
155		O=C(/C=C/C4=CC=CC(C2=CC=C(N1CCCC1=O)C3=C2OC3)=C4)NO	base	0	2	0.681524	2	0.00721283	0.770663	-6.53	1.44861	1	0.408034	0.636287	0	0.409232	0.991801	0.120525	0.887096	0.801843	0.814885	0.0330752	1.127	0.543063	0.000138615	0.00662234	1	1	4	0	0.602153	0.174	0.2	0.146243	3	TRUE	TRUE	0.759231	0.0177634	0.97549	0.0515386	1.98107	7.99592	5.53015	TRUE	2.891	-5.28423	8	-6.79373e-06
156		O=C(/C=C/C3=CC=CC(C2=CC(N1CCCC1)=CS2)=C3)NO	base	0	2	0.994654	2	0.0192945	0.508711	-5.76	1.87064	1	0.893771	0.753288	0	0.634443	0.987241	0.422397	0.365416	0.808011	0.750626	0.0451666	1.111	0.524402	0.000256746	0.0107851	0.999999	0.999999	4	0	0.393533	0.222	0.23529	0.223158	3	TRUE	TRUE	0.933425	0.0266308	0.972449	0.16604	1.88053	9.20012	5.48634	TRUE	3.534	-4.74621	6	2.78756e-05
157		O=C(/C=C/C2=CC=CC(OC1=CC=CN=C1)=C2Br)NO	base	0	3	0.147549	3	0.0159794	0.592908	-5.89	1.64371	1	0.678047	0.80956	0	0.4808	0.988566	0.505938	0.861033	0.682493	0.959721	0.0233649	1.351	0.558396	0.000314341	0.0353689	1	1	3	0	0.334816	0.286	0	0.125635	2	TRUE	TRUE	0.729604	0.0304874	0.957818	0.0251307	1.47944	7.56716	5.32584	TRUE	3.155	-4.19783	6	-1.03231e-07
158		O=C(/C=C/C3=CC=CC(C2=CC=CN(C1CCCCC1)C2)=C3)NO	base	0	1	0.817679	2	0.00572141	0.661731	-6.68	1.70121	1	0.709908	0.524686	0	0.565469	0.873444	0.390475	0.320572	0.852913	0.400397	0.0332813	1.03	0.544261	0.000453179	0.022545	1	1	3	0	0.558212	0.2	0.35	0.14116	2	TRUE	TRUE	0.788145	0.0318043	0.987317	0.00825622	1.91877	8.74522	5.56742	TRUE	3.751	-3.80545	6	9.98527e-06
159		O=C(/C=C/C3=CC=CC(C2=CC=C(N1CCCCC1)C2)=C3)NO	base	0	1	0.9877	2	0.00878532	0.673788	-6.07	1.74548	1	0.996291	0.651848	0	0.696918	0.974067	0.476829	0.495237	0.671508	0.674769	0.0190696	1.042	0.547371	0.000359294	0.0173567	1	1	3	0	0.517377	0.211	0.31579	0.204722	2	TRUE	TRUE	0.85538	0.0304244	0.983184	0.00488144	2.03626	8.87315	5.5461	TRUE	3.362	-3.9189	6	2.15988e-05
160		O=C(/C=C/C3=CC=CC(C2=CC(N1CCOCC1)=CS2)=C3)NO	base	0	2	0.958295	2	0.0113782	0.739191	-6.04	1.52586	1	0.515522	0.800998	0	0.502775	0.985578	0.484776	0.161331	0.46282	0.501259	0.0417261	1.132	0.533792	0.000202968	0.00831815	0.999957	0.999957	4	0	0.224637	0.211	0.23529	0.198535	3	TRUE	TRUE	0.942284	0.023709	0.962018	0.051079	1.67683	8.56322	5.04848	TRUE	2.77	-4.19378	6	1.84747e-06
161		O=C(/C=C/C3=CC=CC(C2=CC=C(N1CC=CC1=O)C=C2)=C3F)NO	base	0	1	0.924128	3	0.0115976	0.836526	-5.9	1.45999	1	0.32394	0.881001	0	0.453783	0.974364	0.215452	0.330804	0.710029	0.506157	0.0374681	1.151	0.560927	0.00025041	0.0197495	1	1	4	0	0.719481	0.2	0.05263	0.17903	4	TRUE	TRUE	0.601227	0.0145718	0.978802	0.309134	2.25805	7.89785	5.37805	TRUE	2.914	-4.89473	6	-5.96062e-06
162		O=C(/C=C/C3=CC=CC(C2=CC=CC(N1CCOC1=O)=C2)=C3F)NO	base	1	2	0.840899	4	0.016529	0.7435	-6.25	1.38096	1	0.339258	0.89876	0	0.47042	0.95717	0.144778	0.128823	0.563994	0.763577	0.0212614	1.168	0.550089	0.000218918	0.0064518	1	1	4	0	0.642131	0.2	0.11111	0.0873435	4	TRUE	TRUE	0.505395	0.022813	0.970771	0.0303243	1.69702	7.2261	5.07876	TRUE	2.968	-5.18143	6	-4.76684e-06
163		O=C(/C=C/C3=CC=CC(C2=CC=CC(N1C(=O)CCCC1)=C2)=N3)NO	base	0	1	0.929355	2	0.0093264	0.876751	-6.56	0.978262	1	0.507154	0.851919	0	0.447739	0.960754	0.2891	0.0174579	0.387852	0.799817	0.0348932	1.099	0.55132	0.000164514	0.00269761	1	1	4	0	0.565125	0.19	0.21053	0.329579	3	TRUE	TRUE	0.897612	0.0286156	0.979936	0.0151721	1.56696	7.36209	4.82399	TRUE	2.784	-3.49329	6	-2.66091e-06
164		O=C(/C=C/C3=CC=CC(C2=CC=C(N1C=CC=CC1)O2)=C3F)NO	base	0	1	0.978185	3	0.00847693	0.480882	-6.36	1.7025	1	0.622772	0.924912	0	0.605845	0.963404	0.176887	0.950727	0.945254	0.714226	0.0186935	1.149	0.551818	0.000267161	0.0157171	1	1	4	0	0.610543	0.211	0.05556	0	3	TRUE	TRUE	0.731268	0.0222559	0.990733	0.149364	2.14609	9.38275	6.01753	TRUE	3.494	-4.95727	6	-5.47676e-07
165		O=C(/C=C/C3=CC=CC(C2=CC=C(N1C=CC=CC1)C=C2)=N3)NO	base	0	2	0.988042	2	0.00636576	0.473918	-6.54	1.76454	1	0.791067	0.903517	0	0.536694	0.914355	0.104862	0.185172	0.575044	0.91163	0.0172619	1.09	0.551547	0.000227175	0.0102885	1	1	4	0	0.604628	0.2	0.05263	0.0314278	3	TRUE	TRUE	0.885412	0.0212527	0.985492	0.0145279	1.74462	8.77561	5.88861	TRUE	3.157	-4.51732	6	1.64228e-05
166		O=C(/C=C/C3=CC=CC(C2=NC(C(=O)N1CCCCC1)=CS2)=C3)NO	base	0	2	0.0548375	2	0.0105481	0.479465	-6.62	1.02829	1	0.623627	0.623449	0	0.461341	0.699071	0.397843	0.119596	0.246898	0.831116	0.0188782	1.135	0.538858	0.000177348	0.00239111	0.999999	0.999999	4	0	0.382767	0.2	0.27778	0.150806	2	TRUE	TRUE	0.852521	0.0201426	0.958579	0.0729767	1.83171	7.24512	4.82788	TRUE	2.955	-4.31466	6	-2.77485e-06
167		O=C(/C=C/C3=CC=CC(C2=CC=C(N1C=CC=CC1)C=N2)=C3F)NO	base	0	2	0.926819	3	0.0096224	0.564307	-5.91	1.74218	1	0.621585	0.816536	0	0.534291	0.948105	0.108476	0.803313	0.782906	0.652611	0.0172489	1.132	0.542478	0.000160755	0.00738834	1	1	3	0	0.757889	0.2	0.05263	0	3	TRUE	TRUE	0.865283	0.0161328	0.990774	0.0240009	1.85837	8.23506	5.78905	TRUE	3.296	-5.17801	6	-8.44392e-06
168		O=C(/C=C/C3=CC=CC(C2=CC=C(N1CCCC1=O)C=C2)=N3)NO	base	0	1	0.988768	2	0.00815095	0.89716	-7.14	1.27938	1	0.462676	0.861478	0	0.411091	0.935415	0.170636	0.0162067	0.185493	0.429685	0.0723583	1.111	0.570992	0.000189893	0.00312097	1	1	4	0	0.445722	0.2	0.16667	0.259599	3	TRUE	TRUE	0.908616	0.0149716	0.965261	0.0190176	1.58472	7.69299	4.89327	TRUE	2.394	-3.42361	6	1.82907e-05
169		O=C(/C=C/C3=CC=CC(C2CCN(C(=O)C1CC1)CC2)=C3)NO	base	0	1	0.636888	2	0.00951039	0.791769	-6.39	1.21693	1	0.537645	0.656259	0	0.401062	0.0311552	0.409302	0.0862081	0.124036	0.0598357	0.183692	1.051	0.555871	0.000313949	0.00729503	1	1	3	0	0.528179	0.222	0.44444	0.474975	2	TRUE	TRUE	0.90094	0.0282487	0.938866	0.00921035	1.27302	7.32764	4.7102	TRUE	2.321	-3.43585	6	1.97122e-05
170		O=C(/C=C/C3=CC=CC(C2=CC=CC(N1CCCC1=O)=C2F)=N3)NO	base	0	1	0.989433	3	0.0117575	0.87163	-6.37	1.00889	1	0.256891	0.864537	0	0.385599	0.965428	0.215742	0.015535	0.507024	0.707294	0.0393788	1.157	0.557707	0.000165738	0.00268005	1	1	4	0	0.703896	0.2	0.16667	0.261144	3	TRUE	TRUE	0.869145	0.0223909	0.979059	0.0215452	1.39434	7.70296	5.02673	TRUE	2.533	-4.03592	6	-6.67868e-06
171		O=C(/C=C/C3=CC=CC(C2=CC=C(N1CCCC1=O)C=C2)=C3F)NO	base	0	1	0.931776	3	0.0150708	0.8796	-5.94	1.4385	1	0.469951	0.790097	0	0.474332	0.967276	0.267651	0.279729	0.636376	0.623492	0.0422944	1.135	0.556685	0.000220707	0.00610802	1	1	4	0	0.627851	0.2	0.15789	0.0568867	3	TRUE	TRUE	0.766929	0.0299327	0.973102	0.0641917	2.04474	7.27421	4.9653	TRUE	3.138	-4.89388	6	-6.62716e-07
172		O=C(/C=C/C3=CC=CC(C2=CC=C(N1CCOC1=O)C=C2)=C3F)NO	base	1	2	0.878611	4	0.011238	0.717448	-6.01	1.49694	1	0.369455	0.908019	0	0.474555	0.868279	0.12138	0.128096	0.608093	0.626076	0.0345184	1.172	0.552854	0.000237608	0.00837293	1	1	4	0	0.603515	0.2	0.11111	0.0150331	4	TRUE	TRUE	0.53709	0.018221	0.966228	0.0412976	1.8329	7.1989	4.93303	TRUE	2.968	-5.38621	6	-4.01006e-06
173		O=C(/C=C/C3=CC=CC(C2=CC=C(N1CCCC1)C=C2)=C3F)NO	base	0	2	0.929298	3	0.0123341	0.659662	-5.32	1.89534	1	0.870773	0.844019	0	0.608954	0.884825	0.276199	0.251313	0.827813	0.478848	0.0239369	1.095	0.540324	0.000295771	0.0132778	1	1	4	0	0.47065	0.211	0.21053	0.0327938	3	TRUE	TRUE	0.855134	0.0349482	0.974692	0.0374814	2.08077	7.80356	5.23755	TRUE	3.612	-6.03425	6	1.32045e-05
174		O=C(/C=C/C3=CC=CC(C2=CC=C(N1CCCCC1)C=C2)=N3)NO	base	0	2	0.986752	2	0.0084696	0.798627	-6.93	1.69439	1	0.840691	0.872671	0	0.544747	0.816458	0.175212	0.00862998	0.498767	0.566734	0.0382615	1.064	0.552342	0.000240575	0.00417069	1	1	4	0	0.445238	0.2	0.26316	0.170359	3	TRUE	TRUE	0.936821	0.0297813	0.972029	0.00609788	1.70276	7.93634	5.30961	TRUE	3.258	-4.71207	6	1.38744e-05
175		O=C(/C=C/C3=CC=CC(C2=CC=C(N1CCCC1=O)C=N2)=C3F)NO	base	0	1	0.939187	3	0.0197752	0.881624	-5.69	1.19872	1	0.379843	0.780879	0	0.404996	0.977827	0.155992	0.116281	0.360132	0.446321	0.0369664	1.153	0.558957	0.000162157	0.00364289	1	1	3	0	0.731463	0.2	0.16667	0.146252	3	TRUE	TRUE	0.851363	0.0118246	0.975967	0.0415435	1.7158	7.19845	4.84112	TRUE	2.533	-4.20478	6	-6.23853e-06
176		O=C(/C=C/C3=CC=CC(C2=CC=C(N1CCOCC1)C=C2F)=N3)NO	base	0	2	0.962409	3	0.0103501	0.8397	-6.51	1.36982	1	0.255432	0.909958	0	0.361107	0.915682	0.199312	0.00813558	0.306724	0.166948	0.0362531	1.137	0.540824	0.000171247	0.00452779	1	1	4	0	0.27018	0.2	0.22222	0.143259	3	TRUE	TRUE	0.972347	0.0248135	0.970805	0.00727508	1.31745	7.24819	4.72846	TRUE	2.243	-4.33435	6	-5.90031e-06
177		O=C(/C=C/C3=CC=CC(C2=CC=C(N1CCOCC1)C=C2)=C3F)NO	base	0	2	0.871489	3	0.011879	0.841945	-5.38	1.59838	1	0.347805	0.880313	0	0.478115	0.853559	0.133292	0.0619443	0.381508	0.537843	0.0358873	1.115	0.539483	0.000233413	0.0110215	1	1	4	0	0.355396	0.2	0.21053	0.0387203	3	TRUE	TRUE	0.886994	0.0433882	0.962633	0.0254809	1.84494	7.086	4.77326	TRUE	2.848	-5.15481	6	-2.31923e-06
178		O=C(/C=C/C2=CC=CC(NC(=O)OCC1=CC=CC=C1)=C2)NO	base	1	1	0.884821	3	0.00610929	0.514905	-5.69	1.54497	1	0.774384	0.763177	0	0.436204	0.962967	0.00559003	0.541822	0.444299	0.279965	0.0402171	1.111	0.553027	0.000354507	0.0548331	1	1	5	0	0.245267	0.333	0.05882	0.0197666	4	TRUE	TRUE	0.877567	0.0492946	0.831628	0.0251414	1.76611	7.5319	5.04991	TRUE	2.954	-4.93821	6	2.65366e-05
179		O=C(/C=C/C3=CC=CC(C2=CC=C(N1CCCC1=O)O2)=C3F)NO	base	0	1	0.973081	3	0.0119704	0.873268	-5.72	1.23802	1	0.392234	0.915355	0	0.453917	0.988673	0.339085	0.768394	0.738587	0.447113	0.0222003	1.167	0.564123	0.000210851	0.00424467	1	1	4	0	0.583747	0.211	0.17647	0.198897	3	TRUE	TRUE	0.644893	0.0163183	0.981481	0.116043	1.86871	8.49126	5.28322	TRUE	2.731	-4.42065	6	2.00703e-06
180		O=C(/C=C/C2=CC=CC(NC=CC(C1=CC=CC=C1)=NO)=C2)NO	base	0	2	0.988382	2	0.00596245	0.129264	-6.32	1.45569	2	0.166094	0.686485	0	0.43219	0.901208	0.257522	0.458242	0.715935	0.807033	0.0400127	1.092	0.611964	0.000318002	0.0501737	1	1	7	0	0.199228	0.375	0	0.177883	3	TRUE	TRUE	0.922087	0.102179	0.820096	0.0646993	1.92745	6.9001	4.9952	TRUE	3.009	-4.25234	6	1.4589e-05
181		O=C(/C=C/C2=CC=CC(NC(=O)C1=CC=CC=C1[N+](=O)[O-])=C2)NO	base	0	2	0.963252	2	0.00575066	0.605739	-7.22	1.57288	1	0.0264209	0.664509	0	0.361608	0.80506	0.03746	0.211368	0.168241	0.479682	0.123665	1.173	0.568851	0.000279554	0.0891142	1	1	6	0	0.33243	0.312	0	0	8	TRUE	TRUE	0.936572	0.0269699	0.829102	0.112149	1.46568	6.23354	4.74722	TRUE	2.366	-4.80652	6	2.013e-05
182		O=C(/C=C/C2=CC=CC(NC(=O)C1=CC=CC=C1C(=O)O)=C2)NO	acid	0	1	0.686259	2	0.00888389	0.291051	-7.83	1.10694	1	0.0934553	0.59064	0	0.309917	0.0428572	0.0167841	0.125535	0.128075	0.0489446	0.044944	1.161	0.577493	0.000334361	0.160579	0.999999	0.999999	4	0	0.137209	0.312	0	0.0207996	3	TRUE	TRUE	0.910095	0.0182189	0.53977	0.219465	0.785969	6.44982	4.47749	TRUE	2.156	-3.45272	6	2.05332e-05
183		O=C(/C=C/C3=CC=CC(C2=CC=NC(NC1=CC=CC=C1)=N2)=C3)NO	base	0	2	0.324413	2	0.00621808	0.407487	-5.7	1.86233	1	0.590369	0.69218	0	0.416731	0.928469	0.0704141	0.0899963	0.545476	0.720941	0.0414153	1.112	0.571575	0.000204504	0.0222249	1	1	4	0	0.428181	0.25	0	0.066105	3	TRUE	TRUE	0.909679	0.0525547	0.913618	0.0879412	1.94067	6.77399	5.03821	TRUE	3.406	-4.75017	6	1.66847e-05
184		O=C(/C=C/C3=CC=CC(C2=CC=NC(NC1=CC=CC=C1)=C2)=C3)NO	base	0	2	0.632792	2	0.00818095	0.377678	-6.83	2.0375	1	0.694071	0.706029	0	0.511091	0.978342	0.0370815	0.213941	0.802574	0.753181	0.0325999	1.094	0.560422	0.000277443	0.0363205	0.999998	0.999998	4	0	0.372896	0.25	0	0.0449099	3	TRUE	FALSE	0.875985	0.0656711	0.924449	0.0841982	2.07866	6.98619	5.19877	TRUE	4.011	-5.39322	6	1.90073e-05
185		O=C(/C=C/C2=CC=CC(NC(=O)C1=CC=CC=C1NO)=C2)NO	base	0	2	0.882398	2	0.0190091	0.515447	-6.22	1.64479	1	0.150174	0.755528	0	0.370643	0.84191	0.0595139	0.240486	0.163274	0.711973	0.0349131	1.139	0.575526	0.000434945	0.100426	1	1	5	0	0.2494	0.333	0	0.139918	5	TRUE	TRUE	0.873796	0.0258549	0.761606	0.19102	1.62591	6.91484	4.71586	TRUE	2.259	-3.96325	6	6.13509e-06
186		O=C(/C=C/C3=CC=CC(C2=CC=C(NC1=CC=CC=C1)C=C2F)=C3)NO	base	0	2	0.741604	3	0.00658018	0.278887	-5.49	2.30379	1	0.799162	0.677512	0	0.563832	0.952189	0.0354841	0.471768	0.965484	0.590921	0.0339649	1.113	0.564904	0.000446383	0.150518	1	1	4	0	0.392434	0.25	0	0	3	TRUE	FALSE	0.86676	0.143446	0.92674	0.0945415	2.21252	6.86747	5.42946	TRUE	4.755	-6.21622	6	1.63566e-05
187		O=C(/C=C/C3=CC=CC(C2=CC=CC(NC1=CC=CC=C1)=C2O)=C3)NO	base	0	4	0.175916	2	0.00293226	0.192035	-6.81	1.64054	1	0.238696	0.697783	0	0.50282	0.976763	0.0134533	0.61062	0.982604	0.540889	0.0178257	1.1	0.593379	0.000418389	0.447021	0.984463	0.984463	7	0	0.339765	0.25	0	0.0630814	3	TRUE	FALSE	0.918333	0.127791	0.889986	0.0579055	2.13954	6.03077	5.24105	TRUE	4.321	-4.98339	6	2.07675e-05
188		O=C(NO)/C=C/C3=CC=CC(NC(=O)C2=CC=C(C1=CC=CC=C1)O2)=C3	base	0	1	0.387072	2	0.00579519	0.393878	-6.41	1.55328	1	0.406174	0.736063	0	0.457415	0.982419	0.0743903	0.971496	0.81455	0.871797	0.0814321	1.127	0.581932	0.00023737	0.0321154	0.999979	0.999979	5	0	0.263991	0.25	0	0	3	TRUE	TRUE	0.709884	0.0955707	0.8925	0.11679	2.22813	6.77948	4.94492	TRUE	3.718	-5.51126	6	1.02878e-05
189		O=C(/C=C/C3=CC=CC(NC(=O)C1=CC=CC=C1N2CC2)=C3)NO	base	0	2	0.928026	3	0.0188081	0.618289	-5.7	1.29877	2	0.224656	0.754023	0	0.351283	0.762997	0.0652791	0.356162	0.0781893	0.333873	0.0725404	1.107	0.551873	0.000304273	0.139298	1	1	5	0	0.33957	0.278	0.11111	0.24915	6	TRUE	TRUE	0.94775	0.0512069	0.760516	0.351447	1.51281	6.62579	4.57323	TRUE	2.277	-4.6626	6	1.93037e-05
190		O=C(/C=C/C3=CC=CC(C(=O)NC2CC(C1=CC=CC=C1)C2)=C3)NO	base	0	1	0.485969	2	0.00666858	0.615877	-6.62	1.51856	1	0.602057	0.606419	0	0.39638	0.190954	0.0597775	0.526354	0.257681	0.409926	0.0595224	1.068	0.575346	0.00023002	0.0110164	0.976246	0.976246	3	0	0.387878	0.263	0.2	0.0714165	2	TRUE	TRUE	0.858589	0.0691607	0.887379	0.00654639	1.79664	6.79967	4.98012	TRUE	2.881	-4.66199	6	6.66422e-06
191		O=C(NO)/C=C/C3=CC=CC(C2=CC=CC(NC1=CC=CC=C1)=C2[N+](=O)[O-])=C3	base	0	3	0.43727	2	0.00192438	0.328588	-7.06	1.62652	1	0.143922	0.632486	0	0.505855	0.951458	0.0350027	0.678907	0.9228	0.822422	0.0659778	1.131	0.575177	0.00027388	0.178223	0.99964	0.99964	6	0	0.327485	0.286	0	0	6	TRUE	FALSE	0.9314	0.31964	0.944653	0.0477419	2.28445	6.00813	5.59818	TRUE	4.524	-6.43082	6	1.92847e-05
192		O=C(/C=C/C2=CC=CC(C=CC=C(C1=CC=CC=C1)[NH]O)=C2)NO	base	0	1	0.990393	2	0.0059281	0.168952	-5.44	1.72328	1	0.229318	0.751371	0	0.441246	0.71816	0.222128	0.15184	0.826555	0.87476	0.0316007	1.075	0.576085	0.000319889	0.0458207	1	1	5	0	0.318328	0.375	0	0	2	TRUE	TRUE	0.871686	0.030047	0.817205	0.0265536	2.04553	7.37904	5.28614	TRUE	3.238	-4.20166	6	2.28477e-05
193		O=C(NO)/C=C/C3=CC=CC(NC1=CC=CC=C1C2=CC=CS2=O)=C3	base	0	3	0.822171	3	0.00318621	0.144292	-6.12	1.43308	1	0.55672	0.753839	0	0.5319	0.948047	0.297098	0.494187	0.93031	0.98521	0.0303001	1.144	0.565745	0.000328251	0.0531842	1	1	5	0	0.592428	0.25	0	0.0178148	3	TRUE	TRUE	0.851845	0.0285426	0.974648	0.0427903	2.2363	8.43855	6.1385	TRUE	3.566	-5.09165	6	-4.76333e-06
194		O=C(/C=C/C3=CC=CC(C2=CC=C(NC1=CC=CC=C1)C=C2OO)=C3)NO	base	0	4	0.518737	2	0.00307526	0.310688	-5.21	1.77302	2	0.185177	0.543291	0	0.50786	0.942319	0.0536242	0.670725	0.954226	0.397419	0.0233151	1.112	0.594884	0.000340956	0.148368	0.999999	0.999999	4	0	0.437074	0.3	0	0.113338	3	TRUE	FALSE	0.899159	0.117169	0.89009	0.0135858	2.26731	6.40841	5.29902	TRUE	4.468	-6.46246	6	1.64053e-05
195		O=C(NO)/C=C/C3=CC=CC(NC(=O)C1=CC=CC=C1C2=CC=CC=C2)=C3	base	0	1	0.686618	2	0.00629685	0.40202	-6.03	1.54943	1	0.60888	0.630233	0	0.467461	0.910961	0.0733089	0.928819	0.857374	0.933589	0.101405	1.096	0.566931	0.000244095	0.0745726	0.999999	0.999999	4	0	0.326569	0.238	0	0	3	TRUE	FALSE	0.823595	0.379056	0.861606	0.175164	2.17678	6.54718	5.11946	TRUE	4.125	-5.73326	6	1.27835e-05
196		O=C(/C=C/C3=CC=CC(C2=CC1=CC=CC=C1S2)=C3)NO	base	0	2	0.994959	2	0.011625	0.559555	-5.69	1.92789	1	1.24796	0.75466	0	0.848328	0.990839	0.0757065	0.542171	0.964666	0.796736	0.0474536	1.14	0.544884	0.000528244	0.254345	1	1	4	0	0.185226	0.167	0	0	2	TRUE	FALSE	0.833896	0.0330372	0.940286	0.0109125	1.88712	8.82087	5.60088	TRUE	4.087	-4.91432	9	2.12621e-05
197		O=C(/C=C/C2=CC=CC(OC(=O)C1=CC=CC=C1Br)=C2)NO	base	0	3	0.44087	3	0.00310105	0.378211	-5.5	1.44404	1	0.0860993	0.71022	0	0.39434	0.962463	0.0992159	0.406426	0.726039	0.401884	0.0575527	1.332	0.570159	0.000559234	0.226425	0.982449	0.982449	3	0	0.248074	0.267	0	0	2	TRUE	TRUE	0.653422	0.14521	0.812089	0.124789	1.86251	5.77401	4.53956	TRUE	3.187	-5.32226	6	1.03171e-05
198		O=C(/C=C/C2=CC=CC(C1=CC=CC(NC(=O)O)=C1)=C2)NO	acid	0	1	0.651034	3	0.018559	0.171978	-6.1	1.66526	1	0.769922	0.72548	0	0.461912	0.626588	0.00364712	0.12433	0.386092	0.394981	0.0173955	1.134	0.563901	0.00152022	0.367123	0.999997	0.999997	5	0	0.289913	0.267	0	0.222214	4	TRUE	TRUE	0.778268	0.0136331	0.851201	0.0201437	1.43508	7.69048	5.02345	TRUE	2.962	-3.77814	6	1.28034e-05
199		O=C(/C=C/C2=CC=CC(NC(=O)C1=CC=CC(NO)=C1)=C2)NO	base	0	2	0.909321	2	0.0162011	0.339244	-5.09	1.44475	1	0.177331	0.802153	0	0.393946	0.881303	0.0771673	0.123894	0.0763324	0.744555	0.0192606	1.135	0.577308	0.000503582	0.0938699	0.999979	0.999979	5	0	0.250982	0.333	0	0.272112	5	TRUE	TRUE	0.852631	0.0249698	0.730904	0.141926	1.74795	6.84302	4.79097	TRUE	2.259	-4.04731	6	6.56967e-06
200		O=C(/C=C/C2=CC=CC(OC1=CC=CC=C1C(=O)NO)=C2)NO	base	0	2	0.83058	2	0.0164748	0.503407	-5.16	1.53571	1	0.15856	0.674271	0	0.407822	0.888085	0.152086	0.244994	0.142217	0.246538	0.0448158	1.156	0.572941	0.000446818	0.0928127	1	1	4	0	0.203602	0.333	0	0.0659186	2	TRUE	TRUE	0.874095	0.0179888	0.742167	0.157868	1.79868	7.31152	4.82656	TRUE	2.116	-3.73418	6	9.12858e-06
201		O=C(/C=C/C2=CC=CC(C1=CC=CC=C1NCCO)=C2)NO	base	0	2	0.933917	2	0.0291894	0.63351	-5.21	1.61695	1	0.274755	0.688756	0	0.445483	0.969199	0.0466746	0.032222	0.193142	0.41181	0.0548064	1.073	0.542729	0.000493554	0.140066	1	1	4	0	0.200435	0.429	0.11765	0.432235	3	TRUE	TRUE	0.890473	0.0151611	0.879245	0.0159693	1.26227	7.49321	4.80663	TRUE	2.276	-3.44267	6	5.33724e-06
202		O=C(/C=C/C3=CC=CC(C2=CC1=CC=CC=C1OC2=O)=C3)NO	base	0	2	0.410094	2	0.0123404	0.375628	-6.11	1.69168	1	0.38298	0.71852	0	0.466106	0.972718	0.0452153	0.349735	0.736532	0.288334	0.028642	1.142	0.56131	0.000524041	0.200468	1	1	4	0	0.187156	0.15	0	0.153374	3	TRUE	TRUE	0.883935	0.0191476	0.860877	0.00755461	1.64766	7.47471	4.95858	TRUE	2.979	-4.84508	10	1.25417e-05
203		O=C(/C=C/C3=CC=CC(C2=CC(=O)C1=CC=CC=C1S2)=C3)NO	base	0	2	0.956572	2	0.00610299	0.46483	-5.7	1.61615	1	0.878655	0.695489	0	0.508278	0.987468	0.682213	0.187363	0.867014	0.883088	0.0581792	1.163	0.562592	0.000333688	0.0456905	0.999963	0.999963	3	0	0.265789	0.15	0	0	2	TRUE	TRUE	0.705611	0.0266997	0.927926	0.0404164	1.86623	8.20719	5.26368	TRUE	3.447	-5.22352	10	1.92357e-05
204		O=C(/C=C/C3=CC=CC(C2=CC(C1=CC=CC=C1)=C(Cl)S2)=C3)NO	base	0	2	0.936785	3	0.00494913	0.40184	-6.72	2.51179	1	0.96042	0.442367	0	0.677762	0.980078	0.135687	0.927833	0.968352	0.901161	0.145837	1.182	0.569498	0.000384638	0.0807103	0.99997	0.99997	4	0	0.542703	0.211	0	0	2	TRUE	FALSE	0.629694	0.119854	0.962312	0.0253229	2.02262	7.72547	5.87589	FALSE	5.254	-5.74434	6	9.00336e-06
205		O=C(/C=C/C3=CC=CC(C2=CSC(OC1=CC=CC=C1)=N2)=C3)NO	base	0	4	0.754817	2	0.00861943	0.255399	-6.5	1.97386	1	0.650727	0.77808	0	0.562151	0.986368	0.303531	0.96655	0.88665	0.796783	0.0617346	1.163	0.561663	0.000232386	0.014367	0.96106	0.96106	4	0	0.403748	0.263	0	0	2	TRUE	FALSE	0.732112	0.0411145	0.930403	0.031287	2.1602	7.81079	5.66819	TRUE	4.121	-4.95093	6	9.45005e-06
206		O=C(/C=C/C2=CC=CC(C(=O)NC1=CC=CC([N+](=O)[O-])=C1)=C2)NO	base	0	2	0.958287	2	0.00487052	0.473139	-7.14	1.42462	1	0.195766	0.717468	0	0.392731	0.725104	0.0311466	0.515708	0.175388	0.355669	0.0839637	1.169	0.564774	0.00030966	0.0749331	0.90626	0.90626	6	0	0.245636	0.312	0	0.0750723	8	TRUE	TRUE	0.935959	0.0241136	0.82042	0.109565	1.54936	6.07741	4.65316	TRUE	2.366	-4.53489	6	2.00256e-05
207		O=C(/C=C/C3=CC=CC(C2=CC=CC(C1=CC=CC=C1)=C2)=C3)NO	base	0	1	0.900383	2	0.0135241	0.386459	-6.15	2.30532	1	1.1306	0.650412	0	0.718769	0.979299	0.0188351	0.721848	0.894126	0.644326	0.0652611	1.065	0.545872	0.000659692	0.269287	1	1	3	0	0.355197	0.2	0	0	2	TRUE	FALSE	0.623566	0.0815628	0.892649	0.00925092	2.0101	7.74497	5.55682	TRUE	4.539	-5.83406	6	2.87998e-05
208		O=C(/C=C/C3=CC=CC(C1=CC=CC=C1N2C=CC=N2)=C3)NO	base	0	1	0.627243	2	0.0249245	0.747789	-5.92	1.87513	1	0.695263	0.791459	0	0.545301	0.982495	0.189343	0.120149	0.624559	0.872772	0.105097	1.102	0.541687	0.000382954	0.0228311	1	1	4	0	0.511259	0.211	0	0.0601775	2	TRUE	TRUE	0.866796	0.0221012	0.953614	0.253011	1.80315	7.71825	5.16836	TRUE	3.058	-3.75539	6	1.80393e-05
209		O=C(/C=C/C2=CC=CC(C1=CC=CC=C1OC(=O)C(=O)O)=C2)NO	acid	0	2	0.0805782	2	0.00829447	0.340544	-6.54	1.1383	2	-0.545636	0.567185	0	0.275828	0.598031	0.00831732	0.0757738	0.149821	0.0343596	0.0216966	1.165	0.598636	0.00103405	0.194781	0.68705	0.68705	4	0	0.337764	0.25	0	0.300885	2	TRUE	TRUE	0.855188	0.0201311	0.476374	0.0760195	1.38338	5.60595	4.74946	TRUE	1.862	-3.65571	6	2.37354e-06
210		O=C(/C=C/C2=CC=CC(C1=CC=CC=C1NC(=O)N(O)O)=C2)NO	base	0	1	0.969631	2	0.0113331	0.835001	-5.7	1.34583	1	-0.00214374	0.821187	0	0.390572	0.948587	0.252557	0.163814	0.471268	0.301874	0.0241258	1.16	0.568345	0.000443973	0.0305815	1	1	4	0	0.394917	0.267	0	0.306364	3	TRUE	TRUE	0.849496	0.0242225	0.852357	0.03944	1.68119	7.01477	4.96117	TRUE	2.484	-4.17872	6	2.30902e-05
211		O=C(/C=C/C3=CC=CC(C1=CC=CC=C1C(=O)N2CC2=O)=C3)NO	base	0	1	0.911477	2	0.0139359	0.313314	-6.91	0.893551	2	-0.209814	0.833383	0	0.345172	0.788303	0.205747	0.124663	0.414762	0.490558	0.0161441	1.135	0.584595	0.00027797	0.0503618	1	1	3	0	0.43613	0.211	0.05556	0.524529	2	TRUE	TRUE	0.715838	0.0140463	0.808483	0.12916	1.81029	7.04551	4.85309	TRUE	1.855	-4.00432	6	2.62364e-06
212		O=C(/C=C/C3=CC=CC(C2=CC=C(/C1=C/C=CC=C1)C=C2)=C3)NO	base	0	1	0.931186	2	0.0119792	0.338232	-6.26	2.33049	1	1.16844	0.64541	0	0.71197	0.9726	0.0125411	0.659114	0.891127	0.666061	0.075945	1.065	0.548676	0.00066652	0.288411	1	1	3	0	0.327461	0.2	0	0	2	TRUE	FALSE	0.60421	0.0549923	0.883874	0.0149606	2.07617	7.67162	5.4931	TRUE	4.539	-5.96156	6	2.8949e-05
213		O=C(/C=C/C2=CC=CC(OC(=O)C1=CC=CC=C1[N+](=O)[O-])=C2)NO	base	0	3	0.882015	2	0.00390788	0.476849	-7.55	1.63247	1	-0.155587	0.663658	0	0.365339	0.903756	0.0457831	0.135236	0.29097	0.399761	0.0721435	1.185	0.576504	0.000487507	0.230085	0.999999	0.999999	5	0	0.27097	0.312	0	0.0728823	7	TRUE	TRUE	0.896145	0.0254655	0.70654	0.0198857	1.59072	5.83592	4.63201	TRUE	2.333	-4.59474	6	1.29966e-05
214		O=C(/C=C/C3=CC=CC(NC2=CC=CC(C1=CC=CS1)=C2)=C3)NO	base	0	3	0.917028	2	0.00851625	0.356093	-6.23	2.16712	1	0.758264	0.587222	0	0.635138	0.995028	0.0366059	0.896542	0.979753	0.971124	0.0371605	1.129	0.574268	0.000448416	0.187138	0.982701	0.982701	5	0	0.304156	0.263	0	0	3	TRUE	FALSE	0.876628	0.151106	0.939737	0.101683	2.13543	7.78952	5.59089	TRUE	4.677	-5.85097	6	1.90724e-05
215		O=C(/C=C/C2=CC=CC(C1=CC=CC=C1NC(=O)C(F)F)=C2)NO	base	0	1	0.770859	4	0.020396	0.66215	-5.43	1.44841	1	0.538009	0.715981	0	0.430146	0.978965	0.128651	0.218343	0.47187	0.847107	0.0289964	1.178	0.561378	0.000356115	0.0174895	1	1	4	0	0.404319	0.333	0.05882	0.125192	3	TRUE	TRUE	0.871715	0.0355792	0.928802	0.124714	1.8888	7.24577	5.06705	TRUE	3.076	-4.84826	6	6.86639e-06
216		O=C(/C=C/C3=CC=CC(C2=CN(CC1=CC=CC=C1)N=N2)=C3)NO	base	0	1	0.878599	2	0.0115272	0.788901	-7.05	1.72476	1	0.30475	0.58977	0	0.452631	0.782212	0.0982558	0.483341	0.172327	0.530723	0.094152	1.105	0.555646	0.00023338	0.00673397	1	1	3	0	0.435003	0.263	0.05556	0.0331489	2	TRUE	TRUE	0.795572	0.0136193	0.90429	0.0604343	1.81525	7.37814	4.95593	TRUE	2.512	-4.36873	6	2.27639e-05
217		O=C(/C=C/C3=CC=CC(C2=CC=C(C1=CC=CC=C1)N=N2)=C3)NO	base	0	1	0.902779	2	0.0122222	0.52604	-6.84	1.94396	1	0.737667	0.640407	0	0.491038	0.954318	0.112068	0.775448	0.508591	0.579217	0.10901	1.106	0.556659	0.000347217	0.0390472	1	1	3	0	0.359814	0.2	0	0	2	TRUE	TRUE	0.691942	0.0223363	0.900851	0.0146255	1.96081	7.63314	5.30576	TRUE	3.329	-4.37675	6	2.65214e-05
218		O=C(/C=C/C3=CC=CC(C2=CC=C(C1=CC=CC=C1)N=C2)=C3)NO	base	0	1	0.975748	2	0.0166962	0.558773	-6.47	2.16395	1	0.971264	0.616419	0	0.574706	0.980263	0.0322048	0.645139	0.784769	0.334812	0.123782	1.083	0.56711	0.000300204	0.0360295	1	1	3	0	0.411034	0.2	0	0	2	TRUE	TRUE	0.76035	0.0276604	0.917198	0.00386405	2.05371	7.67671	5.28639	TRUE	3.934	-4.7632	6	2.82042e-05
219		O=C(/C=C/C3=CC=CC(C2=CC=CC(C1=CC=CC=C1)=N2)=C3)NO	base	0	1	0.943974	2	0.0105236	0.660455	-6.48	2.14487	1	0.865738	0.689457	0	0.587821	0.981196	0.0435004	0.889983	0.603923	0.531365	0.0803759	1.087	0.551175	0.000359386	0.0471674	1	1	3	0	0.398039	0.2	0	0	2	TRUE	TRUE	0.743403	0.0484056	0.922276	0.00409018	1.89013	7.80549	5.51639	TRUE	3.934	-4.69349	6	2.79603e-05
220		O=C(/C=C/C3=CC=CC(C1=CC=CC=C1N2C(=O)C=CC2=O)=C3)NO	base	0	2	0.804447	2	0.0103567	0.859544	-6.26	1.1469	2	-0.0260065	0.698714	0	0.34957	0.902198	0.237798	0.0919339	0.301838	0.730956	0.0527324	1.145	0.566802	0.000375707	0.0710166	0.999999	0.999999	5	0	0.43132	0.19	0	0.284482	4	TRUE	TRUE	0.837381	0.0179497	0.892175	0.217111	1.8071	6.91381	4.82724	TRUE	2.302	-4.25713	6	1.15246e-05
221		O=C(/C=C/C2=CC=CC(/C=C/C(=O)NC1=CC=CC=C1F)=C2)NO	base	0	1	0.92312	3	0.017237	0.467545	-6.12	1.54676	1	0.795419	0.773504	0	0.397612	0.673204	0.199589	0.554641	0.68295	0.296108	0.027956	1.133	0.560156	0.000661992	0.100802	1	1	4	0	0.294091	0.312	0	0	3	TRUE	TRUE	0.838032	0.0358602	0.925411	0.140999	1.67564	6.95011	5.12893	TRUE	2.996	-4.83598	6	1.81893e-05
222		O=C(/C=C/C2=CC=CC(CNC(=O)C1=CC=CC=C1CO)=C2)NO	base	0	1	0.944019	2	0.00717545	0.68034	-5.47	1.40979	1	0.0932343	0.703082	0	0.320236	0.216391	0.0984638	0.0308298	0.105139	0.333735	0.144617	1.099	0.547918	0.000268302	0.0170356	1	1	3	0	0.199756	0.4	0.11111	0.292599	2	TRUE	TRUE	0.901744	0.019748	0.766704	0.124377	1.05284	6.02553	4.48089	TRUE	1.627	-3.1312	6	1.47776e-05
223		O=C(/C=C/C2=CC=CC(NC1=CC=CC(/C=C/C(=O)O)=C1)=C2)NO	acid	0	2	0.263738	3	0.00638221	0.121734	-5.83	1.4001	1	0.401651	0.718478	0	0.408413	0.132886	0.0515034	0.232471	0.611707	0.070453	0.00725256	1.111	0.587668	0.00147571	0.422361	0.000910028	0.000909917	4	0	0.297353	0.375	0	0.213932	3	TRUE	TRUE	0.77821	0.028489	0.712653	0.0689199	1.56067	7.61063	4.96737	TRUE	3.047	-4.93112	6	2.31048e-05
224		O=C(/C=C/C3=CC=CC(C2=CC=CC(NC(=O)C1=CC1)=C2)=C3)NO	base	0	1	0.935097	2	0.00876679	0.278229	-6.12	1.61717	1	0.779882	0.791323	0	0.44751	0.979318	0.0946052	0.4074	0.463911	0.74506	0.0114621	1.097	0.562158	0.00027631	0.0794747	1	1	4	0	0.614207	0.278	0.05263	0.248354	3	TRUE	TRUE	0.825746	0.0196368	0.942295	0.107387	1.94042	7.61316	5.16129	TRUE	3.141	-5.59073	6	2.48994e-05
225		O=C(/C=C/C2=CC=CC(/C=C/C(=O)NC1=CC=CC=C1)=C2O)NO	base	0	2	0.142026	2	0.00609501	0.209983	-6.13	1.16936	1	0.437838	0.804577	0	0.375892	0.52431	0.0854872	0.628974	0.542381	0.144014	0.0114405	1.115	0.566592	0.000491324	0.196069	0.996611	0.996611	5	0	0.266428	0.312	0	0.193723	3	TRUE	TRUE	0.791998	0.0149337	0.790898	0.0815189	1.62204	7.02499	5.11067	TRUE	2.563	-4.45146	6	2.24373e-05
226		O=C(/C=C/C3=CC=CC(C(=O)N2C1=CC=CC=C1NC2=O)=C3)NO	base	0	1	0.976184	2	0.00510579	0.41812	-5.41	1.11434	1	0.172063	0.690734	0	0.363393	0.133662	0.656653	0.0549053	0.122219	0.0303869	0.121176	1.167	0.57893	0.000219895	0.00937046	0.999574	0.999574	6	0	0.406373	0.15	0	0.195732	2	TRUE	TRUE	0.810281	0.0255107	0.776263	0.0752002	1.6691	6.84646	4.75198	TRUE	1.537	-4.41919	9	8.28285e-06
227		O=C(/C=C/C2=CC=CC(NC1=CC=CC(OC(=O)NO)=C1)=C2)NO	base	0	4	0.626215	3	0.0112555	0.393052	-5.24	1.36372	1	0.0531729	0.769856	0	0.369015	0.900251	0.102352	0.113913	0.304166	0.479058	0.0132595	1.151	0.589767	0.000606395	0.0401344	0.985801	0.985801	5	0	0.425663	0.333	0	0.261185	4	TRUE	TRUE	0.84898	0.0292636	0.748536	0.162689	1.88573	7.13725	4.90978	TRUE	2.426	-4.51939	6	2.20414e-05
228		O=C(/C=C/C2=CC=CC(C1=CC=CC=C1OCC(=O)NC)=C2)NO	base	0	2	0.0694596	2	0.0114467	0.780481	-5.36	1.33987	1	0.217705	0.589539	0	0.40994	0.976826	0.102692	0.0941139	0.0413874	0.277005	0.0478186	1.099	0.561921	0.000219329	0.00639451	1	1	3	0	0.329396	0.4	0.11111	0.318459	2	TRUE	TRUE	0.804998	0.0288319	0.847344	0.030208	1.356	6.66752	4.60513	TRUE	1.997	-3.98412	6	2.17811e-05
229		O=C(/C=C/C3=CC=CC(C1=CC=CC=C1NC(=O)C2CC2)=C3)NO	base	0	1	0.842559	2	0.0159992	0.561879	-5.5	1.65034	1	0.618982	0.747058	0	0.444873	0.972045	0.0739804	0.212755	0.62909	0.837937	0.0688497	1.085	0.555855	0.000350841	0.0223691	1	1	4	0	0.442371	0.278	0.15789	0.172357	3	TRUE	TRUE	0.824389	0.026429	0.932775	0.0900555	1.51385	6.9653	5.17369	TRUE	3.221	-5.47268	6	2.54358e-05
230		O=C(/C=C/C3=CC=CC(NC2=CC=CC(C(=O)N1CC1)=C2)=C3)NO	base	0	2	0.570019	3	0.0096906	0.310134	-5.98	1.20375	2	0.338265	0.819005	0	0.397843	0.134046	0.112551	0.0863697	0.141704	0.158011	0.0348637	1.1	0.544619	0.000397358	0.308424	0.999707	0.999707	5	0	0.245142	0.278	0.11111	0.365724	6	TRUE	TRUE	0.886188	0.0340506	0.773338	0.209376	1.239	6.33125	4.60551	TRUE	2.405	-4.70394	6	1.99174e-05
231		O=C(/C=C/C3=CC=CC(C1=CC=CC=C1C(=O)NC2CC2)=C3)NO	base	0	1	0.92805	2	0.0181575	0.501475	-5.46	1.47268	1	0.575963	0.616246	0	0.460336	0.928327	0.202006	0.173442	0.256235	0.774261	0.0545361	1.082	0.559515	0.000266167	0.0142719	1	1	4	0	0.392904	0.278	0.15789	0.203196	2	TRUE	TRUE	0.860222	0.0179846	0.896372	0.035654	1.54002	7.12848	4.96998	TRUE	2.764	-4.43618	6	2.42186e-05
232		O=C(/C=C/C2=CC=CC(CNC1=CC=CC([N+](=O)[O-])=C1)=C2)NO	base	0	3	0.875217	2	0.00517606	0.580446	-6.63	1.68453	1	0.297333	0.697871	0	0.465663	0.930954	0.0271093	0.523513	0.325658	0.494819	0.0607047	1.131	0.551373	0.000424843	0.0683052	0.998768	0.998768	6	0	0.253235	0.4	0.0625	0.0963488	8	TRUE	TRUE	0.88357	0.0213764	0.892514	0.0277972	1.62121	6.71672	4.91538	TRUE	2.726	-3.89214	6	1.5019e-05
233		O=C(/C=C/C2=CC=CC(OCC1=CC=CC=C1[N+](=O)[O-])=C2)NO	base	0	3	0.825426	2	0.00535364	0.566506	-6.83	1.92739	1	0.332128	0.745998	0	0.410728	0.957261	0.0465286	0.122152	0.357596	0.271982	0.0783463	1.147	0.551282	0.000389592	0.0763237	1	1	5	0	0.256466	0.4	0.0625	0.00417139	7	TRUE	TRUE	0.886238	0.0163241	0.90421	0.00854269	1.69446	7.0368	4.86558	TRUE	2.692	-4.84694	6	1.8218e-05
234		O=C(/C=C/C2=CC=CC(C1=CC=CC(NC(=O)CO)=C1)=C2)NO	base	0	1	0.407456	2	0.00980888	0.503645	-5.87	1.28215	1	0.25479	0.697337	0	0.344192	0.759991	0.0169128	0.0329632	0.0529165	0.12743	0.0360057	1.111	0.565608	0.000542296	0.0882387	0.999993	0.999993	4	0	0.255037	0.333	0.05882	0.345515	3	TRUE	TRUE	0.889966	0.0112706	0.850485	0.0420997	1.40144	7.06563	4.45002	TRUE	1.803	-3.69594	6	5.68261e-06
235		O=C(/C=C/C2=CC=CC(C1=CC=CC(NCC(=O)O)=C1)=C2)NO	acid	0	2	0.285505	2	0.00946422	0.22469	-6.35	1.11025	1	0.293156	0.608429	0	0.403549	0.322646	0.00464215	0.0365756	0.228263	0.092021	0.0124535	1.111	0.573934	0.000862162	0.214611	0.999993	0.999993	4	0	0.211044	0.4	0.05882	0.343738	3	TRUE	TRUE	0.692193	0.0116774	0.73544	0.0228051	1.30588	7.2886	4.63125	TRUE	2.369	-3.64315	6	1.13542e-05
236		O=C(/C=C/C3=CC=CC(C1=CC=CC=C1N2CC(=O)N2)=C3)NO	base	0	2	0.947051	2	0.0301483	0.844493	-6.13	1.19839	1	0.188146	0.812819	0	0.353536	0.811956	0.174129	0.121818	0.0621067	0.465452	0.123848	1.121	0.555761	0.000361371	0.0626943	1	1	4	0	0.38938	0.211	0.05882	0.496875	4	TRUE	TRUE	0.572204	0.0100155	0.924817	0.0737363	1.30299	8.17892	4.75371	TRUE	1.723	-4.14829	6	-3.10196e-07
237		O=C(/C=C/C3=CC=CC(CNC2=N[NH]C(C1=CC=CC=C1)=C2F)=C3)NO	base	0	1	0.479882	3	0.00296227	0.563144	-5.15	1.61514	1	-0.0067777	0.589482	0	0.435854	0.989499	0.413049	0.761258	0.754975	0.911429	0.0168719	1.133	0.589577	0.000192965	0.0141659	1	1	3	0	0.534988	0.316	0.05263	0	3	TRUE	TRUE	0.681113	0.0542876	0.931412	0.272321	2.26017	6.98312	5.10076	TRUE	3.347	-4.49861	6	4.45681e-06
238		O=C(/C=C/C3=CC=CC(CN2C=CC=C(C1=CC=CC=C1)C2=O)=C3)NO	base	0	1	0.868829	2	0.00661662	0.853437	-6.18	1.60936	1	0.315536	0.795414	0	0.45321	0.801243	0.251654	0.770017	0.340013	0.953672	0.0898639	1.093	0.553616	0.000192545	0.00616434	0.999602	0.999602	3	0	0.348909	0.238	0.04762	0	2	TRUE	TRUE	0.848478	0.0873269	0.910331	0.324483	1.96584	7.07576	4.97983	TRUE	3.082	-4.13957	6	4.36443e-06
239		O=C(/C=C/C3=CC=CC(C2=CC=C(C1=CC=CC=C1)C(O)=C2)=C3)NO	base	0	2	0.54126	2	0.00588015	0.201258	-6.43	1.97196	1	0.809069	0.635542	0	0.519419	0.950806	0.016775	0.848057	0.949678	0.55185	0.0416863	1.09	0.562791	0.000374026	0.285353	1	1	4	0	0.357474	0.2	0	0	2	TRUE	FALSE	0.658465	0.0434713	0.920743	0.0129113	2.01971	7.09049	5.51486	TRUE	4.245	-4.87699	6	2.18401e-05
240		O=C(/C=C/C3=CC=CC(C2=CC=CC(C1=CC=CC=C1)=C2O)=C3)NO	base	0	2	0.42239	2	0.00657405	0.316892	-6.24	1.87253	1	0.72812	0.624483	0	0.567915	0.974185	0.0266275	0.873935	0.964765	0.606846	0.0372813	1.09	0.56268	0.00046266	0.34541	0.99999	0.99999	4	0	0.348448	0.2	0	0	2	TRUE	FALSE	0.718757	0.0767048	0.914016	0.0123266	2.00591	7.1322	5.51267	TRUE	4.245	-4.99473	6	2.13693e-05
241		O=C(/C=C/C3=CC=CC(C2=CC(C1=CC=CC=C1)=NC(O)=N2)=C3)NO	base	0	2	0.653225	2	0.0110386	0.737614	-6.35	1.53125	1	0.456593	0.685036	0	0.423214	0.915259	0.135374	0.638288	0.427086	0.245065	0.0674227	1.13	0.556082	0.000293212	0.0228999	1	1	3	0	0.619964	0.2	0	0	2	TRUE	TRUE	0.765848	0.0201795	0.912041	0.0194366	2.03801	7.31609	5.0339	TRUE	3.035	-4.48341	6	8.01711e-06
242		O=C(/C=C/C3=CC=CC(C2=CC=C(C1=CC=CC=C1)C=C2F)=C3)NO	base	0	1	0.929598	3	0.0135535	0.439718	-6.63	2.509	1	1.0234	0.582942	0	0.614778	0.97936	0.0318184	0.666067	0.958433	0.563432	0.047651	1.108	0.554128	0.000538239	0.144058	1	1	3	0	0.446455	0.2	0	0	2	TRUE	FALSE	0.658343	0.0885117	0.939819	0.0295858	2.04521	7.48038	5.44673	TRUE	4.678	-6.00239	6	2.16761e-05
243		O=C(NO)/C=C/C3=CC=CC(C1=CC=CC=C1N2C(=O)C=CC=C2)=C3	base	0	1	0.814705	2	0.0155172	0.744022	-5.86	1.62049	1	0.35687	0.795295	0	0.467797	0.948079	0.274355	0.586888	0.466472	0.94939	0.0824552	1.108	0.559836	0.000300128	0.0107458	1	1	4	0	0.481463	0.19	0	0.138665	2	TRUE	TRUE	0.8734	0.0303636	0.939939	0.215383	2.01015	7.22586	5.26864	TRUE	3.023	-4.61354	6	7.66641e-06
244		O=C(NO)/C=C/C3=CC=CC(OC(=O)C2=CC1=CC=CC=C1S2)=C3	base	0	3	0.899919	2	0.00276882	0.35452	-6.31	1.59445	1	0.243243	0.69543	0	0.502557	0.976428	0.274614	0.640301	0.939918	0.79865	0.0770449	1.182	0.58084	0.000453229	0.188429	0.381961	0.381961	4	0	0.179576	0.211	0	0	2	TRUE	TRUE	0.736232	0.0449079	0.819426	0.0218943	1.90954	6.62066	4.73495	TRUE	3.639	-5.36546	9	2.16142e-05
245		O=C(/C=C/C3=CC=CC(C1=CC=CC=C1N2C(=O)C=CN2)=C3)NO	base	0	1	0.97123	2	0.007887	0.701635	-6.18	1.48482	1	-0.0559641	0.810706	0	0.455923	0.928918	0.521634	0.208448	0.392223	0.933881	0.0357942	1.128	0.572024	0.000316567	0.0582382	1	1	4	0	0.456216	0.2	0	0.30328	2	TRUE	TRUE	0.884874	0.0242321	0.951969	0.225183	2.0788	8.09015	5.34615	TRUE	2.351	-3.68074	6	1.72929e-05
246		O=C(/C=C/C3=CC=CC(C1=CC=CC=C1N2C=CC(=O)O2)=C3)NO	base	0	2	0.829701	2	0.00951928	0.498843	-6.01	1.35665	1	0.205903	0.875024	0	0.515632	0.931769	0.432443	0.0512293	0.496123	0.972324	0.0298165	1.143	0.557661	0.00029876	0.0174647	1	1	4	0	0.459278	0.2	0	0.199651	2	TRUE	TRUE	0.831926	0.0174665	0.942722	0.18384	1.88836	8.58978	5.45147	TRUE	2.616	-4.57645	6	9.44936e-06
247		O=C(/C=C/C3=CC=CC(C1=CC=CC=C1N2C=CC=C2O)=C3)NO	base	0	1	0.977084	2	0.0119461	0.743889	-5.61	1.87513	1	0.421676	0.806156	0	0.578098	0.975525	0.0888599	0.437873	0.844633	0.942888	0.0367312	1.108	0.550782	0.000309475	0.0350136	0.999999	0.999999	5	0	0.493482	0.211	0	0.110976	2	TRUE	TRUE	0.894411	0.0330672	0.956092	0.32722	2.01006	7.93517	5.52813	TRUE	3.369	-4.33975	6	2.52943e-05
248		O=C(/C=C/C3=CC=CC(C1=CC=CC=C1N2C=CC(=O)N2)=C3)NO	base	0	1	0.671331	2	0.00984472	0.730293	-5.31	1.35039	1	0.047601	0.827706	0	0.473298	0.724933	0.489559	0.220534	0.161108	0.863094	0.062946	1.128	0.573856	0.000283581	0.0121946	1	1	4	0	0.49936	0.2	0	0.209918	2	TRUE	TRUE	0.854648	0.0215165	0.922688	0.0553297	1.99545	7.83784	5.22056	TRUE	2.351	-4.40867	6	1.74009e-05
249		O=C(/C=C/C3=CC=CC(C1=CC(Cl)=CC2=CC=CC=C12)=C3)NO	base	0	1	0.930478	3	0.0126172	0.602322	-5.83	2.55108	1	1.04603	0.633991	0	0.714053	0.992017	0.0649732	0.481657	0.962625	0.471078	0.179939	1.148	0.538356	0.000521699	0.0419567	1	1	3	0	0.323655	0.158	0	0	3	TRUE	FALSE	0.768923	0.1859	0.976433	0.00879989	2.05667	7.83734	5.65783	TRUE	4.679	-6.26853	10	2.94419e-05
250		O=C(/C=C/C3=CC=CC(N2C1=CC=CC=C1SC=C2O)=C3)NO	base	0	3	0.834254	2	0.00355622	0.680165	-5.78	1.94186	1	0.722832	0.640715	0	0.627734	0.784298	0.338197	0.783188	0.97921	0.325653	0.0422887	1.166	0.531651	0.000218502	0.0346406	3.56315e-06	3.5631e-06	4	0	0.379951	0.158	0	0	3	TRUE	TRUE	0.91026	0.0349667	0.976044	0.428803	1.83021	8.58207	5.80566	TRUE	3.806	-4.65189	10	1.01908e-05
251		O=C(/C=C/C3=CC=CC(C1=CC=CC=C1N2C(=O)CC2)=C3)NO	base	0	1	0.567062	2	0.0256167	0.889836	-6.05	1.55201	2	0.354161	0.798852	0	0.439183	0.965721	0.0967038	0.16158	0.45789	0.786179	0.116282	1.101	0.559734	0.000386398	0.0206031	1	1	4	0	0.444265	0.211	0.11111	0.388364	3	TRUE	TRUE	0.812399	0.0269425	0.909385	0.335834	1.82305	7.46152	5.07537	TRUE	2.609	-3.51083	6	1.15201e-05
252		O=C(/C=C/C3=CC=CC(C1=CC=CC=C1N2C(=O)NC2)=C3)NO	base	0	1	0.818988	2	0.019113	0.929748	-5.44	1.4657	1	0.362563	0.733253	0	0.446887	0.868301	0.0988892	0.0627192	0.280983	0.887867	0.0742189	1.125	0.569085	0.000272488	0.0110158	1	1	4	0	0.468631	0.211	0.05882	0.401692	3	TRUE	TRUE	0.825089	0.016242	0.945148	0.134323	1.63681	8.23734	5.20754	TRUE	2.359	-4.23045	6	7.40046e-06
253		O=C(/C=C/C3=CC=CC(C1=CC=C(O)C2=CC=CC=C12)=C3)NO	base	0	1	0.944303	2	0.0166651	0.208538	-5.67	1.87461	1	0.811874	0.69799	0	0.672132	0.985593	0.0301848	0.670693	0.895245	0.86674	0.0749606	1.106	0.527959	0.000522668	0.175028	0.999995	0.999995	4	0	0.353199	0.158	0	0.033665	3	TRUE	TRUE	0.880805	0.0433028	0.950375	0.0200493	2.15047	7.81946	5.63863	TRUE	3.731	-4.7068	10	2.30486e-05
254		O=C(/C=C/C3=CC=CC(C1=CC=CC=C1SC2CC2)=C3)NO	base	0	2	0.190623	2	0.0169337	0.309726	-5.22	1.92222	1	1.1353	0.722043	0	0.608553	0.990489	0.346044	0.0876801	0.941334	0.639777	0.0372476	1.093	0.556308	0.000412592	0.0717035	1	1	3	0	0.421033	0.294	0.16667	0.0752072	2	TRUE	FALSE	0.907275	0.0541436	0.969164	0.158159	1.99914	8.389	6.14355	TRUE	4.127	-5.55048	6	3.05611e-05
255		O=C(/C=C/C2=CC=CC(OC1=CC=CC=C1/C=C/Cl)=C2)NO	base	0	3	0.952896	2	0.0137575	0.330529	-5.38	2.1855	1	1.20478	0.744627	0	0.689216	0.993989	0.0767448	0.754433	0.936079	0.888181	0.0327749	1.148	0.527686	0.000474609	0.0694615	1	1	4	0	0.301864	0.333	0	0	3	TRUE	FALSE	0.858395	0.112588	0.959415	0.167488	1.92408	8.67595	5.99895	TRUE	4.207	-4.74277	6	2.92788e-05
256		O=C(/C=C/C3=CC=CC(C2=CC=CC(NC1=CC=CN=C1)=C2)=C3)NO	base	0	2	0.652464	2	0.0105813	0.260342	-6.34	1.89991	1	0.611089	0.709192	0	0.506535	0.991588	0.0887285	0.257177	0.837664	0.993261	0.0199714	1.094	0.566301	0.000312055	0.0620234	1	1	4	0	0.320288	0.25	0	0.160598	3	TRUE	FALSE	0.850907	0.0504355	0.931864	0.0448129	1.96803	6.99364	5.1708	TRUE	4.011	-5.02063	6	1.80546e-05
257		O=C(/C=C/C3=CC=CC(C2=CC=C(OC1=CC=CC=C1)C=C2)=C3)NO	base	0	2	0.898396	2	0.00772828	0.22928	-6.42	2.26997	1	1.11957	0.738835	0	0.621058	0.93859	0.0244047	0.872803	0.983967	0.490123	0.0453658	1.09	0.552515	0.00040205	0.121113	1	1	3	0	0.38713	0.25	0	0	2	TRUE	FALSE	0.630552	0.085405	0.869925	0.0190182	2.10608	7.26185	5.57146	TRUE	4.665	-5.97482	6	2.6009e-05
258		O=C(/C=C/C3=CC=CC(C2=CC(=O)N(C1=CC=CC=C1O)C2=O)=C3)NO	base	0	3	0.0910752	2	0.00343892	0.303426	-6.42	1.14339	1	-0.149492	0.692391	0	0.315622	0.70987	0.307508	0.165034	0.609944	0.181545	0.0306475	1.176	0.562979	0.000234819	0.0423453	0.999999	0.999999	6	0	0.497585	0.19	0	0.148165	4	TRUE	TRUE	0.846447	0.0131606	0.874745	0.0583728	1.92985	6.15832	4.75047	TRUE	1.868	-4.19396	6	3.10795e-06
259		O=C(/C=C/C3=CC=CC(C1=CC=CC=C1OC2=CC=CC=C2)=C3)NO	base	0	2	0.562307	2	0.00985107	0.383008	-6.02	2.21428	1	1.05263	0.742551	0	0.686339	0.973044	0.0425419	0.908322	0.967942	0.60552	0.0801912	1.09	0.554869	0.000405193	0.116829	1	1	3	0	0.405427	0.25	0	0	2	TRUE	FALSE	0.745882	0.158611	0.904695	0.0256942	2.01333	7.10228	5.80323	TRUE	4.665	-6.04227	6	2.43556e-05
260		O=C(/C=C/C3=CC=CC(C2=CC=CC(OC1=CC=CC=C1)=C2)=C3)NO	base	0	2	0.919047	2	0.00798782	0.232086	-6.76	2.24228	1	1.04998	0.710761	0	0.626142	0.968191	0.0269192	0.920323	0.963694	0.600259	0.0357629	1.09	0.552496	0.000419594	0.145497	0.999998	0.999998	3	0	0.347202	0.25	0	0	2	TRUE	FALSE	0.702633	0.13031	0.876233	0.0189966	2.00216	7.23356	5.63805	TRUE	4.665	-6.01414	6	2.5254e-05
261		O=C(/C=C/C3=CC=CC(CCC1=CC=CC2=CC=CC=C12)=C3)NO	base	0	1	0.984952	2	0.00969949	0.508312	-5.45	2.31817	1	0.94087	0.674125	0	0.632049	0.980915	0.339571	0.428567	0.937713	0.894263	0.13748	1.054	0.537935	0.000440473	0.0245249	1	1	3	0	0.332044	0.263	0.09524	0	3	TRUE	FALSE	0.787204	0.14304	0.932583	0.00872327	2.01688	7.24755	5.57068	TRUE	4.144	-5.97971	10	2.84404e-05
262		O=C(/C=C/C2=CC=CC(C1=CC=CC=C1NCC(O)C(=O)O)=C2)NO	acid	0	2	0.135936	2	0.00768401	0.218232	-6.22	0.8181	1	-0.351745	0.598884	0	0.32508	0.155963	0.0267501	0.0277869	0.241004	0.0257358	0.00977952	1.119	0.564473	0.000202234	0.0131583	0.999932	0.999932	4	0	0.33431	0.467	0.11111	0.490781	3	TRUE	TRUE	0.907935	0.0162679	0.798939	0.0251232	1.5669	6.54582	4.73727	TRUE	1.73	-3.29626	6	1.15572e-05
263		O=C(NO)/C=C/C3=CC=CC(C1=CC=CC=C1NC(=O)C2(O)CC2)=C3	base	0	1	0.530686	2	0.00903873	0.639876	-5.95	1.32986	1	0.237528	0.741961	0	0.370704	0.920808	0.1772	0.171129	0.197124	0.697126	0.0820836	1.102	0.549263	0.0002371	0.013745	0.999952	0.999952	4	0	0.449443	0.278	0.15789	0.2827	3	TRUE	TRUE	0.909654	0.0275805	0.894024	0.189593	1.54727	6.84336	4.71386	TRUE	2.336	-4.344	6	7.73946e-06
264		O=C(/C=C/C3=CC=CC(OCC1=CC=CC2=CC=CC=C12)=C3)NO	base	0	2	0.83633	2	0.00756213	0.454684	-5.97	2.13349	1	0.898543	0.747255	0	0.629204	0.980776	0.0995029	0.561059	0.914432	0.563997	0.0825426	1.09	0.539653	0.000445484	0.0429493	1	1	3	0	0.189385	0.263	0.05	0	3	TRUE	TRUE	0.788867	0.112921	0.902233	0.00389046	1.96378	7.5375	5.20909	TRUE	3.937	-5.94006	10	2.80118e-05
265		O=C(/C=C/C3=CC=CC(C2=CC=CC(NC1=CC=CN1)=C2)=C3)NO	base	0	2	0.901492	2	0.00894507	0.227399	-6.59	1.96812	1	0.698905	0.809276	0	0.638699	0.991571	0.0378579	0.243657	0.931001	0.943344	0.0324757	1.09	0.567564	0.000500161	0.0990172	0.999992	0.999992	5	0	0.435868	0.263	0	0.212643	3	TRUE	TRUE	0.859147	0.0345357	0.951749	0.123319	1.99556	7.76265	5.4192	TRUE	3.944	-4.97461	6	2.52122e-05
266		O=C(/C=C/C2=CC=CC(C1=CC=CC=C1OC(=O)N(O)O)=C2)NO	base	1	2	0.923453	3	0.0164381	0.851414	-5.46	1.36428	1	0.177244	0.770256	0	0.423782	0.966559	0.226656	0.089061	0.477309	0.285571	0.0148864	1.167	0.575331	0.000446336	0.0222406	0.999987	0.999987	4	0	0.463401	0.267	0	0.242268	3	TRUE	TRUE	0.730201	0.0260438	0.858429	0.0246804	1.84575	7.50134	5.2962	TRUE	2.451	-4.66455	6	1.50866e-05
267		O=C(/C=C/C2=CC=CC(OC1=CC=CC=C1C(=O)N(O)O)=C2)NO	base	0	2	0.957244	2	0.0115464	0.694579	-5.67	1.1873	1	0.22269	0.736488	0	0.424904	0.83528	0.54052	0.449101	0.330749	0.145533	0.0281621	1.171	0.577081	0.000360651	0.0453828	1	1	3	0	0.300226	0.333	0	0.0315569	2	TRUE	TRUE	0.891852	0.0268006	0.806805	0.0427926	1.84401	7.37895	4.92776	TRUE	2.218	-4.02309	6	1.92616e-05
268		O=C(/C=C/C3=CC=CC(C1=CC=CC=C1N2C=NN=C2)=C3)NO	base	0	1	0.917962	2	0.0353992	0.881263	-6.21	1.65838	1	0.228352	0.668893	0	0.50258	0.984945	0.142734	0.296468	0.127193	0.971391	0.0546109	1.122	0.566284	0.000307044	0.0152909	1	1	4	0	0.377761	0.211	0	0.41125	2	TRUE	TRUE	0.853893	0.0176253	0.924408	0.00512257	1.50579	8.35181	5.28908	TRUE	2.453	-3.66408	6	8.28092e-06
269		O=C(/C=C/C3=CC=CC(NC2=CC=C(C1=CC=CS1)O2)=C3)NO	base	0	3	0.955216	2	0.00961704	0.453689	-6.2	2.1568	1	0.594617	0.761029	0	0.709154	0.996027	0.315155	0.926875	0.986249	0.950309	0.0247432	1.166	0.579058	0.000394458	0.0774527	0.870522	0.870522	6	0	0.247652	0.278	0	0	3	TRUE	FALSE	0.875425	0.0515595	0.954876	0.0736412	2.14721	8.80935	5.79046	TRUE	4.27	-5.06447	6	1.83069e-05
270		O=C(/C=C/C3=CC=CC(C1=CC=CC=C1N2C=CN=N2)=C3)NO	base	0	1	0.929136	2	0.0216702	0.79297	-6.1	1.60576	1	0.32171	0.793011	0	0.489741	0.987903	0.344451	0.0667967	0.139721	0.928092	0.0665062	1.122	0.557755	0.000284103	0.00949751	1	1	4	0	0.33698	0.211	0	0.256829	2	TRUE	TRUE	0.88124	0.0207063	0.932968	0.0734167	1.64283	8.12209	5.0876	TRUE	2.453	-3.40318	6	8.97029e-06
271		O=C(/C=C/C2=CC=CC(C1=CC=CC(NC(=O)N(C)C)=C1)=C2)NO	base	0	1	0.499472	2	0.0142951	0.564046	-5.66	1.45638	1	0.66705	0.746294	0	0.475011	0.974363	0.114067	0.101586	0.47266	0.628754	0.0420845	1.081	0.563237	0.000325419	0.00838284	1	1	4	0	0.318916	0.267	0.11111	0.231541	3	TRUE	TRUE	0.762221	0.0340249	0.8877	0.0214011	1.67647	7.20969	4.80398	TRUE	2.966	-4.6239	6	2.35625e-05
272		O=C(/C=C/C2=CC=CC(C1=CC=CC(NC(=O)C(F)F)=C1)=C2)NO	base	0	1	0.626266	4	0.0128971	0.521004	-5	1.38899	1	0.567796	0.707479	0	0.441165	0.983648	0.0938341	0.175981	0.48977	0.776991	0.0191825	1.178	0.561292	0.000346918	0.0229302	1	1	4	0	0.374254	0.333	0.05882	0.183951	3	TRUE	TRUE	0.899717	0.0345906	0.925779	0.0704199	1.92266	7.41987	4.85703	TRUE	3.076	-5.09913	6	8.09052e-06
273		O=C(/C=C/C3=CC=CC(C1=CC=CC=C1N2C=CN=C2)=C3)NO	base	0	1	0.940362	2	0.0253495	0.683492	-5.8	1.7889	1	0.52476	0.712714	0	0.596704	0.997297	0.154738	0.330641	0.427077	0.998438	0.0572738	1.102	0.556663	0.000285345	0.0130806	1	1	5	0	0.388165	0.211	0	0.284368	2	TRUE	TRUE	0.839774	0.033314	0.948678	0.0255309	1.68498	7.9953	5.33089	TRUE	3.058	-3.56976	6	1.69647e-05
274		O=C(/C=C/C3=CC=CC(C1=CC=CC=C1C2=CCCN2)=C3)NO	base	0	1	0.70175	2	0.0158262	0.475688	-5.63	1.67894	1	0.893021	0.646806	0	0.588695	0.939821	0.488288	0.0486272	0.662426	0.973706	0.0697422	1.067	0.56915	0.000305889	0.0149487	1	1	3	0	0.580597	0.211	0.10526	0.0839036	2	TRUE	TRUE	0.79858	0.0372344	0.97093	0.0409059	2.1157	8.45813	5.54965	TRUE	3.206	-5.0032	6	1.49926e-05
275		O=C(/C=C/C3=CC=CC(C1=CC=CC=C1C2=CC=CC(=O)N2O)=C3)NO	base	0	1	0.312325	2	0.00474084	0.427595	-5.69	1.36592	1	-0.148423	0.755091	1	0.357047	0.819402	0.242541	0.211742	0.650474	0.819625	0.0354075	1.131	0.584703	0.000255877	0.0198106	0.997361	0.997361	3	0	0.412071	0.19	0	0.250892	2	TRUE	TRUE	0.88096	0.0184888	0.902697	0.0197745	2.08962	6.49146	5.13258	TRUE	2.938	-4.49989	6	2.91592e-06
276		O=C(/C=C/C3=CC=CC(C(=O)NC2=CC=CC(OC1=CC1)=C2)=C3)NO	base	0	3	0.938304	2	0.00644368	0.234468	-5.92	1.54192	1	0.834408	0.860515	0	0.388965	0.949041	0.244987	0.537354	0.513172	0.748219	0.00870837	1.117	0.567322	0.000211094	0.0505083	0.999092	0.999092	4	0	0.426496	0.333	0.05263	0	3	TRUE	TRUE	0.771213	0.0433232	0.926629	0.259828	1.98936	7.61812	5.07828	TRUE	3.124	-5.38991	6	5.11796e-06
277		O=C(/C=C/C3=CC=CC(C2=CC=CC(NC(=O)C1=CC=N1)=C2)=C3)NO	base	0	1	0.928351	2	0.00681045	0.28387	-6.17	1.25878	1	0.714375	0.819455	0	0.362933	0.964807	0.0920022	0.0735124	0.216272	0.712604	0.00631428	1.119	0.584409	0.000415088	0.290922	0.999738	0.999738	4	0	0.543657	0.263	0	0.190548	3	TRUE	TRUE	0.818379	0.0191482	0.938518	0.0931943	2.11551	7.63287	4.90808	TRUE	2.779	-4.72471	6	1.2739e-06
278		O=C(/C=C/C2=CC=CC(C1=CC=CC=C1C(=O)NCCCO)=C2)NO	base	0	1	0.823044	2	0.00604839	0.461746	-5.77	1.1759	1	-0.19443	0.686721	0	0.323121	0.714176	0.213926	0.0784527	0.130581	0.417791	0.0806289	1.084	0.57049	0.00029434	0.056651	0.999781	0.999781	3	0	0.207015	0.467	0.15789	0.379254	2	TRUE	TRUE	0.882718	0.034081	0.737966	0.104008	1.5425	5.3945	4.52136	TRUE	1.984	-3.21296	6	2.1146e-05
279		O=C(/C=C/C3=CC=CC(C2=CC=CC(NC(=O)C1C=CC1)=C2)=C3)NO	base	0	1	0.342607	2	0.00607114	0.282759	-6.5	1.64795	1	0.272535	0.818451	0	0.441282	0.957138	0.0797405	0.162698	0.807379	0.911655	0.0156959	1.086	0.584181	0.000282742	0.0944872	0.998676	0.998676	4	0	0.602782	0.263	0.1	0.283366	3	TRUE	TRUE	0.744872	0.0242589	0.954145	0.0174578	2.14389	7.67415	5.41017	TRUE	3.387	-5.2512	6	5.19506e-06
280		O=C(/C=C/C2=CC=CC(C1=CC=CC=C1/C=C/C(=O)NOO)=C2)NO	base	0	1	0.771708	2	0.0136446	0.386228	-6.05	1.09672	2	-0.113713	0.804614	0	0.384363	0.872577	0.475104	0.315016	0.287152	0.587022	0.00981048	1.131	0.565551	0.00057682	0.0896287	0.999954	0.999954	3	0	0.57106	0.375	0	0.41667	2	TRUE	TRUE	0.700674	0.0175573	0.891859	0.0153798	1.82053	6.70157	4.95361	TRUE	2.406	-4.80255	6	1.18243e-05
281		O=C(/C=C/C3=CC=CC(C1=CC=CC=C1OC(=O)NC2CC2)=C3)NO	base	1	2	0.879157	3	0.0245447	0.515826	-5.47	1.41044	1	0.609075	0.623803	0	0.430698	0.935214	0.223846	0.149021	0.757922	0.713304	0.0385177	1.102	0.558579	0.000272727	0.00945759	1	1	5	0	0.541044	0.278	0.15789	0.0615746	3	TRUE	TRUE	0.866251	0.0288518	0.929787	0.0954764	1.87775	7.0603	5.19994	TRUE	3.123	-5.52451	6	4.76304e-06
282		O=C(NO)/C=C/C2=CC=CC(C1=CC=CC=C1NC(=O)C=CC=C)=C2	base	0	1	0.748455	2	0.00630031	0.232138	-5.37	1.6548	1	0.416513	0.812231	0	0.485417	0.939948	0.0771106	0.513126	0.871424	0.858267	0.0212097	1.079	0.560213	0.000469906	0.158487	1	1	6	0	0.258963	0.353	0	0.0363008	3	TRUE	TRUE	0.628188	0.0411817	0.939206	0.0076285	2.12486	7.50546	5.391	TRUE	3.553	-4.61292	6	1.21865e-05
283		O=C(/C=C/C2=CC=CC(C1=CC=CC=C1OC(=O)/C=C/C=O)=C2)NO	base	0	5	0.507613	3	0.00645851	0.436404	-5.16	1.09436	2	-0.141902	0.610926	0	0.335446	0.911947	0.09938	0.145417	0.76077	0.229465	0.0138882	1.124	0.591248	0.00281236	0.243214	0.826222	0.826221	4	0	0.353983	0.353	0	0.352263	4	TRUE	TRUE	0.739684	0.0329847	0.639761	0.0548266	2.11193	6.55729	5.13312	TRUE	2.533	-4.26997	6	2.13853e-05
284		O=C(/C=C/C3=CC=CC(C1=CC=CC=C1N2C(=O)CCC2=O)=C3)NO	base	0	2	0.612725	2	0.0134412	0.908418	-6.37	1.13795	1	0.101406	0.62607	0	0.355181	0.863592	0.352701	0.175925	0.45482	0.627991	0.0803291	1.129	0.57422	0.00029718	0.0178185	1	1	4	0	0.422579	0.19	0.10526	0.198617	3	TRUE	TRUE	0.818843	0.0241975	0.891863	0.145571	1.57465	6.54916	4.71855	TRUE	2.526	-4.37254	6	9.49141e-06
285		O=C(/C=C/C3=CC=CC(C1=CC=CC=C1N2C(=O)CNC2=O)=C3)NO	base	0	1	0.680351	2	0.00730095	0.901011	-5.84	0.855565	1	-0.316726	0.587245	0	0.332269	0.837982	0.281438	0.15634	0.137465	0.616135	0.0710563	1.147	0.575379	0.000265774	0.0130382	0.999835	0.999835	4	0	0.5542	0.19	0.05556	0.377032	3	TRUE	TRUE	0.836769	0.0174296	0.852115	0.250122	1.74427	6.57998	4.49414	TRUE	1.928	-3.44727	6	1.8512e-05
286		O=C(/C=C/C3=CC=CC(C1=CC=CC=C1N2CC(NO)C2=O)=C3)NO	base	0	1	0.869743	2	0.0271489	0.694852	-5.19	0.949298	2	-0.468856	0.80473	0	0.334652	0.562589	0.237448	0.364983	0.337084	0.716328	0.0199771	1.124	0.585317	0.000191558	0.0130671	1	1	5	0	0.343872	0.263	0.11111	0.680869	3	TRUE	TRUE	0.901372	0.0168803	0.877613	0.0722922	2.08942	7.11971	4.92147	TRUE	1.566	-3.07433	6	6.49449e-06
287		O=C(/C=C/C2=CC=CC(C1=CC=CC=C1NC(=O)NCCO)=C2)NO	base	0	1	0.642311	2	0.00867168	0.680885	-5.4	0.897051	1	-0.134855	0.736834	0	0.303345	0.654997	0.054084	0.0536309	0.149629	0.28618	0.0610773	1.105	0.559479	0.000306373	0.0368976	0.998251	0.998251	4	0	0.278888	0.4	0.11111	0.388882	3	TRUE	TRUE	0.891039	0.0262835	0.776316	0.133428	1.41896	6.02647	4.44347	TRUE	1.986	-3.93352	6	2.1181e-05
288		O=C(/C=C/C2=CC=CC(C1=CC=CC(NC(=O)CCO)=C1)=C2)NO	base	0	1	0.0870908	2	0.00787209	0.598168	-5.88	1.27014	1	0.102097	0.745269	0	0.324165	0.853764	0.0174088	0.0250376	0.155507	0.524912	0.0429036	1.103	0.568415	0.000400478	0.0925599	0.999719	0.999719	4	0	0.31501	0.4	0.11111	0.241325	3	TRUE	TRUE	0.806355	0.0186401	0.845768	0.0829485	1.55114	6.48517	4.47096	TRUE	2.193	-4.32389	6	2.1063e-05
289		O=C(/C=C/C2=CC=CC(/C=C/C(=O)NC1=CC=CC(O)=C1)=C2)NO	base	0	3	0.703172	2	0.0112662	0.145985	-6.17	1.51096	1	0.504492	0.74127	0	0.428085	0.607534	0.0763042	0.368129	0.4007	0.61091	0.0182172	1.115	0.586604	0.000443476	0.229588	4.34537e-06	4.32848e-06	6	0	0.338697	0.312	0	0.0641802	3	TRUE	TRUE	0.82857	0.0180097	0.869188	0.0887209	1.56256	6.84996	4.79205	TRUE	2.563	-4.33929	6	2.26197e-05
290		O=C(/C=C/C3=CC=CC(C2=CC=CC(NC(=O)C1CC1)=C2)=C3)NO	base	0	1	0.586704	2	0.0127872	0.391589	-6.29	1.60336	1	0.651653	0.759978	0	0.438459	0.958822	0.0431829	0.173879	0.527012	0.793126	0.0526507	1.085	0.554941	0.000355552	0.032196	0.999983	0.999983	4	0	0.442	0.278	0.15789	0.18339	3	TRUE	TRUE	0.851934	0.028728	0.931228	0.0440226	1.63725	7.1208	4.92213	TRUE	3.221	-5.824	6	2.54631e-05
291		O=C(/C=C/C2=CC=CC(C1=CC=CC(NC(=O)/C=C/O)=C1)=C2)NO	base	0	1	0.496279	2	0.00901681	0.216721	-5.66	1.58588	1	0.299169	0.729357	0	0.44501	0.882448	0.066719	0.0657522	0.351361	0.74979	0.0130238	1.111	0.586834	0.000967437	0.271889	0.998431	0.998431	4	0	0.296651	0.312	0	0.312029	3	TRUE	TRUE	0.803607	0.0273904	0.844927	0.0212793	1.97582	6.65543	4.78505	TRUE	2.882	-4.73204	6	2.13945e-05
292		O=C(/C=C/C2=CC=CC(NC(=O)C1=CC=CC(/C=C/O)=C1)=C2)NO	base	0	1	0.968245	2	0.00713703	0.245354	-6.42	1.78685	1	0.332255	0.825306	0	0.445696	0.910729	0.119574	0.319165	0.397737	0.67431	0.0221705	1.111	0.57206	0.000387784	0.12497	0.999675	0.999675	4	0	0.224963	0.312	0	0.185654	3	TRUE	TRUE	0.880979	0.0649789	0.835487	0.124608	1.95357	6.534	4.983	TRUE	2.986	-4.80503	6	2.16146e-05
293		O=C(/C=C/C2=CC=CC(C1=CC=CC(NC(=O)C=NO)=C1)=C2)NO	base	0	1	0.173217	2	0.00869302	0.328982	-5.84	1.34755	1	-0.253216	0.660178	0	0.33868	0.938939	0.0785246	0.0534961	0.31473	0.675381	0.0407106	1.13	0.607606	0.000861308	0.199196	0.998011	0.998011	6	0	0.339077	0.312	0	0.300412	3	TRUE	TRUE	0.75423	0.0185591	0.726378	0.0989945	1.70092	6.47141	4.42564	TRUE	2.271	-4.02334	6	1.0237e-05
294		O=C(/C=C/C2=CC=CC(NC(=O)C1=CC=CC(CNO)=C1)=C2)NO	base	0	1	0.878193	2	0.00810256	0.377516	-5.57	1.40168	1	0.00571376	0.752374	0	0.346197	0.763464	0.0602647	0.148356	0.0930015	0.600618	0.0477537	1.117	0.567672	0.000279315	0.0266819	0.997103	0.997103	5	0	0.382536	0.4	0.05882	0.354762	3	TRUE	TRUE	0.85109	0.0228278	0.735573	0.332247	1.4765	6.2653	4.57366	TRUE	1.936	-3.8432	6	1.60551e-05
295		O=C(/C=C/C2=CC=CC(NC(=O)C1=CC=CC(CCO)=C1)=C2)NO	base	0	1	0.925632	2	0.00760253	0.569582	-6.49	1.53843	1	0.152114	0.727614	0	0.328874	0.83082	0.0701525	0.0802905	0.124095	0.358561	0.0990583	1.099	0.547868	0.00024788	0.0565077	0.999819	0.999819	4	0	0.292946	0.4	0.11111	0.121153	3	TRUE	TRUE	0.902196	0.0301318	0.782752	0.177311	1.48605	6.42656	4.51782	TRUE	1.992	-4.06708	6	2.02107e-05
296		O=C(/C=C/C2=CC=CC(C1=CC=CC(NC(=O)N=NO)=C1)=C2)NO	acid	0	2	0.696157	2	0.00880965	0.3807	-5.87	1.45123	1	0.229101	0.817041	0	0.417147	0.933851	0.203921	0.154449	0.69858	0.840338	0.0198531	1.153	0.599243	0.000862236	0.139768	5.43935e-06	5.43891e-06	4	0	0.498578	0.25	0	0.14628	4	TRUE	TRUE	0.694848	0.0161638	0.827948	0.0622255	1.94278	7.66683	4.7771	TRUE	3.245	-4.86416	6	2.27435e-05
297		O=C(/C=C/C3=CC=CC(NC(=O)C2=CC=CC(N1CC1)=C2)=C3)NO	base	0	2	0.97682	3	0.0124706	0.438087	-6.33	1.21843	2	0.395841	0.79983	0	0.370284	0.699378	0.0829112	0.14142	0.0334215	0.134212	0.035294	1.1	0.556142	0.000348709	0.21252	0.995689	0.995689	5	0	0.197892	0.278	0.11111	0.413372	6	TRUE	TRUE	0.960623	0.0511305	0.817059	0.187886	1.64689	6.49058	4.65547	TRUE	2.277	-4.65558	6	1.98547e-05
298		O=C(/C=C/C2=CC=CC(C(=O)NC1=CC=CC(/C=C/O)=C1)=C2)NO	base	0	1	0.956908	2	0.0071012	0.199096	-6.11	1.71015	1	0.325895	0.821975	0	0.453577	0.904588	0.102244	0.302493	0.393425	0.559654	0.0143771	1.111	0.572426	0.000370449	0.151958	0.999597	0.999597	4	0	0.282958	0.312	0	0.12327	3	TRUE	TRUE	0.892963	0.0501402	0.804734	0.088239	1.93219	6.33372	4.95464	TRUE	2.986	-4.70862	6	2.15176e-05
299		O=C(/C=C/C2=CC=CC(OC(=O)C1=CC=CC(NCO)=C1)=C2)NO	base	0	3	0.514539	2	0.0052545	0.355043	-5.08	1.17769	2	-0.234926	0.720781	0	0.28817	0.873238	0.0399169	0.0609962	0.100472	0.0975123	0.035637	1.132	0.579802	0.000346537	0.267904	0.923845	0.923845	5	0	0.16043	0.4	0.05882	0.31224	5	TRUE	TRUE	0.84746	0.0282396	0.499813	0.0649074	1.62842	5.43245	4.33619	TRUE	1.786	-4.4158	6	-1.80457e-06
300		O=C(/C=C/C3=CC=CC(C1=CC=CC=C1OC(=O)N2CC2)=C3)NO	base	3	2	0.793049	4	0.0206463	0.579031	-5.93	1.54114	2	0.504906	0.778454	0	0.390264	0.908587	0.0448936	0.164881	0.343552	0.442665	0.0340438	1.115	0.551565	0.000308446	0.045488	1	1	4	0	0.479653	0.222	0.11111	0.210415	6	TRUE	TRUE	0.779578	0.0366398	0.857407	0.186684	1.72629	6.95814	5.01202	TRUE	2.687	-4.89995	6	2.2358e-05
301		O=C(/C=C/C3=CC=CC(OC(=O)C1=CC=CC=C1C2CC2)=C3)NO	base	0	2	0.56189	2	0.00997889	0.264203	-5.82	1.73593	1	0.426013	0.709618	0	0.483127	0.962477	0.103459	0.667829	0.861186	0.512158	0.0868479	1.096	0.549244	0.000513605	0.127318	0.999999	0.999999	3	0	0.337639	0.278	0.15789	0.136858	2	TRUE	TRUE	0.861854	0.034195	0.789563	0.022883	1.96991	6.91092	4.7689	TRUE	3.302	-5.03375	6	2.1163e-05
302		O=C(/C=C/C3=CC=CC(C1=CC=CC=C1N2CC(O)C2)=C3)NO	base	0	2	0.894635	2	0.0577043	0.945869	-5.17	1.64114	1	0.356091	0.59775	0	0.505665	0.846582	0.154679	0.116051	0.0862528	0.324116	0.201859	1.085	0.549626	0.000248814	0.0135594	1	1	4	0	0.428338	0.222	0.16667	0.267337	3	TRUE	TRUE	0.921336	0.0149572	0.936756	0.0833746	1.45715	7.85381	4.74667	TRUE	2.053	-4.25597	6	1.04107e-05
303		O=C(/C=C/C3=CC=CC(NC2=CC=CC(C1=CC1)=C2F)=C3)NO	base	0	2	0.941356	3	0.012859	0.254384	-5.74	2.07879	1	0.937859	0.8441	0	0.631985	0.990677	0.0733124	0.86934	0.938828	0.816115	0.0132716	1.12	0.564906	0.000366349	0.200595	1	1	4	0	0.468978	0.294	0.05556	0.225461	3	TRUE	TRUE	0.814451	0.040651	0.975262	0.0448553	2.3501	8.45651	5.97233	TRUE	3.875	-6.29146	6	2.69961e-05
304		O=C(/C=C/C2=CC=CC(C1=CC=CC(C(=O)NO)=C1)=C2)NO	base	0	1	0.876867	2	0.0276921	0.340621	-5.51	1.5127	1	0.325391	0.711485	0	0.428982	0.82304	0.0158893	0.0585111	0.0568331	0.249188	0.0193851	1.13	0.554495	0.000585366	0.0867326	0.999989	0.999989	4	0	0.267636	0.267	0	0.330285	2	TRUE	TRUE	0.786254	0.00980372	0.803223	0.0638452	1.60995	7.49758	4.81547	TRUE	1.991	-3.45884	6	2.79288e-06
305		O=C(/C=C/C3=CC=CC(C2=CC=CC(C1=CC=CC=C1)=C2NOO)=C3)NO	base	0	2	0.957687	2	0.00471704	0.491528	-6.01	1.85606	2	0.0208083	0.700617	0	0.493147	0.975298	0.161258	0.769025	0.885348	0.933205	0.0190501	1.112	0.594595	0.000349068	0.183049	0.997273	0.997273	4	0	0.415007	0.3	0	0.0372108	2	TRUE	FALSE	0.645701	0.131271	0.903254	0.0101796	2.06595	6.68781	5.27555	TRUE	4.356	-5.20853	6	1.41167e-05
306		O=C(/C=C/C3=CC=CC(C2=NC=C(CC1=CC=CC=C1)C(O)=N2)=C3)NO	base	0	2	0.161072	2	0.00535854	0.567776	-6.43	1.63513	1	0.218423	0.68901	0	0.415582	0.77627	0.150213	0.236093	0.666936	0.718721	0.0449518	1.113	0.547963	0.000157907	0.0095067	0.999672	0.999671	3	0	0.485368	0.25	0.05	0.0376527	2	TRUE	TRUE	0.738903	0.0220505	0.908924	0.0457031	1.93424	6.46104	4.86522	TRUE	2.959	-4.51321	6	3.38368e-07
307		O=C(/C=C/C3=CC=CC(C2=CC=CC(NC(=O)C1=CC=CO1)=C2)=C3)NO	base	0	1	0.522046	2	0.00680177	0.271807	-5.75	1.44053	1	0.35575	0.750146	0	0.471258	0.984134	0.12151	0.671985	0.671775	0.89063	0.0596262	1.127	0.552547	0.000265156	0.0380552	0.99982	0.99982	5	0	0.344157	0.25	0	0.0424959	3	TRUE	TRUE	0.826946	0.0679429	0.920497	0.174119	2.00912	6.57708	4.83066	TRUE	3.718	-5.30642	6	9.74523e-06
308		O=C(NO)/C=C/C3=CC=CC(C2=CC=CC(NC(=O)C1=CC=C[NH]1)=C2)=C3	base	0	1	0.620153	2	0.00699186	0.243603	-6.44	1.41509	1	0.232027	0.714683	0	0.450824	0.973139	0.0661807	0.721144	0.722703	0.958272	0.0561833	1.113	0.574198	0.000274107	0.0655718	0.995691	0.995691	5	0	0.361653	0.25	0	0.166907	3	TRUE	TRUE	0.843629	0.0448056	0.926152	0.117333	1.90145	6.53675	4.74701	TRUE	3.453	-5.18953	6	8.06904e-06
309		O=C(/C=C/C3=CC=CC(C1=CC=CC=C1N(O)C2=CC=CC=C2)=C3)NO	base	0	2	0.953063	2	0.00489321	0.651067	-5.52	2.06596	1	0.63671	0.786579	0	0.61523	0.94423	0.378582	0.421566	0.947976	0.932476	0.0707613	1.093	0.579337	0.000451469	0.0606421	0.999997	0.999997	5	0	0.55697	0.25	0	0	4	TRUE	FALSE	0.726574	0.12292	0.9638	0.0678699	2.0795	7.1911	5.50097	TRUE	4.4	-5.57274	6	8.38206e-06
310		O=C(NO)/C=C/C3=CC=CC(C2=CC=C(NC1=CC=CC=C1C)C=C2)=C3	base	0	2	0.680306	2	0.0111416	0.151632	-5.97	2.11052	1	0.942636	0.751393	0	0.685351	0.955396	0.0253559	0.176387	0.980989	0.622081	0.0378623	1.063	0.562349	0.000387261	0.142684	0.997193	0.997193	4	0	0.384187	0.25	0.04545	0	3	TRUE	FALSE	0.805112	0.437117	0.947668	0.0525943	2.18935	6.82864	5.38592	TRUE	4.924	-6.29112	6	2.09518e-05
311		O=C(/C=C/C3=CC=CC(C1=CC(O)=CC=C1CC2=CC=CC=C2)=C3)NO	base	0	2	0.251539	2	0.00703039	0.175273	-5.21	1.80758	1	0.626066	0.544594	0	0.572621	0.895282	0.026541	0.882339	0.913065	0.929981	0.0890913	1.076	0.546204	0.000269437	0.0533039	1.62817e-05	1.4851e-05	4	0	0.461346	0.25	0.04545	0	2	TRUE	FALSE	0.785467	0.0757443	0.937259	0.0334495	2.235	6.90385	5.42956	TRUE	4.169	-4.77657	6	1.19998e-05
312		O=C(NO)/C=C/C3=CC=CC(C2=CC=CC(OC1=CC=CC=C1)=C2O)=C3	base	0	3	0.302477	2	0.00536728	0.314308	-6.08	1.73062	1	0.729457	0.710918	0	0.538633	0.976766	0.0873979	0.935874	0.989008	0.429054	0.0288558	1.11	0.571166	0.000312457	0.122347	1	1	4	0	0.439426	0.25	0	0	2	TRUE	FALSE	0.802004	0.109821	0.92932	0.0325504	2.10096	6.77912	5.7293	TRUE	4.37	-5.05809	6	1.31427e-05
313		O=C(NO)/C=C/C3=CC=CC(C1=CC=CC(F)=C1OC2=CC=CC=C2)=C3	base	0	2	0.367313	3	0.00899994	0.347626	-6.05	2.13381	1	0.856735	0.724372	0	0.619314	0.971033	0.0753295	0.931633	0.9827	0.891681	0.0356427	1.127	0.549411	0.000337328	0.0407376	1	1	3	0	0.566253	0.25	0	0	2	TRUE	FALSE	0.823251	0.300159	0.955217	0.133352	2.09714	7.45955	5.68628	TRUE	4.804	-6.06793	6	1.11174e-05
314		O=C(NO)/C=C/C3=CC=CC(C2=CC=C(OC1=CC=CC=C1)C(O)=C2)=C3	base	0	3	0.449534	2	0.00471176	0.147202	-5.63	1.85887	1	0.604485	0.648675	0	0.530379	0.961383	0.0584357	0.937229	0.981955	0.425236	0.0391105	1.11	0.571119	0.000284473	0.125632	0.999975	0.999975	4	0	0.423312	0.25	0	0	2	TRUE	FALSE	0.668058	0.0975399	0.92499	0.0214052	2.12016	6.88225	5.4802	TRUE	4.37	-5.4347	6	1.43403e-05
315		O=C(/C=C/C3=CC=CC(C2=CC=C(F)C(OC1=CC=CC=C1)=C2)=C3)NO	base	0	2	0.843259	3	0.0124988	0.365115	-6.04	2.12305	1	0.870725	0.710507	0	0.596848	0.980867	0.0396177	0.927908	0.983224	0.622369	0.0591972	1.131	0.559454	0.000261552	0.0267923	1	1	3	0	0.531458	0.25	0	0	2	TRUE	FALSE	0.721417	0.200568	0.949156	0.0880124	2.16273	7.20779	5.65085	TRUE	4.804	-6.28147	6	1.35422e-05
316		O=C(/C=C/C3=CC=CC(C2=CC=CC(OC1=CC=CC=C1)=C2F)=C3)NO	base	0	2	0.732124	3	0.00921893	0.479657	-6.4	2.29182	1	0.869254	0.751729	0	0.636772	0.974268	0.0718212	0.917903	0.984104	0.619616	0.0482562	1.131	0.563415	0.000394223	0.0675438	1	1	3	0	0.510666	0.25	0	0	2	TRUE	FALSE	0.699884	0.280627	0.955004	0.0528885	2.1496	7.12949	5.81077	TRUE	4.804	-6.04565	6	1.28047e-05
317		O=C(/C=C/C3=CC=CC(C1=CC=CC=C1CN2C=CC=NC2=O)=C3)NO	base	0	1	0.449167	2	0.0104938	0.729882	-5.7	1.34207	1	0.261587	0.787379	0	0.348636	0.660138	0.0965588	0.164948	0.299856	0.898735	0.0864464	1.113	0.556237	0.000169801	0.00254047	1	1	3	0	0.434185	0.238	0.05	0.0948695	2	TRUE	TRUE	0.904082	0.0185115	0.94945	0.17695	1.81013	6.5548	4.69732	TRUE	2.477	-3.9168	6	-2.85636e-06
318		O=C(/C=C/C3=CC=CC(C2=CC=C(OC1=CC=CC=C1)C=C2O)=C3)NO	base	0	2	0.4072	2	0.00412881	0.157602	-6.76	1.82271	1	0.818271	0.662944	0	0.498484	0.906986	0.032605	0.965961	0.989097	0.321213	0.032044	1.11	0.569432	0.000317442	0.204433	0.996775	0.996775	4	0	0.383165	0.25	0	0	2	TRUE	FALSE	0.74598	0.0602226	0.90687	0.0145255	2.00494	6.71229	5.64962	TRUE	4.37	-4.66903	6	1.40781e-05
319		O=C(/C=C/C3=CC=CC(C2=CC=CC(N1C=CC=CC1=O)=C2)=C3)NO	base	0	1	0.823222	2	0.00934965	0.484296	-7.1	1.60459	1	0.474426	0.81429	0	0.440151	0.966883	0.109235	0.169496	0.499635	0.808826	0.0506181	1.108	0.565317	0.000263451	0.00815595	1	1	4	0	0.349473	0.19	0	0.170887	2	TRUE	TRUE	0.848809	0.0407997	0.938402	0.148707	1.93631	7.24069	4.93746	TRUE	3.023	-4.44722	6	8.59152e-06
320		O=C(/C=C/C3=CC=CC(C(=O)NC2CCC1=CC=CC=C1C2)=C3)NO	base	0	1	0.506553	2	0.00578401	0.504234	-6.72	1.3721	1	0.372874	0.647663	0	0.426246	0.322317	0.642743	0.0384051	0.360381	0.2184	0.0545032	1.082	0.551188	0.000206411	0.00398897	0.999559	0.999559	3	0	0.671739	0.2	0.2	0.164484	2	TRUE	TRUE	0.815722	0.0448525	0.915132	0.0288877	1.78782	7.24636	5.10889	TRUE	2.492	-3.98587	10	-2.24319e-06
321		O=C(/C=C/C3=CC=CC(NC2=CC=CC(C1=CC=CO1)=C2O)=C3)NO	base	0	4	0.512216	2	0.00656515	0.124506	-5.35	1.68856	1	0.105237	0.754788	0	0.50599	0.968577	0.182452	0.777074	0.983673	0.828707	0.0265208	1.129	0.582413	0.000415577	0.379472	0.998657	0.998657	8	0	0.334963	0.263	0	0.099229	3	TRUE	TRUE	0.909812	0.097436	0.94971	0.132791	2.01762	6.79958	5.26601	TRUE	3.914	-4.88784	6	1.69582e-05
322		O=C(NO)/C=C/C3=CC=CC(C1=CC=CC=C1CN2C=CC(=O)O2)=C3	base	0	2	0.74763	2	0.00627456	0.410583	-6.15	1.34478	1	0.204049	0.862223	0	0.445094	0.871435	0.217046	0.108021	0.298494	0.911936	0.0195283	1.125	0.549825	0.000243988	0.00620395	1	1	3	0	0.39222	0.25	0.05263	0.195833	2	TRUE	TRUE	0.7688	0.0136496	0.949338	0.071915	2.06384	8.12133	5.16316	TRUE	2.675	-4.04813	6	-1.87937e-06
323		O=C(/C=C/C3=CC=CC(C1=CC=CC=C1N2C=CC(=O)N=N2)=C3)NO	base	0	1	0.869847	2	0.0158759	0.869161	-5.97	1.05933	1	0.0799798	0.781398	0	0.399783	0.527593	0.203266	0.117285	0.0493263	0.669315	0.0487853	1.145	0.550857	0.00021127	0.00877697	1	1	4	0	0.388656	0.19	0	0.289355	2	TRUE	TRUE	0.914625	0.0135508	0.89036	0.0830811	1.69267	7.42111	4.79101	TRUE	1.813	-3.529	6	9.20968e-06
324		O=C(/C=C/C3=CC=CC(C2=CC=CN(C1=CC=CC=N1)C2=O)=C3)NO	base	0	1	0.879544	2	0.00751876	0.751785	-6.27	1.32221	1	0.318035	0.757344	0	0.361083	0.749036	0.552701	0.085601	0.407207	0.383922	0.0882766	1.126	0.571074	0.000279717	0.00607921	0.999996	0.999996	3	0	0.520648	0.19	0	0.177298	2	TRUE	TRUE	0.903521	0.0161073	0.954569	0.0945742	1.30176	6.92635	4.64756	TRUE	2.418	-4.12052	6	4.96202e-06
325		O=C(/C=C/C=3C=CC=C(CCN2C(=O)C1=CC=CC=C1S2)C=3)NO	base	0	1	0.973761	2	0.00512622	0.643002	-5.95	1.84843	1	0.160222	0.712112	0	0.449015	0.951739	0.845568	0.358753	0.762345	0.941615	0.185421	1.146	0.530056	0.000281763	0.0134	0.999962	0.999962	3	0	0.428876	0.263	0.11111	0.0998104	2	TRUE	TRUE	0.91206	0.0443174	0.955383	0.781073	2.00489	7.5308	5.31276	TRUE	2.824	-4.87657	9	-3.32441e-06
326		O=C(/C=C/C3=CC=CC(C1=CC=CC=C1C2=NC(=O)N[NH]2)=C3)NO	base	0	1	0.385383	2	0.0100399	0.475368	-6.04	1.44705	1	0.0678403	0.689416	0	0.38537	0.719526	0.581382	0.0798696	0.110842	0.301926	0.0521172	1.147	0.56782	0.000358894	0.016503	1	1	3	0	0.538284	0.2	0	0.3269	2	TRUE	TRUE	0.862903	0.0173683	0.900209	0.0424648	1.84441	6.92563	4.97369	TRUE	1.951	-4.10082	6	9.20572e-06
327		O=C(/C=C/C3=CC=CC(C1=CC=CC=C1C2=CSC(O)=N2)=C3)NO	base	0	3	0.843203	2	0.012789	0.433076	-5.47	2.08731	1	0.387251	0.682865	0	0.551427	0.992103	0.433666	0.408015	0.857669	0.952936	0.0646683	1.163	0.546938	0.000260778	0.0213884	1	1	4	0	0.641433	0.211	0	0.0302727	2	TRUE	TRUE	0.885289	0.0314719	0.964056	0.185655	2.12401	7.77204	5.51241	TRUE	3.701	-4.86928	6	5.24257e-06
328		O=C(/C=C/C3=CC=CC(C1=CC=CC=C1N2C=C(O)N=N2)=C3)NO	base	0	1	0.908857	2	0.0198894	0.853783	-5.42	1.45041	1	0.0231195	0.781751	0	0.481339	0.887738	0.412087	0.0974406	0.114767	0.864975	0.0472491	1.147	0.553216	0.000253334	0.0135645	1	1	4	0	0.604253	0.211	0	0.327303	2	TRUE	TRUE	0.868829	0.0182713	0.937732	0.0837194	1.66315	7.88937	5.07293	TRUE	2.158	-3.5036	6	1.53785e-05
329		O=C(/C=C/C2=CC=CC(C1=CC=CC=C1OC(=O)C(F)(F)F)=C2)NO	base	0	2	0.865799	3	0.00610342	0.526646	-5.43	1.53688	2	0.0600331	0.647231	0	0.434716	0.989185	0.29792	0.383157	0.759662	0.743149	0.0299809	1.228	0.57122	0.00152817	0.049495	0.998323	0.998323	3	0	0.525446	0.267	0.05882	0.112916	2	TRUE	TRUE	0.873149	0.0667191	0.85139	0.0521787	2.02559	6.28089	5.00231	TRUE	3.34	-4.85318	6	8.69268e-06
330		O=C(NO)/C=C/C3=CC=CC(OC(=O)C2CC1=CC=CC=C1C2)=C3	base	0	2	0.662097	2	0.00525877	0.507385	-5.83	1.88121	1	0.0438157	0.743255	0	0.428914	0.883167	0.0838699	0.251726	0.353809	0.355477	0.0572794	1.107	0.573249	0.000675527	0.0953416	0.999998	0.999998	3	0	0.326862	0.211	0.15789	0.185862	2	TRUE	TRUE	0.769258	0.0678697	0.755108	0.0114226	1.84247	6.65601	4.83144	TRUE	2.526	-4.6847	9	1.80069e-05
331		O=C(/C=C/C3=CC=CC(C1=CC=CC=C1N2C=CC(O)=N2)=C3)NO	base	0	1	0.903989	2	0.0147033	0.88652	-5.88	1.67215	1	0.174914	0.780981	0	0.549409	0.95584	0.155456	0.408053	0.417392	0.965988	0.0922467	1.128	0.556731	0.000270895	0.0107839	1	1	4	0	0.555598	0.211	0	0.159876	2	TRUE	TRUE	0.880376	0.0267546	0.949295	0.192607	1.7585	7.71187	5.06815	TRUE	2.763	-4.03961	6	2.33714e-05
332		O=C(/C=C/C3=CC=CC(C1=CC=CC=C1N2C=C(O)C=N2)=C3)NO	base	0	1	0.933048	2	0.0271735	0.717425	-5.52	1.80325	1	0.245121	0.753429	0	0.530114	0.964195	0.264035	0.146579	0.397573	0.918535	0.054816	1.124	0.543365	0.000241521	0.0192663	0.999999	0.999999	4	0	0.670069	0.211	0	0.222597	2	TRUE	TRUE	0.846823	0.0231908	0.958987	0.217044	1.82418	7.50804	5.23933	TRUE	2.763	-3.72082	6	2.31755e-05
333		O=C(NO)/C=C/C2=CC=CC(C(F)(F)C1=CC=CC=C1C(=O)OO)=C2	base	0	1	0.806052	4	0.00816797	0.474346	-5.27	1.92901	2	0.131522	0.58575	0	0.422372	0.66564	0.569896	0.250532	0.643671	0.550916	0.0354032	1.209	0.558734	0.00142453	0.0955029	1	1	3	0	0.611332	0.333	0.05882	0.00176841	2	TRUE	TRUE	0.889766	0.0245944	0.94795	0.0133119	1.95933	6.31298	5.26711	TRUE	2.975	-4.45861	6	-3.25534e-06
334		O=C(/C=C/C3=CC=CC(C1=CC=CC=C1N2C=NC(O)=N2)=C3)NO	base	0	1	0.797671	2	0.0278073	0.866256	-5.71	1.38995	1	0.0141774	0.733806	0	0.475019	0.440115	0.434385	0.160982	0.169948	0.60912	0.0636557	1.151	0.55885	0.00024758	0.00961421	1	1	5	0	0.568361	0.211	0	0.293044	2	TRUE	TRUE	0.869215	0.0178369	0.935342	0.0659649	1.65447	7.50639	4.75792	TRUE	2.158	-3.69555	6	1.44821e-05
335		O=C(/C=C/C3=CC=CC(C1=CC=CC=C1N2CCC(=O)N2)=C3)NO	base	0	2	0.797979	2	0.0315006	0.922938	-5.36	1.2054	1	0.273548	0.80175	0	0.389784	0.80511	0.632943	0.104843	0.138843	0.50892	0.3201	1.111	0.562889	0.000310619	0.0151413	1	1	4	0	0.599058	0.2	0.11111	0.374876	4	TRUE	TRUE	0.617145	0.0205756	0.944965	0.082616	1.43951	7.83192	4.86231	TRUE	2.113	-4.27603	6	1.55144e-05
336		O=C(/C=C/C3=CC=CC(C1=CC=CC=C1N2C=CC(F)=N2)=C3)NO	base	0	1	0.970512	3	0.0197854	0.962352	-5.64	1.7691	1	0.398296	0.799715	0	0.558849	0.981015	0.400018	0.384002	0.445053	0.955519	0.0802646	1.147	0.537681	0.000267596	0.00529351	1	1	4	0	0.713382	0.211	0	0.11044	2	TRUE	TRUE	0.93333	0.0375982	0.968917	0.1679	1.72516	8.10565	5.28681	TRUE	3.197	-4.35293	6	1.45911e-05
337		O=C(/C=C/C3=CC=CC(C2=CC=C(N1C=CC=CC1=O)S2)=C3)NO	base	0	2	0.951642	2	0.00617606	0.447119	-7.02	1.59518	1	0.351153	0.851183	0	0.466725	0.987926	0.34264	0.328334	0.636527	0.938588	0.0383223	1.167	0.561954	0.000299595	0.0133145	0.999998	0.999998	4	0	0.419885	0.2	0	0.0685015	2	TRUE	TRUE	0.748365	0.0202606	0.95663	0.0320192	1.90233	8.04773	5.35448	TRUE	3.085	-4.55943	6	-2.11229e-06
338		O=C(/C=C/C3=CC=CC(C1=CC=CC=C1N2CCNC2=O)=C3)NO	base	0	1	0.89566	2	0.02064	0.958593	-6.22	1.29561	1	0.37248	0.781237	0	0.405564	0.84413	0.245633	0.21985	0.242872	0.872815	0.0994206	1.115	0.565226	0.000258999	0.0060358	1	1	4	0	0.436548	0.2	0.11111	0.393533	3	TRUE	TRUE	0.820452	0.0175585	0.921794	0.379956	1.55239	7.38084	4.83002	TRUE	2.402	-3.68763	6	2.35562e-05
339		O=C(/C=C/C3=CC=CC(C1=CC=CC=C1N2C=C(F)C=N2)=C3)NO	base	0	1	0.911304	3	0.0349315	0.930133	-5.68	1.85139	1	0.448594	0.743334	0	0.528157	0.989861	0.662427	0.208499	0.589573	0.913497	0.0718378	1.147	0.526965	0.00025912	0.00876779	1	1	4	0	0.757851	0.211	0	0.134786	2	TRUE	TRUE	0.858597	0.0370054	0.974211	0.197968	1.92728	7.88623	5.37462	TRUE	3.197	-4.37559	6	1.48837e-05
340		O=C(/C=C/C2=CC=CC(/C=C/C1=CC=CC=C1CCO)=C2)NO	base	0	1	0.968259	2	0.00723225	0.411198	-5.88	2.07778	1	0.490749	0.800334	0	0.456304	0.951061	0.0710505	0.101917	0.56405	0.592227	0.0930859	1.052	0.552518	0.000515248	0.145911	0.999994	0.999994	3	0	0.298539	0.4	0.10526	0.0793254	2	TRUE	TRUE	0.896922	0.0263248	0.866517	0.00452197	1.86114	7.50275	5.02258	TRUE	2.91	-4.21861	6	1.15605e-05
341		O=C(/C=C/C2=CC=CC(C1=CC=CC(NCCCO)=C1)=C2)NO	base	0	2	0.511397	2	0.0111364	0.429139	-5.33	1.49667	1	0.063058	0.813747	0	0.373732	0.965704	0.0341692	0.031558	0.330314	0.554546	0.0312459	1.059	0.564116	0.000780357	0.189	1	1	4	0	0.237722	0.5	0.16667	0.441014	3	TRUE	TRUE	0.824443	0.0281997	0.856038	0.013159	1.74273	6.49434	4.63326	TRUE	2.666	-3.6111	6	8.81165e-06
342		O=C(NO)/C=C/C3=CC=CC(C2=CC=C(NCCCC1=CC=CC=C1)C=C2)=C3	base	0	2	0.849337	2	0.00278461	0.203662	-5.38	1.55009	1	0.10789	0.575263	0	0.552946	0.823887	0.0353474	0.416443	0.911363	0.825593	0.0515022	1.04	0.587669	0.000519166	0.140406	0.704316	0.704315	4	0	0.563638	0.4	0.125	0.0393751	3	TRUE	FALSE	0.790444	0.528398	0.915192	0.0152081	2.40115	6.13159	5.11395	TRUE	4.917	-5.76363	6	2.30163e-05
343		O=C(/C=C/C3=CC=CC(C#CC2=NOC(CC1=CC=CC=C1)=N2)=C3)NO	base	0	1	0.609107	2	0.0131905	0.455573	-5.69	1.37237	1	-0.0771072	0.765234	0	0.408803	0.471415	0.493579	0.545053	0.391829	0.668267	0.0566982	1.118	0.558631	0.000201946	0.00459438	0.203569	0.203556	5	0	0.282438	0.2	0.05	0	2	TRUE	TRUE	0.925634	0.0300827	0.8757	0.037329	2.22362	7.06026	4.92408	TRUE	2.579	-4.19679	6	-8.58781e-08
344		O=C(/C=C/C4=CC=CC(C3=NC2=CC=C(C1=CC=CC=C1)C=C23)=C4)NO	base	0	1	0.793243	2	0.00552194	0.825056	-5.56	1.97498	1	0.783006	0.559495	0	0.566136	0.987609	0.309911	0.255801	0.931274	0.322737	0.0743666	1.102	0.580179	0.000472446	0.39482	0.998517	0.998517	4	0	0.541445	0.174	0	0	2	TRUE	FALSE	0.308067	0.0485888	0.932972	0.0079274	2.17193	7.55314	5.41832	TRUE	4.355	-5.70527	8	1.49496e-05
345		O=C(/C=C/C3=CC=CC(C2=CC=C(/C=C/C1=CC=CC=C1)C=C2)=C3)NO	base	0	1	0.968384	2	0.00562425	0.12551	-5.57	2.1933	1	0.96832	0.719975	0	0.649218	0.862358	0.019876	0.320867	0.979916	0.294471	0.037481	1.057	0.574787	0.000684448	0.419637	0.998875	0.998875	3	0	0.366562	0.238	0	0	2	TRUE	FALSE	0.710615	0.169401	0.882847	0.0106869	2.11474	6.88647	5.46249	FALSE	5.043	-6.08653	6	2.48145e-05
346		O=C(/C=C/C3=CC=CC(C2=CC=CC(/C=C/C1=CC=CC=C1)=C2)=C3)NO	base	0	1	0.871762	2	0.00548273	0.12838	-6.62	2.18998	1	0.894629	0.726051	0	0.606872	0.908605	0.0168573	0.479459	0.975889	0.553698	0.0399606	1.057	0.575846	0.000669017	0.421582	0.0451355	0.0451355	3	0	0.386821	0.238	0	0	2	TRUE	FALSE	0.737919	0.158711	0.88457	0.0109136	2.05785	6.76116	5.49737	FALSE	5.043	-6.01144	6	2.4029e-05
347		O=C(/C=C/C2=CC=CC(C1=CC=CC(NC(=O)CCC(=O)O)=C1)=C2)NO	acid	0	1	0.0148147	2	0.0050247	0.375292	-7.78	0.807484	1	0.0376416	0.580106	0	0.327232	0.236178	0.00485301	0.0223443	0.370578	0.0957231	0.0182623	1.118	0.580792	0.00034056	0.0679663	0.105581	0.105581	4	0	0.301699	0.438	0.10526	0.0971749	3	TRUE	TRUE	0.763826	0.0423469	0.794409	0.0333109	1.56999	5.9391	4.37355	TRUE	2.675	-4.29749	6	6.93162e-06
348		O=C(/C=C/C2=CC=CC(C(=O)NC1=CC=CC(/C=C/C(=O)O)=C1)=C2)NO	acid	0	1	0.412146	3	0.00510923	0.0845231	-6.2	0.885401	1	0.164754	0.729536	0	0.310744	0.0459123	0.0420844	0.138945	0.248433	0.0391296	0.00992332	1.133	0.57467	0.000465262	0.167797	3.3962e-06	3.38826e-06	4	0	0.285443	0.353	0	0.0682396	3	TRUE	TRUE	0.860324	0.0599641	0.629489	0.208325	1.76392	6.32097	4.44816	TRUE	2.555	-4.35246	6	3.88585e-06
349		O=C(/C=C/C3=CC=CC(C1=CC=CC=C1/C=C/C2=CC=CO2)=C3)NO	base	0	1	0.952878	2	0.0118716	0.140788	-5.66	2.11135	1	0.980785	0.793584	0	0.69566	0.978737	0.223067	0.744814	0.96705	0.861386	0.0319434	1.086	0.548406	0.000347839	0.0998719	1	1	4	0	0.38724	0.25	0	0	2	TRUE	FALSE	0.840292	0.0609173	0.970544	0.041614	2.07181	7.98763	5.92737	TRUE	4.636	-5.46345	6	1.53264e-05
350		O=C(NO)/C=C/C3=CC=CC(C1=CC=CC=C1NC(=O)C2(CO)CC2)=C3	base	0	1	0.891512	2	0.00647504	0.548673	-6.05	1.22224	1	0.0486866	0.809999	0	0.363793	0.800668	0.17814	0.214779	0.475245	0.770446	0.0760979	1.091	0.566854	0.000211353	0.00870415	1	1	4	0	0.24866	0.333	0.2	0.183004	3	TRUE	TRUE	0.87296	0.0403248	0.928387	0.266282	1.716	6.5153	4.72001	TRUE	2.583	-4.47661	6	-1.5091e-06
351		O=C(/C=C/C2=CC=CC(C1=CC=CC(NC(=O)NCC(=O)O)=C1)=C2)NO	acid	0	1	0.184423	2	0.00421538	0.247666	-6.18	0.566175	1	-0.16318	0.667134	0	0.304599	0.0460517	0.00433121	0.0610782	0.173927	0.0246141	0.0224308	1.139	0.571645	0.000395004	0.0866684	0.000288853	0.000288837	4	0	0.259676	0.375	0.05556	0.295078	3	TRUE	TRUE	0.761014	0.0207469	0.662573	0.0757014	1.46849	5.75977	4.19521	TRUE	2.078	-4.23131	6	1.27256e-05
352		O=C(/C=C/C3=CC=CC(C2=CC=CC(NC1=NC=CS1)=C2)=C3)NO	base	0	4	0.653998	2	0.00989709	0.326841	-6.27	1.93142	1	0.540734	0.681568	0	0.521583	0.994614	0.14457	0.458762	0.854846	0.969826	0.0461661	1.148	0.571279	0.000251109	0.0245358	0.999988	0.999988	6	0	0.36893	0.263	0	0	3	TRUE	FALSE	0.878171	0.0453091	0.92228	0.0638704	2.09711	7.18346	5.17793	TRUE	4.072	-5.07085	6	1.37563e-05
353		O=C(/C=C/C4=CC=CC(C3=CC2=C(NC1=CC=CC=C12)S3)=C4)NO	base	0	2	0.998592	2	0.00415677	0.423425	-6.74	1.80969	1	0.723373	0.652663	0	0.706805	0.992883	0.304143	0.745406	0.991749	0.950917	0.0495004	1.165	0.586468	0.000316714	0.206659	1.39848e-08	1.39837e-08	6	0	0.49429	0.136	0	0	5	TRUE	FALSE	0.707706	0.104074	0.933555	0.00849205	2.02209	8.42943	5.74166	TRUE	4.568	-5.38776	12	1.80624e-05
354		O=C(/C=C/C3=CC=CC(C1=CC=CC=C1OC2=NC=C[NH]2)=C3)NO	base	0	2	0.820386	2	0.0189242	0.454713	-5.75	1.83639	1	0.524058	0.807168	0	0.56952	0.970939	0.1939	0.328119	0.848109	0.908186	0.0582399	1.128	0.567456	0.00025626	0.0206178	1	1	3	0	0.564619	0.263	0	0.0897636	2	TRUE	TRUE	0.900136	0.0657769	0.956249	0.0269153	1.84962	7.8146	5.48216	TRUE	3.388	-4.91778	6	2.29045e-05
355		O=C(/C=C/C2=CC=CC(C1=CC=CC=C1/C=C/C(=O)N(O)O)=C2)NO	base	0	1	0.889045	2	0.0091385	0.624717	-6.01	1.24195	1	0.115187	0.784932	0	0.421221	0.949118	0.394624	0.272868	0.351852	0.622169	0.00956869	1.131	0.558467	0.000416844	0.0346269	0.99947	0.99947	3	0	0.464445	0.312	0	0.252744	2	TRUE	TRUE	0.688084	0.0178568	0.908619	0.0165001	1.94024	7.50043	5.05545	TRUE	2.492	-4.54495	6	-1.93999e-07
356		O=C(/C=C/C3=CC=CC(C2=CC=CC(C1=CC=CC=N1)=C2)=C3)NO	base	0	1	0.884247	2	0.0211252	0.445693	-6.05	2.06553	1	0.908057	0.623866	0	0.599068	0.963628	0.080542	0.457394	0.847778	0.37539	0.0629574	1.087	0.546248	0.000380268	0.119477	0.999968	0.999968	3	0	0.547394	0.2	0	0	2	TRUE	TRUE	0.757759	0.04546	0.945748	0.0283333	1.83569	7.38544	5.31007	TRUE	3.934	-4.72327	6	2.76485e-05
357		O=C(/C=C/C3=CC=CC(C2=CC=CC(NC1=NC=CC1)=C2)=C3)NO	base	0	1	0.529856	2	0.0102926	0.584613	-6.25	1.74305	1	0.675719	0.793174	0	0.53238	0.983508	0.143584	0.348928	0.764103	0.85991	0.0288789	1.094	0.56373	0.00041369	0.0690313	1	1	4	0	0.603654	0.211	0.05263	0.128073	3	TRUE	TRUE	0.847439	0.0368129	0.970371	0.14337	2.08191	8.48825	5.67451	TRUE	3.6	-4.91057	6	1.91409e-05
358		O=C(/C=C/C2=CC=CC(C(=O)NC1=CC=C(C(=O)O)C=C1)=C2)NO	acid	0	1	0.674322	2	0.00706463	0.169075	-7.27	1.0467	1	0.237888	0.677008	0	0.327722	0.0205121	0.0256919	0.0445498	0.0619832	0.00851721	0.0222873	1.153	0.570515	0.000316976	0.0853899	0.94455	0.94455	4	0	0.134609	0.312	0	0.0168161	3	TRUE	TRUE	0.9155	0.0153902	0.512639	0.252615	0.993146	6.10912	4.51349	TRUE	2.156	-3.70214	6	2.057e-05
359		O=C(/C=C/C2=CC=CC(C(=O)NC1=CC=C([N+](=O)[O-])C=C1)=C2)NO	base	0	3	0.989572	2	0.00437665	0.392975	-7.64	1.45874	1	0.222099	0.767185	0	0.386238	0.350745	0.0746911	0.295877	0.219895	0.393296	0.117256	1.169	0.572352	0.000298943	0.082894	0.999859	0.999859	6	0	0.223917	0.312	0	0.0667611	8	TRUE	TRUE	0.925212	0.0189461	0.795573	0.0855689	1.69182	6.0625	4.63462	TRUE	2.366	-4.34906	6	1.97174e-05
360		O=C(/C=C/C3=CC=CC(C2=CC=CC(N1C=CC=C1)=C2)=C3)NO	base	0	1	0.993295	2	0.0117947	0.501252	-6.07	1.97726	1	0.962239	0.844433	0	0.641703	0.992909	0.0237047	0.615884	0.670622	0.908258	0.0377417	1.083	0.543142	0.000378879	0.0342066	1	1	5	0	0.319848	0.211	0	0.0353671	2	TRUE	TRUE	0.817505	0.0352204	0.935785	0.0469819	1.78513	8.37992	5.53574	TRUE	3.663	-4.66925	6	2.31853e-05
361		O=C(/C=C/C3=CC=CC(C2=CC=C(C1=CC=CC=N1)O2)=C3)NO	base	0	1	0.756507	2	0.0188618	0.448951	-6.58	2.03069	1	0.897643	0.789023	0	0.565954	0.985803	0.111281	0.704931	0.841022	0.188486	0.041069	1.122	0.561872	0.00031221	0.0524656	1	1	4	0	0.451469	0.211	0	0	2	TRUE	TRUE	0.75469	0.0220488	0.957846	0.013317	1.88075	8.07567	5.48206	TRUE	3.527	-4.31604	6	2.23866e-05
362		O=C(/C=C/C3=CC=CC(C(=O)NCC2=CC1=CC=CC=C1N=C2O)=C3)NO	base	0	1	0.759295	2	0.00472174	0.595908	-5.55	0.926719	1	-0.0325944	0.755211	1	0.361612	0.428342	0.258956	0.0845329	0.312663	0.530461	0.033929	1.136	0.565903	0.000126149	0.00984042	0.999854	0.999854	4	0	0.426486	0.25	0.05	0	2	TRUE	TRUE	0.895233	0.0373078	0.879961	0.0980561	2.04894	5.97601	4.79308	TRUE	2.389	-4.7288	10	4.74642e-06
363		O=C(/C=C/C3=CC=CC(C1=CC=CC(F)=C1C2=CC=CC=C2F)=C3)NO	base	0	1	0.655026	3	0.0103963	0.499518	-5.68	2.29528	1	0.892121	0.6418	0	0.58281	0.947056	0.152568	0.546406	0.983366	0.831792	0.0469891	1.148	0.536346	0.000492052	0.0797049	1	1	3	0	0.579876	0.2	0	0	2	TRUE	FALSE	0.828295	0.369139	0.97474	0.176606	2.13827	7.15582	5.74412	TRUE	4.817	-5.64112	6	9.56641e-06
364		O=C(/C=C/C2=CC=CC(NC(=O)C1=CC=CC(NCCCO)=C1)=C2)NO	base	0	2	0.801228	2	0.00452625	0.348499	-5.99	0.932633	1	-0.384785	0.783875	0	0.287679	0.776424	0.254564	0.0510594	0.204256	0.463643	0.0295377	1.09	0.573083	0.000275882	0.110695	0.99995	0.99995	4	0	0.257323	0.533	0.15789	0.377682	3	TRUE	TRUE	0.931037	0.204259	0.708572	0.280062	2.02547	4.8797	4.26871	TRUE	2.252	-4.19811	6	2.07474e-05
365		O=C(/C=C/C3=CC=CC(C2=CC=CC(C1=CC=CC=C1F)=C2O)=C3)NO	base	0	2	0.366655	3	0.00728906	0.523732	-6.44	1.83805	1	0.608977	0.577604	0	0.52637	0.976829	0.128955	0.865101	0.993228	0.604866	0.0275263	1.131	0.55248	0.000494811	0.175156	1	1	4	0	0.524238	0.2	0	0	2	TRUE	FALSE	0.750653	0.182703	0.967339	0.0736005	1.98096	6.80842	5.76875	TRUE	4.384	-5.19357	6	1.07489e-05
366		O=C(NO)/C=C/C3=CC=CC(C1=CC=CC=C1C(=O)N2C=C(F)C=N2)=C3	base	0	1	0.619916	3	0.0638816	0.716188	-5.55	1.36485	2	0.291738	0.777804	0	0.414454	0.941355	0.640576	0.22076	0.69991	0.538036	0.0391695	1.163	0.535527	0.000173261	0.00353419	1	1	4	0	0.685546	0.2	0	0.0222009	2	TRUE	TRUE	0.814311	0.0302364	0.969449	0.173429	2.00591	7.02046	5.29153	TRUE	2.896	-5.18848	6	-5.7291e-06
367		O=C(/C=C/C2=CC=CC(C1=CC=CC=C1NCCCC(=O)NO)=C2)NO	base	0	2	0.778929	2	0.00744162	0.439405	-5.24	0.919066	1	-0.45224	0.678786	2	0.352299	0.637108	0.143208	0.178188	0.274061	0.766879	0.0183825	1.09	0.571548	0.000516681	0.145586	0.99811	0.998107	4	0	0.280649	0.533	0.15789	0.514546	3	TRUE	TRUE	0.778664	0.099674	0.766823	0.0607132	2.05526	5.45363	4.48641	TRUE	2.57	-4.09004	6	1.38561e-05
368		O=C(/C=C/C3=CC=CC(C1=CC=CC=C1N2C=C(F)C=CC2=O)=C3)NO	base	0	1	0.922274	3	0.0223941	0.878968	-5.73	1.6192	1	0.280335	0.767274	0	0.444229	0.916593	0.635326	0.619358	0.634357	0.947119	0.0391108	1.149	0.539529	0.000240385	0.00700519	1	1	4	0	0.691825	0.19	0	0.114006	2	TRUE	TRUE	0.856921	0.102931	0.968498	0.24185	1.93093	7.30738	5.30936	TRUE	3.162	-5.05997	6	-8.71099e-07
369		O=C(/C=C/C3=CC=CC(C2=CC=CC(N1C=CC=CC1=O)=C2F)=C3)NO	base	0	1	0.912982	3	0.0133734	0.605548	-6.33	1.44578	1	0.376218	0.826045	0	0.447451	0.914124	0.321953	0.453794	0.62822	0.893811	0.0469951	1.152	0.5572	0.000292445	0.00747927	1	1	4	0	0.558495	0.19	0	0.115913	2	TRUE	TRUE	0.834203	0.0394773	0.969362	0.123704	2.30572	7.23809	5.24912	TRUE	3.162	-4.99545	6	-1.63483e-06
370		O=C(NO)/C=C/C3=CC=CC(C1=CC=CC=C1N2CCC(=O)CC2=O)=C3	base	0	1	0.191136	2	0.0150198	0.852906	-5.91	0.58566	1	0.179065	0.633978	0	0.411177	0.190435	0.596755	0.162707	0.513654	0.521923	0.0609949	1.112	0.567025	0.000315296	0.0263577	1	1	4	0	0.554649	0.182	0.15	0.38468	3	TRUE	TRUE	0.773502	0.0265726	0.938679	0.150027	1.9011	6.59411	4.69043	TRUE	2.568	-3.72855	6	-2.66701e-06
371		O=C(NO)/C=C/C3=CC=CC(C1=CC=CC=C1N2C=C(C(=O)O)C=N2)=C3	acid	0	1	0.603967	2	0.0212668	0.408125	-7.12	1.14361	1	0.00485653	0.660649	0	0.377065	0.562572	0.229332	0.0568723	0.295167	0.184342	0.0194086	1.145	0.557163	0.000198223	0.0140529	0.999999	0.999999	4	0	0.440656	0.25	0	0.14653	2	TRUE	TRUE	0.818955	0.0264544	0.88292	0.434345	1.60467	6.26193	4.82128	TRUE	2.756	-3.96864	6	1.72447e-07
372		O=C(NO)/C=C/C3=CC=CC(C1=CC=CC=C1N2C(=O)CCCC2=O)=C3	base	0	1	0.30198	2	0.011904	0.890516	-6.1	1.03105	1	0.192516	0.616123	0	0.371533	0.804516	0.336408	0.57335	0.518988	0.585783	0.0682608	1.116	0.557849	0.000233215	0.00976378	0.999986	0.999986	4	0	0.477941	0.182	0.15	0.161209	3	TRUE	TRUE	0.841964	0.0397872	0.922759	0.107096	1.83542	6.44274	4.71245	TRUE	2.916	-4.57902	6	1.72503e-06
373		O=C(/C=C/C3=CC=CC(C2=CC=CC(NC(=O)CC1CC1)=C2)=C3)NO	base	0	1	0.171995	2	0.0144597	0.383381	-5.99	1.45417	1	0.557088	0.651779	0	0.514704	0.94711	0.0774771	0.604724	0.666592	0.96557	0.0303356	1.068	0.561572	0.000458293	0.0475693	0.999948	0.999948	4	0	0.474528	0.333	0.2	0.122814	3	TRUE	TRUE	0.863794	0.090886	0.937282	0.158395	1.92547	6.87422	5.00327	TRUE	3.611	-5.80869	6	1.14769e-05
374		O=C(/C=C/C2=CC=CC(C1=CC=CC(NC(=O)NCCO)=C1)=C2)NO	base	0	1	0.324568	2	0.00559031	0.553834	-5.29	0.876767	1	-0.173598	0.72181	0	0.291201	0.728091	0.0306781	0.0357714	0.091931	0.153991	0.0406808	1.105	0.557388	0.000298986	0.0449375	0.991107	0.991107	4	0	0.319344	0.4	0.11111	0.3861	3	TRUE	TRUE	0.898731	0.0232879	0.75022	0.0674767	1.48698	6.10511	4.08239	TRUE	1.986	-4.14251	6	2.1488e-05
375		O=C(/C=C/C2=CC=CC(C1=CC=CC(NC(=O)CCCO)=C1)=C2)NO	base	0	1	0.0885782	2	0.00799324	0.453962	-6.16	1.10498	1	0.0955089	0.754995	0	0.337489	0.887763	0.0535069	0.0670709	0.255049	0.746027	0.0374149	1.087	0.568134	0.000320898	0.0749689	0.999676	0.999676	4	0	0.232749	0.467	0.15789	0.277736	3	TRUE	TRUE	0.8323	0.0462512	0.831027	0.0487969	1.79055	6.17867	4.31223	TRUE	2.583	-4.67364	6	1.31073e-05
376		O=C(/C=C/C2=CC=CC(C1=CC=CC(NC(=O)/C=C/CO)=C1)=C2)NO	base	0	1	0.191755	2	0.0084369	0.293213	-6.05	1.09688	1	0.177431	0.789869	0	0.348759	0.875815	0.0742886	0.0194557	0.246775	0.509183	0.0203322	1.099	0.566213	0.000458683	0.079356	0.152319	0.152318	4	0	0.37115	0.375	0.05263	0.287507	4	TRUE	TRUE	0.759094	0.0195819	0.816086	0.0290068	1.60552	6.87125	4.44259	TRUE	2.359	-4.65718	6	7.21382e-06
377		O=C(/C=C/C2=CC=CC(C1=CC=CC(NC(=O)C=CCO)=C1)=C2)NO	base	0	1	0.395618	2	0.00754088	0.35906	-5.26	1.07304	1	0.0967299	0.786625	0	0.347631	0.862586	0.133298	0.0155499	0.432743	0.348352	0.0385804	1.099	0.565575	0.000325537	0.0682529	0.999501	0.999501	4	0	0.359492	0.375	0.05263	0.303146	4	TRUE	TRUE	0.704894	0.0179117	0.854499	0.0402276	1.61426	7.02428	4.45442	TRUE	2.359	-4.57267	6	7.14343e-06
378		O=C(/C=C/C2=CC=CC(C1=CC=CC(NC(=O)C=CNO)=C1)=C2)NO	base	0	1	0.291705	2	0.0088383	0.199835	-5.17	1.01904	1	-0.140251	0.754118	0	0.382952	0.745545	0.525802	0.0916136	0.360263	0.843356	0.0187656	1.12	0.582365	0.000357009	0.03622	0.999997	0.999997	6	0	0.408824	0.375	0	0.45171	3	TRUE	TRUE	0.764851	0.0161422	0.856403	0.0657892	1.79837	6.83986	4.52408	TRUE	2.303	-4.20204	6	1.1195e-05
379		O=C(/C=C/C2=CC=CC(NC(=O)CCC1=CC=CC(CO)=C1)=C2)NO	base	0	1	0.323701	2	0.0069819	0.591533	-5.33	1.42352	1	0.0690995	0.583192	0	0.331314	0.721337	0.0972813	0.141853	0.072657	0.863739	0.0783378	1.084	0.56477	0.000261715	0.0238937	0.997917	0.997917	4	0	0.376961	0.467	0.15789	0.112839	3	TRUE	TRUE	0.856963	0.0802249	0.831902	0.172023	1.68953	5.80742	4.51687	TRUE	2.269	-4.48895	6	1.35394e-05
380		O=C(/C=C/C2=CC=CC(C1=CC=CC=C1SCCCC(=O)O)=C2)NO	acid	0	2	0.335237	2	0.00530499	0.315949	-6.44	1.1715	1	-0.215823	0.472061	0	0.439328	0.65281	0.209234	0.11009	0.949632	0.0676196	0.0174022	1.113	0.604815	0.000713602	0.276411	0.0154113	0.0154108	3	0	0.217182	0.533	0.15789	0.262997	2	TRUE	TRUE	0.922743	0.0589268	0.789611	0.0698129	1.63769	5.98449	4.86879	TRUE	3.829	-4.68196	6	1.48972e-05
381		O=C(/C=C/C3=CC=CC(C2=CC=CC(NC(=O)C1CCC1)=C2)=C3)NO	base	0	1	0.201439	2	0.0106447	0.291664	-6.58	1.54691	1	0.578855	0.723525	0	0.416995	0.944603	0.0769087	0.172742	0.635874	0.90296	0.0412926	1.071	0.557281	0.000330117	0.0231927	0.998807	0.998807	4	0	0.494888	0.263	0.2	0.258255	3	TRUE	TRUE	0.825403	0.048574	0.940878	0.041481	1.81193	7.15206	4.91581	TRUE	3.611	-6.02943	6	1.18285e-05
382		O=C(/C=C/C2=CC=CC(/C=C/C1=CC=CC(NC(=O)CC)=C1)=C2)NO	base	0	1	0.833173	2	0.00550292	0.373597	-5.64	1.60409	1	0.506285	0.738543	0	0.521636	0.956496	0.149221	0.675581	0.755723	0.524617	0.0189503	1.065	0.559917	0.000601091	0.11513	8.58831e-09	8.57807e-09	4	0	0.3488	0.375	0.1	0	3	TRUE	TRUE	0.879249	0.167432	0.869331	0.0770997	2.0247	6.77998	5.03275	TRUE	3.724	-5.20308	6	1.62395e-05
383		O=C(/C=C/C3=CC=CC(C2=CC=CC(NC(=O)NC1CC1)=C2)=C3)NO	base	0	1	0.467297	2	0.00675006	0.289845	-6.33	1.21951	1	0.391946	0.754106	0	0.409042	0.889732	0.0554804	0.197451	0.390095	0.405036	0.0288328	1.088	0.562994	0.00029885	0.025408	0.999934	0.999934	5	0	0.514112	0.278	0.15789	0.156064	3	TRUE	TRUE	0.857044	0.0371333	0.909918	0.0599146	1.86353	6.51383	4.62745	TRUE	3.156	-5.88021	6	1.36711e-05
384		O=C(/C=C/C3=CC=CC(C2=CC=CC(NC(=O)OC1CC1)=C2)=C3)NO	base	1	1	0.493323	3	0.00768231	0.237078	-5.96	1.33336	1	0.704165	0.77339	0	0.47345	0.954504	0.11318	0.121606	0.785771	0.284295	0.0234923	1.102	0.556439	0.000258549	0.0386176	1	1	5	0	0.60209	0.278	0.15789	0.0463704	4	TRUE	TRUE	0.843503	0.0787367	0.936344	0.193702	2.03786	7.0051	5.10614	TRUE	3.583	-5.66814	6	7.46268e-06
385		O=C(/C=C/C2=CC=CC(C1=CC=CC=C1NC=CC(O)=NO)=C2)NO	acid	0	2	0.919438	2	0.0187387	0.254367	-5.69	1.4723	1	-0.306657	0.682152	0	0.434905	0.746089	0.231388	0.137058	0.940008	0.904841	0.0255095	1.116	0.611851	0.000316545	0.0920208	0.999999	0.999999	7	0	0.383064	0.375	0	0.43566	3	TRUE	TRUE	0.886759	0.067503	0.866044	0.0184816	2.17599	6.29115	4.95288	TRUE	3.143	-4.13271	6	2.17529e-05
386		O=C(/C=C/C3=CC=CC(C1=CC=CC=C1OC(=O)C2CCC2)=C3)NO	base	0	2	0.564469	2	0.00896076	0.387117	-6.46	1.6941	1	0.226699	0.575368	0	0.437328	0.975044	0.0847506	0.245725	0.84736	0.805161	0.0341844	1.085	0.569984	0.000668549	0.117368	0.999795	0.999795	3	0	0.49724	0.263	0.2	0.187006	2	TRUE	TRUE	0.81389	0.0709799	0.887552	0.0691341	1.90687	6.42546	5.03226	TRUE	3.578	-5.3088	6	1.92225e-05
387		O=C(/C=C/C2=CC=CC(C1=CC=CC(NCCCC(=O)O)=C1)=C2)NO	acid	0	2	0.290909	2	0.00546224	0.303813	-6.11	1.11097	1	-0.0649227	0.642964	0	0.393488	0.623948	0.0254059	0.0425165	0.690678	0.0951983	0.0133764	1.084	0.57426	0.000822243	0.2343	0.00223064	0.0022302	4	0	0.344163	0.533	0.15789	0.426466	3	TRUE	TRUE	0.772076	0.0399731	0.742845	0.00852841	1.593	6.12657	4.35811	TRUE	3.149	-3.95208	6	2.17404e-05
388		O=C(/C=C/C2=CC=CC(N=C(O)C=CC1=C(F)C=CC=C1)=C2)NO	acid	0	2	0.965869	3	0.0147613	0.301633	-5.66	1.8741	1	0.173664	0.736043	0	0.536886	0.93942	0.121121	0.297442	0.987468	0.758598	0.0284493	1.133	0.579635	0.00053914	0.189647	0.999994	0.999994	5	0	0.524567	0.312	0	0	2	TRUE	TRUE	0.8391	0.0368327	0.940062	0.0154095	2.22633	7.50724	5.49028	TRUE	3.646	-3.83996	6	2.41879e-05
389		O=C(/C=C/C3=CC=CC(C(O)=NC1=CC=CC=C1C2CC2)=C3)NO	acid	0	2	0.954122	2	0.0158497	0.224789	-5.19	2.06559	1	0.270674	0.760731	0	0.526828	0.751732	0.178179	0.277457	0.973325	0.262174	0.0791623	1.082	0.559875	0.000507123	0.130388	0.999999	0.999999	5	0	0.521282	0.278	0.15789	0.0455478	2	TRUE	TRUE	0.871912	0.0385192	0.878787	0.0108285	2.08231	7.24677	5.15853	TRUE	3.719	-4.19888	6	2.3813e-05
390		O=C(/C=C/C2=CC=CC(C1=CC=CC(NCCN(O)O)=C1)=C2)NO	base	0	2	0.973812	2	0.0093939	0.72338	-5.69	1.31427	1	-0.18786	0.791249	0	0.397905	0.984227	0.230911	0.0432947	0.254598	0.705043	0.01564	1.094	0.592682	0.000419832	0.0178276	0.999763	0.999763	5	0	0.5288	0.5	0.11765	0.526821	3	TRUE	TRUE	0.739424	0.0233553	0.875136	0.0036897	1.78511	7.28409	4.73537	TRUE	2.364	-4.15378	6	2.18979e-05
391		O=C(/C=C/C3=CC=CC(OC1=CC=CC=C1C2(O)CCC2)=C3)NO	base	0	2	0.225328	2	0.0124566	0.580617	-5.86	2.03959	1	0.693429	0.675037	0	0.566952	0.971003	0.459807	0.746831	0.781065	0.654842	0.220641	1.085	0.524308	0.000239088	0.0231542	1	1	3	0	0.545355	0.278	0.21053	0	2	TRUE	TRUE	0.894417	0.0909209	0.951542	0.0617327	1.83659	7.85459	5.25728	TRUE	3.369	-5.32041	6	1.30679e-05
392		O=C(/C=C/C2=CC=CC(C1=CC=CC(NCC(O)=NO)=C1)=C2)NO	acid	0	2	0.607491	2	0.0156827	0.298606	-5.91	1.33273	1	-0.494696	0.713767	0	0.373221	0.918121	0.00912183	0.0867466	0.399386	0.638913	0.0222716	1.117	0.610414	0.000547911	0.142093	0.99948	0.99948	6	0	0.297023	0.4	0.05882	0.548424	3	TRUE	TRUE	0.744615	0.0347627	0.666753	0.0228744	1.95139	6.17231	4.4787	TRUE	2.63	-4.1615	6	4.93719e-06
393		O=C(/C=C/C2=CC=CC(C1=CC=C(NCC(=O)O)C=C1)=C2)NO	acid	0	2	0.735205	2	0.0105443	0.152009	-5.84	1.20551	1	0.360967	0.63812	0	0.405574	0.102802	0.00872208	0.0321889	0.352319	0.0561578	0.0152756	1.111	0.573643	0.000778573	0.1378	0.999996	0.999996	4	0	0.217631	0.4	0.05882	0.21103	3	TRUE	TRUE	0.709024	0.00943064	0.744828	0.0394076	1.32786	7.17121	4.51244	TRUE	2.369	-3.75848	6	1.21188e-05
394		O=C(/C=C/C2=CC=CC(C1=CC=CC(OC(=O)NO)=C1)=C2)NO	base	0	2	0.880661	3	0.0172176	0.295442	-6.44	1.43956	1	0.432829	0.750256	0	0.411721	0.924104	0.0390694	0.0597029	0.248755	0.189736	0.0109942	1.151	0.566904	0.000593311	0.0305779	0.998363	0.998363	4	0	0.335967	0.267	0	0.224813	3	TRUE	TRUE	0.757614	0.0139558	0.797461	0.0516927	1.7649	7.84805	4.95568	TRUE	2.35	-3.99308	6	1.03317e-05
395		O=C(/C=C/C3=CC=CC(C2=CC=CC(N1CC1=O)=C2)=C3)NO	base	0	1	0.994411	2	0.0203482	0.370441	-5.83	1.12699	2	0.391536	0.878638	0	0.56024	0.75354	0.143258	0.0653841	0.166611	0.568246	0.0153077	1.111	0.58329	0.000959188	0.234361	1	1	4	0	0.412893	0.222	0.05882	0.646961	3	TRUE	TRUE	0.713671	0.0117854	0.901076	0.0548512	1.34133	8.8179	5.1217	TRUE	2.219	-3.56576	6	6.1906e-07
396		O=C(NO)/C=C/C3=CC=CC(C1=CC=CC=C1OC(=O)/C2=C/C=CC2)=C3	base	0	3	0.800243	3	0.00552914	0.25011	-5.77	1.67308	1	0.165156	0.602357	0	0.470591	0.989395	0.0825391	0.880537	0.880249	0.923496	0.0104738	1.106	0.573209	0.000387486	0.069583	0.999843	0.999843	3	0	0.472413	0.25	0.04762	0	3	TRUE	TRUE	0.906437	0.0516427	0.934301	0.263572	2.09025	6.91808	5.2294	TRUE	3.664	-5.82996	6	5.54119e-06
397		O=C(/C=C/C3=CC=CC(C2=CC1=CC=CC=C1C(NCCO)=C2)=C3)NO	base	0	2	0.955472	2	0.00639079	0.346658	-5.83	1.32849	1	0.101118	0.599935	0	0.436664	0.986116	0.184756	0.140289	0.91871	0.451564	0.0559603	1.082	0.557912	0.000435051	0.0657676	1	1	4	0	0.325646	0.316	0.09524	0.0509132	4	TRUE	TRUE	0.862242	0.111837	0.892412	0.0552602	1.94399	6.35444	4.74406	TRUE	3.43	-5.12293	10	9.40842e-06
398		O=C(NO)/C=C/C3=CC=CC(C2=CC=CC(NC(=O)C=1C=C[NH]C=1)=C2)=C3	base	0	1	0.852434	2	0.00742133	0.343985	-6.13	1.29855	1	0.124264	0.778349	0	0.470725	0.930964	0.0632124	0.282842	0.800395	0.854722	0.0397812	1.113	0.571398	0.000222256	0.0456547	0.0473575	0.0473574	5	0	0.436876	0.25	0	0.120461	3	TRUE	TRUE	0.868014	0.0642352	0.923432	0.0255235	2.04114	6.59838	4.70711	TRUE	3.453	-4.9953	6	7.41563e-06
399		O=C(/C=C/C3=CC=CC(C2=CC=CC(NC(=O)C1=CC=NO1)=C2)=C3)NO	base	0	1	0.532936	2	0.00615096	0.536873	-6	1.4245	1	0.214918	0.723407	0	0.373646	0.982819	0.0881896	0.441557	0.569715	0.941954	0.035402	1.145	0.570336	0.000245115	0.016756	1	1	4	0	0.482811	0.25	0	0.0906382	3	TRUE	TRUE	0.865574	0.0198153	0.917099	0.26618	1.83622	6.63554	4.68911	TRUE	3.112	-4.80091	6	2.60409e-06
400		O=C(/C=C/C3=CC=CC(C2=CC=C(NC1=CC=CC=C1O)N=C2)=C3)NO	base	0	4	0.310233	2	0.00478576	0.212677	-6	1.70007	1	0.073855	0.728862	0	0.454557	0.969989	0.0510798	0.161613	0.918527	0.361128	0.025517	1.113	0.597947	0.000217212	0.102368	0.165611	0.165611	7	0	0.532094	0.25	0	0.0674515	3	TRUE	TRUE	0.950077	0.0516872	0.937452	0.00667323	2.16147	6.10664	5.11504	TRUE	3.716	-4.0537	6	1.43009e-05
401		O=C(/C=C/C3=CC=CC(C2=CC=CC(NC(=O)C1=CN=C[NH]1)=C2)=C3)NO	base	0	1	0.706315	2	0.0085078	0.271331	-5.77	1.23521	1	-0.0322611	0.751251	0	0.385327	0.963599	0.184628	0.570653	0.398955	0.974036	0.043873	1.131	0.573977	0.000184448	0.0284157	0.641844	0.641844	4	0	0.568209	0.25	0	0.284886	3	TRUE	TRUE	0.738462	0.0335898	0.920211	0.0640831	2.04688	6.61297	4.54567	TRUE	2.848	-4.87949	6	3.54564e-06
402		O=C(NO)/C=C/C3=CC=CC(C1=CC=CC=C1C(=O)N2CC=CCC2)=C3	base	0	1	0.466983	2	0.0141594	0.588765	-5.73	1.32851	1	0.200727	0.75736	0	0.477297	0.947901	0.305016	0.671959	0.820557	0.857251	0.0247225	1.079	0.558963	0.00024011	0.0105097	1	1	3	0	0.444967	0.19	0.14286	0.106192	2	TRUE	TRUE	0.777308	0.055968	0.940342	0.0992635	2.04643	6.89383	5.04373	TRUE	3.274	-4.40595	6	6.44686e-07
403		O=C(/C=C/C3=CC=CC(OC2=NC=C(C1=CC=CC=C1O)O2)=C3)NO	base	0	2	0.217727	2	0.00797154	0.242442	-6.1	1.70759	1	0.197432	0.804334	0	0.517422	0.988585	0.524281	0.729686	0.907164	0.927455	0.0212502	1.171	0.550598	0.000215253	0.0504964	0.999315	0.999315	4	0	0.592743	0.263	0	0	2	TRUE	TRUE	0.78719	0.0292153	0.947769	0.023001	2.35041	7.89593	5.41292	TRUE	3.358	-4.4782	6	8.03891e-07
404		O=C(/C=C/C2=CC=CC(C1=CC=CC(NC(=O)OC(C)(C)C)=C1)=C2)NO	base	1	1	0.204852	3	0.00471275	0.246165	-6.12	1.79016	1	0.767235	0.606676	0	0.55108	0.982319	0.0965859	0.589031	0.840273	0.899959	0.0315789	1.071	0.560291	0.000288446	0.0187449	0.999994	0.999994	5	0	0.461155	0.267	0.2	0	4	TRUE	FALSE	0.758545	0.108943	0.926234	0.0566476	2.03711	6.94483	5.19058	TRUE	4.219	-5.76179	6	6.62948e-06
405		O=C(/C=C/C3=CC=CC(C2=CC=C(C1=CC=CC=C1F)C=C2)=C3)NO	base	0	1	0.977382	3	0.0130582	0.532235	-6.48	2.38937	1	1.0317	0.641824	0	0.635258	0.975812	0.0444127	0.446182	0.987469	0.794827	0.0316697	1.108	0.544847	0.000613138	0.196531	1	1	3	0	0.47889	0.2	0	0	2	TRUE	FALSE	0.681931	0.123339	0.9611	0.0544681	2.03766	7.41728	5.52659	TRUE	4.678	-6.0176	6	2.24016e-05
406		O=C(C=CC3=CC=CC(C2=CC=CC(/C1=C/C=CC=N1)=C2O)=C3)NO	base	0	2	0.513504	2	0.00898924	0.466535	-5.99	1.69968	1	0.531001	0.606055	0	0.512253	0.939092	0.149089	0.211599	0.972094	0.32196	0.0646083	1.108	0.558733	0.000277774	0.1291	1	1	4	0	0.572462	0.2	0	0	2	TRUE	TRUE	0.823059	0.0428163	0.970787	0.0225921	1.75665	6.60843	5.33898	TRUE	3.64	-4.19715	6	1.1757e-05
407		O=C(/C=C/C3=CC=CC(C1=CC=CC=C1N2C=C(CO)N=N2)=C3)NO	base	0	1	0.849754	2	0.0155408	0.870157	-5.57	1.30732	1	-0.060701	0.728394	0	0.423616	0.618636	0.488032	0.0339933	0.0690874	0.573266	0.0675186	1.129	0.54936	0.000203016	0.00802818	1	1	4	0	0.496939	0.263	0.05556	0.290085	2	TRUE	TRUE	0.886473	0.0207332	0.90203	0.202558	1.6558	6.96199	4.71054	TRUE	1.945	-3.40234	6	1.20928e-05
408		O=C(/C=C/C3=CC=CC(N2C=C(C1=CC=CC=N1)C=CC2=O)=C3)NO	base	0	1	0.810901	2	0.0156473	0.621599	-6.5	1.46964	1	0.315559	0.687992	0	0.396262	0.694212	0.414993	0.0810766	0.34318	0.0305983	0.0670989	1.13	0.548733	0.000248876	0.0136354	0.99998	0.99998	4	0	0.587118	0.19	0	0.0349686	2	TRUE	TRUE	0.885038	0.0225127	0.934197	0.169243	1.49573	7.30973	4.96199	TRUE	2.418	-3.64076	6	3.41209e-06
409		O=C(/C=C/C3=CC=CC(C=CC2=CC1=C(C=CC=C1)C=C2F)=C3)NO	base	0	1	0.994235	3	0.00703395	0.266163	-6.79	2.0579	1	0.780881	0.693818	0	0.648833	0.937312	0.107208	0.327002	0.992787	0.11487	0.0440957	1.108	0.581254	0.000504436	0.271179	1	1	3	0	0.486419	0.2	0	0	3	TRUE	FALSE	0.84109	0.108394	0.957461	0.0228455	2.05028	7.42343	5.6898	TRUE	4.668	-6.33547	10	2.04512e-05
410		O=C(NO)/C=C/C3=CC=CC(C1=CC=CC=C1OC(=O)N2CC2(F)F)=C3	base	3	2	0.862085	5	0.00743249	0.362533	-5.68	1.71683	2	-0.0294746	0.777717	0	0.433596	0.737432	0.539612	0.367637	0.946872	0.393333	0.0279831	1.197	0.585077	0.00041656	0.0119722	0.994408	0.994407	3	0	0.658664	0.222	0.11111	0.181377	6	TRUE	TRUE	0.776474	0.026614	0.922334	0.0266572	2.34726	7.61316	5.44435	TRUE	3.279	-5.03769	6	-2.51755e-07
411		O=C(/C=C/C3=CC=CC(C2=CC=CC(C(=O)N1C=CC=C1)=C2)=C3)NO	base	0	1	0.617524	2	0.00788265	0.357467	-6.31	1.63171	1	0.466892	0.796246	0	0.48412	0.9778	0.0872025	0.86755	0.410386	0.898402	0.0198263	1.104	0.548109	0.000256316	0.00980924	0.998547	0.998547	5	0	0.348692	0.2	0	0.0482421	2	TRUE	TRUE	0.641984	0.0346049	0.91917	0.111972	1.93904	7.42243	5.3082	TRUE	3.362	-4.93358	6	6.58923e-06
412		O=C(/C=C/C3=CC=CC(C2=CC=C(N1C=CC=CC1=O)C=C2)=C3)NO	base	0	1	0.925279	2	0.00795778	0.428921	-6.77	1.63471	1	0.534925	0.798548	0	0.440331	0.941189	0.114845	0.164536	0.47768	0.787183	0.042905	1.108	0.561052	0.000294848	0.00976675	1	1	4	0	0.386281	0.19	0	0.143905	2	TRUE	TRUE	0.852195	0.0282757	0.941761	0.0959661	2.12536	7.26056	4.97148	TRUE	3.023	-4.3385	6	1.00707e-05
413		O=C(/C=C/C3=CC=CC(C1=CC=CC=C1N2CCNCC2=O)=C3)NO	base	0	1	0.300662	2	0.0146907	0.946128	-5.21	0.778262	1	0.0754803	0.63617	0	0.383773	0.856362	0.266603	0.349432	0.0928009	0.932374	0.114109	1.095	0.564569	0.000201918	0.00514137	1	1	4	0	0.581257	0.19	0.15789	0.41012	3	TRUE	TRUE	0.826006	0.0165915	0.928141	0.147141	1.75321	6.95433	4.53392	TRUE	1.808	-2.98969	6	8.26049e-06
414		O=C(/C=C/C3=CC=CC(C2=CC=C(C1=CC=CC=C1O)C=C2)=C3)NO	base	0	2	0.529963	2	0.00935179	0.233219	-5.15	1.88349	1	0.779223	0.649465	0	0.607232	0.975214	0.015867	0.530393	0.959446	0.84286	0.0197541	1.09	0.550994	0.000433394	0.342792	1	1	4	0	0.431574	0.2	0	0	2	TRUE	FALSE	0.76779	0.058327	0.939246	0.0137294	2.11883	7.0603	5.43643	TRUE	4.245	-4.95795	6	2.23322e-05
415		O=C(/C=C/C3=CC=CC(C2=CC=CC(C1=CC=CC=N1)=C2O)=C3)NO	base	0	2	0.366512	2	0.00929542	0.326693	-5.79	1.67007	1	0.546286	0.657658	0	0.491217	0.954567	0.0984396	0.30195	0.939905	0.212939	0.0325199	1.115	0.554222	0.000315337	0.110435	0.99999	0.99999	4	0	0.544463	0.2	0	0	2	TRUE	TRUE	0.849503	0.0427907	0.954801	0.0618247	1.80388	6.78971	5.38504	TRUE	3.64	-4.21504	6	1.20727e-05
416		O=C(/C=C/C3=CC=CC(C2=CC=C(C1=CC=CC=C1O)N=N2)=C3)NO	base	0	2	0.514727	2	0.00972076	0.313589	-5.76	1.68235	1	0.263458	0.656102	0	0.436088	0.962749	0.119367	0.453803	0.690372	0.801557	0.0242208	1.134	0.559268	0.000266816	0.0748184	0.99997	0.99997	4	0	0.521421	0.2	0	0	2	TRUE	TRUE	0.835697	0.0233815	0.940386	0.00798731	1.85347	7.07958	5.41902	TRUE	3.035	-4.00301	6	9.01538e-06
417		O=C(/C=C/C3=CC=CC(C1=CC=CC=C1N2CCOC(=O)C2)=C3)NO	base	0	3	0.542984	2	0.00909472	0.777622	-5.73	1.24092	1	-0.0886434	0.795103	0	0.412539	0.938004	0.497611	0.299302	0.292981	0.942832	0.0734249	1.113	0.548774	0.00031719	0.0227327	1	1	4	0	0.387203	0.19	0.15789	0.262647	3	TRUE	TRUE	0.795464	0.0181083	0.902882	0.0576788	1.66336	6.70824	4.53179	TRUE	2.235	-4.74657	6	5.90749e-06
418		O=C(/C=C/C3=CC=CC(C1=CC=CC=C1N2CC=CC=C2O)=C3)NO	base	0	2	0.852939	2	0.00921808	0.696849	-5.42	1.79236	1	0.46209	0.800626	0	0.497185	0.984329	0.204141	0.844563	0.959501	0.878389	0.0209704	1.093	0.549688	0.000234203	0.0648666	1	1	4	0	0.580891	0.2	0.05	0.0890088	3	TRUE	TRUE	0.846527	0.025158	0.986014	0.153018	2.14537	8.41992	5.86498	TRUE	3.648	-5.39372	6	-6.53985e-07
419		O=C(/C=C/C3=CC=CC(C1=CC=CC=C1N2CCCNC2=O)=C3)NO	base	0	1	0.575323	2	0.0169462	0.890951	-5.71	1.19167	1	0.363515	0.670403	0	0.434661	0.910483	0.332503	0.403104	0.398338	0.911244	0.105335	1.103	0.563013	0.000225833	0.00601817	1	1	4	0	0.525527	0.19	0.15789	0.299857	3	TRUE	TRUE	0.829425	0.0243724	0.940764	0.31141	1.86158	7.22552	4.98243	TRUE	2.792	-3.94472	6	-3.22376e-07
420		O=C(NO)/C=C/C3=CC=CC(C1=CC=CC=C1C2=CC=C(O)C=C2)=C3	base	0	2	0.639879	2	0.0103792	0.166876	-5.5	2.07278	1	0.732977	0.638088	0	0.625803	0.960912	0.0298997	0.488683	0.948734	0.967321	0.0463135	1.094	0.552912	0.000484963	0.32667	0.994214	0.994214	4	0	0.305994	0.2	0	0.0340077	2	TRUE	FALSE	0.753855	0.0491645	0.933718	0.0541319	2.14326	6.97259	5.52463	TRUE	4.245	-5.25115	6	2.23034e-05
421		O=C(/C=C/C3=CC=CC(C1=CC=CC=C1N2CCC(=O)NC2)=C3)NO	base	0	2	0.313452	2	0.017993	0.917193	-5.61	0.928136	1	0.360427	0.601944	0	0.393724	0.124469	0.230556	0.0320522	0.171825	0.573901	0.135496	1.099	0.559754	0.000334757	0.0142271	1	1	4	0	0.574014	0.19	0.15789	0.364847	3	TRUE	TRUE	0.702616	0.0163292	0.949775	0.202775	1.56662	7.16402	4.66355	TRUE	2.156	-4.4702	6	-1.14273e-06
422		O=C(/C=C/C3=CC=CC(C1=CC=CC=C1N2C=C(CO)C=N2)=C3)NO	base	0	1	0.876959	2	0.021787	0.810009	-5.39	1.58049	1	0.0835058	0.670797	0	0.466551	0.871681	0.615293	0.0704051	0.341812	0.770415	0.0658205	1.11	0.543427	0.000228859	0.00728182	1	1	4	0	0.578201	0.263	0.05263	0.266687	2	TRUE	TRUE	0.864284	0.0293698	0.935003	0.333387	1.55225	6.5614	4.8623	TRUE	2.55	-3.84155	6	5.90998e-06
423		O=C(/C=C/C3=CC=CC(C1=CC=CC=C1N2CCC(NO)C2)=C3)NO	base	0	2	0.86518	2	0.0262813	0.846822	-6.32	1.35909	1	-0.103234	0.754405	0	0.429527	0.908954	0.751808	0.201436	0.527791	0.907738	0.0452853	1.081	0.564582	0.000270576	0.00531948	0.999999	0.999999	5	0	0.67747	0.263	0.21053	0.438326	3	TRUE	TRUE	0.839219	0.0302811	0.940336	0.082928	1.7264	7.77518	5.01725	TRUE	2.43	-4.92388	6	-7.32914e-07
424		O=C(NO)/C=C/C3=CC=CC(OC1=CC=CC=C1N2CCC(=O)C2)=C3	base	0	3	0.241772	2	0.0163198	0.775845	-5.53	1.02196	1	0.643317	0.632521	0	0.449807	0.844876	0.497529	0.281792	0.554194	0.803093	0.0987977	1.113	0.559838	0.000268836	0.0217385	1	1	4	0	0.458779	0.25	0.15789	0.168705	3	TRUE	TRUE	0.839025	0.0574451	0.952571	0.480321	1.52244	7.86114	4.88424	TRUE	2.777	-4.69979	6	-2.6253e-06
425		O=C(/C=C/C3=CC=CC(C2=CSC(N1C=CC=CC1=O)=N2)=C3)NO	base	0	2	0.945853	2	0.00726533	0.354366	-6.53	1.34682	1	0.207564	0.838114	0	0.386173	0.992159	0.493103	0.424976	0.246987	0.582635	0.0515329	1.187	0.558837	0.000173318	0.00382685	0.999997	0.999997	4	0	0.44174	0.2	0	0.152144	2	TRUE	TRUE	0.874355	0.019074	0.953041	0.0490609	1.83475	7.41784	4.94813	TRUE	2.48	-4.15403	6	-2.55595e-06
426		O=C(/C=C/C3=CC=CC(/C=C/C2N=C(O)C1=CC=CC=C12)=C3)NO	acid	0	1	0.951738	2	0.00429713	0.79529	-6.44	1.67776	1	0.5009	0.693932	0	0.562487	0.558261	0.85715	0.200553	0.842456	0.573611	0.0608143	1.105	0.537151	0.000234304	0.0575525	1	1	3	0	0.742763	0.211	0.05263	0.0975145	2	TRUE	TRUE	0.718912	0.021767	0.97391	0.00403388	2.24976	9.31745	6.17998	TRUE	3.278	-4.34439	9	1.70337e-07
427		O=C(/C=C/C3=CC=CC(NC(=O)C2=CC1=NC=CC=C1S2)=C3)NO	base	0	2	0.820497	2	0.0115498	0.401203	-6.8	1.3292	1	0.457985	0.633302	0	0.413197	0.903606	0.166975	0.258929	0.553239	0.850371	0.07128	1.191	0.582107	0.000208907	0.0304249	0.999765	0.999765	5	0	0.337229	0.211	0	0	3	TRUE	TRUE	0.89414	0.0443336	0.914517	0.194601	1.96875	7.18258	4.63942	TRUE	3.067	-5.07974	9	6.47118e-06
428		O=C(/C=C/C3=CC=CC(/C=C/C2=CC=CC(NC1CC1)=C2)=C3)NO	base	0	2	0.868048	2	0.0110805	0.190447	-6.09	1.79857	1	0.698904	0.825384	0	0.536573	0.968326	0.0238962	0.239552	0.791923	0.563933	0.02291	1.044	0.560596	0.000739748	0.324467	0.0372245	0.0372245	5	0	0.42079	0.333	0.15	0	3	TRUE	TRUE	0.833599	0.0495061	0.917085	0.0304262	2.05817	7.37772	5.27209	TRUE	3.95	-5.75838	6	2.47659e-05
429		O=C(/C=C/C3=CC=CC(C1=CC=CC2=C(NO)C=CC=C12)=C3)NO	base	0	2	0.948164	2	0.01336	0.276588	-6.65	1.93987	1	0.497867	0.801417	0	0.577357	0.990867	0.131219	0.219251	0.821292	0.967656	0.053396	1.108	0.548511	0.00111961	0.229532	1	1	5	0	0.316631	0.211	0	0.219998	6	TRUE	TRUE	0.789783	0.050871	0.933925	0.0343112	2.12107	7.18654	5.48877	TRUE	3.827	-5.06294	10	2.44574e-05
430		O=C(/C=C/C2=CC=CC(/C=C/C1=CC=CC(NCCO)=C1)=C2)NO	base	0	2	0.929502	2	0.00538872	0.420824	-5.48	1.52202	1	0.0435146	0.811188	0	0.388644	0.967853	0.0628703	0.0692411	0.434172	0.336864	0.0371017	1.06	0.570589	0.000891626	0.338399	0.462149	0.462149	4	0	0.275933	0.467	0.10526	0.252454	3	TRUE	TRUE	0.845085	0.043489	0.794201	0.0218882	1.94265	6.79283	4.56527	TRUE	2.78	-4.26322	6	2.04216e-05
431		O=C(/C=C/C3=CC=CC(NC(=O)C1=CC=CC2=C1CCC2)=C3)NO	base	0	1	0.877874	2	0.0117072	0.692585	-6.09	1.7639	1	0.642284	0.771473	0	0.449712	0.9653	0.242772	0.743108	0.431139	0.717941	0.15528	1.096	0.563761	0.000191579	0.00892289	1	1	4	0	0.445603	0.211	0.15789	0.0100491	3	TRUE	TRUE	0.934071	0.0339438	0.931689	0.188366	1.85008	7.50405	5.02599	TRUE	2.946	-5.01761	9	2.3387e-05
432		O=C(/C=C/C3=CC=CC(C1=CC=CC=C1N2CC(O)CC2)=C3)NO	base	0	2	0.449358	2	0.0370032	0.891297	-5.75	1.49731	1	0.341703	0.668336	0	0.498588	0.871975	0.707229	0.0434582	0.242101	0.583099	0.305034	1.078	0.546902	0.000239907	0.00555649	1	1	4	0	0.668711	0.211	0.21053	0.285096	3	TRUE	TRUE	0.876066	0.0306723	0.964683	0.101563	1.65523	8.04992	5.08038	TRUE	2.443	-4.69566	6	1.17754e-05
433		O=C(/C=C/C3=CC=CC(C2=CC=C(C1=CC=CC=N1)N2O)=C3)NO	base	0	1	0.819862	2	0.00496604	0.526092	-5.86	1.73778	1	-0.0925213	0.681794	0	0.406596	0.91093	0.124117	0.280753	0.91546	0.0933149	0.0443083	1.131	0.600863	0.000305465	0.0283192	0.998659	0.998659	4	0	0.585085	0.211	0	0.134579	2	TRUE	TRUE	0.768446	0.0198332	0.938251	0.0375603	1.65913	7.1303	5.14445	TRUE	2.973	-4.06103	6	1.99027e-05
434		O=C(/C=C/C3=CC=CC(NC(=O)C1=CC=C2C(=C1)CC2)=C3)NO	base	0	1	0.956275	2	0.0139026	0.564088	-6.47	1.81434	1	0.740522	0.807313	0	0.441585	0.893594	0.0619043	0.180936	0.20594	0.653614	0.0473759	1.105	0.558566	0.000234146	0.0180986	1	1	4	0	0.396717	0.222	0.11111	0.0714537	3	TRUE	TRUE	0.874895	0.0232069	0.895432	0.115004	1.57946	7.61223	4.75528	TRUE	2.556	-4.86376	8	1.71887e-05
435		O=C(/C=C/C2=CC=CC(C1=CC=C(NCCO)C=C1)=C2)NO	base	0	2	0.920652	2	0.0184707	0.532021	-5.27	1.59601	1	0.463081	0.764477	0	0.442366	0.911116	0.0311669	0.0219793	0.233336	0.187107	0.0601722	1.069	0.553162	0.000509173	0.0915983	1	1	4	0	0.259642	0.429	0.11765	0.316735	3	TRUE	TRUE	0.847073	0.0127368	0.870403	0.019486	1.64432	7.8206	4.57472	TRUE	2.276	-3.62377	6	5.70511e-06
436		O=C(NO)/C=C/C3=CC=CC(C(O)=NC1=CC=CC=C1C(=O)NC2CC2)=C3	acid	0	2	0.970259	2	0.00643073	0.199069	-5.11	1.18452	1	-0.422954	0.666614	0	0.381181	0.357292	0.476355	0.285757	0.749172	0.655055	0.0501504	1.111	0.575423	0.000221155	0.0334696	0.999972	0.999972	6	0	0.408977	0.316	0.15	0.254064	2	TRUE	TRUE	0.920002	0.0759152	0.807992	0.180538	2.06157	5.52251	4.66107	TRUE	2.734	-3.94585	6	1.04366e-05
437		O=C(/C=C/C3=CC=CC(C1=CC=CC=C1OCC2=CC=CN=C2)=C3)NO	base	0	2	0.194452	2	0.00927596	0.518149	-5.87	1.73269	1	0.503777	0.53437	0	0.502325	0.993283	0.184265	0.828369	0.69547	0.990502	0.0537535	1.093	0.549915	0.000189095	0.0184347	1	1	3	0	0.421068	0.3	0.04762	0.0056036	2	TRUE	TRUE	0.83207	0.0882355	0.939165	0.0807109	1.87238	6.3574	5.3169	TRUE	3.846	-5.19518	6	8.45893e-06
438		O=C(/C=C/C2=CC=CC(C1=CC=CC(CCO)=C1)=C2)NO	base	0	1	0.930547	2	0.0198656	0.63962	-5.55	1.91032	1	0.777174	0.725321	0	0.55722	0.939395	0.0360461	0.0800098	0.389356	0.402516	0.104214	1.065	0.529253	0.000523139	0.12871	1	1	3	0	0.283873	0.357	0.11765	0.207271	2	TRUE	TRUE	0.870562	0.0131915	0.91526	0.0148901	1.38608	8.23956	5.0548	TRUE	2.407	-3.73094	6	8.78649e-06
439		O=C(/C=C/C3=CC=CC(C1=CC=CC=C1OC(=O)C2(O)CCC2)=C3)NO	base	0	2	0.244752	2	0.00789462	0.347449	-5.3	1.35528	1	-0.225357	0.614703	0	0.37695	0.9842	0.342221	0.0897597	0.433783	0.551664	0.0443878	1.101	0.565665	0.000338769	0.0217908	0.995	0.995	3	0	0.579423	0.263	0.2	0.284477	2	TRUE	TRUE	0.909222	0.0560981	0.858239	0.0945084	1.94607	6.46894	4.54538	TRUE	2.693	-4.7435	6	5.5846e-06
440		O=C(/C=C/C3=CC=CC(C2=CC=CC(OC1=CC=CC=N1)=C2)=C3)NO	base	0	2	0.791004	2	0.0116306	0.322195	-7.13	1.97104	1	0.882219	0.699449	0	0.545024	0.958556	0.0843308	0.540692	0.946148	0.235591	0.0572294	1.108	0.552893	0.000290371	0.0318359	0.997345	0.997345	3	0	0.492635	0.25	0	0	2	TRUE	FALSE	0.825667	0.0700966	0.935292	0.11368	2.04498	6.91028	5.31004	TRUE	4.06	-5.31866	6	1.52887e-05
441		O=C(/C=C/C3=CC=CC(C1=CC=CC=C1/C=C/C=2C=CSC=2)=C3)NO	base	0	2	0.977431	2	0.0117738	0.280327	-5.51	2.1594	1	0.720506	0.62811	0	0.770719	0.98167	0.182834	0.561568	0.964364	0.666057	0.0667286	1.106	0.557025	0.000351757	0.144511	0.819076	0.819076	4	0	0.519384	0.25	0	0	2	TRUE	FALSE	0.884378	0.0841478	0.962485	0.0287477	2.09258	7.98327	6.09828	FALSE	5.104	-5.80282	6	9.15526e-06
442		O=C(/C=C/C3=CC=CC(C2=CC=CC(NC1CCCC1)=C2)=C3)NO	base	0	2	0.67418	2	0.0110437	0.308125	-6.15	1.77467	1	0.886923	0.647321	0	0.603374	0.977843	0.0275611	0.0772387	0.902802	0.903655	0.0232516	1.043	0.559936	0.000388042	0.0751217	0.999999	0.999999	4	0	0.52699	0.263	0.25	0.109495	3	TRUE	FALSE	0.797714	0.043713	0.943887	0.0250351	2.07467	7.59282	5.44831	TRUE	4.227	-5.82015	6	2.76729e-05
443		O=C(/C=C/C3=CC=CC(C2=CC=C(C1=CC=CC=N1)C=C2)=C3)NO	base	0	1	0.965819	2	0.0177082	0.379698	-6.17	2.08706	1	0.961941	0.645606	0	0.605311	0.948429	0.0386318	0.381595	0.816471	0.248809	0.07488	1.087	0.549167	0.000381982	0.0762317	1	1	3	0	0.514297	0.2	0	0	2	TRUE	TRUE	0.753435	0.0347502	0.943255	0.0322146	1.99467	7.39089	5.19449	TRUE	3.934	-4.76852	6	2.78776e-05
444		O=C(/C=C/C3=CC=CC(C2=CC=C(NC1=CC=CS1)C=C2)=C3)NO	base	0	4	0.995908	2	0.00716969	0.340983	-6.03	2.2596	1	0.772309	0.659551	0	0.634067	0.984426	0.0446616	0.137213	0.983935	0.873804	0.0390964	1.129	0.562057	0.000447992	0.0845248	0.998847	0.998847	5	0	0.300698	0.263	0	0	3	TRUE	FALSE	0.871071	0.0543047	0.93184	0.0867188	2.07613	7.7896	5.5205	TRUE	4.677	-5.32342	6	1.73963e-05
445		O=C(/C=C/C3=CC=CC(C2=CC=CC(NC1=NN=N[NH]1)=C2)=C3)NO	base	0	2	0.535446	2	0.00642708	0.333221	-5.75	1.25454	1	-0.284429	0.802299	0	0.37405	0.945905	0.238494	0.154544	0.102539	0.172121	0.03044	1.151	0.584101	0.000236921	0.0160055	1	1	4	0	0.428698	0.263	0	0.353108	3	TRUE	TRUE	0.856506	0.0130932	0.873692	0.0649011	1.91404	7.58085	4.63568	TRUE	2.129	-4.44458	6	9.1133e-06
446		O=C(/C=C/C3=CC=CC(C2=CC(C1=CC=CC=N1)=CC=N2)=C3)NO	base	0	1	0.765979	2	0.020676	0.568967	-6.78	1.97892	1	0.801123	0.602034	0	0.518567	0.943548	0.160929	0.296042	0.57111	0.198677	0.0772705	1.106	0.558263	0.000347915	0.0488439	0.999978	0.999978	3	0	0.633358	0.2	0	0	2	TRUE	TRUE	0.755319	0.026603	0.9497	0.0498032	1.80194	7.25827	5.18884	TRUE	3.329	-4.08051	6	2.55928e-05
447		O=C(/C=C/C3=CC=CC(C2=C(C1CCNCC1)C=CC=C2)=C3)NO	base	0	1	0.705997	2	0.0151725	0.791279	-5.24	1.70628	1	0.597587	0.627255	0	0.57092	0.912663	0.241326	0.054365	0.259654	0.382547	0.0582237	1.043	0.552693	0.000560079	0.015249	1	1	3	0	0.525224	0.2	0.25	0.192758	2	TRUE	TRUE	0.897032	0.0537528	0.942507	0.0634824	2.08872	7.84433	5.10429	TRUE	3.339	-3.86277	6	1.97931e-05
448		O=C(/C=C/C3=CC=CC(C2=CC=CC(C(=O)N1CC1=O)=C2)=C3)NO	base	0	1	0.939962	2	0.00829475	0.212503	-6.2	0.957757	2	-0.195251	0.828749	0	0.367217	0.699548	0.102508	0.0803775	0.251404	0.321747	0.0148997	1.135	0.588439	0.000318473	0.065539	0.99994	0.99994	3	0	0.499906	0.211	0.05556	0.555745	2	TRUE	TRUE	0.587312	0.0142867	0.77476	0.127992	1.68102	6.87945	4.74937	TRUE	1.855	-4.1947	6	3.07672e-06
449		O=C(/C=C/C3=CC=CC(C2=CC=CC(N1C=CC=N1)=C2)=C3)NO	base	0	1	0.915318	2	0.0220903	0.495392	-6.22	1.7767	1	0.822924	0.831224	0	0.567248	0.968444	0.0838106	0.0838627	0.573176	0.427857	0.0720354	1.102	0.540976	0.000341277	0.0167417	1	1	4	0	0.484457	0.211	0	0.046705	2	TRUE	TRUE	0.853902	0.0215901	0.956543	0.235029	1.93621	7.95843	5.17574	TRUE	3.058	-3.93314	6	1.84446e-05
450		O=C(/C=C/C2=CC=CC(C1=CC=CC(OC(=O)C(=O)O)=C1)=C2)NO	acid	0	2	0.0905677	2	0.0052991	0.230631	-6.53	1.08725	2	-0.351992	0.639928	0	0.295517	0.466182	0.00448683	0.101476	0.144825	0.0321099	0.0128255	1.165	0.593173	0.00114796	0.152198	4.67718e-05	4.67716e-05	4	0	0.255338	0.25	0	0.240444	2	TRUE	TRUE	0.847911	0.0181776	0.419046	0.0376678	1.47339	5.81564	4.46594	TRUE	1.862	-3.43881	6	2.25634e-06
451		O=C(/C=C/C3=CC=CC(C2=CC=C(N1C=CC=N1)S2)=C3)NO	base	0	2	0.979203	2	0.0121294	0.507526	-5.88	1.91055	1	0.678149	0.862881	0	0.546137	0.97357	0.349981	0.102152	0.811636	0.732119	0.0616291	1.162	0.542835	0.000385612	0.0210925	1	1	4	0	0.504969	0.222	0	0.0234779	2	TRUE	TRUE	0.839437	0.0168289	0.960068	0.34313	1.79304	8.76911	5.38211	TRUE	3.119	-3.84227	6	1.82736e-05
452		O=C(/C=C/C3=CC=CC(C2=CC1=CC=CC=C1C(C=CNO)=C2O)=C3)NO	base	0	2	0.62672	2	0.00197884	0.0850022	-5.75	1.2058	1	-0.20662	0.622578	0	0.491153	0.938911	0.879545	0.732279	0.995073	0.626649	0.0352736	1.115	0.590668	0.000362505	0.0380458	0.999996	0.999996	6	0	0.427917	0.25	0	0.109386	3	TRUE	TRUE	0.730983	0.040411	0.950229	0.014801	2.09699	6.99955	5.59629	TRUE	3.681	-4.35363	10	6.12548e-06
453		O=C(NO)/C=C/C3=CC=CC(C1=CC=CC=C1OC(=O)C2=CC=C(O)O2)=C3	base	0	3	0.382176	2	0.00485804	0.209649	-5.78	1.44923	1	-0.323271	0.651786	0	0.433518	0.969953	0.108384	0.713373	0.817537	0.862221	0.0191374	1.164	0.585202	0.00033647	0.062594	0.548215	0.548174	4	0	0.483855	0.25	0	0.0323391	2	TRUE	TRUE	0.842226	0.0565336	0.891586	0.188453	2.12376	6.2884	4.93594	TRUE	3.39	-4.9307	6	1.16639e-05
454		O=C(/C=C/C3=CC=CC(/C=C/C(=O)NC2=CC=CC(C1CC1)=C2)=C3)NO	base	0	1	0.439191	2	0.0110221	0.243496	-6.53	1.53101	1	0.682477	0.737451	0	0.460704	0.727641	0.38364	0.670594	0.574025	0.628777	0.0262572	1.072	0.554762	0.000311554	0.037803	0.251228	0.251228	4	0	0.480034	0.316	0.14286	0	3	TRUE	TRUE	0.907038	0.0861829	0.934537	0.328739	2.05406	6.77605	5.11885	TRUE	3.735	-5.72838	6	4.16234e-06
455		O=C(/C=C/C2=CC=CC(/C=C/C(=O)C1=CC=CC(NCCO)=C1)=C2)NO	base	0	3	0.696363	2	0.00430397	0.417643	-5.35	1.10188	1	-0.112103	0.761983	0	0.328669	0.939315	0.296034	0.0652917	0.415818	0.614692	0.0218485	1.081	0.561651	0.000294926	0.14971	0.937334	0.937334	4	0	0.174719	0.5	0.1	0.250289	4	TRUE	TRUE	0.874986	0.06401	0.798192	0.104692	1.96296	5.87347	4.28196	TRUE	2.505	-5.10637	6	9.26101e-06
456		O=C(/C=C/C3=CC=CC(C1=CC=CC=C1N2CCC(C(=O)O)C2)=C3)NO	acid	0	2	0.127324	2	0.0239353	0.705391	-7.72	1.04735	1	0.0539307	0.595408	0	0.365084	0.177516	0.277571	0.0577075	0.515652	0.189816	0.0387872	1.098	0.56144	0.000278838	0.00545474	1	1	4	0	0.606194	0.25	0.2	0.141668	3	TRUE	TRUE	0.810285	0.0221676	0.939272	0.139483	1.86553	7.17354	5.14966	TRUE	2.783	-4.99383	6	-7.05763e-06
457		O=C(/C=C/C2=CC=CC(C(=O)NC1=CC=CC(OC=CC=C)=C1)=C2)NO	base	0	3	0.611308	2	0.00507372	0.118475	-6.09	1.36102	1	-0.0564966	0.794221	0	0.434018	0.830093	0.227697	0.415156	0.944762	0.921513	0.00982296	1.095	0.568072	0.000371038	0.192722	0.997788	0.997788	6	0	0.319075	0.412	0	0	4	TRUE	TRUE	0.8821	0.0822126	0.875843	0.0396504	2.17948	6.83156	5.0595	TRUE	3.536	-4.37134	6	7.99765e-06
458		O=C(/C=C/C3=CC=CC(C1=CC(O)=NC=C1C2=CC=CC=C2F)=C3)NO	base	0	2	0.285014	3	0.0157486	0.741674	-5.48	1.83696	1	0.51244	0.610421	0	0.505144	0.953293	0.583654	0.789241	0.976695	0.926122	0.0884504	1.149	0.552117	0.000306852	0.016005	1	1	3	0	0.71059	0.2	0	0.0721657	2	TRUE	TRUE	0.884348	0.0744966	0.976359	0.0524467	2.10675	7.16825	5.36458	TRUE	3.779	-4.88564	6	7.65642e-07
459		O=C(/C=C/C3=CC=CC(C2=CC=C(F)C(N1C=CC=CC1=O)=C2)=C3)NO	base	0	1	0.797055	3	0.0179423	0.577951	-6.49	1.57696	1	0.400569	0.827046	0	0.411635	0.976681	0.13058	0.735949	0.642333	0.870287	0.0395468	1.152	0.562531	0.00020724	0.00540199	1	1	4	0	0.552089	0.19	0	0.0862289	2	TRUE	TRUE	0.789569	0.0418641	0.970321	0.190182	2.14784	7.05953	5.03223	TRUE	3.162	-5.23429	6	-4.98745e-07
460		O=C(/C=C/C3=CC=CC(C2=CC=C(N1C=CC=CC1=O)C=C2F)=C3)NO	base	0	1	0.787896	3	0.00992102	0.411361	-6.21	1.55027	1	0.438019	0.789072	0	0.421249	0.865648	0.399635	0.601114	0.777397	0.566881	0.0379538	1.152	0.564806	0.000248276	0.0082759	1	1	4	0	0.404542	0.19	0	0.0570726	2	TRUE	TRUE	0.89947	0.0421327	0.96208	0.122538	2.10725	7.00846	5.17505	TRUE	3.162	-4.72572	6	2.15819e-07
461		O=C(/C=C/C3=CC=CC(C2=CC=CC(N1C(=O)C=CC1=O)=C2)=C3)NO	base	0	2	0.846737	2	0.00812778	0.654716	-6.72	1.1054	2	0.0512506	0.780456	0	0.326773	0.910551	0.134072	0.0714139	0.217974	0.360575	0.0481283	1.149	0.567648	0.000296934	0.0320866	0.999988	0.999988	5	0	0.30315	0.19	0	0.190158	4	TRUE	TRUE	0.795013	0.0168309	0.90492	0.17047	1.7719	7.09864	4.7449	TRUE	2.302	-4.46667	6	1.24549e-05
462		O=C(/C=C/C2=CC=CC(NC(=O)C1=CC=C(C=CNO)C=C1)=C2)NO	base	0	1	0.945287	2	0.00888913	0.215877	-5.65	1.31499	1	-0.00283629	0.725061	0	0.374635	0.381311	0.426633	0.124666	0.54249	0.642672	0.0208654	1.116	0.574994	0.000259218	0.02288	1	1	6	0	0.392148	0.375	0	0.225751	3	TRUE	TRUE	0.90874	0.0297539	0.819607	0.0709332	1.89969	6.56163	4.68175	TRUE	2.407	-4.04235	6	1.13005e-05
463		O=C(/C=C/C3=CC=CC(C2=CC=C(NC(=O)C1=CC=C1)C=C2)=C3)NO	base	0	1	0.990361	2	0.00521284	0.212488	-5.17	1.48942	1	0.731716	0.838313	0	0.412841	0.75058	0.0608866	0.525065	0.475513	0.373503	0.00794095	1.104	0.560798	0.000324365	0.132825	1	1	4	0	0.400176	0.263	0	0	3	TRUE	TRUE	0.815895	0.0264912	0.951189	0.0181853	1.98382	7.81521	5.22914	TRUE	3.307	-4.91303	6	6.92177e-06
464		O=C(NO)/C=C/C3=CC=CC(C2=CC=C(NC(=O)C1=NC=C1)C=C2)=C3	base	0	1	0.953232	2	0.00560983	0.522048	-5.51	1.1279	1	0.528484	0.879539	0	0.360851	0.746649	0.27236	0.165658	0.331194	0.142286	0.00923716	1.119	0.553954	0.000336141	0.0869833	1	1	4	0	0.565043	0.263	0	0.0504373	3	TRUE	TRUE	0.791492	0.0155581	0.93899	0.0231549	2.13817	7.95786	5.06411	TRUE	2.779	-4.81151	6	1.7444e-06
465		O=C(/C=C/C3=CC=CC(C1=CC=CC=C1C(O)=NC2CCC2)=C3)NO	acid	0	1	0.761157	2	0.00914071	0.236652	-5.33	1.72725	1	0.177582	0.595314	0	0.481041	0.930562	0.406608	0.163301	0.917021	0.722024	0.0341388	1.071	0.574942	0.000544505	0.0681697	1	1	4	0	0.549702	0.263	0.2	0.238101	2	TRUE	TRUE	0.871605	0.0479681	0.927279	0.025775	1.9969	6.9655	4.95186	TRUE	3.729	-3.9655	6	1.62122e-05
466		O=C(/C=C/C2=CC=CC(NC(=O)C1=CC=C(C=CCO)C=C1)=C2)NO	base	0	1	0.980445	2	0.0092652	0.433343	-5.02	1.34218	1	0.145567	0.720471	0	0.352608	0.467628	0.184513	0.0288324	0.512185	0.111678	0.0542135	1.099	0.564684	0.000227497	0.0457441	1	1	4	0	0.263907	0.375	0.05263	0.100639	4	TRUE	TRUE	0.860714	0.0411993	0.83438	0.136132	1.88387	6.61744	4.6447	TRUE	2.463	-4.2787	6	9.3446e-06
467		O=C(/C=C/C2=CC=CC(C1=CC=CC=C1N(CCO)CCO)=C2)NO	base	0	2	0.89497	2	0.00443882	0.729023	-5.53	1.10752	1	-0.366561	0.845714	0	0.334171	0.428751	0.566357	0.0263359	0.122747	0.181975	0.147923	1.067	0.564141	0.000293562	0.0292705	1	1	4	0	0.267451	0.571	0.21053	0.330194	3	TRUE	TRUE	0.909613	0.0423167	0.88739	0.0528285	1.56839	6.56346	4.41976	TRUE	1.663	-3.68797	6	1.56181e-05
468		O=C(/C=C/C2=CC=CC(C1=CC=CC(NC=CC(O)=NO)=C1)=C2)NO	acid	0	2	0.8	2	0.0121389	0.161642	-6.12	1.32397	1	-0.326312	0.703897	0	0.411472	0.825879	0.106396	0.144711	0.892121	0.903165	0.0205304	1.116	0.618267	0.000267534	0.0957463	0.993016	0.993016	7	0	0.425442	0.375	0	0.482917	3	TRUE	TRUE	0.894704	0.0667874	0.821634	0.0122693	2.18036	6.3212	4.77842	TRUE	3.143	-4.13736	6	2.14229e-05
469		O=C(/C=C/C2=CC=CC(C1=CC=CC(CNC(=O)CO)=C1)=C2)NO	base	0	1	0.441385	2	0.00767314	0.666173	-5.69	1.12126	1	-0.0385402	0.624608	0	0.305248	0.592435	0.0410463	0.0189443	0.0225456	0.166099	0.0723264	1.095	0.548913	0.000391318	0.0301122	0.83858	0.83858	3	0	0.316344	0.4	0.11111	0.427502	2	TRUE	TRUE	0.767394	0.0128876	0.791713	0.0667468	1.21775	6.29339	4.35564	TRUE	1.481	-3.61091	6	1.25956e-05
470		O=C(NO)/C=C/C2=CC=CC(C1=CC=C(NC(=O)CCO)C=C1)=C2	base	0	1	0.354586	2	0.00788367	0.559708	-6.15	1.334	1	0.163998	0.773302	0	0.327359	0.461731	0.0106406	0.0202251	0.200713	0.179144	0.0563259	1.099	0.561096	0.000349486	0.0389846	0.999795	0.999795	4	0	0.316693	0.4	0.11111	0.189555	3	TRUE	TRUE	0.750016	0.0144416	0.819532	0.0962597	1.6791	6.59081	4.44301	TRUE	2.193	-4.20019	6	2.07378e-05
471		O=C(/C=C/C2=CC=CC(C1=CC=CC(/C=C/C(=O)NO)=C1)=C2)NO	base	0	1	0.628292	2	0.00997648	0.249465	-6.11	1.33838	1	0.251744	0.796293	0	0.38127	0.297901	0.137616	0.0724341	0.161594	0.225655	0.0219023	1.111	0.565751	0.00154926	0.245829	0.938989	0.938988	3	0	0.403153	0.312	0	0.25451	2	TRUE	TRUE	0.594653	0.0123538	0.784783	0.035078	1.72945	7.22977	4.77261	TRUE	2.391	-4.55388	6	2.213e-05
472		O=C(/C=C/C2=CC=CC(C1=CC=CC(C(=O)NCCO)=C1)=C2)NO	base	0	1	0.684926	2	0.0121267	0.606815	-5.61	1.048	1	-0.00179166	0.620691	0	0.340593	0.710229	0.0405575	0.0323621	0.0395992	0.0827179	0.0721801	1.095	0.562438	0.000292981	0.0554442	0.999882	0.999882	3	0	0.264482	0.4	0.11111	0.389867	2	TRUE	TRUE	0.789564	0.0140985	0.734718	0.0442098	1.27986	6.40656	4.30628	TRUE	1.594	-3.06246	6	1.45197e-05
473		O=C(/C=C/C2=CC=CC(C1=CC=CC(OCC(=O)NO)=C1)=C2)NO	base	0	2	0.0849141	2	0.00836276	0.518928	-5.82	1.24159	1	0.145626	0.742837	2	0.336433	0.378848	0.0213699	0.0489322	0.05193	0.0848866	0.0240743	1.132	0.564109	0.00050069	0.0960617	0.999992	0.999992	3	0	0.332592	0.4	0.05882	0.200191	2	TRUE	TRUE	0.643977	0.0127414	0.706786	0.0126503	1.59395	6.69234	4.38797	TRUE	1.756	-4.5781	6	1.84001e-05
474		O=C(/C=C/C2=CC=CC(C1=CC=CC(OC(=O)NCO)=C1)=C2)NO	base	1	2	0.74146	3	0.00805439	0.497464	-5.57	1.27686	2	-0.016673	0.627824	0	0.311189	0.872139	0.0667375	0.037513	0.186339	0.0964245	0.0299533	1.136	0.580546	0.0003953	0.0299824	0.000890811	0.00089081	5	0	0.253439	0.333	0.05882	0.259377	5	TRUE	TRUE	0.781003	0.0175447	0.70214	0.0426022	1.49724	6.25392	4.43938	TRUE	1.91	-3.50349	6	1.43641e-05
475		O=C(/C=C/C2=CC=CC(C1=CC=CC(OC(=O)CNO)=C1)=C2)NO	base	0	2	0.807723	2	0.0062078	0.278686	-5.45	1.20152	1	-0.389496	0.709693	0	0.345102	0.801341	0.0645044	0.0403767	0.232014	0.598636	0.0178651	1.124	0.609503	0.000893733	0.0400665	0.00826966	0.00826965	4	0	0.474969	0.4	0.05882	0.460056	2	TRUE	TRUE	0.721988	0.0189836	0.571826	0.175504	1.6026	6.16202	4.63682	TRUE	1.756	-3.64158	6	2.02425e-06
476		O=C(/C=C/C2=CC=CC(C1=CC=C(NC(=O)N=NO)C=C1)=C2)NO	acid	0	2	0.945384	2	0.00884109	0.357453	-6.53	1.50656	1	0.2815	0.837391	0	0.418674	0.740667	0.185375	0.105021	0.806545	0.564097	0.0240326	1.153	0.593504	0.000779411	0.0642678	0.000225528	0.000225527	4	0	0.487916	0.25	0	0.0360059	4	TRUE	TRUE	0.607141	0.0145023	0.802547	0.0745391	2.00413	7.78797	4.75741	TRUE	3.246	-4.74719	6	2.2666e-05
477		O=C(/C=C/C2=CC=CC(/C=C/C(=O)NC1=CC=C(O)C=C1)=C2)NO	base	0	3	0.560095	2	0.00959207	0.10051	-7.04	1.66305	1	0.3234	0.804249	0	0.408803	0.346668	0.0644484	0.272094	0.339454	0.485319	0.0246225	1.115	0.585025	0.000582681	0.255774	5.69295e-06	5.68878e-06	7	0	0.284963	0.312	0	0.080315	3	TRUE	TRUE	0.763325	0.0165793	0.769569	0.141927	1.65318	6.48259	4.66207	TRUE	2.563	-4.14475	6	1.97386e-05
478		O=C(/C=C/C2=CC=CC(C1=CC=CC(OC(=O)NOO)=C1)=C2)NO	base	1	2	0.941045	3	0.0127124	0.352244	-5.68	1.45623	2	0.0828476	0.753618	0	0.362037	0.980971	0.132368	0.134242	0.460033	0.336341	0.00967111	1.167	0.581598	0.00052148	0.0228331	0.704603	0.704603	4	0	0.513223	0.333	0	0.283617	3	TRUE	TRUE	0.675523	0.0169956	0.827158	0.0193037	1.78881	7.07975	4.85629	TRUE	2.365	-4.56345	6	2.02749e-05
479		O=C(/C=C/C3=CC=CC(C1=CC=CC2=C1C=CC(=O)N2O)=C3)NO	base	0	1	0.958628	2	0.0126284	0.431849	-6.35	1.46784	1	-0.145448	0.805811	1	0.366232	0.934195	0.150994	0.129497	0.194934	0.691963	0.0807713	1.147	0.595136	0.000394805	0.0257733	1	1	4	0	0.430398	0.15	0	0.146987	2	TRUE	TRUE	0.879613	0.0164267	0.918328	0.014449	1.97156	7.2051	5.05979	TRUE	2.424	-4.72869	10	1.58212e-05
480		O=C(/C=C/C3=CC=CC(C2=CC=C(NC(=O)C1CC1)C=C2)=C3)NO	base	0	1	0.896958	2	0.0108138	0.283941	-5.4	1.55274	1	0.753708	0.793349	0	0.472091	0.654798	0.0533467	0.0753798	0.598575	0.421735	0.0449178	1.085	0.559863	0.000390836	0.0254585	0.999998	0.999998	4	0	0.450282	0.278	0.15789	0.0939021	3	TRUE	TRUE	0.789285	0.0239559	0.915792	0.0560232	1.6615	7.33325	4.86825	TRUE	3.221	-5.59126	6	2.55737e-05
481		O=C(/C=C/C2=CC=CC(C1=CC=CC(OCNC(=O)O)=C1)=C2)NO	acid	0	2	0.450384	3	0.00710078	0.316371	-6.82	1.27043	2	0.0902686	0.716388	0	0.361924	0.280927	0.0176428	0.0257995	0.394121	0.0797743	0.0142119	1.136	0.580793	0.000681229	0.0519866	0.140438	0.140438	4	0	0.392785	0.4	0.05882	0.237937	3	TRUE	TRUE	0.705021	0.0150624	0.716497	0.0105499	1.63874	6.63404	4.65373	TRUE	2.476	-3.74012	6	2.02926e-05
482		O=C(/C=C/C2=CC=CC(C1=CC=CC(CNCC(=O)O)=C1)=C2)NO	acid	0	1	0.349994	2	0.00622498	0.257978	-5.01	0.944636	1	0.0403032	0.570683	0	0.334973	0.0447844	0.0259464	0.0267856	0.13213	0.0691708	0.0219602	1.091	0.567294	0.000733189	0.0525466	0.00273286	0.00273285	3	0	0.314592	0.467	0.11111	0.401452	2	TRUE	TRUE	0.660407	0.0107283	0.699824	0.061374	1.16193	6.6543	4.42616	TRUE	2.046	-2.69644	6	2.02614e-05
483		O=C(/C=C/C2=CC=CC(C1=CC=C(NCC(=O)NO)C=C1)=C2)NO	base	0	2	0.85845	2	0.00696596	0.405604	-5.22	1.06093	1	-0.0728911	0.732513	2	0.347152	0.310057	0.0430949	0.0362674	0.0773532	0.229463	0.028245	1.117	0.570909	0.000626376	0.124905	0.999002	0.999002	4	0	0.305866	0.4	0.05882	0.354426	3	TRUE	TRUE	0.626801	0.01164	0.748653	0.0370581	1.72888	6.43082	4.30919	TRUE	1.789	-4.60748	6	1.36071e-05
484		O=C(/C=C/C3=CC=CC(C2=CC=C(NC(=O)N1CC1)C=C2)=C3)NO	base	0	1	0.914721	3	0.0110413	0.319363	-5.63	1.25349	2	0.376796	0.845659	0	0.38311	0.397282	0.0547221	0.0312603	0.287436	0.0342635	0.026827	1.104	0.561201	0.000392284	0.0528396	0.999792	0.999792	5	0	0.362668	0.222	0.11111	0.249535	6	TRUE	TRUE	0.791833	0.0218833	0.865601	0.091628	1.52617	6.82769	4.44824	TRUE	2.72	-4.69938	6	2.06854e-05
485		O=C(/C=C/C3=CC=CC(C2=CC=CC(OCC1=CC=CC=C1O)=C2)=C3)NO	base	0	2	0.363674	2	0.00366764	0.179146	-5.6	1.58061	1	0.295941	0.625949	0	0.492236	0.968531	0.0288521	0.552409	0.939562	0.873289	0.0278287	1.095	0.556152	0.000320461	0.117427	0.999986	0.999986	4	0	0.441105	0.3	0.04545	0	2	TRUE	FALSE	0.752269	0.188808	0.939932	0.013066	2.2202	6.2942	5.2807	TRUE	4.157	-5.58922	6	9.98365e-06
486		O=C(/C=C/C3=CC=CC(C2=CC=C(OC1=CC=CC=C1NO)C=C2)=C3)NO	base	0	3	0.759828	2	0.0100602	0.222948	-6.48	1.66404	1	0.343664	0.756702	0	0.533818	0.976308	0.113031	0.590623	0.970742	0.922014	0.0273199	1.115	0.561452	0.000329144	0.061114	1	1	5	0	0.535402	0.3	0	0	5	TRUE	FALSE	0.698012	0.18333	0.915013	0.143788	2.26653	6.70949	5.25832	TRUE	4.466	-5.58293	6	1.29192e-05
487		O=C(/C=C/C2=CC=CC(/C=C/C1=CC=CC(C(=O)O)=C1)=C2)NO	acid	0	1	0.858026	2	0.00821133	0.0875693	-6.9	1.52432	1	0.566848	0.746289	0	0.448436	0.208653	0.0153821	0.160399	0.322045	0.0243937	0.0126111	1.109	0.564367	0.000671606	0.327538	0.066716	0.066716	3	0	0.150219	0.312	0	0	2	TRUE	TRUE	0.840768	0.022167	0.714597	0.00705813	1.20241	7.31586	4.96921	TRUE	3.074	-4.02271	6	1.60882e-05
488		O=C(/C=C/C2=CC=CC(OCC1=CC=CC([N+](=O)[O-])=C1)=C2)NO	base	0	3	0.936115	2	0.00402584	0.572287	-6.8	1.80894	1	0.409794	0.690978	0	0.486954	0.92832	0.0238899	0.722312	0.301934	0.197952	0.110828	1.147	0.542749	0.000334568	0.0675286	0.992573	0.992573	5	0	0.247188	0.4	0.0625	0	7	TRUE	TRUE	0.88801	0.0189255	0.909528	0.00978371	1.73888	7.02016	4.90262	TRUE	2.692	-5.1729	6	1.89151e-05
489		O=C(/C=C/C2=CC=CC(/C=C/C1=CC=CC([N+](=O)[O-])=C1)=C2)NO	base	0	2	0.988102	2	0.00554098	0.26364	-7.08	1.99217	1	0.403388	0.763657	0	0.514845	0.914385	0.0138524	0.537658	0.668205	0.304687	0.0776266	1.124	0.560843	0.000804547	0.365921	0.640232	0.640232	5	0	0.253598	0.312	0	0.0268906	7	TRUE	TRUE	0.880524	0.0245098	0.898208	0.00386964	1.74971	7.30302	5.23608	TRUE	3.284	-4.9716	6	1.47567e-05
490		O=C(/C=C/C2=CC=CC(C1=CC=C(OC(=O)NO)C=C1)=C2)NO	base	0	2	0.919102	3	0.0131842	0.300537	-5.87	1.4796	1	0.467831	0.778283	0	0.400774	0.832247	0.0415376	0.0298134	0.34778	0.151624	0.0137774	1.147	0.560055	0.00051616	0.0225484	0.999707	0.999707	4	0	0.375223	0.267	0	0.242142	3	TRUE	TRUE	0.721812	0.013263	0.807308	0.075738	1.94408	7.8669	4.88871	TRUE	2.35	-3.87782	6	1.08881e-05
491		O=C(/C=C/C2=CC=CC(C1=CC=CC(OCC(=O)O)=C1)=C2)NO	acid	0	2	0.17173	2	0.0116857	0.262338	-6.35	1.25673	1	0.568445	0.518311	0	0.435846	0.144228	0.0138207	0.07508	0.313754	0.00924441	0.0178276	1.127	0.575524	0.000567447	0.101921	0.99997	0.99997	3	0	0.238951	0.4	0.05882	0.105203	2	TRUE	TRUE	0.696237	0.0119251	0.753804	0.0168271	1.17784	7.38193	4.60724	TRUE	2.336	-3.72971	6	1.72037e-05
492		O=C(/C=C/C3=CC=CC(C1=CC=CC2=C1C(=O)NC2=O)=C3)NO	base	0	2	0.748226	2	0.0118064	0.779653	-6.18	1.39511	1	0.0453736	0.641565	0	0.366402	0.96654	0.056688	0.243077	0.0704282	0.370387	0.0701578	1.168	0.580052	0.000486553	0.0531253	0.999997	0.999997	3	0	0.331564	0.15	0	0.215822	2	TRUE	TRUE	0.893893	0.00984949	0.869322	0.0598785	1.38621	7.51353	4.78928	TRUE	1.756	-3.99811	9	-2.7429e-06
493		O=C(/C=C/C3=CC=CC(C2=CC=CC(C(=O)N1CC1)=C2)=C3)NO	base	0	1	0.703346	3	0.0204765	0.330579	-6.45	1.39053	2	0.66435	0.804644	0	0.434422	0.368101	0.032976	0.0692308	0.109773	0.0972335	0.0390514	1.097	0.536709	0.000433953	0.190013	1	1	4	0	0.311415	0.222	0.11111	0.333877	5	TRUE	TRUE	0.769521	0.0134252	0.847332	0.0908007	1.05529	6.94941	4.74113	TRUE	2.328	-3.99774	6	1.1362e-05
494		O=C(/C=C/C3=CC=CC(C2=CC=CC(C(=O)NC1=CC=C[NH]1)=C2)=C3)NO	base	0	1	0.628258	2	0.0071159	0.170625	-6.17	1.43532	1	0.358436	0.725854	0	0.491692	0.954607	0.313125	0.416484	0.708107	0.715816	0.0341967	1.113	0.565326	0.000261521	0.0303643	0.988541	0.988541	4	0	0.440924	0.25	0	0.081954	3	TRUE	TRUE	0.781105	0.0358572	0.928217	0.205077	2.07292	6.69831	5.02178	TRUE	3.453	-4.58063	6	4.94538e-06
495		O=C(/C=C/C3=CC=CC(C1=CC=CC=C1N2CCC(NO)CC2)=C3)NO	base	0	2	0.827589	2	0.0131608	0.876891	-5.79	1.30014	1	-0.034503	0.727893	0	0.446994	0.842956	0.484504	0.478367	0.394736	0.862442	0.0403148	1.071	0.56287	0.000264335	0.00637667	0.996873	0.996872	5	0	0.666686	0.25	0.25	0.350163	3	TRUE	TRUE	0.897723	0.0672523	0.917107	0.19692	1.85804	6.82143	4.85306	TRUE	2.82	-5.25231	6	-2.01437e-06
496		O=C(/C=C/C3=CC=CC(C1=CC=CC=C1OC2=CN=CC=C2F)=C3)NO	base	0	2	0.614011	3	0.0278605	0.516727	-5.69	1.99607	1	0.547244	0.646267	0	0.503332	0.990207	0.305375	0.862064	0.904155	0.96498	0.0349914	1.149	0.559231	0.000225471	0.014492	1	1	3	0	0.735691	0.25	0	0	2	TRUE	FALSE	0.837757	0.16148	0.976866	0.340373	2.0615	7.29617	5.82962	TRUE	4.199	-5.61971	6	3.85444e-06
497		O=C(/C=C/C3=CC=CC(C2=CC=C(C1=CC=CC=N1)C(NO)=C2)=C3)NO	base	0	2	0.75877	2	0.00902648	0.275206	-5.38	1.73695	1	0.212377	0.742682	0	0.478932	0.957929	0.212786	0.259423	0.873729	0.76524	0.0277856	1.11	0.569311	0.000261542	0.0588589	0.999998	0.999998	5	0	0.609156	0.25	0	0.101118	5	TRUE	TRUE	0.756336	0.0470864	0.937958	0.109	1.9671	6.40455	5.17764	TRUE	3.735	-4.52326	6	6.15413e-06
498		O=C(/C=C/C3=CC=CC(C2=CC=CC(NC(=O)N1CCCC1)=C2)=C3)NO	base	0	1	0.23109	2	0.00892897	0.604878	-6.49	1.20891	1	0.452856	0.704535	0	0.407474	0.931779	0.108717	0.0511041	0.584225	0.786416	0.0311051	1.088	0.556444	0.000233725	0.00633403	0.992055	0.992055	4	0	0.494589	0.2	0.2	0.0915197	3	TRUE	TRUE	0.808325	0.067905	0.92441	0.151628	1.88032	6.60945	4.65063	TRUE	3.5	-5.60724	6	4.63574e-06
499		O=C(/C=C/C3=CC=CC(C(=O)NC2=CC=C(N1C=CC=N1)C=C2)=C3)NO	base	0	1	0.651572	2	0.0080076	0.333836	-5.36	1.21815	1	0.265833	0.857416	0	0.363741	0.284974	0.177226	0.0964845	0.323434	0.377704	0.0776123	1.131	0.553886	0.000177745	0.0110116	0.999996	0.999996	4	0	0.46343	0.25	0	0	3	TRUE	TRUE	0.932223	0.0436558	0.879881	0.407703	2.04733	6.16707	4.60588	TRUE	2.643	-4.21733	6	4.02721e-06
500		O=C(/C=C/C3=CC=CC(C2=CC=C(C1=CC=CC(NO)=C1)C=C2)=C3)NO	base	0	2	0.785234	2	0.00911615	0.207649	-6.07	1.83117	1	0.324433	0.747351	0	0.547622	0.978165	0.0405174	0.169831	0.865347	0.934911	0.0172918	1.093	0.565748	0.000624739	0.205987	0.999818	0.999818	5	0	0.442212	0.25	0	0.0192207	5	TRUE	FALSE	0.605553	0.0854186	0.896866	0.0406705	2.21667	6.86854	5.19067	TRUE	4.34	-5.72361	6	1.60517e-05
501		O=C(/C=C/C2=CC=CC(N=C(O)C1=CC=CC=C1)=C2Br)NO	acid	0	3	0.670704	3	0.00315444	0.287068	-5.98	1.56141	1	-0.122476	0.820081	0	0.486681	0.866888	0.219567	0.642741	0.809643	0.583136	0.0613171	1.313	0.564299	0.000524239	0.212738	0.899359	0.899359	5	0	0.382983	0.267	0	0.108182	2	TRUE	TRUE	0.565757	0.0807301	0.900417	0.00472299	2.28762	6.75648	5.02959	TRUE	3.604	-4.70952	6	7.84512e-06
502		O=C(/C=C/C2=CC=CC(/C=C(\O)C1=CC=CC(F)=C1)=C2)NO	base	0	1	0.98299	3	0.00848402	0.323698	-5.67	2.19593	1	0.508586	0.746279	0	0.5655	0.834698	0.00760689	0.149783	0.668254	0.383991	0.0158112	1.129	0.539511	0.00163374	0.694899	0.999997	0.999997	3	0	0.415742	0.267	0	0.0211799	2	TRUE	TRUE	0.862694	0.0272761	0.864811	0.00387067	1.73035	7.78382	5.12631	TRUE	3.4	-3.88011	6	5.14248e-06
503		O=C(/C=C/C3=CC=CC(C2=CC=CC(C(=O)N1C=CC=N1)=C2)=C3)NO	base	0	1	0.252104	2	0.0129882	0.457774	-6.48	1.45289	2	0.410247	0.798205	0	0.428354	0.897894	0.417456	0.29532	0.407236	0.218482	0.0464824	1.122	0.550767	0.000265092	0.00854194	0.999986	0.999986	4	0	0.581582	0.2	0	0.121007	2	TRUE	TRUE	0.774115	0.0260667	0.935386	0.193834	2.10269	7.03367	4.88412	TRUE	2.757	-4.84235	6	3.40743e-06
504		O=C(/C=C/C3=CC=CC(C2=CC=C(NC(=O)C1=CC=CO1)S2)=C3)NO	base	0	3	0.964238	2	0.00440429	0.30384	-5.6	1.57098	1	0.296818	0.722195	0	0.518485	0.979583	0.379226	0.634291	0.88921	0.860885	0.0507801	1.181	0.547281	0.000262607	0.0260877	0.128855	0.128855	5	0	0.397644	0.263	0	0	3	TRUE	TRUE	0.75111	0.0329906	0.94839	0.0794865	1.94185	7.42936	5.26905	TRUE	3.779	-4.63561	6	2.69566e-06
505		O=C(/C=C/C3=CC=CC(NC(=O)C1=CC=CC2=C1CCCC2)=C3)NO	base	0	1	0.889423	2	0.0102517	0.592886	-5.06	1.73541	1	0.719436	0.733526	0	0.473004	0.950313	0.353599	0.849887	0.674722	0.85337	0.120521	1.082	0.559423	0.000184184	0.00900165	1	1	4	0	0.45161	0.2	0.2	0	3	TRUE	TRUE	0.940331	0.0664701	0.937619	0.182102	1.87898	7.2628	5.01852	TRUE	3.336	-5.09862	10	6.38878e-06
506		O=C(/C=C/C3=CC=CC(C1=CC=CC=C1N2CCN(O)CC2)=C3)NO	base	1	2	0.668195	2	0.0146663	0.957144	-5.29	1.33825	1	0.169529	0.796246	0	0.449663	0.946115	0.700774	0.244812	0.276701	0.836935	0.0732609	1.081	0.564533	0.000270408	0.00469001	1	1	4	0	0.650163	0.2	0.21053	0.343984	3	TRUE	TRUE	0.863396	0.0362671	0.941579	0.0841168	1.80998	7.25275	4.85385	TRUE	2.383	-4.78492	6	-2.67554e-06
507		O=C(/C=C/C3=CC=CC(C2=CC=C(NC(=O)C1=CC=CS1)O2)=C3)NO	base	0	2	0.919006	2	0.00625677	0.299226	-6.04	1.72488	1	0.133853	0.705319	0	0.477222	0.992601	0.152431	0.937014	0.917663	0.900162	0.0407536	1.181	0.569722	0.000251889	0.0133872	0.00279916	0.00279915	5	0	0.306246	0.263	0	0	3	TRUE	TRUE	0.780253	0.0366408	0.953644	0.0617722	2.0874	7.51024	5.27519	TRUE	3.779	-4.52827	6	2.55508e-06
508		O=C(/C=C/C3=CC=CC(C2=CC=CC(N1C=CC=NC1=O)=C2)=C3)NO	base	0	1	0.699997	2	0.00981648	0.64146	-6.02	1.32153	1	0.299806	0.774101	0	0.395942	0.843847	0.0428207	0.0412739	0.274254	0.479707	0.0658337	1.13	0.569603	0.000195425	0.00446378	0.999999	0.999999	4	0	0.380601	0.19	0	0.14229	2	TRUE	TRUE	0.891393	0.022985	0.939575	0.153422	1.80142	7.16794	4.58664	TRUE	2.418	-4.16208	6	5.19024e-06
509		O=C(/C=C/C3=CC=CC(C1=CC=CC=C1N2CCCC2=NO)=C3)NO	base	0	1	0.74129	2	0.0210923	0.882543	-6.07	1.44951	2	0.246869	0.687814	0	0.450376	0.985156	0.414729	0.746893	0.7584	0.941161	0.0737583	1.095	0.575958	0.000181053	0.00521009	0.999276	0.999276	6	0	0.533217	0.2	0.15789	0.202903	3	TRUE	TRUE	0.770724	0.0607593	0.923816	0.0781626	2.05703	7.38368	5.22701	TRUE	3.26	-4.00684	6	4.92283e-06
510		O=C(/C=C/C3=CC=CC(C2=CC=CC(N1C=CC=C1NO)=C2)=C3)NO	base	0	1	0.97912	2	0.00483314	0.502505	-6.25	1.75366	1	0.203136	0.849659	0	0.488581	0.982781	0.116065	0.524708	0.834944	0.972112	0.0200942	1.11	0.581416	0.000294628	0.0186135	1	1	6	0	0.437022	0.263	0	0.275684	5	TRUE	TRUE	0.790034	0.0359447	0.93583	0.175347	1.9409	7.53538	5.20882	TRUE	3.464	-4.61641	6	7.62085e-06
511		O=C(/C=C/C3=CC=CC(C1=CC=CC=C1N2CCC(O)CC2)=C3)NO	base	0	2	0.327107	2	0.0226672	0.901662	-5.74	1.55127	1	0.387838	0.647668	0	0.488389	0.86588	0.280421	0.137908	0.291567	0.467681	0.147662	1.068	0.549919	0.00025662	0.00807746	1	1	4	0	0.662869	0.2	0.25	0.176952	3	TRUE	TRUE	0.86475	0.085482	0.946933	0.108434	1.67262	7.1977	4.81071	TRUE	2.833	-5.06755	6	2.2826e-06
512		O=C(/C=C/C3=CC=CC(C2=CC=C(C1=CC=CC=N1)C=C2O)=C3)NO	base	0	2	0.427557	2	0.0104192	0.276827	-7.21	1.71756	1	0.593393	0.545612	0	0.460532	0.932565	0.0598359	0.477421	0.918607	0.140261	0.0336709	1.108	0.554371	0.000287196	0.140803	1	1	4	0	0.555981	0.2	0	0.00789418	2	TRUE	TRUE	0.824711	0.0269663	0.955178	0.0257803	1.89444	6.75145	5.2927	TRUE	3.64	-3.95136	6	1.33962e-05
513		O=C(/C=C/C3=CC=CC(C1=CC=CC=C1N2CC(CO)CC2)=C3)NO	base	0	2	0.309328	2	0.0325677	0.946303	-5.47	1.43975	1	0.264882	0.654439	0	0.472084	0.879187	0.599458	0.219303	0.48986	0.869344	0.173143	1.064	0.552855	0.000268991	0.00503276	1	1	4	0	0.619961	0.263	0.25	0.210222	3	TRUE	TRUE	0.822761	0.0480391	0.969312	0.150991	1.66918	7.4537	5.19718	TRUE	2.691	-4.97606	6	-4.7491e-06
514		O=C(/C=C/C3=CC=CC(C2=CC=CC(N1C=CC=C1O)=C2)=C3)NO	base	0	1	0.952466	2	0.00878787	0.485604	-6.28	1.83463	1	0.440019	0.81543	0	0.543207	0.991887	0.0383398	0.507086	0.836369	0.855814	0.0330872	1.108	0.559437	0.00029822	0.0301478	0.999607	0.999607	5	0	0.422434	0.211	0	0.152896	2	TRUE	TRUE	0.861177	0.0285384	0.959371	0.0762543	1.98414	8.03476	5.44017	TRUE	3.369	-4.4319	6	2.50025e-05
515		O=C(/C=C/C2=CC=CC(C(=O)NC1=CC=CC([N+](=O)[O-])=C1O)=C2)NO	base	0	4	0.896884	2	0.00228074	0.219988	-6.98	1.19056	1	-0.408847	0.758806	0	0.310811	0.694857	0.0287147	0.198306	0.268272	0.25303	0.025927	1.2	0.609328	0.000283664	0.16641	0.550568	0.550568	9	0	0.230395	0.312	0	0.161142	8	TRUE	TRUE	0.945812	0.0230377	0.772037	0.0516169	1.77876	5.30846	4.88138	TRUE	2.071	-4.45963	6	2.08655e-05
516		O=C(/C=C/C2=CC=CC(C(=O)NC1=CC=CC(C(=O)O)=C1O)=C2)NO	acid	0	3	0.101853	2	0.00380879	0.0705877	-5.96	0.681038	1	-0.460288	0.709345	1	0.275278	0.0394952	0.00772828	0.0793988	0.193114	0.00479566	0.00957296	1.18	0.604157	0.00025242	0.213002	0.181726	0.181726	7	0	0.0850241	0.312	0	0.165758	3	TRUE	TRUE	0.921217	0.0202325	0.42699	0.202358	1.34694	5.37871	4.50319	TRUE	1.861	-4.05067	6	2.09301e-05
517		O=C(/C=C/C3=CC=CC(C2=CC=CC(N1C=CC=N1)=C2F)=C3)NO	base	0	1	0.903118	3	0.0308218	0.744711	-5.86	1.76748	1	0.568731	0.853029	0	0.531478	0.975348	0.460092	0.184941	0.638517	0.695095	0.0575629	1.147	0.5524	0.000353642	0.0134106	1	1	4	0	0.698729	0.211	0	0.0181904	2	TRUE	TRUE	0.833386	0.0321907	0.974973	0.170625	2.1486	7.88088	5.20636	TRUE	3.197	-4.62623	6	1.49456e-05
518		O=C(/C=C/C2=CC=CC(C(=O)NC1=CC=CC([N+](=O)[O-])=C1F)=C2)NO	base	0	2	0.990896	3	0.00386139	0.319038	-6.89	1.34147	1	0.0875017	0.810108	0	0.36683	0.804982	0.178707	0.123377	0.278746	0.518212	0.0354136	1.212	0.589787	0.000293831	0.0467887	0.999999	0.999999	6	0	0.295404	0.312	0	0.00922206	8	TRUE	TRUE	0.901054	0.0221738	0.907041	0.123033	2.03664	5.84029	4.84576	TRUE	2.505	-4.8231	6	4.73877e-06
519		O=C(/C=C/C3=CC=CC(C2=CC=CC(N1C=CC=C1F)=C2)=C3)NO	base	0	1	0.986695	3	0.011109	0.743843	-6.47	2.01304	1	0.643875	0.824321	0	0.60112	0.993875	0.0871282	0.339935	0.868714	0.914419	0.0350128	1.127	0.555784	0.000307858	0.0148743	1	1	5	0	0.575572	0.211	0	0.080327	2	TRUE	TRUE	0.867751	0.040566	0.979592	0.252107	1.84759	8.58066	5.56894	TRUE	3.802	-4.6921	6	1.81479e-05
520		O=C(/C=C/C3=CC=CC(C2=CC=CC(C1=CC=CN1O)=C2)=C3)NO	base	0	1	0.963942	2	0.00944307	0.41838	-6.4	1.90204	1	0.193964	0.779077	0	0.561056	0.983382	0.0389253	0.534563	0.882826	0.955242	0.0195409	1.105	0.577758	0.000624074	0.103421	0.987426	0.987426	4	0	0.445072	0.211	0	0.188598	2	TRUE	TRUE	0.676245	0.0309431	0.917825	0.0325658	1.92995	7.36875	5.23444	TRUE	3.578	-4.51365	6	2.35248e-05
521		O=C(/C=C/C3=CC=CC(C2=CC=CC(NCCC1=CC=CC=C1)=C2)=N3)NO	base	0	2	0.953964	2	0.00321339	0.502141	-5.51	1.5107	1	0.297273	0.751818	0	0.4826	0.987061	0.0780723	0.456951	0.765003	0.985922	0.0478541	1.067	0.557953	0.000223143	0.0102974	0.999985	0.999985	4	0	0.768778	0.35	0.09091	0.0708148	3	TRUE	TRUE	0.85682	0.217214	0.949457	0.00821838	2.14004	6.38641	5.19718	TRUE	3.922	-4.85078	6	8.83906e-06
522		O=C(NO)/C=C/C3=CC=CC(C2=CC=CC(N1C(=O)CC1)=C2)=C3	base	0	1	0.754897	2	0.0169338	0.760404	-6.05	1.52818	2	0.492147	0.84301	0	0.464366	0.95761	0.0425207	0.147947	0.321194	0.277926	0.0669314	1.101	0.559481	0.000317906	0.0151313	1	1	4	0	0.388102	0.211	0.11111	0.32751	3	TRUE	TRUE	0.806956	0.0215603	0.905887	0.103398	1.75194	7.65266	4.82608	TRUE	2.609	-3.6209	6	1.20107e-05
523		O=C(/C=C/C3=CC=CC(C2=CC=C(N1C=CC=C1O)O2)=C3)NO	base	0	1	0.976937	2	0.00781753	0.398743	-5.92	1.85691	1	0.475187	0.907291	0	0.580309	0.990413	0.0750014	0.741045	0.700428	0.789299	0.0195997	1.141	0.584705	0.000378961	0.0282428	0.999824	0.999824	5	0	0.44622	0.222	0	0.218818	2	TRUE	TRUE	0.786772	0.0203784	0.97085	0.0656011	1.95121	8.9402	5.54414	TRUE	2.962	-4.04579	6	9.78108e-06
524		O=C(/C=C/C3=CC=CC(C2=CC=C(N1C=CC=C1O)S2)=C3)NO	base	0	2	0.993517	2	0.00528442	0.322447	-6.42	1.85951	1	0.496372	0.849733	0	0.572323	0.992509	0.0893472	0.630438	0.91552	0.927259	0.0193632	1.166	0.569593	0.000364008	0.0697944	0.99803	0.99803	5	0	0.43528	0.222	0	0.00923688	2	TRUE	TRUE	0.7984	0.0187248	0.964136	0.0648673	1.91413	8.88558	5.7444	TRUE	3.43	-4.48591	6	1.18395e-05
525		O=C(/C=C/C2=CC=CC(C1=CC=C(NCCCO)C=C1)=C2)NO	base	0	2	0.935113	2	0.00983758	0.452378	-5.82	1.57642	1	0.153021	0.782711	0	0.378603	0.928726	0.0534871	0.0272437	0.428769	0.438431	0.0384546	1.059	0.559983	0.000751035	0.107197	1	1	4	0	0.285372	0.5	0.16667	0.361263	3	TRUE	TRUE	0.781089	0.0247332	0.857869	0.0305024	2.01798	6.59045	4.53928	TRUE	2.666	-3.69767	6	9.85174e-06
526		O=C(/C=C/C4=CC=CC(C3=CC=C2C(COC1=CC=CC=C12)=C3)=C4)NO	base	0	1	0.778035	2	0.00507689	0.325342	-6.72	2.22105	1	0.841409	0.791467	0	0.582327	0.988918	0.234064	0.372338	0.986479	0.953969	0.0828154	1.108	0.545215	0.000309903	0.0446953	1	1	3	0	0.549085	0.125	0.04545	0	2	TRUE	FALSE	0.779891	0.13084	0.956111	0.0161929	2.03711	7.4255	5.51192	TRUE	4.432	-6.82238	14	7.48908e-06
527		O=C(/C=C/C2=CC=CC(C1=CC=C(NCCO)C=N1)=C2)NO	base	0	2	0.954554	2	0.0262759	0.583816	-5.27	1.43091	1	0.291459	0.685019	0	0.392908	0.901011	0.123179	0.0116252	0.11749	0.0252329	0.0821402	1.092	0.56801	0.000286988	0.0477944	1	1	3	0	0.347863	0.429	0.125	0.432468	3	TRUE	TRUE	0.898573	0.00747462	0.892524	0.00576393	1.2375	7.70628	4.41034	TRUE	1.671	-3.04958	6	-2.42369e-06
528		O=C(/C=C/C=4C=CC3=C(C2=NC=CC(C1=CC=CC=C1)=C2S3)C=4)NO	base	0	2	0.957932	2	0.0055827	0.330521	-5.2	2.18434	1	0.596835	0.60698	0	0.663692	0.987881	0.0895982	0.5434	0.992948	0.617898	0.0672041	1.162	0.567665	0.000355286	0.390171	0.736183	0.736183	4	0	0.249293	0.13	0	0	5	TRUE	FALSE	0.672222	0.0829132	0.961435	0.00618743	2.23809	7.64362	5.56863	TRUE	4.635	-6.26801	13	1.27464e-05
529		O=C(/C=C/C4=CC=C3C(C#CC2=CNC(C1=CC=CC=C1)=C23)=C4)NO	base	0	1	0.989447	2	0.0313045	0.600524	-5.59	2.14419	1	0.666344	0.7266	0	0.84911	0.968015	0.203579	0.712496	0.982676	0.90339	0.00986729	1.118	0.596662	0.000486388	0.24173	8.58772e-06	8.58771e-06	5	0	0.540914	0.13	0	0	5	TRUE	FALSE	0.407005	0.0508875	0.948537	0.0035545	2.1333	8.93356	6.04403	TRUE	4.107	-6.66512	13	7.53201e-06
530		O=C(/C=C/C3=CC=CC(C2=CC=NC(OC1=CC=CC=N1)=N2)=C3)NO	base	0	2	0.560115	2	0.0123233	0.341833	-6.77	1.46948	1	0.508507	0.769727	0	0.396835	0.906646	0.196281	0.29834	0.648903	0.127072	0.0283427	1.145	0.581718	0.000221141	0.00994406	0.985791	0.985791	3	0	0.610489	0.25	0	0.0307969	2	TRUE	TRUE	0.840193	0.0229829	0.947696	0.300607	1.66481	7.07592	5.10757	TRUE	2.849	-4.33069	6	2.157e-06
531		O=C(/C=C/C3=CC=CC(C2=CC=C(OC1=CC=CC=N1)C=C2)=C3)NO	base	0	2	0.873927	2	0.011831	0.30469	-6.4	2.00126	1	0.942779	0.732541	0	0.532741	0.924426	0.0929933	0.395972	0.974921	0.141598	0.0775733	1.108	0.550326	0.000269743	0.0238303	0.999887	0.999887	3	0	0.558638	0.25	0	0	2	TRUE	FALSE	0.809478	0.0538513	0.938473	0.0616422	2.11817	6.932	5.21304	TRUE	4.06	-5.27326	6	1.60381e-05
532		O=C(/C=C/C2=CC=CC(C1=CC=C(NC(=O)CCC(=O)O)C=C1)=C2)NO	acid	0	1	0.0586436	2	0.00556011	0.284214	-6.69	0.795433	1	0.0170413	0.628631	0	0.323818	0.0594624	0.00256921	0.0128984	0.512804	0.0285213	0.0181372	1.118	0.578744	0.000381285	0.0525689	0.095083	0.0950828	4	0	0.321487	0.438	0.10526	0.0463369	3	TRUE	TRUE	0.735281	0.0298946	0.777628	0.0324813	1.53189	6.26279	4.36101	TRUE	2.676	-4.24809	6	7.88947e-06
533		O=C(/C=C/C3=CC=CC(C2=CC=C(NCC1=CC=CO1)C=C2)=C3)NO	base	0	2	0.981237	2	0.0069392	0.302103	-6.13	1.69969	1	0.655995	0.821129	0	0.542209	0.984364	0.0494529	0.463968	0.938574	0.879988	0.0339077	1.089	0.545717	0.000338918	0.0346741	0.99989	0.99989	5	0	0.302832	0.316	0.05	0.0622744	3	TRUE	FALSE	0.773762	0.034786	0.948087	0.0658484	2.08821	7.19825	5.11619	TRUE	4.077	-5.07542	6	1.77524e-05
534		O=C(/C=C/C3=CC=CC(C2=CC=CC(CN1C=CC=N1)=C2)=C3)NO	base	0	1	0.459251	2	0.0130154	0.554177	-6.09	1.81753	1	0.544351	0.75984	0	0.52415	0.984509	0.101622	0.203268	0.446997	0.828916	0.0665072	1.086	0.556459	0.000304487	0.00976061	0.999994	0.999994	3	0	0.403666	0.263	0.05263	0.0699569	2	TRUE	TRUE	0.833647	0.0221951	0.947313	0.287767	1.95171	7.32257	5.06962	TRUE	3.117	-4.30632	6	2.42095e-05
535		O=C(/C=C/C3=CC=CC(C2=CC=CC(C1=NC=CC=N1)=C2)=C3)NO	base	0	1	0.561221	2	0.0194521	0.429227	-6.65	1.97596	1	0.691212	0.69315	0	0.483191	0.939677	0.106897	0.130654	0.613701	0.585368	0.0860051	1.106	0.564692	0.000331288	0.0426797	0.999963	0.999963	3	0	0.440954	0.2	0	0.0344779	2	TRUE	TRUE	0.837816	0.0366051	0.936485	0.117823	1.76186	7.41397	5.03612	TRUE	3.329	-4.84346	6	2.57153e-05
536		O=C(/C=C/C3=CC=CC(C2=CC=C(NC1=NC=CS1)C=C2)=C3)NO	base	0	4	0.839472	2	0.00921276	0.335046	-6.14	1.99402	1	0.67045	0.657044	0	0.528836	0.97904	0.136757	0.241256	0.928415	0.897338	0.0537964	1.148	0.568575	0.000233557	0.0187856	0.99999	0.99999	6	0	0.374072	0.263	0	0	3	TRUE	FALSE	0.885356	0.0414534	0.926011	0.0835678	2.11228	7.22576	5.1615	TRUE	4.072	-5.06446	6	1.4349e-05
537		O=C(/C=C/C3=CC=CC(C2=CC=CC(CC1=CC=CS1)=C2)=C3)NO	base	0	2	0.915826	2	0.00960911	0.49727	-6.7	2.36284	1	0.840304	0.532271	0	0.660506	0.992146	0.0821642	0.725094	0.964093	0.931894	0.116593	1.107	0.550708	0.000345132	0.0388722	3.85334e-06	3.85332e-06	4	0	0.313533	0.263	0.05	0	2	TRUE	FALSE	0.735246	0.0610312	0.942034	0.0306029	1.90833	7.69909	5.70388	TRUE	4.525	-5.33622	6	1.72897e-05
538		O=C(/C=C/C2=CC=CC(NCC1=CC=C(C(=O)O)C=C1NO)=C2)NO	acid	0	2	0.855522	2	0.00650901	0.137032	-6.3	0.946587	1	-0.320687	0.669873	0	0.296534	0.609546	0.0303399	0.0427366	0.128876	0.262366	0.00715335	1.141	0.597697	0.000311536	0.0675394	0.0224879	0.0224876	5	0	0.145942	0.467	0.05882	0.194618	5	TRUE	TRUE	0.840555	0.03601	0.619359	0.0605441	1.28152	5.90391	4.54079	FALSE	2.317	-3.54517	6	1.45108e-05
539		O=C(/C=C/C3=CC=CC(C2=CC=CC(OC1=CC=CS1)=C2)=C3)NO	base	0	4	0.976796	2	0.0102748	0.261223	-6.88	2.20505	1	0.832056	0.647962	0	0.662384	0.99492	0.0858009	0.839241	0.985304	0.814307	0.0428287	1.144	0.563339	0.000403601	0.0707078	0.99966	0.99966	4	0	0.335901	0.263	0	0	2	TRUE	FALSE	0.738365	0.0778471	0.935258	0.0687361	2.04426	8.11877	5.95317	TRUE	4.726	-5.67496	6	1.30271e-05
540		O=C(/C=C/C2=CC=CC(C1=CC=C(C(=O)NCC(=O)O)C=C1)=C2)NO	acid	0	1	0.68349	2	0.00616313	0.246728	-6.3	0.737212	1	0.0744412	0.610716	0	0.290871	0.0183497	0.00716519	0.0257895	0.0991899	0.00727772	0.0288824	1.134	0.556982	0.000396758	0.0843331	0.768673	0.768672	3	0	0.178167	0.375	0.05556	0.3194	2	TRUE	TRUE	0.697672	0.0118017	0.616081	0.119813	1.19316	6.07434	4.3216	TRUE	1.687	-3.59054	6	2.34209e-05
541		O=C(/C=C/C3=CC=CC(C2=CC=CC(C1=CC=CN=N1)=C2)=C3)NO	base	0	1	0.905938	2	0.0175557	0.518317	-7.06	1.82182	1	0.512429	0.733968	0	0.496687	0.976023	0.175287	0.204288	0.481406	0.733484	0.0224294	1.102	0.551548	0.000358533	0.0452635	1	1	3	0	0.417481	0.2	0	0.119167	2	TRUE	TRUE	0.718798	0.0229634	0.949541	0.0275568	1.86294	7.95758	5.17538	TRUE	3.329	-4.50172	6	2.53587e-05
542		O=C(/C=C/C3=CC=CC(C2=CC=C(NCC1=CC=C[NH]1)S2)=C3)NO	base	0	3	0.990544	2	0.0038235	0.293387	-5.93	1.63396	1	0.250098	0.756685	0	0.576112	0.985608	0.242586	0.554497	0.980934	0.923537	0.0422065	1.128	0.565962	0.000344516	0.038546	0.958165	0.958165	5	0	0.494945	0.333	0.05556	0.12297	3	TRUE	TRUE	0.756539	0.0214124	0.971399	0.0726382	1.99836	8.21122	5.59557	TRUE	3.874	-4.76836	6	4.36233e-06
543		O=C(/C=C/C3=CC=CC(C2=CC=CC(C1=CC=CN=C1)=C2)=C3)NO	base	0	1	0.678061	2	0.0249155	0.417419	-6	1.9871	1	0.915002	0.616443	0	0.598563	0.987872	0.110577	0.463543	0.763547	0.987681	0.0330077	1.083	0.553547	0.00032556	0.0654223	1	1	3	0	0.356465	0.2	0	0.147338	2	TRUE	TRUE	0.759875	0.0396852	0.941626	0.0424338	1.80834	7.64553	5.3501	TRUE	3.934	-4.52371	6	2.78825e-05
544		O=C(/C=C/C3=CC=CC(C2=CC=CC(OC1=CC=CN1)=C2)=C3)NO	base	0	2	0.976406	2	0.0116165	0.251283	-5.87	1.98456	1	0.861382	0.807232	0	0.657501	0.986452	0.0766238	0.794243	0.96332	0.865996	0.0353816	1.105	0.567036	0.000398751	0.0595917	1	1	4	0	0.43584	0.263	0	0.0117557	2	TRUE	TRUE	0.792265	0.0361872	0.950859	0.0291187	1.98095	8.18985	5.70225	TRUE	3.993	-5.0602	6	2.51947e-05
545		O=C(/C=C/C3=CC=CC(C2=CC=C(NC1=CC=CC1)C=C2)=C3)NO	base	0	2	0.991134	2	0.00710237	0.187711	-6.21	2.04155	1	0.996204	0.798615	0	0.671321	0.968667	0.0594767	0.524569	0.944066	0.883658	0.016048	1.072	0.546025	0.000367419	0.0497046	1	1	4	0	0.601951	0.263	0.05	0	3	TRUE	FALSE	0.859468	0.0390196	0.971798	0.0834063	2.26102	8.79136	5.72599	TRUE	4.128	-5.44857	6	2.38665e-05
546		O=C(/C=C/C3=CC=CC(NC2=CC=C(N1CCCC1)C=C2)=C3)NO	base	0	2	0.672267	2	0.012142	0.601226	-6.41	1.81689	1	0.715222	0.774749	0	0.565315	0.815976	0.100195	0.373582	0.571999	0.608467	0.0594158	1.064	0.557932	0.000296274	0.0258918	1	1	4	0	0.277564	0.263	0.21053	0.171083	3	TRUE	TRUE	0.935785	0.0859872	0.927405	0.136886	2.09048	7.75172	5.11935	TRUE	3.549	-6.0599	6	2.52114e-05
547		O=C(/C=C/C3=CC=CC(C2=CC=C(C1=CC=CS1)C=C2)=C3)NO	base	0	2	0.984588	2	0.0128925	0.295971	-6.22	2.37178	1	1.15768	0.604944	0	0.731187	0.988027	0.0313527	0.77326	0.979455	0.907483	0.0402688	1.124	0.55592	0.000584056	0.139505	1	1	4	0	0.298279	0.211	0	0	2	TRUE	FALSE	0.801087	0.0512223	0.936703	0.0362631	2.08568	8.121	5.67124	TRUE	4.601	-5.25926	6	2.83809e-05
548		O=C(/C=C/C2=CC=CC(C1=CC=CC(/C=C(\O)C(=O)O)=C1)=C2)NO	acid	0	1	0.170622	3	0.00441797	0.0677812	-7.18	1.61362	1	0.185297	0.761554	0	0.389872	0.49339	0.00753081	0.0490417	0.48506	0.071661	0.0064215	1.13	0.575673	0.00138042	0.241106	3.56259e-05	3.56259e-05	3	0	0.33542	0.312	0	0.310882	2	TRUE	TRUE	0.837051	0.0184682	0.707353	0.00573295	1.4555	6.88584	4.86813	TRUE	2.856	-3.84645	6	2.13196e-05
549		O=C(/C=C/C3=CC=CC(C2=CC=C(C1=NC=CC=N1)S2)=C3)NO	base	0	2	0.874212	2	0.0098887	0.374113	-6.18	1.92318	1	0.689029	0.682244	0	0.504535	0.974902	0.359526	0.564645	0.791499	0.735161	0.0854302	1.163	0.568923	0.000284528	0.0365437	0.999106	0.999106	4	0	0.392595	0.211	0	0	2	TRUE	TRUE	0.813261	0.020417	0.945453	0.152388	1.86599	8.08852	5.21506	TRUE	3.391	-4.57856	6	1.64133e-05
550		O=C(/C=C/C2=CC=CC(C1=CC=CC(C(=O)NOO)=C1O)=C2)NO	base	0	2	0.908581	2	0.0114213	0.263731	-6.43	1.08747	2	-0.491725	0.718976	0	0.330264	0.858315	0.190309	0.198867	0.259746	0.1712	0.00733714	1.175	0.588402	0.00032999	0.0493016	1	1	4	0	0.418439	0.333	0	0.422929	2	TRUE	TRUE	0.742173	0.0138306	0.815382	0.071172	1.72302	6.41615	4.78047	TRUE	1.712	-4.1166	6	6.43529e-06
551		O=C(/C=C/C2=CC=CC(C(=O)NC1=CC=CC(NO)=C1O)=C2)NO	base	0	4	0.649575	2	0.00635916	0.142069	-5.2	1.16351	1	-0.532413	0.776909	0	0.354366	0.788395	0.022196	0.096911	0.259062	0.430311	0.00784832	1.164	0.600849	0.000542627	0.241253	0.912624	0.912624	8	0	0.280899	0.333	0	0.456118	5	TRUE	TRUE	0.819055	0.0223763	0.637551	0.116534	1.70924	5.9601	4.86381	FALSE	1.964	-3.9691	6	6.8505e-06
552		O=C(/C=C/C3=CC=CC(C2=CC=C(N1C=CC=N1)C=C2)=C3)NO	base	0	1	0.950605	2	0.0153874	0.533787	-6.04	1.76889	1	0.836249	0.847131	0	0.583238	0.962113	0.0778106	0.0806885	0.644248	0.354293	0.0805555	1.102	0.546192	0.000358326	0.0178627	1	1	4	0	0.472808	0.211	0	0	2	TRUE	TRUE	0.835437	0.0183615	0.955262	0.194726	2.12097	8.04034	5.15039	TRUE	3.058	-3.93063	6	1.96235e-05
553		C/C(=C\C2=CC=CC(C1=CC=CC(/C=C/C(=O)NO)=C1)=C2)C(=O)O	acid	0	1	0.498439	3	0.0113786	0.169907	-7.14	1.70123	1	0.571811	0.749189	0	0.492504	0.491663	0.0267335	0.185049	0.548967	0.0962703	0.0119876	1.092	0.554843	0.000799305	0.159114	0.0458751	0.0458751	3	0	0.349273	0.312	0.05263	0	2	TRUE	TRUE	0.701121	0.0238618	0.83674	0.00834935	1.76965	7.78005	5.16093	TRUE	3.36	-4.15485	6	2.10299e-05
554		O=C(/C=C/C2=CC=CC(C1=CC=CC(OC(=O)N(O)O)=C1)=C2)NO	base	0	2	0.957161	3	0.0107006	0.722499	-6.65	1.26883	1	0.350527	0.815935	0	0.458604	0.943526	0.273895	0.135933	0.493742	0.19275	0.00948927	1.167	0.570024	0.000475001	0.018984	0.0730738	0.0730735	4	0	0.358932	0.267	0	0.253449	3	TRUE	TRUE	0.734239	0.0202662	0.826879	0.00857757	1.85036	7.68321	5.03332	TRUE	2.451	-4.39193	6	1.56761e-05
555		O=C(/C=C/C3=CC=CC(C2=CC=CC(N1C=NN=N1)=C2)=C3)NO	base	0	1	0.967637	2	0.0219188	0.711578	-6.98	1.21046	1	0.259462	0.786129	0	0.472697	0.923652	0.0920236	0.0484618	0.0483829	0.193006	0.0535677	1.142	0.559917	0.000254203	0.00993049	1	1	4	0	0.282527	0.211	0	0.336925	2	TRUE	TRUE	0.896821	0.0129982	0.916308	0.0122988	1.49326	8.13697	4.65585	TRUE	1.848	-3.51278	6	3.43609e-06
556		O=C(/C=C/C3=CC=CC(C2=CC=CC(N1C=CN=N1)=C2)=C3)NO	base	0	1	0.952576	2	0.0195506	0.562991	-6.74	1.50329	1	0.403193	0.840008	0	0.501094	0.967284	0.124121	0.0600998	0.127171	0.650387	0.0418192	1.118	0.557761	0.000249561	0.00720634	1	1	4	0	0.283129	0.211	0	0.221804	2	TRUE	TRUE	0.868699	0.0192648	0.93458	0.0478536	1.61844	8.38659	4.91264	TRUE	2.453	-3.55171	6	9.16714e-06
557		O=C(/C=C/C3=CC=CC(OC2=CC=C(N1C=CC=N1)S2)=C3)NO	base	0	4	0.924024	2	0.00582049	0.41178	-6.33	1.87172	1	0.595547	0.871681	0	0.557829	0.978483	0.652768	0.641609	0.91636	0.447311	0.0701525	1.186	0.5436	0.000289369	0.0152274	0.995694	0.995694	4	0	0.477533	0.278	0	0	2	TRUE	TRUE	0.811936	0.0230442	0.95819	0.358887	2.22555	9.00244	5.5329	TRUE	3.245	-4.72726	6	6.95291e-06
558		O=C(/C=C/C3=CC=CC(C2=CC=CC(N1CC=CC1)=C2)=C3)NO	base	0	2	0.984324	2	0.0178712	0.663026	-5.87	2.0238	1	0.578739	0.820808	0	0.549111	0.99256	0.0207912	0.196949	0.604212	0.598808	0.0307867	1.071	0.556349	0.000448425	0.0587583	1	1	4	0	0.316492	0.211	0.10526	0.244451	3	TRUE	TRUE	0.819239	0.0211619	0.953341	0.0629445	1.96466	8.53258	5.3753	TRUE	3.248	-4.82873	6	1.4745e-05
559		O=C(/C=C/C2=CC=CC(C1=CC=CC=C1)=C2C3=CC=CS3)NO	base	0	2	0.770877	2	0.00654048	0.590835	-5.79	2.18849	1	1.10364	0.615221	0	0.623953	0.995521	0.0278691	0.953753	0.971419	0.889491	0.0638075	1.124	0.544826	0.000366826	0.193998	0.999993	0.999993	4	0	0.298739	0.211	0	0	2	TRUE	FALSE	0.883301	0.0569163	0.923076	0.00526399	1.80248	8.18262	5.73979	TRUE	4.601	-5.05605	6	2.84823e-05
560		O=C(/C=C/C3=CC=CC(C2=CC=CC(NC1=NC=CC(F)=C1F)=C2)=C3)NO	base	0	2	0.585027	3	0.00810629	0.157519	-6.58	1.83939	1	0.224749	0.730657	0	0.502851	0.987968	0.173213	0.567073	0.926464	0.939723	0.0473065	1.17	0.554271	0.000262904	0.0319304	1	1	4	0	0.690017	0.25	0	0	3	TRUE	FALSE	0.886029	0.174782	0.971981	0.187979	2.36212	6.85927	5.2337	TRUE	4.289	-5.51279	6	4.82763e-06
561		O=C(/C=C/C3=CC=CC(C2=CN=C(CC1=CC=CC=C1O)N=C2O)=C3)NO	base	0	2	0.0937915	2	0.00841739	0.214455	-6.19	1.37383	1	-0.172704	0.689511	0	0.37071	0.700457	0.16216	0.253103	0.761592	0.375123	0.0246563	1.132	0.555463	0.000138606	0.0122884	0.999792	0.999789	4	0	0.623245	0.25	0.05	0.074383	2	TRUE	TRUE	0.931758	0.0255499	0.944728	0.00546919	2.15623	6.25525	5.2033	TRUE	2.664	-4.28766	6	2.33765e-06
562		O=C(/C=C/C2=CC=CC(C1=CC=C([N+](=O)[O-])C=C1NO)=C2)NO	base	0	3	0.984978	2	0.00790325	0.409861	-6.78	1.66939	1	0.0660997	0.726585	0	0.440975	0.976767	0.120976	0.387766	0.296625	0.867854	0.039076	1.168	0.59812	0.000545183	0.149672	1	1	7	0	0.250591	0.333	0	0.202753	10	TRUE	TRUE	0.852353	0.0185364	0.912493	0.0196997	1.83752	6.74543	5.07073	TRUE	2.581	-3.88569	6	8.84504e-06
563		O=C(/C=C/C2=CC=CC(C1=CC(Br)=CC=C1C(=O)NO)=C2)NO	base	0	2	0.18018	3	0.00643141	0.485493	-6.45	0.899637	1	0.00880915	0.631558	0	0.363476	0.967188	0.207409	0.266801	0.215339	0.422765	0.0506911	1.328	0.555793	0.000378783	0.0328807	0.999994	0.999994	4	0	0.353019	0.267	0	0.109155	2	TRUE	TRUE	0.648177	0.0600457	0.910608	0.249038	2.18194	6.17918	4.84998	TRUE	2.754	-4.38836	6	1.10632e-06
564		O=C(/C=C/C2=CC=CC(OC1=CC=CC(O)=C1[N+](=O)[O-])=C2)NO	base	0	4	0.260832	2	0.0057159	0.542063	-7.51	1.77111	1	0.186421	0.778133	0	0.473097	0.969147	0.0345328	0.633847	0.423403	0.297881	0.0442317	1.189	0.560022	0.000326512	0.0976598	0.999962	0.999962	7	0	0.30641	0.333	0	0.0389843	5	TRUE	TRUE	0.939391	0.0296842	0.925395	0.012191	1.96724	7.49152	5.08197	TRUE	2.611	-4.14038	6	1.2664e-05
565		O=C(/C=C/C3=CC=CC(C1=CC=CC=2C(=O)N=C(NO)C=CC1=2)=C3)NO	base	0	1	0.617854	2	0.0188579	0.397269	-5.46	1.12692	1	-0.0871435	0.840898	0	0.300296	0.937239	0.352791	0.0965	0.280566	0.862291	0.0244955	1.149	0.543088	0.000414461	0.03674	0.999986	0.999986	4	0	0.198187	0.19	0	0.235446	5	TRUE	TRUE	0.848426	0.0202501	0.945299	0.00544645	2.2593	7.18923	5.09385	TRUE	2.582	-4.90558	11	-1.06834e-06
566		O=C(/C=C/C3=CC=NC(C2=CC=CC(C1=CC=CC=C1F)=C2O)=C3)NO	base	0	2	0.383961	3	0.0107929	0.457	-6.3	1.7267	1	0.334828	0.58574	0	0.472731	0.973654	0.288884	0.599285	0.977183	0.428647	0.0190454	1.149	0.553291	0.000295663	0.0680972	1	1	5	0	0.688623	0.2	0	0	2	TRUE	TRUE	0.840358	0.0877473	0.9708	0.113731	1.93076	7.01171	5.63585	TRUE	3.779	-4.61222	6	3.39553e-06
567		O=C(/C=C/C3=CC=CC(C2=CC=CC(C1=CC=CC(=O)N1O)=C2)=C3)NO	base	0	1	0.35747	2	0.00571939	0.295577	-6.8	1.22248	1	-0.255574	0.748833	1	0.354004	0.799144	0.145723	0.235489	0.801525	0.80847	0.0313221	1.131	0.588236	0.000321304	0.0267606	0.916159	0.916159	3	0	0.390654	0.19	0	0.231505	2	TRUE	TRUE	0.793039	0.018171	0.890914	0.0300278	2.11352	6.42752	4.80081	TRUE	2.938	-4.31169	6	3.52023e-06
568		O=C(NO)/C=C/C3=CC=CC(C2=CC=CC(OCC(=O)NC1=CC1)=C2)=C3	base	0	2	0.157795	2	0.0048347	0.390967	-5.1	1.45346	1	0.300841	0.675507	0	0.390193	0.960255	0.0635228	0.258706	0.420611	0.561777	0.0096061	1.102	0.558214	0.000194682	0.0113945	0.999988	0.999988	3	0	0.537924	0.389	0.1	0	2	TRUE	TRUE	0.616928	0.0261852	0.908929	0.0134034	2.11949	6.76483	4.87515	TRUE	2.655	-5.58914	6	-2.68965e-06
569		O=C(/C=C/C3=CC=CC(C2=CC=CC(N1C(=O)C=CC=C1O)=C2)=C3)NO	base	0	2	0.793136	2	0.00737225	0.311704	-6.32	1.20819	1	0.0674332	0.823914	0	0.348591	0.777455	0.0759533	0.199394	0.577201	0.878155	0.0370787	1.131	0.54638	0.000236304	0.0116465	0.955631	0.955626	4	0	0.601967	0.19	0	0.171905	2	TRUE	TRUE	0.858455	0.0240323	0.953596	0.0277971	2.13861	7.06379	5.06392	TRUE	2.729	-4.14791	6	-2.02547e-06
570		O=C(/C=C/C3=CC=CC(C2=CC=CC(N1C=CC=C(F)C1=O)=C2)=C3)NO	base	0	1	0.885008	3	0.0107041	0.629283	-6.31	1.543	1	0.300638	0.803951	0	0.409352	0.960601	0.254319	0.53891	0.547638	0.83749	0.0481057	1.149	0.551664	0.000229728	0.00598077	1	1	4	0	0.428263	0.19	0	0.0734385	2	TRUE	TRUE	0.862097	0.0399472	0.969192	0.0889374	2.13644	7.42083	4.85638	TRUE	3.162	-4.92243	6	-2.34133e-07
571		O=C(/C=C/C3=CC=CC(C2=CC=CC(N1C(=O)C=CC=C1F)=C2)=C3)NO	base	0	1	0.956192	3	0.0100467	0.441948	-5.82	1.44441	1	-0.0796137	0.802804	0	0.400087	0.878892	0.323227	0.141655	0.51792	0.956024	0.0365557	1.152	0.551739	0.000244244	0.0114575	0.999815	0.999815	4	0	0.670571	0.19	0	0.127015	2	TRUE	TRUE	0.884558	0.0386957	0.962459	0.0222782	2.09432	6.856	4.99383	TRUE	3.162	-4.26966	6	2.58873e-06
572		O=C(/C=C/C3=CC=CC(C2=CC=CC(N1C=CC=C1O)=CC2=O)=C3)NO	base	0	1	0.775875	2	0.00555941	0.311415	-7.37	1.20921	1	0.0933161	0.818077	0	0.404644	0.97536	0.1941	0.291019	0.709644	0.729301	0.0124119	1.131	0.549339	0.000246074	0.0169259	0.249968	0.24995	4	0	0.253259	0.19	0	0.221387	2	TRUE	TRUE	0.953362	0.0255261	0.945035	0.00960497	2.23123	7.61879	5.29324	TRUE	2.729	-4.27299	7	-6.86412e-06
573		O=C(/C=C/C2=CC=CC(C1=CC=C(C=C1C(=O)O)S)=C2)NO	acid	0	2	0.392594	2	0.0107044	0.0360667	-7.35	1.29075	1	0.200511	0.644978	0	0.386899	0.109103	0.0103267	0.0463604	0.650364	0.0786957	0.0089068	1.168	0.590435	0.000580841	0.213171	1	1	4	0	0.130081	0.267	0	0.0689935	2	TRUE	TRUE	0.914917	0.0147917	0.775599	0.448999	1.40768	7.17964	4.84157	TRUE	2.859	-3.54917	6	1.18798e-05
574		O=C(/C=C/C2=CC=CC(C1=CC=C(O)C=C1[N+](=O)[O-])=C2)NO	base	0	4	0.977301	2	0.0129426	0.412417	-6.74	1.96582	1	0.297242	0.684238	0	0.494961	0.960726	0.0133253	0.195821	0.370351	0.73291	0.0520136	1.168	0.544576	0.000471512	0.214104	0.999946	0.999946	7	0	0.333684	0.267	0	0.226258	7	TRUE	TRUE	0.901288	0.0110425	0.940527	0.011148	1.62229	7.67006	5.10118	TRUE	2.486	-3.8729	6	4.43563e-06
575		O=C(/C=C/C2=CC=CC(C1=CC=C([N+](=O)[O-])C=C1Br)=C2)NO	base	0	3	0.967831	3	0.00344391	0.515956	-7.06	1.75974	1	0.381757	0.656063	0	0.438856	0.981454	0.300323	0.651102	0.676808	0.889415	0.120033	1.35	0.572261	0.000436709	0.0854042	0.999992	0.999992	5	0	0.226845	0.267	0	0	7	TRUE	TRUE	0.791313	0.058012	0.967286	0.122046	2.02248	6.31375	4.92832	TRUE	3.543	-5.15768	6	3.34113e-06
576		O=C(/C=C/C2=CC=CC(C1=CC=CC(/C=C/C(=O)NO)=C1)=C2)CNO	base	0	2	0.44134	2	0.00599712	0.266248	-5.95	0.851198	1	-0.00400096	0.778097	0	0.425371	0.391675	0.340743	0.150499	0.419329	0.505892	0.0117193	1.091	0.573231	0.000642194	0.0768218	0.612997	0.612777	5	0	0.540387	0.438	0.05263	0.377552	3	TRUE	TRUE	0.671141	0.0159288	0.83689	0.0826463	1.76409	7.14558	4.86679	TRUE	2.433	-4.75235	6	4.45933e-06
577		O=C(/C=C/C2=CC=CC(C(=O)NC1=CC=C(NCCO)C=C1)=C2)NO	base	0	3	0.874814	2	0.00623124	0.39478	-5.11	0.970769	1	-0.177832	0.763203	0	0.29681	0.266416	0.0828563	0.0265506	0.156015	0.113645	0.0564939	1.101	0.56318	0.000280497	0.130723	0.999915	0.999915	4	0	0.220884	0.467	0.11111	0.270175	3	TRUE	TRUE	0.932815	0.0253716	0.630395	0.196438	1.77606	5.78718	4.17091	TRUE	1.862	-3.86423	6	2.20099e-05
578		O=C(/C=C/C2=CC=CC(C1=CC=CC(OC(=O)NCCO)=C1)=C2)NO	base	1	2	0.547425	3	0.00954873	0.542392	-5.48	1.02983	1	0.130788	0.674563	0	0.32355	0.609703	0.112615	0.0202427	0.273323	0.0855297	0.0351564	1.115	0.552355	0.000272189	0.01829	0.597407	0.597407	4	0	0.307383	0.4	0.11111	0.315969	3	TRUE	TRUE	0.844432	0.0228057	0.724137	0.0386817	1.53495	6.4838	4.32393	TRUE	1.953	-3.58765	6	1.31067e-05
579		O=C(/C=C/C2=CC=CC(C1=CC=C(NC(=O)CCCO)C=C1)=C2)NO	base	0	1	0.335927	2	0.00733882	0.434721	-5.38	1.09468	1	0.170894	0.769956	0	0.341062	0.565953	0.0432165	0.0298359	0.326573	0.323709	0.0280647	1.084	0.566961	0.000303617	0.0439006	0.998932	0.998932	4	0	0.245879	0.467	0.15789	0.222433	3	TRUE	TRUE	0.785519	0.0307838	0.807238	0.0767132	1.75208	6.40088	4.29631	TRUE	2.583	-4.6343	6	1.45713e-05
580		O=C(/C=C/C3=CC=CC(C2=CC=C(OC(=O)NC1=CC1)C=C2)=C3)NO	base	1	2	0.661633	3	0.00812911	0.143925	-5.73	1.61589	1	0.758925	0.788615	0	0.466879	0.813639	0.213576	0.153204	0.850421	0.298134	0.00632832	1.117	0.555973	0.000258031	0.0135417	0.999483	0.999483	4	0	0.450305	0.278	0.05263	0.0702232	3	TRUE	TRUE	0.725168	0.0209376	0.943893	0.0171913	2.13513	7.83447	5.32632	TRUE	3.248	-5.25389	6	2.26741e-06
581		O=C(/C=C/C2=CC=CC(C1=CC=CC(OC(=O)NCCC)=C1)=C2)NO	base	1	2	0.376694	3	0.00949269	0.552509	-5.38	1.68351	1	0.642172	0.596859	0	0.473199	0.966921	0.172132	0.260287	0.80309	0.584906	0.0188975	1.081	0.557089	0.000297722	0.00668386	0.65802	0.65802	4	0	0.351702	0.4	0.15789	0	3	TRUE	TRUE	0.578268	0.0472055	0.902178	0.00538814	1.93033	7.28797	5.20099	TRUE	3.371	-4.98945	6	8.1141e-06
582		O=C(/C=C/C3=CC=CC(C2=CC=C(N1C(=O)C=CC1=O)C=C2)=C3)NO	base	0	2	0.869061	2	0.00619814	0.657907	-7.13	1.23462	2	0.130248	0.768363	0	0.351693	0.678324	0.102047	0.0571865	0.227356	0.200313	0.0579904	1.145	0.563551	0.000329585	0.0393166	0.999999	0.999999	5	0	0.315776	0.19	0	0.163141	4	TRUE	TRUE	0.8255	0.0134107	0.89831	0.130056	1.89012	7.1883	4.74055	TRUE	2.302	-4.52085	6	1.3373e-05
583		O=C(/C=C/C2=CC=CC(C1=CC=C(NC(=O)C=CN=N)C=C1)=C2)NO	base	0	2	0.692216	2	0.0098202	0.0625239	-5.97	1.39945	1	0.0228536	0.861245	0	0.450749	0.70182	0.522427	0.124579	0.971409	0.687257	0.0120772	1.114	0.601529	0.000405267	0.0356139	0.999986	0.999986	4	0	0.502596	0.353	0	0.0333814	4	TRUE	TRUE	0.477401	0.0214411	0.91728	0.264235	2.02632	7.59015	5.17485	TRUE	3.355	-4.53961	6	1.05413e-05
584		O=C(/C=C/C3=CC=CC(C2=CC=CC(CNC(=O)C1CC1)=C2)=C3)NO	base	0	1	0.674965	2	0.00823384	0.467664	-6.01	1.3746	1	0.420786	0.669821	0	0.393473	0.827333	0.207437	0.10213	0.401284	0.816019	0.0604756	1.068	0.541135	0.000280796	0.00894757	0.974706	0.974706	3	0	0.516394	0.333	0.2	0.316205	2	TRUE	TRUE	0.68902	0.0259015	0.925097	0.140945	1.64441	6.7049	4.94051	TRUE	2.898	-5.4756	6	1.15034e-05
585		O=C(/C=C/C3=CC=CC(C2=CC=CC(OC(=O)C1=CC=C1)=C2)=C3)NO	base	0	3	0.800341	3	0.0037853	0.216836	-6.29	1.57168	1	0.401819	0.765337	0	0.416716	0.96616	0.0265672	0.28747	0.578204	0.492233	0.00783641	1.115	0.580336	0.000779049	0.339805	0.0599871	0.0599871	3	0	0.448948	0.263	0	0.0704181	3	TRUE	TRUE	0.693157	0.02869	0.876653	0.00774035	2.09165	6.98972	5.17796	TRUE	3.274	-5.20488	6	1.6941e-05
586		O=C(/C=C/C2=CC=CC(/C=C/C1=CC(C(=O)NCO)=CC=C1)=C2)NO	base	0	1	0.873232	2	0.00355146	0.451978	-6.55	1.25638	2	-0.343571	0.685554	0	0.309439	0.615529	0.0775358	0.128093	0.124068	0.264736	0.0311162	1.099	0.572179	0.000373627	0.154474	9.06173e-10	9.04952e-10	4	0	0.222791	0.375	0.05263	0.224286	4	TRUE	TRUE	0.763947	0.0293489	0.649554	0.0504593	1.77288	5.62367	4.43267	TRUE	2.055	-3.65064	6	2.02935e-05
587		O=C(/C=C/C2=CC=CC(C1=CC=C(NC(=O)C=CC=C)C=C1)=C2)NO	base	0	1	0.870025	2	0.00614748	0.13773	-5.78	1.77685	1	0.362542	0.826378	0	0.500886	0.815264	0.0348768	0.190538	0.928932	0.613396	0.0138265	1.075	0.567352	0.000489521	0.13162	1	1	6	0	0.33002	0.353	0	0	3	TRUE	TRUE	0.572269	0.0244947	0.928833	0.00943047	2.11313	7.48768	5.22149	TRUE	3.553	-4.93863	6	1.37153e-05
588		O=C(/C=C/C3=CC=CC(C2=CC=CC(N1C(=O)CNC1=O)=C2)=C3)NO	base	0	1	0.784058	2	0.00491701	0.782589	-7.47	0.820298	1	-0.292799	0.66307	0	0.307347	0.903355	0.118219	0.11191	0.0886579	0.26513	0.0599837	1.155	0.574827	0.000212725	0.00707551	0.999765	0.999765	4	0	0.350476	0.19	0.05556	0.311065	3	TRUE	TRUE	0.844674	0.0179733	0.866443	0.279537	1.62572	6.65416	4.35705	TRUE	1.928	-3.55961	6	1.99106e-05
589		O=C(/C=C/C3=CC=CC(C2=CC=C(NC(=O)NC1CC1)C=C2)=C3)NO	base	0	1	0.798898	2	0.00633638	0.211982	-5.59	1.21861	1	0.469104	0.793776	0	0.415359	0.513801	0.0562962	0.0698408	0.449299	0.0924237	0.022621	1.088	0.563761	0.00031572	0.0173109	0.999996	0.999996	5	0	0.458644	0.278	0.15789	0.0933736	3	TRUE	TRUE	0.838119	0.0296219	0.905145	0.0736424	1.8936	6.69798	4.67745	TRUE	3.156	-5.73988	6	1.5355e-05
590		O=C(/C=C/C2=CC=CC(C1=CC=C(NC(=O)CCCC)C=C1)=C2)NO	base	0	1	0.456032	2	0.0110688	0.330564	-5.94	1.6696	1	0.717816	0.696593	0	0.522355	0.959283	0.0307683	0.415203	0.91828	0.72782	0.0175572	1.051	0.552209	0.000363893	0.022146	0.992011	0.992011	4	0	0.235278	0.467	0.2	0	3	TRUE	FALSE	0.61068	0.0714639	0.946233	0.00420276	2.13945	6.93522	5.16702	TRUE	4.001	-5.47572	6	1.6032e-05
591		O=C(/C=C/C3=CC=CC(C2=CC=CC(OC(=O)NC1CC1)=C2)=C3)NO	base	0	2	0.774207	3	0.0120063	0.229831	-5.83	1.34551	1	0.626965	0.670852	0	0.450765	0.759577	0.107542	0.13564	0.654712	0.48703	0.0159898	1.102	0.55833	0.000311555	0.0106288	0.843665	0.843665	5	0	0.444423	0.278	0.15789	0.136425	3	TRUE	TRUE	0.833523	0.027858	0.90562	0.0670061	1.93754	7.20185	4.94724	TRUE	3.123	-5.21959	6	5.87523e-06
592		O=C(NO)/C=C/C2=CC=CC(C1=CC=CC(CNC(=O)CCO)=C1)=C2	base	0	1	0.226376	2	0.00695728	0.671387	-5.76	1.05348	1	-0.0106028	0.697065	0	0.300027	0.528277	0.0514701	0.0236672	0.133787	0.441401	0.0511066	1.084	0.5427	0.000281796	0.0284553	0.500839	0.500838	3	0	0.39568	0.467	0.15789	0.351338	2	TRUE	TRUE	0.678782	0.0189764	0.79006	0.135712	1.55021	5.85873	4.30185	TRUE	1.871	-3.91143	6	1.62141e-05
593		O=C(/C=C/C3=CC=CC(C2=CC=C(NC(=O)C1CCC1)C=C2)=C3)NO	base	0	1	0.678596	2	0.00923939	0.23264	-5.75	1.55191	1	0.666224	0.755769	0	0.441163	0.652001	0.0805186	0.0675413	0.704395	0.620838	0.0332346	1.071	0.562401	0.000335043	0.0170196	0.999961	0.999961	4	0	0.508779	0.263	0.2	0.176169	3	TRUE	TRUE	0.763667	0.0384259	0.929382	0.0548582	1.84934	7.31633	4.9231	TRUE	3.611	-5.95833	6	1.26955e-05
594		O=C(/C=C/C3=CC=CC(C2=CC=CC(N1C(=O)CCC1=O)=C2)=C3)NO	base	0	2	0.679216	2	0.0098283	0.781582	-6.57	1.16256	1	0.146668	0.752853	0	0.341233	0.916154	0.181263	0.0974921	0.39511	0.259308	0.0785492	1.132	0.568045	0.000248008	0.00817951	0.999999	0.999999	4	0	0.28778	0.19	0.10526	0.143353	3	TRUE	TRUE	0.775618	0.0241482	0.896345	0.0788404	1.58	6.60919	4.65428	TRUE	2.526	-4.50744	6	1.08356e-05
595		O=C(/C=C/C2=CC=CC(NC1=CC=C(C(O)=NCCO)C=C1)=C2)NO	acid	0	2	0.933821	2	0.00545729	0.261658	-5.25	1.26567	1	-0.477908	0.637087	0	0.31816	0.722817	0.223054	0.0892097	0.345583	0.615829	0.0293741	1.105	0.59904	0.000384381	0.119867	0.999636	0.999636	5	0	0.435269	0.467	0.11111	0.439669	3	TRUE	TRUE	0.909501	0.0679617	0.707131	0.185809	1.95155	5.92125	4.39699	TRUE	2.246	-3.79579	6	2.01929e-05
596		O=C(/C=C/C3=CC=CC(C2=CC=CC(C1=CC(=O)N=C1O)=C2)=C3)NO	acid	0	3	0.104381	2	0.0135394	0.647928	-7.06	1.26694	1	0.457341	0.655569	0	0.430128	0.260477	0.437121	0.35458	0.639545	0.0654001	0.0104755	1.141	0.563395	0.000397972	0.135931	0.999999	0.999999	3	0	0.642319	0.2	0	0.144941	2	TRUE	TRUE	0.506386	0.0119115	0.954157	0.0898827	1.84437	8.07628	5.21978	TRUE	2.752	-4.30472	6	-7.37266e-07
597		O=C(/C=C/C2=CC=CC(C1=CC=CC(OC(=O)C=CC=O)=C1)=C2)NO	base	0	5	0.863845	3	0.00383017	0.299206	-6.32	1.1334	2	-0.218562	0.649094	0	0.336279	0.78494	0.104379	0.131895	0.848823	0.124031	0.0164352	1.124	0.583767	0.00157668	0.261595	0.984863	0.984863	4	0	0.315796	0.353	0	0.370116	4	TRUE	TRUE	0.566488	0.026866	0.641036	0.0554351	2.10763	6.67033	4.89412	TRUE	2.533	-3.94088	6	2.11448e-05
598		O=C(/C=C/C3=CC=CC(C2=CC=CC(N1CC=CC1=O)=C2O)=C3)NO	base	0	2	0.493563	2	0.00738314	0.577947	-5.95	1.02192	1	0.0436878	0.810142	0	0.372454	0.931477	0.137817	0.498528	0.753539	0.514584	0.0229331	1.136	0.571943	0.000273726	0.0336488	1	1	5	0	0.592858	0.2	0.05263	0.396584	4	TRUE	TRUE	0.676384	0.0123525	0.966124	0.349624	2.21948	7.9302	5.36931	TRUE	2.481	-3.61247	6	-1.63615e-06
599		O=C(/C=C/C2=CC=CC(C1=CC=CC(C(=O)NCCCO)=C1)=C2)NO	base	0	1	0.694604	2	0.00496899	0.304229	-5.28	1.15387	1	-0.21041	0.708695	0	0.328251	0.602101	0.14762	0.0688762	0.089842	0.275319	0.0587908	1.081	0.55806	0.000277232	0.0549656	0.849849	0.849849	3	0	0.232376	0.467	0.15789	0.454555	2	TRUE	TRUE	0.845634	0.0285082	0.705393	0.0610943	1.5338	5.12532	4.37657	TRUE	1.984	-3.3255	6	2.10646e-05
600		O=C(/C=C/C3=CC=CC(C2=CC=CC(N1C=CC=C1O)=C2F)=C3)NO	base	0	1	0.987708	3	0.0108113	0.486083	-6.07	1.75301	1	0.303465	0.814375	0	0.54299	0.972651	0.112587	0.570629	0.864351	0.881305	0.027115	1.151	0.562996	0.000369212	0.0330002	0.999899	0.999899	5	0	0.56766	0.211	0	0.035374	2	TRUE	TRUE	0.854981	0.0286414	0.975408	0.0751892	2.21616	7.91641	5.57906	TRUE	3.508	-4.73218	6	-3.05808e-08
601		O=C(/C=C/C3=CC=CC(C2=CC=C(NC(=O)C=C1CC1)C=C2)=C3)NO	base	0	1	0.972788	2	0.0149317	0.203382	-5.05	1.38797	1	0.771743	0.845148	0	0.534723	0.383845	0.11168	0.143828	0.819028	0.232181	0.0156969	1.086	0.567478	0.000257111	0.0290196	1	1	4	0	0.519617	0.263	0.1	0	3	TRUE	TRUE	0.75379	0.0217622	0.952389	0.0634454	1.91132	7.88828	5.247	TRUE	3.531	-5.62742	6	7.06984e-06
602		O=C(/C=C/C3=CC=CC(C2=CC=CC(N1C=CC=C1F)=C2F)=C3)NO	base	0	1	0.986412	3	0.0117132	0.661293	-5.92	1.88306	1	0.49017	0.778204	0	0.616418	0.984778	0.191901	0.528591	0.913248	0.963288	0.0322998	1.17	0.555469	0.000380195	0.018432	1	1	5	0	0.625783	0.211	0	0.0134981	2	TRUE	TRUE	0.880412	0.050151	0.984058	0.326974	2.19897	8.40296	5.79104	TRUE	3.941	-4.86771	6	-7.63321e-08
603		O=C(/C=C/C3=CC=CC(C2=CC=CC(N1C=CC=C1O)=C2O)=C3)NO	base	0	2	0.881094	2	0.00551568	0.41756	-5.42	1.37888	1	-0.0344538	0.802949	0	0.470387	0.968038	0.109893	0.482089	0.836603	0.774343	0.0173601	1.132	0.577506	0.000295207	0.0296742	0.973604	0.973604	6	0	0.536843	0.211	0	0.249581	2	TRUE	TRUE	0.846444	0.0301256	0.953102	0.127801	2.06626	7.489	5.42972	TRUE	3.074	-3.96577	6	4.75654e-06
604		O=C(/C=C/C3=CC=CC(C2=CC=C(N1C=CC=C(O)C1=O)O2)=C3)NO	base	0	2	0.436635	2	0.00685975	0.283275	-6.04	1.46683	1	-0.0466182	0.920564	1	0.42794	0.934032	0.197569	0.408852	0.491883	0.613265	0.0154712	1.171	0.573582	0.000261122	0.0101102	0.999925	0.999925	4	0	0.37729	0.2	0	0.221862	2	TRUE	TRUE	0.820646	0.0197871	0.965069	0.011717	2.12089	7.92922	4.8294	TRUE	2.322	-3.98321	6	1.56668e-06
605		O=C(/C=C/C3=CC=CC(C2=CC=CC(N1C=CC=C1F)=C2O)=C3)NO	base	0	2	0.84389	3	0.00756847	0.72061	-6.05	1.5543	1	0.208959	0.754848	0	0.528731	0.984601	0.343209	0.640676	0.916351	0.902516	0.0144636	1.151	0.565655	0.000277004	0.0156415	1	1	6	0	0.687937	0.211	0	0.138821	2	TRUE	TRUE	0.87673	0.041874	0.978773	0.307854	2.08332	8.21367	5.73704	TRUE	3.508	-4.309	6	-3.17559e-07
606		O=C(/C=C/C2=CC=CC(C1=CC=C(NCCCC(=O)O)C=C1)=C2)NO	acid	0	2	0.740653	2	0.00625034	0.227674	-5.75	1.15216	1	-0.0481901	0.681996	0	0.390072	0.305534	0.0220418	0.0256024	0.825008	0.0524854	0.0109727	1.084	0.576913	0.000737509	0.130084	0.155848	0.155848	4	0	0.362561	0.533	0.15789	0.314032	3	TRUE	TRUE	0.764314	0.0376148	0.781189	0.0151961	1.66406	6.39596	4.26487	TRUE	3.149	-4.00418	6	2.32078e-05
607		O=C(/C=C/C2=CC=CC(C1=CC=C(NCCC(=O)NO)C=C1)=C2)NO	base	0	2	0.834968	2	0.00751358	0.428589	-5.51	0.928926	1	-0.0900637	0.699454	2	0.35061	0.362312	0.140726	0.0234218	0.186527	0.365679	0.026016	1.101	0.563397	0.000511625	0.0986096	0.999694	0.999694	4	0	0.467506	0.467	0.11111	0.360067	3	TRUE	TRUE	0.714605	0.0233555	0.798367	0.0864973	1.91229	6.21206	4.29099	TRUE	2.18	-4.53866	6	1.78558e-05
608		O=C(/C=C/C2=CC=CC(C1=CC=C(/C=C/C(=O)NO)C=C1)=C2)NO	base	0	1	0.924044	2	0.0085226	0.258837	-6.31	1.39845	1	0.301665	0.78811	0	0.385654	0.329728	0.0880731	0.0545287	0.189831	0.166813	0.0302758	1.111	0.561545	0.00149057	0.205349	0.999912	0.999912	3	0	0.382632	0.312	0	0.17403	2	TRUE	TRUE	0.558441	0.0114365	0.808649	0.0241522	1.79689	7.28113	4.67096	TRUE	2.391	-4.71275	6	2.19465e-05
609		O=C(/C=C/C2=CC=CC(C1=CC=CC(OCCC(=O)O)=C1)=C2)NO	acid	0	2	0.146554	2	0.00860295	0.295318	-6.07	1.30855	1	0.435926	0.636939	0	0.399115	0.155018	0.0209227	0.0710317	0.559922	0.0228071	0.0194293	1.113	0.584607	0.000511153	0.0916469	0.999926	0.999926	3	0	0.338516	0.467	0.11111	0.0906273	2	TRUE	TRUE	0.609748	0.0176721	0.757656	0.0154173	1.54185	6.77324	4.59106	TRUE	2.726	-3.98263	6	2.36055e-05
610		O=C(/C=C/C2=CC=CC(C1=CC=C(CNC(=O)CO)C=C1)=C2)NO	base	0	1	0.785944	2	0.00764957	0.54221	-5.39	1.19001	1	0.0292009	0.682617	0	0.30991	0.422217	0.0218506	0.0157689	0.0397586	0.0958614	0.0845562	1.095	0.54372	0.000382225	0.0230238	0.999886	0.999886	3	0	0.301461	0.4	0.11111	0.370328	2	TRUE	TRUE	0.69121	0.0112135	0.79432	0.0505471	1.37088	6.44336	4.16967	TRUE	1.481	-3.72118	6	1.26837e-05
611		O=C(/C=C/C2=CC=CC(C1=CC=C(CCC(=O)NO)C=C1)=C2)NO	base	0	1	0.886852	2	0.00850093	0.394286	-6.35	1.43865	1	0.231096	0.68074	2	0.35878	0.467115	0.0800666	0.102004	0.13051	0.467797	0.0499811	1.095	0.556479	0.00068444	0.0619755	1	1	3	0	0.488321	0.4	0.11111	0.208944	2	TRUE	TRUE	0.687964	0.0129781	0.859987	0.0414452	1.84154	6.95073	4.4343	TRUE	2.31	-4.69869	6	2.1143e-05
612		O=C(/C=C/C2=CC=CC(C1=CC=C(OCC(=O)NO)C=C1)=C2)NO	base	0	2	0.342927	2	0.00725097	0.457611	-6.01	1.32108	1	0.135483	0.793395	2	0.337824	0.371037	0.0351985	0.0317381	0.0730776	0.06394	0.0416325	1.132	0.557634	0.000462486	0.064657	1	1	3	0	0.326136	0.4	0.05882	0.216787	2	TRUE	TRUE	0.648661	0.0119526	0.726233	0.0142131	1.65215	6.7255	4.24686	TRUE	1.756	-4.61109	6	1.89253e-05
613		O=C(/C=C/C2=CC=CC(NCC1=CC=C(OCC(=O)O)O1)=C2)NO	acid	0	2	0.113427	2	0.00904627	0.230794	-5.25	0.891941	1	-0.0449522	0.788996	0	0.385717	0.0697726	0.0419702	0.0747617	0.327034	0.0146421	0.0073699	1.154	0.583015	0.000329649	0.0459537	0.00258472	0.00258455	5	0	0.21509	0.571	0.125	0.372832	3	TRUE	TRUE	0.712988	0.0176599	0.741127	0.022319	1.56089	7.49049	4.47047	TRUE	1.874	-2.97347	6	1.90144e-05
614		O=C(/C=C/C3=CC=CC(C2=NC1=CC(NO)=CC=C1C2=O)=C3)NO	base	0	2	0.881426	2	0.00940407	0.565199	-6.3	1.38875	1	0.0887699	0.737465	0	0.376905	0.931908	0.869241	0.116587	0.256726	0.693813	0.0154674	1.163	0.571326	0.00036505	0.0637198	1	1	5	0	0.425303	0.211	0	0.277161	5	TRUE	TRUE	0.710267	0.0191799	0.937061	0.0127378	1.95706	8.15359	5.19028	TRUE	2.323	-4.42879	9	1.25709e-05
615		O=C(/C=C/C3=CC=CC(C2=CC=C(OCC1=CC=CC=C1O)C=C2)=C3)NO	base	0	2	0.592934	2	0.0034099	0.116622	-5.87	1.58734	1	0.335923	0.699401	0	0.512754	0.930101	0.0347969	0.341097	0.953218	0.677801	0.0265796	1.098	0.552414	0.00031322	0.0921447	1	1	4	0	0.450579	0.3	0.04545	0	2	TRUE	FALSE	0.767319	0.175287	0.938431	0.0147285	2.28848	6.46779	5.15665	TRUE	4.157	-5.58462	6	1.087e-05
616		O=C(/C=C/C2=CC=CC(NC(=O)C1=CC=C(OCCO)O1)=C2)NO	base	0	2	0.796706	2	0.00793861	0.486331	-5.33	1.11868	1	-0.210178	0.842496	0	0.319972	0.85637	0.142364	0.226752	0.0957092	0.100567	0.0391581	1.154	0.564148	0.000173539	0.0225895	0.999998	0.999998	5	0	0.17414	0.5	0.125	0.264144	3	TRUE	TRUE	0.807937	0.0143722	0.813963	0.120638	1.68468	7.17313	4.21706	TRUE	1.422	-3.24857	6	1.56793e-05
617		O=C(/C=C/C2=CC=CC(C1=CC=CC(OC(=O)CCO)=C1)=C2)NO	base	0	2	0.292522	2	0.00724179	0.425246	-5.51	1.38091	1	-0.117539	0.647441	0	0.345564	0.900029	0.0227342	0.0299608	0.342237	0.218188	0.0366965	1.11	0.58005	0.000704139	0.0862091	0.102906	0.102906	3	0	0.323823	0.4	0.11111	0.296477	2	TRUE	TRUE	0.752328	0.0248639	0.665236	0.0799018	1.54242	5.8826	4.41524	TRUE	2.16	-3.99428	6	1.41816e-05
618		O=C(/C=C/C3=CC=CC(C2=CC=CC(OC(=O)N1CC1)=C2)=C3)NO	base	2	2	0.856049	4	0.0147455	0.348893	-6.36	1.54489	2	0.610502	0.811336	0	0.411534	0.771678	0.0332737	0.0967434	0.35919	0.273803	0.0278239	1.115	0.550052	0.000357069	0.0305145	0.921277	0.921277	4	0	0.378621	0.222	0.11111	0.198257	6	TRUE	TRUE	0.681355	0.0254682	0.808944	0.097628	1.78574	7.11062	4.74285	TRUE	2.687	-4.59403	6	2.21138e-05
619		O=C(/C=C/C2=CC=CC(C1=CC=C(C(=O)NCCO)C=C1)=C2)NO	base	0	1	0.840018	2	0.00935819	0.588061	-5.57	1.08341	1	0.0446249	0.670225	0	0.34253	0.554373	0.0201675	0.0171844	0.0453523	0.0308995	0.0613304	1.095	0.555135	0.000276166	0.0367934	0.999998	0.999998	3	0	0.26595	0.4	0.11111	0.402994	2	TRUE	TRUE	0.792837	0.0130846	0.70862	0.0283045	1.40867	6.69449	4.18348	TRUE	1.594	-2.93331	6	1.45959e-05
620		O=C(/C=C/C2=CC=CC(C1=CC=C(C(=O)NCCC)C=C1)=C2)NO	base	0	1	0.790932	2	0.00892729	0.420217	-5.47	1.77004	1	0.598196	0.710708	0	0.507906	0.878905	0.0892871	0.21778	0.35901	0.408586	0.0317592	1.06	0.553732	0.000299927	0.0127063	0.999967	0.999967	3	0	0.290655	0.4	0.15789	0.249079	2	TRUE	TRUE	0.71605	0.0356814	0.909999	0.0110406	1.88318	7.2646	5.01143	TRUE	3.012	-4.33343	6	2.46295e-05
621		O=C(/C=C/C2=CC=CC(NC(=O)C1=CC=C(NCCO)O1)=C2)NO	base	0	1	0.862301	2	0.00973675	0.487204	-5.13	1.04982	1	-0.255122	0.771434	0	0.301227	0.886392	0.112319	0.0575419	0.131682	0.116507	0.0274345	1.135	0.577939	0.000262507	0.0438487	1	1	5	0	0.189	0.5	0.125	0.480634	3	TRUE	TRUE	0.857899	0.0148928	0.769203	0.110184	1.77287	7.04247	4.27627	TRUE	1.455	-3.80531	6	9.89912e-06
622		O=C(/C=C/C2=CC=CC(C1=CC=C(CNC(=O)NO)C=C1)=C2)NO	base	0	1	0.864032	2	0.00647015	0.484685	-5.78	1.22343	1	-0.073002	0.777582	0	0.326536	0.558941	0.0250047	0.0458052	0.127233	0.199825	0.0374541	1.117	0.547891	0.000459453	0.0107683	0.999997	0.999997	3	0	0.390719	0.333	0.05882	0.354725	2	TRUE	TRUE	0.617162	0.0136373	0.812276	0.129267	1.67572	6.64242	4.46062	TRUE	2.061	-3.70133	6	1.88399e-05
623		O=C(/C=C/C3=CC=CC(C2=CC=C(N1C(=O)C=CC1=O)O2)=C3)NO	base	0	2	0.802237	2	0.00639836	0.615249	-6.31	1.15231	2	-0.0636815	0.845846	0	0.358522	0.956746	0.132498	0.415308	0.222523	0.19689	0.0164426	1.184	0.578136	0.000391263	0.0321226	0.999352	0.999352	5	0	0.322735	0.2	0	0.290757	4	TRUE	TRUE	0.69484	0.0117576	0.919343	0.06922	1.89919	8.17945	4.9121	TRUE	1.895	-3.62002	6	1.0683e-05
624		O=C(/C=C/C3=CC=CC(C1=CC=CC2=C1NC(=O)C=C2O)=C3)NO	base	0	1	0.476053	2	0.0062607	0.354426	-6.25	0.962162	1	0.0551683	0.76883	0	0.404196	0.90388	0.137279	0.107054	0.250653	0.523943	0.0809751	1.151	0.564703	0.000402014	0.0162636	0.607673	0.607673	4	0	0.423971	0.15	0	0.305122	2	TRUE	TRUE	0.914751	0.0273291	0.944244	0.00396688	1.86573	7.6477	5.13511	TRUE	2.419	-4.08275	10	1.86496e-05
625		O=C(/C=C/C3=CC=CC(C1=CC=CC2=C1NC(=O)NC2=O)=C3)NO	base	0	1	0.590052	2	0.00653653	0.420743	-6.37	0.887491	1	-0.103498	0.61564	0	0.341153	0.779602	0.430166	0.0307814	0.041126	0.141622	0.0457153	1.176	0.577669	0.000359618	0.0136587	0.110465	0.110464	4	0	0.222309	0.143	0	0.327166	2	TRUE	TRUE	0.905715	0.0190093	0.819248	0.0130994	1.3914	6.95237	4.73259	TRUE	1.402	-4.04243	10	2.43692e-06
626		O=C(NO)/C=C/C3=CC=CC(C2=CC=CC(CC(=O)N1C=CC=N1)=C2)=C3	base	0	1	0.0804046	2	0.00915127	0.483236	-6.28	1.50711	2	0.2914	0.755545	0	0.39999	0.782427	0.337665	0.257412	0.628279	0.712175	0.058328	1.106	0.539838	0.00024258	0.00372554	0.999889	0.999889	4	0	0.640596	0.25	0.05	0.177847	2	TRUE	TRUE	0.789439	0.0262833	0.946148	0.219503	2.14347	6.81163	5.01796	TRUE	2.952	-4.747	6	-2.95768e-06
627		O=C(/C=C/C3=CC=CC(C2=CC=CC(OC(=O)C1=CC=C[NH]1)=C2)=C3)NO	base	0	2	0.790001	2	0.00440402	0.153017	-5.77	1.47005	1	0.0125219	0.649485	0	0.457004	0.974404	0.0553007	0.473403	0.888877	0.833502	0.0386142	1.127	0.588022	0.000464133	0.118458	0.00657431	0.00657431	4	0	0.339809	0.25	0	0.109093	2	TRUE	TRUE	0.725141	0.0425376	0.865845	0.0190913	1.90918	6.20333	4.7745	TRUE	3.42	-4.93135	6	1.26799e-05
628		O=C(/C=C/C3=CC=CC(C1=CC=NC=C1NC(=O)C2=CC=C[NH]2)=C3)NO	base	0	1	0.289626	2	0.00927334	0.275417	-5.11	1.41722	1	0.130866	0.655695	0	0.392877	0.929502	0.150038	0.571076	0.521306	0.988698	0.0158054	1.131	0.593702	0.000178634	0.0204647	0.999872	0.999872	4	0	0.300148	0.25	0	0.356307	3	TRUE	TRUE	0.889929	0.0380857	0.935836	0.259068	1.39957	6.42613	4.84383	TRUE	2.848	-4.33701	6	-6.45487e-07
629		O=C(/C=C/C3=CC=CC(C2=CC=C(NC1=CC=CN=C1O)C=C2)=C3)NO	base	0	4	0.479564	2	0.00592848	0.194185	-6.35	1.67855	1	0.264583	0.724926	0	0.492886	0.942241	0.0508334	0.122891	0.934825	0.305789	0.0163432	1.113	0.567485	0.000235795	0.037223	0.999786	0.999786	4	0	0.456205	0.25	0	0	3	TRUE	TRUE	0.924026	0.0409989	0.943986	0.147014	2.25217	6.56107	4.8916	TRUE	3.716	-5.08819	6	8.40658e-06
630		O=C(/C=C/C3=CC=CC(OC(=O)C2=CC=CC(N1C=CC=N1)=C2)=C3)NO	base	0	2	0.428344	2	0.00491082	0.273787	-6.52	1.27914	1	-0.035921	0.791101	0	0.343283	0.916626	0.214907	0.20384	0.477673	0.338228	0.0752118	1.145	0.560506	0.000214596	0.0223392	0.968276	0.968276	4	0	0.412695	0.25	0	0.0653461	2	TRUE	TRUE	0.875396	0.0726426	0.833643	0.18585	2.0763	5.82596	4.54324	TRUE	2.61	-4.52099	6	1.36619e-05
631		O=C(NO)/C=C/C3=CC=CC(C1=CC=CC=C1CCC2(O)CCCC2)=C3	base	0	1	0.100717	2	0.0148751	0.411452	-5.87	1.98509	1	0.620437	0.561905	0	0.538295	0.880313	0.233833	0.326838	0.90162	0.953759	0.129043	1.037	0.521588	0.000260323	0.00606078	0.999966	0.999966	3	0	0.695371	0.316	0.31818	0.108499	2	TRUE	FALSE	0.892431	0.0672598	0.968588	0.0783973	2.07665	7.41367	5.31108	TRUE	4.11	-5.28867	6	1.81565e-06
632		O=C(/C=C/C3=CC=CC(C2=CC=CC(OC(=O)N1C=CC=N1)=C2)=C3)NO	base	0	2	0.452323	2	0.00870209	0.274841	-6.55	1.43059	2	0.385969	0.767924	0	0.420556	0.90681	0.303071	0.104108	0.83373	0.632191	0.0405672	1.142	0.549573	0.000297208	0.00481551	0.920477	0.920477	3	0	0.595931	0.2	0	0	2	TRUE	TRUE	0.703838	0.0248741	0.933143	0.0880058	2.14878	7.32391	5.17766	TRUE	3.116	-5.07186	6	-3.86324e-06
633		O=C(/C=C/C3=CC=CC(C2=CC=C(N1C=CC=CC1=NO)C=C2)=C3)NO	base	0	1	0.887747	2	0.00590404	0.469259	-6.22	1.32048	1	0.00528759	0.831021	0	0.424992	0.979732	0.101023	0.382208	0.509447	0.72737	0.026826	1.11	0.575908	0.000218495	0.010597	0.871543	0.871543	4	0	0.380589	0.19	0	0.0519328	2	TRUE	TRUE	0.902569	0.05182	0.925621	0.0721779	2.23443	7.06551	4.87143	TRUE	2.953	-4.01908	6	2.04141e-06
634		O=C(/C=C/C3=CC=CC(C2=CC=C(NC1=CC=CC(O)=N1)C=C2)=C3)NO	base	0	4	0.88222	2	0.00715321	0.292603	-6.45	1.77348	1	0.202471	0.79639	0	0.513499	0.966667	0.0420253	0.287969	0.872921	0.705789	0.0221476	1.113	0.568196	0.000256742	0.0374105	0.968954	0.968954	4	0	0.560598	0.25	0	0	3	TRUE	TRUE	0.882414	0.0323009	0.948504	0.0355417	2.13151	6.91416	5.0348	TRUE	3.716	-5.05115	6	7.69258e-06
635		O=C(/C=C/C3=CC=CC(C2=CC=C(C1=CC=CC=N1)C=C2CO)=C3)NO	base	0	1	0.56221	2	0.00711902	0.468093	-5.52	1.60227	1	0.470515	0.640613	0	0.424239	0.775761	0.329579	0.127952	0.815625	0.221322	0.170066	1.093	0.550572	0.000208841	0.0147027	0.999972	0.999972	3	0	0.44984	0.25	0.04762	0	2	TRUE	TRUE	0.828122	0.0445206	0.959197	0.0873635	1.81796	6.13036	4.95445	TRUE	3.427	-4.15373	6	5.20804e-06
636		O=C(/C=C/C2=CC=CC(CSC1=CC=C([N+](=O)[O-])C=C1)=C2)NO	base	0	4	0.942471	2	0.00362174	0.423182	-6.03	1.93256	1	0.352648	0.653932	0	0.496447	0.947542	0.194593	0.553915	0.846922	0.763988	0.122532	1.163	0.572838	0.000447681	0.114492	0.999977	0.999977	5	0	0.168204	0.4	0.0625	0.0623457	7	TRUE	TRUE	0.946252	0.0280465	0.896804	0.0642303	1.78759	6.1009	5.10948	TRUE	3.406	-5.09738	6	2.29649e-05
637		O=C(/C=C/C3=CC=CC(NC(=O)C1=CC2=NC(C=C1)S2)=C3)NO	base	0	2	0.92898	2	0.00866914	0.300392	-6.55	0.272783	1	0.52068	0.635773	0	0.483609	0.328596	0.0760239	0.0354991	0.629161	0.0715223	0.00676808	1.182	0.60833	0.000232996	0.148716	0.999985	0.999985	4	0	0.36526	0.222	0.0625	0.157256	3	TRUE	TRUE	0.933757	0.0223588	0.953829	0.00477623	1.95168	9.35521	5.47045	TRUE	2.111	-3.5065	6	-1.42952e-06
638		O=C(/C=C/C3=CC=CC(C1=CC=CC(O)=C1NC2CC2)=C3)NO	base	0	4	0.377228	2	0.0123297	0.222661	-5.03	1.60544	1	0.177983	0.773492	0	0.499124	0.949868	0.0249775	0.12026	0.833782	0.893893	0.0213524	1.081	0.572182	0.000477382	0.133248	0.999999	0.999999	8	0	0.450648	0.294	0.16667	0.305784	2	TRUE	TRUE	0.910091	0.0270665	0.953735	0.0116366	2.00987	7.19645	5.1188	TRUE	3.152	-4.22959	6	1.09128e-05
639		O=C(/C=C/C2=CC=C(C1=CC=CC(/C=C/C(=O)O)=C1)C=C2)NO	acid	0	1	0.861516	3	0.00980559	0.111666	-6.04	1.42649	1	0.788242	0.701301	0	0.462368	0.144204	0.0114161	0.0530674	0.538781	0.0213924	0.00803717	1.109	0.577385	0.00162178	0.294482	0.999955	0.999955	3	0	0.308602	0.312	0	0.100589	2	TRUE	TRUE	0.619882	0.0140114	0.818865	0.00752358	1.5755	8.24662	5.03204	TRUE	2.97	-4.54029	6	2.23836e-05
640		O=C(/C=C/C2=CC=CC(C1=CC=C(OCC(=O)O)C=C1)=C2)NO	acid	0	2	0.317824	2	0.0124231	0.157802	-6.4	1.31341	1	0.56826	0.627266	0	0.431404	0.0952492	0.0155763	0.037361	0.44843	0.00814689	0.0242492	1.127	0.57079	0.000482592	0.075126	1	1	3	0	0.221301	0.4	0.05882	0.0977598	2	TRUE	TRUE	0.721025	0.00989272	0.758388	0.017883	1.19513	7.28766	4.47296	TRUE	2.336	-3.72478	6	1.78545e-05
641		O=C(/C=C/C2=CC=CC(CNC1=CC=C([N+](=O)[O-])C=N1)=C2)NO	base	0	4	0.942019	2	0.00640663	0.66623	-6.04	1.57931	1	0.273004	0.659988	0	0.384017	0.851172	0.154036	0.0971772	0.262308	0.514948	0.073457	1.151	0.573538	0.000241308	0.0262608	1	1	4	0	0.294464	0.4	0.06667	0.225593	8	TRUE	TRUE	0.905243	0.0101263	0.906643	0.0626277	1.79548	6.62099	4.70965	TRUE	2.121	-3.40066	6	5.48577e-06
642		O=C(/C=C/C3=CC=CC(C2=CC=C(C(=O)N1CC1)C=C2)=C3)NO	base	0	1	0.906564	3	0.0197041	0.24221	-6.21	1.4087	2	0.630403	0.859086	0	0.444343	0.224313	0.0264932	0.0391308	0.097935	0.0513748	0.0316122	1.093	0.531462	0.000490063	0.196012	1	1	4	0	0.256121	0.222	0.11111	0.378288	5	TRUE	TRUE	0.815458	0.0130276	0.871627	0.0384447	1.23997	7.2818	4.72504	TRUE	2.328	-4.04809	6	1.20951e-05
643		O=C(/C=C/C2=CC=CC(C1=CC=C(/C=C/C(=O)O)C=C1)=C2)NO	acid	0	1	0.741565	3	0.0104785	0.0734552	-6.86	1.53767	1	0.814591	0.715781	0	0.461694	0.156554	0.00947032	0.0765798	0.569816	0.0378936	0.00818206	1.109	0.571106	0.00142267	0.27854	0.998212	0.998212	3	0	0.281774	0.312	0	0.0933485	2	TRUE	TRUE	0.630588	0.0119061	0.817791	0.0106697	1.4984	8.04675	5.06058	TRUE	2.97	-4.49655	6	2.25548e-05
644		O=C(/C=C/C2=CC=CC(C1=CC=C(CCC(=O)O)C=C1)=C2)NO	acid	0	1	0.467291	2	0.011602	0.178127	-5.88	1.52507	1	0.682558	0.565614	0	0.44159	0.30837	0.0177043	0.0837089	0.60252	0.139372	0.0146575	1.089	0.567191	0.00077512	0.103167	1	1	3	0	0.354221	0.4	0.11111	0.040105	2	TRUE	TRUE	0.727617	0.0107752	0.876695	0.0238632	1.60708	7.63968	4.89165	TRUE	2.889	-3.75545	6	2.42546e-05
645		O=C(/C=C/C2=CC=CC(C1=CC=CC(/C=C/C(O)=S)=C1)=C2)NO	acid	0	1	0.547265	2	0.0141685	0.181693	-6.28	1.72803	1	0.668191	0.615122	0	0.603876	0.982779	0.0320235	0.785173	0.79095	0.885127	0.0137917	1.126	0.584246	0.000242368	0.0353128	0.963378	0.963378	6	0	0.394347	0.312	0	0.111798	2	TRUE	TRUE	0.819282	0.0444593	0.910171	0.00448526	2.12837	7.82986	5.61615	TRUE	3.771	-5.38725	6	2.30083e-05
646		O=C(/C=C/C3=CC=CC(C2=CC1=C(NC(=O)C1=O)C=C2)=C3)NO	base	0	2	0.968604	2	0.00895433	0.529342	-5.62	1.4204	1	0.251922	0.655643	0	0.354595	0.987265	0.185717	0.271664	0.0829555	0.732371	0.0341375	1.163	0.58965	0.000516817	0.081066	1	1	4	0	0.353574	0.15	0	0.224086	3	TRUE	TRUE	0.876847	0.0072515	0.916793	0.103103	1.61997	7.66687	4.74103	TRUE	2.007	-4.41601	9	2.5706e-07
647		O=C(/C=C/C2=CC=CC(C1=CC(NCCO)=CC=C1F)=C2)NO	base	0	2	0.869144	3	0.0259555	0.690153	-5.17	1.38955	1	0.215554	0.739385	0	0.380526	0.947237	0.183367	0.096691	0.315269	0.199763	0.0571389	1.118	0.557501	0.000458847	0.0487054	1	1	4	0	0.30885	0.429	0.11765	0.294192	3	TRUE	TRUE	0.868554	0.0232067	0.931407	0.0302263	1.49535	7.23385	4.64662	TRUE	2.415	-3.99274	6	1.54971e-05
648		O=C(/C=C/C2=CC=CC(C1=CC=C(NCCO)C=C1F)=C2)NO	base	0	2	0.866885	3	0.0209385	0.533709	-5.37	1.4466	1	0.209988	0.74309	0	0.389271	0.961193	0.1901	0.0422287	0.367477	0.296469	0.0620119	1.118	0.562211	0.000531305	0.0884118	1	1	4	0	0.228158	0.429	0.11765	0.233862	3	TRUE	TRUE	0.865389	0.0174748	0.907452	0.0443536	1.85516	7.18897	4.58503	TRUE	2.415	-3.84531	6	1.49396e-05
649		O=C(/C=C/C3=CC=CC(C2=CC=CC(CN1C=CC(=O)N1)=C2)=C3)NO	base	0	1	0.85336	2	0.00453173	0.484592	-5.64	1.24851	1	-0.0425357	0.84911	0	0.427067	0.641422	0.315496	0.234714	0.083383	0.811155	0.026092	1.11	0.571029	0.000256654	0.0056898	0.694157	0.694157	3	0	0.441843	0.25	0.05263	0.31545	2	TRUE	TRUE	0.82598	0.0232224	0.921958	0.067514	1.8389	7.5786	5.04127	TRUE	2.41	-3.27909	6	4.43566e-06
650		O=C(/C=C/C3=CC=CC(C2=CC=CC(CN1C=CC=C1O)=C2)=C3)NO	base	0	1	0.937182	2	0.00531532	0.686901	-6.27	1.88735	1	0.358021	0.815426	0	0.53393	0.989884	0.102411	0.733019	0.691096	0.978742	0.0209472	1.089	0.541884	0.000300723	0.0159735	0.999954	0.999954	4	0	0.494988	0.263	0.05	0.182814	2	TRUE	TRUE	0.822212	0.0285294	0.953885	0.377735	2.16024	7.28549	5.30617	TRUE	3.428	-3.97958	6	7.26295e-06
651		O=C(/C=C/C3=CC=CC(C2=CC=CC(NC1=CC=NO1)=C2O)=C3)NO	base	0	4	0.586093	2	0.00479909	0.196174	-7.02	1.61667	1	-0.22353	0.767042	0	0.4049	0.987128	0.0880377	0.416837	0.967579	0.780241	0.00919306	1.147	0.603803	0.000345111	0.0646316	0.99989	0.99989	7	0	0.483035	0.263	0	0.166143	3	TRUE	TRUE	0.924632	0.0191485	0.944885	0.0643735	2.01207	6.9747	5.17147	TRUE	3.309	-4.2138	6	1.10163e-05
652		O=C(/C=C/C3=CC=CC(C1=CC=CC(=C1)C2=CC=CN=C2O)=C3)NO	base	0	2	0.183706	2	0.0121772	0.433525	-6.52	1.81335	1	0.570148	0.625612	0	0.486069	0.957241	0.0653968	0.143859	0.915558	0.782869	0.0145345	1.108	0.555764	0.000289073	0.0445622	1	1	3	0	0.496673	0.2	0	0.172221	2	TRUE	TRUE	0.807306	0.026976	0.956129	0.0731965	2.02213	7.18195	5.21662	TRUE	3.64	-4.95505	6	1.16182e-05
653		O=C(/C=C/C3=CC=CC(C2=CC=CC(C1=NC=CC=N1)=C2O)=C3)NO	base	0	2	0.121813	2	0.00842836	0.23273	-6.25	1.53515	1	0.246177	0.676087	0	0.411081	0.948909	0.185058	0.180856	0.872843	0.171759	0.0339614	1.134	0.571678	0.000262287	0.046908	0.999974	0.999974	4	0	0.410569	0.2	0	0.0708211	2	TRUE	TRUE	0.897252	0.025957	0.93991	0.11731	1.622	7.04572	5.06037	TRUE	3.035	-4.30061	6	7.18966e-06
654		O=C(/C=C/C3=CC=CC(C2=CC=CC(C1=CC=CN=C1)=C2O)=C3)NO	base	0	2	0.229135	2	0.0115824	0.251022	-6.49	1.60787	1	0.508051	0.615893	0	0.478915	0.984217	0.151489	0.635558	0.896468	0.96936	0.0181521	1.108	0.568051	0.000284185	0.093775	1	1	4	0	0.342533	0.2	0	0.0380487	2	TRUE	TRUE	0.790026	0.034397	0.947268	0.0446534	1.87671	7.07963	5.37545	TRUE	3.64	-3.8807	6	1.28683e-05
655		O=C(/C=C/C3=CC=CC(C2=CC=C(NC1=CC=CC(O)=N1)O2)=C3)NO	base	0	4	0.655655	2	0.00657928	0.350853	-7.29	1.87353	1	-0.00959831	0.86972	0	0.537642	0.9778	0.144473	0.639905	0.838422	0.776523	0.0129497	1.151	0.592032	0.00025572	0.01699	0.998965	0.998965	4	0	0.515903	0.263	0	0.0650482	3	TRUE	TRUE	0.830617	0.0242759	0.97084	0.00612775	2.13511	7.87628	5.35553	TRUE	3.309	-4.29438	6	2.49631e-06
656		O=C(/C=C/C3=CC=CC(C2=CC=CC(N1C=CC(=O)N=N1)=C2)=C3)NO	base	0	1	0.839521	2	0.0122326	0.686712	-7.17	0.93668	1	0.125513	0.830165	0	0.352742	0.422788	0.0498452	0.073676	0.0421637	0.179298	0.0406698	1.149	0.556829	0.000180368	0.00758338	0.999775	0.999774	4	0	0.287077	0.19	0	0.268023	2	TRUE	TRUE	0.891092	0.0128723	0.902841	0.065737	1.73739	7.64732	4.66467	TRUE	1.813	-3.62595	6	9.95627e-06
657		O=C(/C=C/C3=CC=CC(C2=CC=CC(N1C=CC=C1CO)=C2)=C3)NO	base	0	1	0.941081	2	0.00465258	0.634693	-6.54	1.63771	1	0.326966	0.805221	0	0.509123	0.953492	0.270419	0.13853	0.653227	0.884277	0.0725235	1.093	0.556279	0.000284152	0.0108703	1	1	5	0	0.318947	0.263	0.05	0.175954	2	TRUE	TRUE	0.771796	0.0341508	0.950732	0.331717	1.68484	7.0644	5.04294	TRUE	3.155	-4.23319	6	6.78177e-06
658		O=C(/C=C/C3=CC=CC(C2=CC=CC(CN1C=CC=N1)=C2O)=C3)NO	base	0	2	0.216918	2	0.00784845	0.243898	-6.04	1.43285	1	0.110063	0.767215	0	0.400439	0.963913	0.150943	0.149509	0.728835	0.329341	0.0279925	1.11	0.562417	0.000275844	0.0177057	0.874276	0.874275	4	0	0.41401	0.263	0.05263	0.190515	2	TRUE	TRUE	0.885484	0.0206339	0.952724	0.129573	1.94905	6.89149	5.05914	TRUE	2.823	-3.88254	6	5.18496e-06
659		O=C(/C=C/C3=CC=CC(C2=CC=CC(CN1C=CC=N1)=C2F)=C3)NO	base	0	1	0.810191	3	0.0150178	0.442534	-5.94	1.77779	1	0.384556	0.833678	0	0.46776	0.971113	0.358471	0.0748929	0.801325	0.634338	0.0487816	1.128	0.561187	0.000306501	0.00820158	1	1	3	0	0.542784	0.263	0.05263	0.0926588	2	TRUE	TRUE	0.828424	0.0277087	0.973674	0.172358	2.07478	7.06809	5.14575	TRUE	3.256	-4.6679	6	3.3065e-06
660		O=C(/C=C/C3=CC=CC(C2=CC=CC(C1=CC=CN=N1)=C2O)=C3)NO	base	0	2	0.492199	2	0.00802636	0.316889	-6.64	1.33043	1	0.107288	0.74079	0	0.412734	0.952663	0.20475	0.0908536	0.80827	0.356879	0.0140864	1.126	0.557341	0.000328478	0.0620397	1	1	4	0	0.401593	0.2	0	0.102927	2	TRUE	TRUE	0.816452	0.0198016	0.958363	0.032273	1.7958	7.3794	5.29229	TRUE	3.035	-4.04328	6	6.08367e-06
661		O=C(/C=C/C3=CC=CC(C2=CC=CC(CN1C=CC(=O)O1)=C2)=C3)NO	base	0	2	0.762438	2	0.00510284	0.417511	-5.97	1.38626	1	0.215968	0.878854	0	0.466509	0.932927	0.15755	0.277761	0.171886	0.888898	0.0146825	1.121	0.546351	0.000259422	0.00606512	0.999813	0.999813	3	0	0.413692	0.25	0.05263	0.26484	2	TRUE	TRUE	0.744724	0.0160382	0.941352	0.130026	2.08822	8.11779	5.1064	TRUE	2.675	-3.94427	6	-1.88086e-06
662		O=C(/C=C/C3=CC=CC(C2=CC=CC(C1=CC=CN=C1)=C2F)=C3)NO	base	0	1	0.749396	3	0.0274736	0.41724	-5.97	2.10655	1	0.823672	0.679919	0	0.562155	0.985559	0.214844	0.289343	0.900869	0.985948	0.0294481	1.126	0.562416	0.000308768	0.0370649	1	1	3	0	0.474829	0.2	0	0	2	TRUE	FALSE	0.786583	0.0623222	0.967806	0.0643049	1.91889	7.47592	5.48331	TRUE	4.073	-4.77891	6	1.15764e-05
663		O=C(/C=C/C3=CC=CC(C2=CC=CC(C(=O)N1C=CN=N1)=C2)=C3)NO	base	0	1	0.726098	2	0.012338	0.443664	-6.85	1.16924	2	0.159275	0.792018	0	0.378341	0.938022	0.37307	0.0699294	0.0625296	0.31315	0.0262098	1.137	0.551365	0.000188774	0.0054421	0.995516	0.995516	4	0	0.397586	0.2	0	0.219411	2	TRUE	TRUE	0.769695	0.0194017	0.919813	0.0432685	1.77654	7.38529	4.77821	TRUE	2.152	-4.60892	6	4.66665e-06
664		O=C(/C=C/C3=CC=CC(C2=CC=CC(N1C=CC=C1CC)=C2)=C3)NO	base	0	1	0.906222	2	0.00757557	0.588579	-6.11	2.17716	1	0.874215	0.83465	0	0.739794	0.970587	0.126828	0.598639	0.899629	0.829566	0.0503178	1.059	0.547433	0.000393958	0.0202577	0.99999	0.99999	5	0	0.391177	0.263	0.09524	0.0538829	2	TRUE	FALSE	0.663429	0.0549917	0.967499	0.142389	1.96826	8.02662	5.61313	TRUE	4.225	-5.11502	6	1.34942e-05
665		O=C(/C=C/C3=CC=CC(C2=CC=C(C(=O)N1C=CC=N1)C=C2)=C3)NO	base	0	1	0.47888	2	0.0119174	0.453523	-6.47	1.52759	2	0.485064	0.822736	0	0.426593	0.831769	0.276899	0.176517	0.431598	0.0895777	0.0361115	1.122	0.551229	0.000266392	0.00735376	1	1	4	0	0.551021	0.2	0	0.12985	2	TRUE	TRUE	0.773562	0.0242691	0.934441	0.208166	2.13822	7.22564	4.84566	TRUE	2.757	-4.80443	6	4.10654e-06
666		O=C(/C=C/C3=CC=CC(C2=CC=CC(OC1=CC=C[NH]1)=C2O)=C3)NO	base	0	3	0.835079	2	0.00818614	0.179599	-5.55	1.62473	1	0.456582	0.772545	0	0.53949	0.985018	0.313545	0.883991	0.988736	0.686978	0.0237106	1.129	0.586863	0.000344114	0.0665775	0.999928	0.999928	5	0	0.442468	0.263	0	0.0926028	2	TRUE	TRUE	0.875014	0.0354814	0.969292	0.0488946	2.02691	7.58212	5.54214	TRUE	3.698	-4.34694	6	6.19944e-06
667		O=C(/C=C/C3=CC=CC(C2=CC=C(N1C=CC=NC1=O)C=C2)=C3)NO	base	0	1	0.869362	2	0.00862974	0.594017	-5.53	1.35409	1	0.393105	0.756199	0	0.389018	0.71617	0.0541112	0.0337574	0.277783	0.494679	0.0649333	1.126	0.561005	0.000214406	0.00478736	1	1	4	0	0.405933	0.19	0	0.100067	2	TRUE	TRUE	0.899387	0.0187371	0.944373	0.122806	2.09155	7.17627	4.61059	TRUE	2.418	-4.04829	6	6.42926e-06
668		O=C(/C=C/C3=CC=CC(C2=CC=CC(C1=CC=C(NO)O1)=C2)=C3)NO	base	0	1	0.717493	2	0.014585	0.265369	-6.82	1.93559	1	0.245997	0.828109	0	0.492669	0.98761	0.244776	0.42508	0.933129	0.960053	0.0104567	1.129	0.574366	0.000487636	0.0644713	0.999997	0.999997	5	0	0.457643	0.263	0	0.103793	5	TRUE	TRUE	0.55357	0.0318321	0.938368	0.101046	2.07486	7.53889	5.43655	TRUE	3.933	-5.13048	6	9.76687e-06
669		O=C(/C=C/C3=CC=CC(C2=CC=CC(N1CC=CCC1=O)=C2)=C3)NO	base	0	1	0.895377	2	0.0101186	0.661166	-6.74	1.4337	1	0.177983	0.83937	0	0.464337	0.961809	0.140732	0.119703	0.686538	0.616665	0.0881171	1.093	0.567167	0.000220583	0.0127473	0.999997	0.999997	4	0	0.388061	0.19	0.1	0.264463	3	TRUE	TRUE	0.729454	0.0266433	0.961386	0.214256	2.02722	7.6152	5.0718	TRUE	3.165	-4.2519	6	3.53925e-06
670		O=C(/C=C/C2=CC=CC(C1=CC=C(CNC(=O)O)S1)=C2)NO	acid	0	2	0.95415	3	0.0084414	0.380144	-6.59	1.48361	1	0.410534	0.75632	0	0.428018	0.249112	0.0375268	0.0531295	0.518099	0.264145	0.0137113	1.175	0.560212	0.000812693	0.0631397	0.0294796	0.0294796	5	0	0.27388	0.357	0.06667	0.136244	3	TRUE	TRUE	0.699444	0.0145909	0.842799	0.0857778	1.28818	8.02989	4.95497	TRUE	2.701	-3.3768	6	1.9853e-05
671		O=C(/C=C/C2=CC=CC(C(=O)NC1=CC=C([N+](=O)[O-])C=C1O)=C2)NO	base	0	6	0.955091	2	0.00223421	0.197387	-6.5	1.24647	1	-0.417951	0.631541	0	0.304112	0.538744	0.0162276	0.376158	0.355656	0.253159	0.044985	1.192	0.602308	0.000277015	0.270825	0.979364	0.979364	10	0	0.235281	0.312	0	0.152264	8	TRUE	TRUE	0.911782	0.0209625	0.776231	0.0561913	1.68975	5.37986	4.86121	TRUE	2.071	-4.52584	6	2.04447e-05
672		O=C(/C=C/C3=CC=CC(C1=CC=C2C(=C1)C=CCN2NO)=C3)NO	base	0	1	0.975552	2	0.00557882	0.682771	-5.89	1.50363	2	0.0773284	0.858773	0	0.434649	0.979593	0.361009	0.197995	0.697882	0.734905	0.0235747	1.107	0.568542	0.000224955	0.0182338	1	1	4	0	0.714247	0.211	0.05556	0.306615	4	TRUE	TRUE	0.742354	0.0112875	0.979708	0.00918821	2.26534	8.38798	5.25303	TRUE	2.599	-4.70364	10	7.30273e-06
673		O=C(/C=C/C3=CC=CC(C2=CC=C(C1=CC=CS1)C=C2O)=C3)NO	base	0	3	0.694159	2	0.00848935	0.22124	-7.12	1.9155	1	0.611932	0.512779	0	0.569599	0.990859	0.0434628	0.882448	0.985806	0.805517	0.0300664	1.144	0.563126	0.000427087	0.225184	1	1	5	0	0.347661	0.211	0	0	2	TRUE	FALSE	0.84444	0.0474362	0.95159	0.0230099	2.03999	7.47673	5.65602	TRUE	4.306	-4.39896	6	1.40263e-05
674		O=C(/C=C/C3=CC=CC(OC2=CC=C1C(O)=CC=CC1=N2)=C3)NO	base	0	3	0.681422	2	0.0117847	0.247777	-6.1	1.69041	1	0.438107	0.796065	0	0.570095	0.989212	0.0876578	0.812371	0.715099	0.710449	0.0493049	1.151	0.553518	0.000350854	0.0604016	0.481442	0.481442	5	0	0.383202	0.211	0	0	2	TRUE	TRUE	0.927154	0.0564087	0.95991	0.00415363	2.16346	7.69579	5.11205	TRUE	3.251	-4.75784	10	2.40195e-05
675		O=C(/C=C/C3=CC=CC(C(=O)NC1=CC=CC2=C1CCC2)=C3)NO	base	0	1	0.745982	2	0.0100549	0.537368	-6.15	1.65053	1	0.664362	0.791932	0	0.478196	0.938188	0.133551	0.313662	0.460529	0.45983	0.0909285	1.096	0.560256	0.0002174	0.0111079	1	1	4	0	0.469962	0.211	0.15789	0	3	TRUE	TRUE	0.871033	0.0324896	0.921663	0.131174	1.8201	7.13132	5.1942	TRUE	2.946	-5.15613	9	2.44419e-05
676		O=C(/C=C/C3=CC=CC(C2=CC=C(N1C=CC=C1F)C=N2)=C3)NO	base	0	1	0.988725	3	0.0110842	0.75111	-6.12	1.8802	1	0.499893	0.784263	0	0.558007	0.993262	0.285511	0.231635	0.707424	0.775767	0.0342438	1.147	0.575631	0.000215725	0.00792888	1	1	4	0	0.72006	0.211	0	0.137738	2	TRUE	TRUE	0.909821	0.0174396	0.984613	0.0402305	1.96371	8.37099	5.55838	TRUE	3.197	-4.20649	6	1.27422e-05
677		O=C(/C=C/C3=CC=CC(C2=CC(C1=CC=NN1O)=CC=C2)=C3)NO	base	0	1	0.803524	2	0.0105662	0.59963	-6.45	1.76513	1	0.0722989	0.709114	0	0.48808	0.978685	0.10597	0.367772	0.713938	0.866836	0.0307423	1.128	0.589347	0.000383668	0.0349738	0.999994	0.999994	3	0	0.49758	0.211	0	0.197555	2	TRUE	TRUE	0.733589	0.0214004	0.907353	0.0449499	2.14761	7.47955	5.06607	TRUE	2.973	-4.35962	6	2.07105e-05
678		O=C(/C=C/C3=CC=CC(C2=CC=C(N1C=CC=N1)C=C2Cl)=C3)NO	base	0	1	0.319428	3	0.0196586	0.504217	-5.17	1.91632	1	0.770297	0.721988	0	0.502846	0.975672	0.548914	0.322377	0.821522	0.597306	0.212149	1.164	0.549191	0.000303065	0.0109027	1	1	4	0	0.612378	0.211	0	0	2	TRUE	TRUE	0.809826	0.0477232	0.976481	0.209668	2.13003	7.29616	5.32441	TRUE	3.711	-4.78464	6	5.13918e-06
679		O=C(/C=C/C3=CC=CC(C2=CC=CC(N1C=NC=C1F)=C2)=C3)NO	base	0	1	0.914133	3	0.0175394	0.696709	-5.46	1.83646	1	0.380287	0.805632	0	0.527694	0.985822	0.253044	0.574596	0.51259	0.950712	0.0601495	1.147	0.557003	0.000216496	0.00982124	1	1	5	0	0.684802	0.211	0	0.129928	2	TRUE	TRUE	0.862557	0.0365536	0.980557	0.143346	1.96945	8.54633	5.32521	TRUE	3.197	-4.51232	6	1.45227e-05
680		O=C(/C=C/C2=CC=CC(OC(=O)C1=CC=CC(C(=O)O)=C1F)=C2)NO	acid	0	2	0.394469	3	0.00515388	0.126478	-5.93	1.10355	1	-0.239674	0.691843	0	0.31791	0.114141	0.0417919	0.0809928	0.300993	0.0236065	0.0159613	1.212	0.586517	0.000357419	0.169217	0.999652	0.999652	3	0	0.113658	0.312	0	0.148134	2	TRUE	TRUE	0.828577	0.0229598	0.570187	0.0502663	1.3233	5.85018	4.32678	TRUE	2.262	-4.08002	6	1.84124e-05
681		O=C(/C=C/C3=CC=CC(C2=CC=CC(N1C=CN=C1F)=C2)=C3)NO	base	0	1	0.945301	3	0.0112909	0.841621	-6.09	1.7489	1	0.406693	0.78889	0	0.529518	0.993512	0.252061	0.204691	0.606693	0.830665	0.0399561	1.147	0.549653	0.00024348	0.00372912	1	1	5	0	0.674134	0.211	0	0.139765	2	TRUE	TRUE	0.865467	0.0317899	0.973043	0.129645	2.05634	8.33451	5.29355	TRUE	3.197	-4.49436	6	1.43686e-05
682		O=C(/C=C/C3=CC=CC(C2=CC=CC(C1=CSN=C1O)=C2)=C3)NO	base	0	1	0.451925	2	0.0104222	0.516954	-6.18	1.94166	1	0.316445	0.571442	0	0.526102	0.979217	0.378806	0.509147	0.806875	0.781354	0.0169619	1.163	0.555903	0.000436083	0.0543544	1	1	3	0	0.626197	0.211	0	0.243424	2	TRUE	TRUE	0.72256	0.0225444	0.963075	0.0523735	2.12239	8.09315	5.62553	TRUE	3.701	-5.3734	6	3.15259e-06
683		O=C(/C=C/C3=CC=CC(C2=CC=C(N1C=CC=C1O)C=C2)=C3)NO	base	0	1	0.974668	2	0.00750878	0.414042	-5.96	1.87892	1	0.485577	0.82463	0	0.541922	0.988925	0.0305477	0.516798	0.757492	0.847126	0.0300781	1.108	0.559392	0.000324764	0.0316938	0.999999	0.999999	5	0	0.428244	0.211	0	0.104795	2	TRUE	TRUE	0.851916	0.0232035	0.960624	0.0517804	2.15951	8.00751	5.52503	TRUE	3.369	-4.37261	6	2.49499e-05
684		O=C(/C=C/C3=CC=CC(C2=CC=CC(N1C=CN=C1O)=C2)=C3)NO	base	0	1	0.659194	2	0.00908454	0.765481	-6.13	1.56926	1	0.217251	0.78779	0	0.471838	0.97871	0.0885994	0.12643	0.355126	0.720885	0.032383	1.128	0.564846	0.000229755	0.00759316	1	1	5	0	0.410539	0.211	0	0.182244	2	TRUE	TRUE	0.848086	0.0247144	0.948305	0.0473289	1.85281	8.00617	5.08393	TRUE	2.763	-4.14635	6	2.31571e-05
685		O=C(/C=C/C3=CC=CC(C2=CC=CC(N1C=C(O)N=N1)=C2)=C3)NO	base	0	1	0.972975	2	0.0121412	0.630378	-6.81	1.34227	1	0.160735	0.838855	0	0.453027	0.817045	0.0504804	0.100251	0.139114	0.540149	0.022294	1.143	0.552042	0.000228126	0.0122636	1	1	4	0	0.462259	0.211	0	0.271328	2	TRUE	TRUE	0.880368	0.0164914	0.937939	0.0357451	1.75343	8.09868	4.81419	TRUE	2.158	-3.61094	6	1.52142e-05
686		O=C(/C=C/C3=CC=CC(C2=CC=CC(N1CCNC1=O)=C2)=C3)NO	base	0	1	0.968146	2	0.0132152	0.912816	-5.46	1.2642	1	0.331268	0.793253	0	0.393015	0.922004	0.0600126	0.0747784	0.116127	0.450804	0.0876911	1.115	0.57851	0.000225936	0.00401911	1	1	4	0	0.408924	0.2	0.11111	0.336724	3	TRUE	TRUE	0.779629	0.0156542	0.927314	0.310365	1.40263	7.43377	4.6041	TRUE	2.402	-3.96068	6	2.32972e-05
687		O=C(/C=C/C3=CC=CC(C2=CC=C(N1C=CC=C1F)C=C2)=C3)NO	base	0	1	0.992068	3	0.00983417	0.696243	-6.06	2.06198	1	0.721552	0.824001	0	0.61714	0.992502	0.101067	0.387794	0.865148	0.9179	0.0298217	1.127	0.558975	0.000312127	0.0132812	1	1	5	0	0.5603	0.211	0	0.0303441	2	TRUE	TRUE	0.855101	0.0335112	0.980278	0.111088	2.05802	8.53761	5.62477	TRUE	3.802	-4.65331	6	1.86295e-05
688		O=C(/C=C/C3=CC=CC(C2=CC=C(N1C=CC=C1O)N=C2)=C3)NO	base	0	1	0.952302	2	0.00833717	0.62049	-6.55	1.75357	1	0.39869	0.826227	0	0.443843	0.986157	0.0508906	0.204741	0.628043	0.786332	0.0415681	1.131	0.581155	0.000220349	0.0128598	1	1	4	0	0.460838	0.211	0	0.235118	2	TRUE	TRUE	0.89218	0.0151528	0.962559	0.0375409	1.9555	7.88441	5.24775	TRUE	2.763	-4.2786	6	2.34511e-05
689		O=C(/C=C/C3=CC=CC(C2=CC=C(N1C=CC=N1)C=C2F)=C3)NO	base	0	1	0.83217	3	0.0311867	0.555232	-5.91	1.821	1	0.655062	0.797788	0	0.498987	0.940251	0.365596	0.267756	0.779694	0.34122	0.0825155	1.147	0.548961	0.0003047	0.0114392	1	1	4	0	0.614183	0.211	0	0	2	TRUE	TRUE	0.884035	0.0255178	0.970108	0.196534	2.09749	7.60035	5.21271	TRUE	3.197	-4.42477	6	1.72597e-05
690		O=C(/C=C/C2=CC=CC(C1=CC=C(OCCNC=O)C=C1)=C2)NO	base	0	3	0.936381	2	0.00489325	0.421768	-5.53	1.28098	1	-0.250991	0.754929	0	0.338187	0.843901	0.0231236	0.0360351	0.335907	0.173529	0.0279031	1.095	0.57982	0.00119022	0.0375277	0.999999	0.999999	4	0	0.329803	0.533	0.11111	0.502012	2	TRUE	TRUE	0.840113	0.0282342	0.691567	0.00682706	1.7283	6.01371	4.25931	TRUE	1.997	-3.44572	6	8.02051e-06
691		O=C(/C=C/C3=CC=CC(C2=CC=CC(N1C=C(F)C=N1)=C2)=C3)NO	base	0	1	0.95087	3	0.0173802	0.786962	-6.13	1.74279	1	0.588567	0.810493	0	0.521116	0.981861	0.213302	0.15163	0.701454	0.53382	0.0324175	1.147	0.525569	0.000245268	0.00764159	1	1	4	0	0.673321	0.211	0	0.135426	2	TRUE	TRUE	0.870556	0.0304	0.973852	0.106813	2.01116	8.15779	5.19036	TRUE	3.197	-4.44248	6	1.65036e-05
692		O=C(/C=C/C3=CC=CC(C2=CC=C(F)C(N1C=CC=N1)=C2)=C3)NO	base	0	1	0.811973	3	0.0309981	0.778196	-6.49	1.8633	1	0.645113	0.831419	0	0.51711	0.964946	0.150805	0.203056	0.776995	0.536371	0.048315	1.147	0.543458	0.000265894	0.00605448	1	1	4	0	0.652889	0.211	0	0.046834	2	TRUE	TRUE	0.8695	0.0323705	0.972541	0.527906	1.9691	7.77322	5.04695	TRUE	3.197	-4.72848	6	1.7646e-05
693		O=C(/C=C/C3=CC=CC(C2=CC=C(N1C=CC=C1F)N=C2)=C3)NO	base	0	1	0.986997	3	0.0103858	0.88254	-5.95	1.79458	1	0.591337	0.845634	0	0.509385	0.991743	0.15351	0.184962	0.738495	0.861501	0.0406026	1.147	0.574569	0.000217863	0.00568382	1	1	4	0	0.537262	0.211	0	0.116155	2	TRUE	TRUE	0.905417	0.0181463	0.981999	0.0645107	1.96213	8.48081	5.37511	TRUE	3.197	-4.58666	6	1.33299e-05
694		O=C(/C=C/C3=CC=CC(C2=CC=C(C1=CC=CN1O)C=C2)=C3)NO	base	0	1	0.981659	2	0.00841408	0.410742	-6.66	1.94311	1	0.261977	0.80188	0	0.576247	0.978866	0.0278618	0.51093	0.844044	0.951458	0.0215554	1.105	0.576979	0.000558048	0.0876174	0.999977	0.999977	4	0	0.398216	0.211	0	0.118284	2	TRUE	TRUE	0.658255	0.0257969	0.920294	0.0247016	1.95134	7.51496	5.12178	TRUE	3.578	-4.59835	6	2.32786e-05
695		O=C(/C=C/C3=CC=CC(C2=CC=C(N1C=CC=C1O)C=N2)=C3)NO	base	0	1	0.971762	2	0.00878097	0.437504	-6.63	1.73944	1	0.327309	0.77852	0	0.492897	0.990035	0.110816	0.306451	0.559687	0.561603	0.0343526	1.128	0.577405	0.000227152	0.0185281	0.999998	0.999998	4	0	0.579095	0.211	0	0.223092	2	TRUE	TRUE	0.905519	0.0135014	0.966631	0.0245376	1.98532	7.80062	5.39972	TRUE	2.763	-3.94494	6	2.23829e-05
696		O=C(/C=C/C3=CC=CC(C2=CC=CC(N1CCC(=O)N1)=C2)=C3)NO	base	0	2	0.895969	2	0.0199845	0.849575	-6.74	1.18526	1	0.379368	0.827451	0	0.395726	0.856398	0.398566	0.0481098	0.129253	0.239043	0.194589	1.111	0.556447	0.000304506	0.0173027	1	1	4	0	0.493583	0.2	0.11111	0.362507	4	TRUE	TRUE	0.700437	0.0190718	0.949167	0.0859116	1.64188	7.80748	4.68868	TRUE	2.113	-4.17264	6	1.82756e-05
697		O=C(/C=C/C3=CC=CC(CNC2=NC1=C(Br)C=CC=C12)=C3)NO	base	0	2	0.489681	3	0.00305635	0.759487	-5.99	1.3513	1	0.615774	0.617186	0	0.434495	0.990125	0.936029	0.132195	0.844623	0.912012	0.0758398	1.301	0.541933	0.000254648	0.0129051	1	1	4	0	0.623431	0.235	0.05882	0	2	TRUE	TRUE	0.443627	0.1038	0.981946	0.0446483	2.31833	7.38563	5.47987	TRUE	3.149	-4.76369	8	-4.95982e-06
698		O=C(/C=C/C3=CC=CC(C2=CC=C(N1C(=O)CC1)C=C2)=C3)NO	base	0	1	0.878094	2	0.0126296	0.709785	-5.84	1.59127	2	0.526097	0.840276	0	0.480177	0.949318	0.0407443	0.146118	0.323858	0.254692	0.0683415	1.101	0.558221	0.000388726	0.0169631	1	1	4	0	0.37739	0.211	0.11111	0.324939	3	TRUE	TRUE	0.799218	0.0207865	0.900982	0.128435	2.05492	7.63386	4.79036	TRUE	2.609	-3.65559	6	1.28417e-05
699		C=CC=NC(C2=CC=CC(C1=CC=CC(/C=C/C(=O)NO)=C1)=C2)	base	0	1	0.690373	2	0.00804278	0.176364	-5.68	1.92377	1	0.7359	0.760565	0	0.687879	0.934328	0.0900232	0.616956	0.749507	0.831183	0.0239378	1.049	0.557848	0.00112334	0.204695	1	1	5	0	0.524369	0.375	0.05263	0.21725	2	TRUE	TRUE	0.711422	0.0250522	0.93368	0.284987	2.35475	8.76025	5.99778	TRUE	3.629	-4.52853	6	1.28363e-05
700		O=C(/C=C/C3=CC=CC(C1=CC=CC2=C1NC(=O)CC2)=C3)NO	base	0	1	0.890696	2	0.0229178	0.825508	-6.35	1.68455	1	0.523309	0.796255	0	0.490488	0.985849	0.37799	0.286991	0.278905	0.727146	0.0805049	1.109	0.578203	0.000286372	0.00762278	1	1	4	0	0.431098	0.15	0.11111	0.105733	2	TRUE	TRUE	0.837249	0.0296096	0.95808	0.143469	1.64585	8.29	5.36225	TRUE	2.757	-4.40156	10	1.45028e-05
701		O=C(/C=C/C3=CC=CC(C1=CC=CC2=C1OC(=O)NC2)=C3)NO	base	2	2	0.252198	3	0.012492	0.886414	-6.07	1.57596	1	0.421174	0.678615	0	0.511555	0.928475	0.153687	0.150135	0.383212	0.603759	0.0334692	1.149	0.561482	0.000337881	0.00968043	1	1	3	0	0.443728	0.15	0.05882	0.177052	3	TRUE	TRUE	0.734197	0.0176285	0.954691	0.208019	1.83631	8.89719	5.27851	TRUE	2.474	-4.4189	10	8.50193e-06
702		O=C(/C=C/C3=CC=CC(/C=C/C2=CC=CC(N1C=CC=N1)=C2)=C3)NO	base	0	1	0.84872	2	0.00801309	0.308111	-5.76	1.88197	1	0.454401	0.840515	0	0.495949	0.948932	0.199447	0.168607	0.814677	0.657716	0.0769979	1.09	0.549986	0.000381337	0.04625	0.978027	0.978027	4	0	0.514768	0.25	0	0	2	TRUE	TRUE	0.884938	0.0545538	0.942961	0.109297	2.11743	7.17266	5.20257	TRUE	3.561	-4.57331	6	1.42776e-05
703		O=C(/C=C/C3=CC=CC(C2=CC=C(NCC1=CC=NO1)C=C2)=C3)NO	base	0	2	0.973444	2	0.00648549	0.557822	-6.13	1.69682	1	0.465093	0.791763	0	0.473083	0.986258	0.132016	0.13835	0.864247	0.885547	0.0288856	1.107	0.558285	0.000272411	0.0112511	1	1	4	0	0.443679	0.316	0.05263	0.0614998	3	TRUE	TRUE	0.806605	0.0178486	0.954939	0.0603676	2.11979	7.50785	5.02329	TRUE	3.472	-4.49322	6	8.96873e-06
704		O=C(/C=C/C3=CC=CC(CNC2=CC=C(C1=CC=CO1)C=N2)=C3)NO	base	0	2	0.794617	2	0.00844603	0.538406	-5.03	1.68301	1	0.523862	0.669294	0	0.480878	0.962925	0.339866	0.0900091	0.921257	0.888422	0.0349649	1.11	0.555975	0.000191164	0.0151814	1	1	4	0	0.436144	0.316	0.05263	0	3	TRUE	TRUE	0.877154	0.0319415	0.956875	0.140633	1.949	7.04053	5.14288	TRUE	3.472	-3.94222	6	8.78884e-06
705		O=C(/C=C/C3=CC=CC(C2=CC=CC(/C=C/C1=CC=C[NH]1)=C2)=C3)NO	base	0	1	0.988358	2	0.00660111	0.131695	-6.13	1.95218	1	0.89732	0.766131	0	0.670425	0.96789	0.0898118	0.192358	0.972565	0.77775	0.0342313	1.073	0.558011	0.000455658	0.129021	0.999876	0.999876	4	0	0.427677	0.25	0	0.115355	2	TRUE	FALSE	0.866544	0.0460445	0.960657	0.0450372	2.00773	7.84063	5.72508	TRUE	4.371	-5.30997	6	1.51673e-05
706		O=C(/C=C/C3=CC=CC(C2=CC=CC(OC1=CC=CN=C1)=C2)=C3)NO	base	0	2	0.842057	2	0.0142438	0.25178	-6.04	1.96555	1	0.842079	0.643429	0	0.55605	0.986995	0.139712	0.878968	0.903884	0.97549	0.02042	1.108	0.560316	0.000254613	0.032704	1	1	3	0	0.368866	0.25	0	0	2	TRUE	FALSE	0.768535	0.0660443	0.933758	0.05853	1.87991	7.2551	5.40221	TRUE	4.06	-4.80785	6	1.55283e-05
707		O=C(/C=C/C3=CC=CC(NC2=CC=C(C1CCNCC1)C=C2)=C3)NO	base	0	2	0.506019	2	0.00912088	0.56217	-5.02	1.62034	1	0.380811	0.603016	0	0.514788	0.65011	0.15758	0.208187	0.211332	0.173684	0.0316047	1.051	0.567381	0.00047325	0.0339054	0.508024	0.50802	4	0	0.407602	0.25	0.25	0.200565	3	TRUE	TRUE	0.932033	0.150707	0.900822	0.166873	2.16578	7.19399	4.7961	TRUE	3.416	-4.66814	6	8.01016e-06
708		O=C(/C=C/C1=CC=C4C(=C1)C(C3=CC2=CC=CC=C2S3)=CN4)NO	base	0	2	0.986172	2	0.00525708	0.70303	-6.76	1.64213	1	0.732686	0.74233	0	0.856756	0.993183	0.161395	0.603618	0.997754	0.831988	0.0463911	1.161	0.581755	0.00026863	0.240099	0.000141209	0.000141209	6	0	0.306297	0.136	0	0	5	TRUE	FALSE	0.669696	0.225811	0.946966	0.00394979	1.94868	7.66866	5.52459	TRUE	4.568	-5.96326	9	1.95722e-05
709		O=C(/C=C/C2=CC=CC(C1=CC=CC(NC(=O)CC)=C1OO)=C2)NO	base	0	2	0.417535	2	0.00721157	0.48949	-5.7	1.40302	2	0.128112	0.692185	0	0.480051	0.977016	0.372748	0.630424	0.726327	0.29871	0.0146085	1.119	0.569786	0.000316142	0.0238267	0.0504597	0.0504597	4	0	0.524504	0.4	0.11111	0.226549	3	TRUE	TRUE	0.723742	0.0331873	0.910327	0.0150031	1.92903	6.98779	5.03827	TRUE	3.072	-5.60814	6	9.39686e-06
710		O=C(/C=C/C3=CC=CC(C2=CC=C(NC(=O)C1CC1)C=C2O)=C3)NO	base	0	3	0.260066	2	0.00628359	0.142196	-5.86	1.1981	1	0.316636	0.745091	0	0.38457	0.783311	0.107565	0.405419	0.739258	0.323192	0.0278337	1.106	0.56291	0.000290674	0.062052	0.940065	0.940062	6	0	0.497028	0.278	0.15789	0.222841	3	TRUE	TRUE	0.846866	0.0197931	0.93866	0.0489233	1.53186	6.45782	4.94383	TRUE	2.926	-4.94117	6	9.61587e-06
711		O=C(/C=C/C3=CC=CC(/C=C/C2=CC=C(C1=CC=CS1)O2)=C3)NO	base	0	2	0.97216	2	0.00740553	0.239972	-6.78	2.37296	1	0.737441	0.767005	0	0.668718	0.995219	0.20369	0.951073	0.963643	0.954777	0.04272	1.14	0.556729	0.000401851	0.131004	0.998152	0.998152	5	0	0.280923	0.263	0	0	2	TRUE	FALSE	0.773959	0.103463	0.956507	0.0259009	2.17667	8.36947	6.00788	TRUE	4.697	-5.67648	6	9.5761e-06
712		O=C(/C=C/C2=CC=CC(C1=CC=CC(C(=O)NCCO)=C1F)=C2)NO	base	0	1	0.909478	3	0.0151332	0.588208	-5.18	0.904288	1	-0.184704	0.681378	0	0.332079	0.757406	0.0910605	0.0493669	0.12454	0.189013	0.0490153	1.14	0.566713	0.000278048	0.0359932	1	1	3	0	0.299826	0.4	0.11111	0.362702	2	TRUE	TRUE	0.890025	0.0192181	0.859537	0.090762	1.4109	6.22013	4.31012	TRUE	1.733	-3.36793	6	1.15757e-05
713		O=C(/C=C/C3=CC=CC(C2=CC=C(C1=NC=CC=N1)C=C2)=C3)NO	base	0	1	0.724032	2	0.0167537	0.414059	-6.14	2.00209	1	0.731107	0.700243	0	0.487228	0.954138	0.0517019	0.116956	0.625601	0.434344	0.0839538	1.106	0.563861	0.000318312	0.0315542	1	1	3	0	0.40203	0.2	0	0.0150656	2	TRUE	TRUE	0.819801	0.0255845	0.934403	0.0854123	1.88507	7.34486	4.96763	TRUE	3.329	-4.86905	6	2.61031e-05
714		O=C(/C=C/C3=CC=CC(C2=CC=CC(CC=1C=NON=1)=C2)=C3)NO	base	0	2	0.172063	2	0.0125291	0.740573	-6.61	1.76019	1	0.264967	0.690389	0	0.524193	0.938822	0.262207	0.133371	0.372322	0.892214	0.0391888	1.12	0.544996	0.000213105	0.00491811	1	1	3	0	0.45203	0.263	0.05556	0.122373	2	TRUE	TRUE	0.777064	0.0173293	0.944863	0.0200318	1.81778	7.9767	5.21161	TRUE	2.846	-3.8081	6	1.90508e-05
715		O=C(/C=C/C2=CC=CC(C1=CC=CC(/C=C/C(=O)NO)=C1F)=C2)NO	base	0	1	0.820676	3	0.0137222	0.25737	-5.78	1.17573	1	0.0505309	0.814582	0	0.371349	0.447868	0.269715	0.118862	0.39568	0.257993	0.0122574	1.153	0.561627	0.00107899	0.175695	0.999999	0.999999	3	0	0.5649	0.312	0	0.1509	2	TRUE	TRUE	0.52655	0.0156409	0.90436	0.0886778	1.9372	6.97604	4.86373	TRUE	2.53	-4.82381	6	-7.78375e-07
716		O=C(/C=C/C2=CC=CC(C1=CC=C(NC(=O)CCO)C=C1F)=C2)NO	base	0	1	0.217099	3	0.0109828	0.512658	-5.63	1.22555	1	0.0695555	0.717474	0	0.305346	0.726651	0.0704293	0.0392019	0.370704	0.380473	0.0412984	1.136	0.554066	0.000334372	0.0558684	0.999951	0.999951	4	0	0.365025	0.4	0.11111	0.0603705	3	TRUE	TRUE	0.830906	0.0226504	0.893522	0.172801	1.72834	6.067	4.45477	TRUE	2.332	-4.41866	6	3.30182e-06
717		O=C(/C=C/C2=CC=CC(C1=CC=CC(OCC(=O)N(C)C)=C1)=C2)NO	base	0	2	0.0698103	2	0.0121726	0.685691	-5.5	1.25456	1	0.429337	0.608212	0	0.418823	0.975015	0.0354415	0.0475138	0.201143	0.334577	0.0392829	1.084	0.570275	0.000230335	0.00526925	1	1	3	0	0.284435	0.4	0.15789	0.183834	2	TRUE	TRUE	0.768837	0.0524458	0.838021	0.0141009	1.85502	6.80745	4.6029	TRUE	2.339	-4.38569	6	3.15691e-06
718		O=C(/C=C/C2=CC=CC(C1=CC=CC(/C=C/C(=O)NO)=C1O)=C2)NO	base	0	2	0.123481	2	0.00678466	0.116449	-5.27	0.877398	1	-0.242216	0.756036	0	0.321282	0.504891	0.297341	0.171003	0.465252	0.106003	0.00983897	1.134	0.568348	0.00111777	0.377192	0.99685	0.996849	4	0	0.398445	0.312	0	0.331797	2	TRUE	TRUE	0.61915	0.0128908	0.815331	0.0916358	1.83053	6.60255	4.93716	TRUE	2.096	-4.27666	6	1.09752e-05
719		O=C(/C=C/C2=CC=CC(C1=CC=CC(C(O)=NC(=O)CO)=C1)=C2)NO	acid	0	3	0.319252	2	0.00626611	0.233903	-5.25	0.911483	1	-0.486423	0.666241	0	0.307698	0.401585	0.280133	0.0370052	0.132216	0.0401428	0.0195896	1.134	0.566526	0.000837111	0.130174	0.124159	0.124159	4	0	0.432298	0.312	0.05556	0.453428	2	TRUE	TRUE	0.786214	0.0193996	0.761741	0.052139	1.80546	5.99486	4.46618	TRUE	1.696	-3.48565	6	1.52821e-05
720		O=C(/C=C/C2=CC=CC(C1=CC=C(NC(=O)NCO)C=C1F)=C2)NO	base	0	1	0.745607	3	0.00547954	0.467635	-5.07	1.01044	2	-0.292677	0.686368	0	0.270817	0.789356	0.0738303	0.0667416	0.272724	0.183889	0.0286084	1.163	0.57622	0.000341915	0.0478559	0.00218815	0.00218813	5	0	0.34462	0.333	0.05882	0.148906	5	TRUE	TRUE	0.857848	0.0202171	0.795013	0.158168	1.56333	5.58421	4.12757	TRUE	2.083	-4.26844	6	2.01117e-05
721		O=C(/C=C/C3=CC=CC(OC2=CC=CC(N1C=CN=N1)=C2)=C3)NO	base	0	3	0.881633	2	0.00944989	0.452614	-5.73	1.61185	1	0.301907	0.874081	0	0.474801	0.9647	0.382757	0.407579	0.177001	0.827469	0.0532396	1.143	0.562519	0.000204592	0.00883102	1	1	4	0	0.236453	0.263	0	0.0688849	2	TRUE	TRUE	0.890906	0.0337035	0.910035	0.038691	1.85392	8.25108	4.88978	TRUE	2.578	-4.03848	6	2.32968e-05
722		O=C(/C=C/C3=CC=CC(C2=CC=CC(CN1C=CN=N1)=C2)=C3)NO	base	0	1	0.87621	2	0.012529	0.719124	-6.85	1.5809	1	0.279829	0.70817	0	0.461199	0.981665	0.12601	0.112632	0.0519536	0.951269	0.0350621	1.101	0.563385	0.000218647	0.00433489	1	1	3	0	0.359943	0.263	0.05556	0.226658	2	TRUE	TRUE	0.837539	0.0180687	0.933818	0.0723597	1.68865	7.6912	4.8694	TRUE	2.512	-4.09426	6	2.25193e-05
723		O=C(/C=C/C3=CC=CC(C2=CC=C(CN1C=CC=N1)C=C2)=C3)NO	base	0	1	0.923186	2	0.0115908	0.437694	-6.15	1.87059	1	0.598766	0.779071	0	0.505928	0.976673	0.103594	0.14641	0.556921	0.629922	0.0907132	1.086	0.547083	0.00032503	0.00826831	1	1	3	0	0.405225	0.263	0.05263	0.0538241	2	TRUE	TRUE	0.83922	0.0176335	0.952045	0.343888	2.07778	7.65846	5.05017	TRUE	3.117	-4.23961	6	2.4453e-05
724		O=C(NO)/C=C/C2=CC=CC(C1=CC=CC(/C=C/C(=O)N(F)F)=C1)=C2	base	0	1	0.387471	2	0.00722555	0.453111	-5.81	1.42409	2	0.239456	0.843061	0	0.515117	0.925719	0.507258	0.475197	0.900704	0.353544	0.0144488	1.167	0.564797	0.00116504	0.0657123	0.999546	0.999546	4	0	0.54353	0.312	0	0.228501	2	TRUE	TRUE	0.471319	0.0312391	0.949158	0.0123048	2.15194	7.78365	5.35652	TRUE	3.483	-4.73588	6	-2.14564e-06
725		O=C(/C=C/C2=CC=CC(C1=CC=CC(CNC(=O)NO)=C1F)=C2)NO	base	0	1	0.939563	3	0.00753269	0.372805	-5.88	1.04097	1	-0.250805	0.821054	0	0.314007	0.506399	0.22084	0.0265034	0.334479	0.227507	0.025599	1.159	0.561614	0.00042503	0.011391	1	1	3	0	0.46324	0.333	0.05882	0.324254	2	TRUE	TRUE	0.710387	0.0163742	0.910735	0.0825513	1.86925	6.20941	4.7797	TRUE	2.2	-4.14154	6	6.27394e-06
726		O=C(/C=C/C2=CC=CC(C1=CC=C(NC(=O)CCO)C=C1C)=C2)NO	base	0	1	0.12841	2	0.00609554	0.474776	-5.51	1.22129	1	0.212529	0.83143	0	0.355884	0.913978	0.10681	0.0636088	0.266736	0.26668	0.0825935	1.087	0.569929	0.000248515	0.0323643	0.160065	0.160065	4	0	0.233936	0.4	0.15789	0.311772	3	TRUE	TRUE	0.890936	0.0371719	0.897106	0.0333344	1.72387	6.74114	4.54825	TRUE	2.502	-4.62957	6	9.91602e-06
727		O=C(/C=C/C2=CC=CC(C1=CC=C(NC(=O)CCO)C=C1N)=C2)NO	base	0	2	0.178637	2	0.00664086	0.469275	-6.36	0.884064	1	-0.409335	0.831149	0	0.272243	0.789661	0.0409762	0.0421227	0.146663	0.32723	0.031685	1.105	0.586214	0.000232418	0.195979	0.0582643	0.0582643	5	0	0.361856	0.4	0.11111	0.529209	7	TRUE	TRUE	0.847855	0.0339641	0.728255	0.112627	1.46477	5.61728	4.27706	TRUE	1.775	-4.04647	6	2.17633e-05
728		O=C(/C=C/C3=CC=CC(C2=CC=CC(CC=1C=CON=1)=C2)=C3)NO	base	0	1	0.490089	2	0.00920076	0.68866	-6.08	1.90536	1	0.553171	0.718256	0	0.579402	0.986501	0.0863468	0.269873	0.701503	0.865538	0.0537428	1.101	0.543102	0.000262359	0.0128548	0.999877	0.999877	3	0	0.483194	0.263	0.05263	0	2	TRUE	TRUE	0.788072	0.0258451	0.95322	0.0352216	1.70489	7.89595	5.3886	TRUE	3.451	-4.27419	6	2.19215e-05
729		O=C(/C=C/C2=CC=CC(C1=CC=C(NC(=O)CCO)C=C1O)=C2)NO	base	0	3	0.0512092	2	0.00456801	0.321814	-5.02	0.947702	1	-0.182732	0.670726	0	0.270485	0.472136	0.0175809	0.0572381	0.395761	0.176725	0.0318402	1.122	0.559203	0.000256928	0.106577	0.339866	0.339865	6	0	0.316469	0.4	0.11111	0.240982	3	TRUE	TRUE	0.85358	0.0153048	0.85777	0.163006	1.69452	5.74748	4.47916	TRUE	1.899	-3.4878	6	1.66829e-05
730		O=C(/C=C/C3=CC=CC(C2=CC=CC(OC1=CC=NO1)=C2)=C3)NO	base	0	2	0.93874	2	0.0120248	0.402194	-6.82	2.01569	1	0.678648	0.797204	0	0.560631	0.989973	0.105211	0.596618	0.878442	0.839063	0.0273246	1.139	0.575118	0.000336681	0.0228175	1	1	3	0	0.520919	0.263	0	0	2	TRUE	TRUE	0.786505	0.0213925	0.94617	0.0579066	1.96297	8.28135	5.50608	TRUE	3.653	-4.86384	6	1.7922e-05
731		O=C(/C=C/C3=CC=CC(C2=CC=CC(C1=CC=NC=C1)=C2)=C3)NO	base	0	1	0.828222	2	0.014893	0.413368	-6.33	2.15216	1	0.895645	0.668248	0	0.623484	0.985738	0.0384887	0.949938	0.749014	0.988299	0.034396	1.087	0.554836	0.00034873	0.0489964	0.999999	0.999999	3	0	0.346115	0.2	0	0	2	TRUE	TRUE	0.712993	0.0524693	0.938175	0.0212638	1.92536	7.66254	5.31372	TRUE	3.934	-4.90157	6	2.79389e-05
732		O=C(/C=C/C3=CC=CC(C2=CC=CC(CN1C=CN=C1)=C2)=C3)NO	base	0	1	0.906663	2	0.0140382	0.57181	-5.99	1.7384	1	0.516116	0.692206	0	0.556112	0.995978	0.106453	0.919183	0.0751865	0.998007	0.0355849	1.086	0.549884	0.000223312	0.00386864	0.611532	0.611532	4	0	0.318531	0.263	0.05263	0.195295	2	TRUE	TRUE	0.788253	0.0393079	0.944878	0.0474955	1.75327	7.74502	5.09746	TRUE	3.117	-3.524	6	2.41033e-05
733		O=C(/C=C/C2=CC=CC(C1=CC(NC(=O)CCO)=CC=C1F)=C2)NO	base	0	1	0.242332	3	0.0142559	0.630509	-5.87	1.13991	1	0.047159	0.725621	0	0.304461	0.658576	0.124768	0.0856284	0.29521	0.3307	0.0438253	1.14	0.560829	0.00032299	0.0344064	1	1	4	0	0.476353	0.4	0.11111	0.178089	3	TRUE	TRUE	0.814818	0.0290816	0.9199	0.146001	1.70882	6.19857	4.55206	TRUE	2.332	-4.69993	6	1.95845e-06
734		O=C(/C=C/C3=CC=CC(C2=CC=CC(OC1=CC=CC1)=C2)=C3)NO	base	0	2	0.977353	2	0.00956515	0.204355	-6.15	2.13885	1	1.08304	0.790992	0	0.634548	0.98332	0.107548	0.638919	0.921683	0.906718	0.0166283	1.086	0.549638	0.000344929	0.0351384	1	1	3	0	0.531956	0.263	0.05	0	2	TRUE	FALSE	0.804195	0.0626152	0.971735	0.158237	2.09719	8.98263	6.02822	TRUE	4.095	-5.48956	6	2.04377e-05
735		O=C(/C=C/C3=CC=CC(OC2=CC=C(C1=CC=CN1)C=C2)=C3)NO	base	0	2	0.966229	2	0.00763983	0.245755	-5.99	2.1879	1	0.951949	0.779391	0	0.722066	0.962503	0.11731	0.953701	0.972076	0.809725	0.0559559	1.105	0.549126	0.000401554	0.140781	1	1	4	0	0.335442	0.263	0	0	2	TRUE	TRUE	0.797216	0.0330047	0.941644	0.040766	2.07554	8.0732	5.46752	TRUE	3.993	-5.40357	6	2.64624e-05
736		O=C(NO)/C=C/C3=CC=CC(C1=CC=CC(O)=C1C(=O)NC2CC2)=C3	base	0	2	0.340949	2	0.00666829	0.301157	-5.45	1.14724	1	0.101777	0.719296	0	0.389207	0.890776	0.0744928	0.226047	0.58456	0.764043	0.0238725	1.106	0.554741	0.00025233	0.0206961	0.726536	0.726463	5	0	0.361758	0.278	0.15789	0.365561	2	TRUE	TRUE	0.905962	0.0153543	0.92987	0.0380845	1.77334	6.72523	4.89355	TRUE	2.47	-4.0228	6	6.9429e-06
737		O=C(/C=C/C2=CC=CC(C1=CC=CC(OCC(=O)NO)=C1F)=C2)NO	base	0	2	0.256629	3	0.0146197	0.503369	-5.58	1.12521	1	-0.0517895	0.779073	2	0.323234	0.536402	0.151979	0.0408769	0.14513	0.0824875	0.0202161	1.174	0.560216	0.000480344	0.0620882	1	1	3	0	0.407835	0.4	0.05882	0.176925	2	TRUE	TRUE	0.601153	0.0207545	0.861889	0.0363424	1.72186	6.26582	4.43143	TRUE	1.895	-4.87913	6	5.95366e-06
738		O=C(/C=C/C3=CC=CC(C2=CC=CC(C1=CN=CC=N1)=C2)=C3)NO	base	0	1	0.501395	2	0.0218937	0.556174	-6.57	1.93929	1	0.628017	0.622512	0	0.538736	0.970577	0.253268	0.455388	0.546559	0.946606	0.0829016	1.106	0.552833	0.000246054	0.0256837	0.999988	0.999988	3	0	0.481072	0.2	0	0.0920247	2	TRUE	TRUE	0.767342	0.032507	0.950829	0.103831	1.84905	7.27817	5.11506	TRUE	3.329	-4.41805	6	2.56237e-05
739		O=C(/C=C/C3=CC=CC(C2=CC=CC(N1CC=CCC1)=C2)=C3)NO	base	0	2	0.978934	2	0.0127627	0.666285	-6.71	1.96407	1	0.502235	0.764613	0	0.56669	0.99256	0.0383685	0.196858	0.695841	0.552946	0.0467015	1.057	0.557163	0.000396075	0.0279832	1	1	4	0	0.368564	0.2	0.15	0.184463	3	TRUE	TRUE	0.813067	0.0351204	0.965513	0.114648	1.99508	8.17865	5.30694	TRUE	3.639	-5.56127	6	2.44223e-05
740		O=C(/C=C/C3=CC=CC(C2=CC=CC(OC1=NC=CN1)=C2)=C3)NO	base	0	2	0.969941	2	0.0154005	0.271651	-6.28	1.82045	1	0.517536	0.807689	0	0.555273	0.98085	0.115138	0.503743	0.725783	0.893054	0.0479049	1.128	0.57088	0.000282243	0.0206809	0.999707	0.999707	3	0	0.507713	0.263	0	0.0751251	2	TRUE	TRUE	0.843271	0.0418806	0.944753	0.0161684	1.8527	7.91386	5.20139	TRUE	3.388	-4.95034	6	2.4107e-05
741		O=C(/C=C/C2=CC=CC(C1=CC=CC(NC(=O)CCO)=C1F)=C2)NO	base	0	1	0.433959	3	0.00944419	0.53358	-5.47	1.11376	1	-0.0890946	0.755006	0	0.312008	0.582867	0.0846582	0.0208431	0.436944	0.158618	0.0310775	1.14	0.565558	0.000328629	0.0391438	0.999998	0.999998	4	0	0.394702	0.4	0.11111	0.185531	3	TRUE	TRUE	0.785115	0.021394	0.919831	0.088393	1.78576	6.21881	4.52566	TRUE	2.332	-4.33983	6	1.83488e-06
742		O=C(/C=C/C3=CC=CC(C2=CC=CC(C(=O)NC1CC1)=C2O)=C3)NO	base	0	2	0.532988	2	0.00762077	0.196776	-5.4	0.976614	1	0.132876	0.671456	0	0.410828	0.641351	0.236488	0.319108	0.405979	0.433202	0.0184349	1.109	0.568155	0.000230875	0.0305281	1	1	5	0	0.340595	0.278	0.15789	0.389094	2	TRUE	TRUE	0.9122	0.0150199	0.900605	0.0322338	1.67704	6.45092	4.97795	TRUE	2.47	-4.30354	6	8.73618e-06
743		O=C(/C=C/C3=CC=CC(C2=CC=C(C1=CC=CN=C1)C=C2)=C3)NO	base	0	1	0.855944	2	0.0199485	0.329565	-6.55	1.97909	1	0.968483	0.631158	0	0.618055	0.981021	0.0610351	0.326925	0.717117	0.985926	0.0419499	1.087	0.557854	0.000327734	0.0498781	1	1	3	0	0.335033	0.2	0	0.0683557	2	TRUE	TRUE	0.746982	0.0311987	0.940842	0.0580176	1.94088	7.70668	5.30852	TRUE	3.934	-4.61533	6	2.80692e-05
744		O=C(/C=C/C3=CC=CC(C2=CC=CC(OC1=CN=CO1)=C2)=C3)NO	base	0	2	0.560172	2	0.0135839	0.362043	-6.18	1.99226	1	0.587227	0.83817	0	0.551985	0.992017	0.195567	0.212499	0.830036	0.951881	0.0224947	1.143	0.56072	0.000315114	0.0200122	1	1	3	0	0.432921	0.263	0	0.0645893	2	TRUE	TRUE	0.615131	0.0234363	0.951506	0.0604007	1.98996	8.53861	5.4981	TRUE	3.653	-4.61933	6	1.72355e-05
745		O=C(/C=C/C3=CC=CC(C2=CC=CC(OC=1C=CON=1)=C2)=C3)NO	base	0	2	0.940348	2	0.00895931	0.563612	-6.85	1.827	1	0.589523	0.828917	0	0.562013	0.988423	0.056111	0.360274	0.817038	0.673191	0.0433643	1.139	0.548038	0.000290165	0.0355142	1	1	3	0	0.49789	0.263	0	0	2	TRUE	TRUE	0.797913	0.028447	0.953219	0.0380114	1.96788	8.17161	5.2967	TRUE	3.653	-4.87779	6	1.98603e-05
746		O=C(/C=C/C2=CC=CC(C1=CC=CC(OCC(=O)N(O)O)=C1)=C2)NO	base	0	2	0.548728	2	0.00631848	0.662066	-6.12	1.01363	1	-0.0882475	0.753786	1	0.354182	0.945395	0.0438333	0.125339	0.120017	0.14141	0.0102144	1.152	0.568841	0.000293306	0.0180223	0.940246	0.940246	3	0	0.32894	0.4	0.05882	0.237631	2	TRUE	TRUE	0.715603	0.0206072	0.818368	0.00426023	1.87985	6.89515	4.54166	TRUE	1.858	-4.25867	6	7.40489e-06
747		O=C(/C=C/C3=CC=CC(C2=CC=C(OC1=CC=C[NH]1)C=C2)=C3)NO	base	0	2	0.988397	2	0.0103186	0.201006	-6.22	2.01284	1	0.941652	0.835059	0	0.6345	0.979347	0.104081	0.687372	0.982812	0.801456	0.0491348	1.108	0.557647	0.000331125	0.0386414	1	1	4	0	0.510831	0.263	0	0.035786	2	TRUE	TRUE	0.800498	0.0275962	0.949952	0.0258966	2.08058	8.25859	5.57052	TRUE	3.993	-5.03606	6	2.58605e-05
748		O=C(/C=C/C3=CC=CC(C2=CC=C(OC1=CC=CS1)C=C2)=C3)NO	base	0	4	0.983613	2	0.00926097	0.233307	-6.41	2.24873	1	0.880611	0.688825	0	0.645055	0.992587	0.11472	0.760226	0.991492	0.784026	0.0552647	1.144	0.559459	0.000365482	0.052776	0.999993	0.999993	4	0	0.390039	0.263	0	0	2	TRUE	FALSE	0.730488	0.0568335	0.934004	0.0500455	2.12523	8.13626	5.81168	TRUE	4.726	-5.62849	6	1.37501e-05
749		O=C(/C=C/C3=CC=CC(OC2=CC=C(N1C=CC=N1)C=C2)=C3)NO	base	0	3	0.866232	2	0.00842694	0.424422	-5.81	1.8442	1	0.678596	0.873297	0	0.528795	0.931706	0.283033	0.60812	0.765079	0.474654	0.12451	1.124	0.547964	0.000255803	0.0217775	1	1	4	0	0.45535	0.263	0	0	2	TRUE	TRUE	0.87459	0.0375409	0.930066	0.176421	2.0945	7.83721	5.04493	TRUE	3.183	-4.40911	6	2.42895e-05
750		O=C(/C=C/C2=CC=CC(C1=CC=C(NCC(=O)NO)C=C1F)=C2)NO	base	0	2	0.678349	3	0.0135285	0.348358	-5.33	0.914586	1	-0.266492	0.72693	2	0.333319	0.452904	0.197571	0.0523596	0.207725	0.240031	0.0124395	1.155	0.568225	0.000688093	0.162456	0.999998	0.999998	4	0	0.361797	0.4	0.05882	0.394997	3	TRUE	TRUE	0.649044	0.018599	0.819948	0.0683294	1.92936	6.12026	4.44882	TRUE	1.929	-4.79989	6	1.26442e-05
751		O=C(NO)/C=C/C3=CC=CC(C1=CC(F)=CC=C1OC(=O)N2C=CC=C2)=C3	base	0	2	0.627589	3	0.00825681	0.576782	-5.87	1.75751	1	0.49488	0.694371	0	0.468588	0.984675	0.168445	0.924274	0.84585	0.977711	0.0210155	1.163	0.545855	0.000245372	0.00244256	0.999998	0.999998	4	0	0.63417	0.2	0	0	2	TRUE	TRUE	0.875787	0.0862549	0.969242	0.0351097	2.2575	7.31392	5.53956	TRUE	3.86	-5.23127	6	-3.9718e-07
752		O=C(/C=C/C2=CC=CC(C1=CC=CC(C#CC(F)(F)F)=C1)=C2)NO	base	0	1	0.982973	3	0.0420799	0.375772	-5.19	2.08735	2	0.677363	0.684115	0	0.565631	0.933391	0.251288	0.628664	0.927206	0.564627	0.025546	1.192	0.549041	0.000711053	0.0707564	1	1	6	0	0.473821	0.2	0.05556	0.0104019	2	TRUE	TRUE	0.865028	0.0566948	0.953999	0.0047678	2.12045	7.9101	5.52499	TRUE	3.786	-5.36352	6	1.04835e-05
753		O=C(/C=C/C2=CC=CC(C(=O)NC1=CC=C(O)C=C1CO)=C2)NO	base	0	3	0.904572	2	0.00650709	0.209053	-5.15	1.45912	1	-0.280277	0.696561	0	0.35674	0.698824	0.0233622	0.0413796	0.162658	0.210733	0.0557108	1.136	0.565716	0.000328763	0.147684	0.00384961	0.00384959	7	0	0.245129	0.333	0.05882	0.221507	3	TRUE	TRUE	0.805775	0.0169188	0.750712	0.151206	1.42922	5.60889	4.50992	TRUE	1.655	-3.3616	6	7.07107e-06
754		O=C(/C=C/C2=CC=CC(C1=CC=CC(OCC(=O)O)=C1Cl)=C2)NO	acid	0	2	0.0293355	3	0.0116762	0.162376	-6.53	1.1487	1	0.425682	0.606667	0	0.396434	0.407615	0.239655	0.167913	0.722654	0.024654	0.0317607	1.187	0.5817	0.000433271	0.0600963	1	1	3	0	0.278412	0.4	0.05882	0	2	TRUE	TRUE	0.462759	0.0298704	0.885217	0.0326227	1.50674	6.59887	4.79769	TRUE	2.989	-4.36628	6	1.90438e-06
755		O=C(/C=C/C2=CC=CC(C1=CC=CC([N+](=O)[O-])=C1C=NO)=C2)NO	base	0	2	0.902857	2	0.00364797	0.322447	-7.42	1.50941	2	-0.306785	0.75202	0	0.352061	0.948869	0.212796	0.238772	0.363538	0.89855	0.0929218	1.165	0.620802	0.000424514	0.0609458	1	1	7	0	0.420302	0.312	0	0.235404	7	TRUE	TRUE	0.885059	0.0258275	0.872083	0.018957	1.88681	6.57721	5.09743	TRUE	2.588	-3.83766	6	1.26334e-05
756		O=C(/C=C/C2=CC=CC(C(=O)NC1=CC=CC(NO)=C1)=C2O)NO	base	0	3	0.477318	2	0.00651779	0.172516	-5.65	0.946725	1	-0.315396	0.736096	0	0.34783	0.835634	0.167706	0.369237	0.257338	0.431552	0.00638441	1.164	0.584168	0.000347375	0.139929	0.999896	0.999896	6	0	0.334919	0.333	0	0.459184	5	TRUE	TRUE	0.873506	0.0147283	0.670916	0.088164	1.63101	6.16839	4.74736	FALSE	1.964	-4.08872	6	1.34009e-05
757		O=C(/C=C/C2=CC=CC(C1=CC=CC(/C=C/C(F)(F)F)=C1)=C2)NO	base	0	1	0.96528	4	0.00715345	0.261083	-5.27	2.23664	1	1.08639	0.754066	0	0.649667	0.971617	0.267737	0.603255	0.969315	0.678874	0.018629	1.174	0.539036	0.000526216	0.0448998	1	1	3	0	0.656551	0.267	0.05556	0	3	TRUE	FALSE	0.838996	0.0707915	0.975691	0.108863	2.12175	8.30143	6.09321	TRUE	4.448	-5.62563	6	8.04129e-06
758		O=C(/C=C/C2=CC=CC(C1=CC=CC(/C=C/C(=O)O)=C1O)=C2)NO	acid	0	2	0.0615385	3	0.00749697	0.0592315	-6.46	1.10212	1	0.278634	0.709992	0	0.380757	0.17697	0.0593983	0.281426	0.770583	0.0216256	0.0052651	1.134	0.580356	0.00109241	0.398936	0.880494	0.880493	4	0	0.336209	0.312	0	0.188969	2	TRUE	TRUE	0.657415	0.013638	0.808853	0.0114082	1.42431	7.44965	5.15647	TRUE	2.676	-4.08846	6	2.34011e-05
759		O=C(/C=C/C3=CC=CC(C2=CC=C(N1C=CN=N1)C=C2)=C3)NO	base	0	1	0.96125	2	0.0132935	0.60185	-6.22	1.49467	1	0.471842	0.847517	0	0.516016	0.954992	0.175262	0.0508083	0.164339	0.616724	0.052039	1.118	0.56061	0.000251274	0.00700872	1	1	4	0	0.272331	0.211	0	0.154819	2	TRUE	TRUE	0.86174	0.0151123	0.931291	0.0398107	1.86573	8.41973	4.9289	TRUE	2.453	-3.51954	6	1.03928e-05
760		O=C(/C=C/C2=CC=CC(C1=CC=CC(/C=C/C(=O)O)=C1)=C2O)NO	acid	0	2	0.0461167	3	0.00617137	0.0525227	-6.76	0.981571	1	0.240144	0.658146	0	0.35137	0.306614	0.0613856	0.343583	0.811397	0.03553	0.00490471	1.13	0.582865	0.000852362	0.327324	0.958411	0.95841	4	0	0.282025	0.312	0	0.226211	2	TRUE	TRUE	0.706556	0.0136294	0.842714	0.024729	1.47707	7.40401	5.27658	TRUE	2.676	-4.03126	6	2.33807e-05
761		O=C(/C=C/C3=CC=CC(C2=CC=CC(C(=O)N1CC1)=C2O)=C3)NO	base	0	2	0.183908	3	0.0108044	0.135617	-5.76	0.835115	2	0.124234	0.828707	0	0.370188	0.158519	0.0409443	0.112739	0.226147	0.0553352	0.0146326	1.118	0.560112	0.000271009	0.135081	1	1	5	0	0.318149	0.222	0.11111	0.529821	5	TRUE	TRUE	0.859616	0.0148207	0.810937	0.183198	1.31261	6.36358	4.70512	TRUE	2.034	-3.61187	6	1.66472e-05
762		O=C(/C=C/C2=CC=CC(/C=C/C1=CC=CC(C(=O)O)=C1F)=C2)NO	acid	0	1	0.892965	3	0.00836908	0.098955	-6.55	1.5726	1	0.235822	0.760334	0	0.443541	0.289723	0.0551236	0.295915	0.601559	0.0427355	0.011342	1.153	0.574395	0.000409703	0.164352	0.999243	0.999243	3	0	0.220185	0.312	0	0	2	TRUE	TRUE	0.799497	0.022523	0.840953	0.0375449	1.45698	7.13844	4.97679	TRUE	3.213	-4.07591	6	1.98166e-05
763		O=C(/C=C/C3=CC=CC(C2=CC=CC(C=1N=N[NH]N=1)=C2)=C3)NO	base	0	1	0.441773	2	0.0168502	0.484021	-6.84	1.4723	1	0.320228	0.735638	0	0.445977	0.428981	0.249395	0.120189	0.0928297	0.158461	0.0644104	1.142	0.553362	0.000276689	0.0126753	1	1	3	0	0.284764	0.211	0	0.212338	2	TRUE	TRUE	0.830538	0.0115421	0.888613	0.0130649	1.71774	7.83545	4.77394	TRUE	2.052	-3.3446	6	3.77513e-06
764		O=C(NO)/C=C/C2=CC=CC(OC1=CC=C(C(=O)NC)C=C1F)=C2	base	0	3	0.305739	3	0.0137509	0.506538	-5.55	1.59593	1	0.345626	0.770892	0	0.431527	0.898772	0.652484	0.462314	0.287617	0.305212	0.0507367	1.155	0.558039	0.000215179	0.0101912	1	1	3	0	0.394787	0.333	0.05882	0.0517502	2	TRUE	TRUE	0.77694	0.0260382	0.88603	0.0361296	1.77824	7.10401	4.70926	TRUE	2.496	-4.30467	6	1.78559e-05
765		O=C(/C=C/C3=CC=CC(C2=CC=C(N1CC=CC1)C=C2)=C3)NO	base	0	2	0.986684	2	0.014123	0.561164	-5.88	2.02033	1	0.649286	0.834911	0	0.586539	0.979005	0.0146356	0.151876	0.686226	0.526342	0.0293116	1.067	0.5546	0.000587243	0.0943108	1	1	4	0	0.292776	0.211	0.10526	0.254203	3	TRUE	TRUE	0.80369	0.0180952	0.948298	0.0681091	2.03346	8.46835	5.24312	TRUE	3.248	-4.75811	6	1.60862e-05
766		O=C(/C=C/C3=CC=CC(C2=CC=C(N1C=CN=C1)C=C2)=C3)NO	base	0	1	0.988002	2	0.0149325	0.431228	-6.13	1.76304	1	0.794521	0.764573	0	0.660203	0.995497	0.0849589	0.420229	0.338294	0.996085	0.0435929	1.102	0.562301	0.000262502	0.00953256	1	1	5	0	0.35749	0.211	0	0.154492	2	TRUE	TRUE	0.82612	0.0231309	0.951066	0.0184534	1.94991	8.16068	5.18146	TRUE	3.058	-3.42609	6	1.88108e-05
767		O=C(/C=C/C2=CC=CC(C1=CC=CC(/C=C/C(=O)NC=CN)=C1)=C2)NO	base	0	1	0.395825	2	0.00840151	0.102557	-5.7	0.94833	1	0.0802446	0.794655	0	0.39147	0.591718	0.711232	0.0713352	0.285886	0.642617	0.0228552	1.092	0.545856	0.000336865	0.00791168	0.995772	0.995772	4	0	0.38751	0.353	0	0.285091	2	TRUE	TRUE	0.749523	0.0163538	0.880636	0.0465396	2.0186	6.82994	4.99194	TRUE	2.431	-4.05235	6	-2.38531e-06
768		O=C(/C=C/C3=CC=CC(C2=CC=CC(C#CC(=O)NC1CC1)=C2)=C3)NO	base	0	1	0.696789	2	0.0299953	0.324918	-5.93	1.2956	2	0.0244768	0.674158	0	0.415633	0.754195	0.548008	0.136654	0.167301	0.615128	0.0342372	1.082	0.556404	0.000441852	0.0413493	0.986212	0.986212	8	0	0.299233	0.211	0.14286	0.148592	2	TRUE	TRUE	0.699657	0.0219079	0.882921	0.00813475	2.23903	6.70647	4.83954	TRUE	2.502	-5.28133	6	6.61246e-07
769		O=C(/C=C/C2=CC=CC(C1=CC=CC(/C=C/C(=O)NCCO)=C1)=C2)NO	base	0	1	0.340252	2	0.00644857	0.419036	-5.22	0.796984	1	-0.124307	0.787303	0	0.327521	0.25283	0.135461	0.0262488	0.148137	0.123232	0.0404519	1.081	0.541564	0.000394541	0.0661173	0.356782	0.356776	3	0	0.369181	0.438	0.1	0.38991	2	TRUE	TRUE	0.716428	0.0228895	0.752442	0.0423964	1.75005	6.0913	4.32766	TRUE	1.994	-3.88807	6	3.04013e-06
770		O=C(/C=C/C3=CC=CC(C2=CC=CC(/C=C/C(=O)NC1CC1)=C2)=C3)NO	base	0	1	0.376831	2	0.00869816	0.321665	-5.86	1.25881	1	0.481241	0.746538	0	0.458299	0.582205	0.178954	0.133307	0.426572	0.568817	0.0267702	1.069	0.558635	0.000387327	0.0359855	0.0911915	0.0911911	4	0	0.499719	0.316	0.14286	0.129413	2	TRUE	TRUE	0.59871	0.023833	0.917766	0.0459733	2.04553	6.76231	4.94279	TRUE	3.164	-5.14247	6	1.74567e-06
771		O=C(/C=C/C3=CC=CC(C2=CC=CC(C(=O)N1CCCC1=O)=C2)=C3)NO	base	0	1	0.444718	2	0.0119754	0.753684	-6.28	0.888385	1	0.0488179	0.660414	0	0.36693	0.950781	0.271661	0.307467	0.201333	0.48425	0.052783	1.112	0.560189	0.00021967	0.00642766	0.999979	0.999979	4	0	0.469928	0.19	0.15	0.333464	2	TRUE	TRUE	0.74203	0.0332714	0.876471	0.147578	1.61688	6.22348	4.52226	TRUE	2.635	-4.31883	6	9.99113e-07
772		O=C(/C=C/C3=CC=CC(C2=CC=CC(NC1=CC=NN1O)=C2F)=C3)NO	base	0	2	0.926222	3	0.00674447	0.407597	-6.02	1.28293	1	-0.296524	0.801018	0	0.454961	0.951045	0.329625	0.511454	0.936706	0.731232	0.0127149	1.169	0.599979	0.000282559	0.024564	0.999992	0.999992	4	0	0.534104	0.263	0	0.21758	3	TRUE	TRUE	0.827331	0.0392305	0.953634	0.0359148	2.24792	6.97388	5.01474	TRUE	3.189	-4.47119	6	3.04688e-06
773		O=C(/C=C/C3=CC=CC(C2=CC=CC(N1C=CC(=O)C=C1O)=C2)=C3)NO	base	0	2	0.776686	2	0.00656963	0.346565	-5.75	1.00724	1	0.0581253	0.809602	0	0.430989	0.873527	0.136544	0.230904	0.628841	0.487114	0.037219	1.127	0.572682	0.000207943	0.0176256	0.965519	0.965506	4	0	0.34026	0.19	0	0.0710012	2	TRUE	TRUE	0.857145	0.0188584	0.947548	0.0331171	2.06218	7.48102	4.94743	TRUE	2.729	-4.4506	6	-4.46289e-06
774		O=C(/C=C/C3=CC=CC(NCC1=CC=C2C(=C1)CCC(=O)N2O)=C3)NO	base	0	2	0.476089	2	0.0070367	0.784682	-5.39	1.16729	1	0.0699422	0.674657	1	0.327156	0.961269	0.211529	0.359279	0.662451	0.841618	0.0702462	1.122	0.569711	0.000157257	0.00367335	1	1	4	0	0.756036	0.25	0.15789	0.183829	4	TRUE	TRUE	0.815787	0.0497935	0.954129	0.213563	2.04372	6.73814	4.8682	TRUE	2.486	-4.44609	10	-3.99538e-06
775		O=C(/C=C/C3=CC=CC(C2=CC=CC(N1C(=O)CCCC1=O)=C2)=C3)NO	base	0	1	0.476429	2	0.00907155	0.753024	-6.1	1.00423	1	0.100566	0.728688	0	0.359405	0.918422	0.179418	0.179837	0.457458	0.353231	0.0945701	1.116	0.555361	0.000225678	0.00662957	0.999749	0.999748	4	0	0.376789	0.182	0.15	0.0892329	3	TRUE	TRUE	0.762119	0.0295561	0.921916	0.0509276	1.82918	6.37194	4.56146	TRUE	2.916	-4.71229	6	2.52458e-06
776		O=C(/C=C/C3=CC=CC(C2=CC=CC(N1C=CC=C1F)=C2OC)=C3)NO	base	0	2	0.676249	3	0.0126832	0.617631	-5.78	1.95228	1	0.467369	0.805646	0	0.638043	0.99329	0.534883	0.762561	0.904714	0.963015	0.0337911	1.129	0.561897	0.000235409	0.00679286	1	1	5	0	0.621519	0.263	0.05	0.0247876	2	TRUE	TRUE	0.681179	0.109921	0.976757	0.185863	2.0752	8.31312	5.75928	TRUE	3.811	-5.04524	6	-2.23147e-06
777		O=C(/C=C/C3=CC=CC(C2=CC=C(N1C(=O)C=CC=C1O)C=C2)=C3)NO	base	0	2	0.805374	2	0.00578002	0.282964	-5.97	1.26917	1	0.132904	0.815946	0	0.34837	0.675781	0.0654789	0.0963085	0.54945	0.730542	0.0308944	1.131	0.546336	0.000254807	0.0149337	0.953764	0.953756	4	0	0.606786	0.19	0	0.13696	2	TRUE	TRUE	0.872034	0.0221605	0.950692	0.0289023	2.30195	7.19929	4.89156	TRUE	2.729	-4.11093	6	-9.19586e-07
778		O=C(/C=C/C3=CC=CC(C2=CC=CC(N1C=CC(=O)N=N1)=C2F)=C3)NO	base	0	1	0.941196	3	0.0169359	0.657552	-5.49	0.875457	1	0.0330113	0.84446	0	0.378853	0.453979	0.222939	0.273369	0.128119	0.457532	0.0239293	1.186	0.550143	0.000194185	0.00755169	1	1	4	0	0.434655	0.19	0	0.234004	2	TRUE	TRUE	0.864134	0.0139711	0.941769	0.152829	2.18683	7.54658	4.79001	TRUE	1.952	-4.09335	6	-5.81962e-06
779		O=C(/C=C/C3=CC=CC(C2=CC=C(C1=CC=CC(=O)N1O)C=C2)=C3)NO	base	0	1	0.539739	2	0.00551938	0.279236	-5.88	1.30778	1	-0.202538	0.793868	1	0.36488	0.730527	0.0868903	0.174036	0.762124	0.610688	0.0317476	1.127	0.581339	0.000326421	0.0315425	0.997154	0.997154	3	0	0.329343	0.19	0	0.161309	2	TRUE	TRUE	0.778285	0.0187385	0.897096	0.0192004	2.12023	6.54206	4.75271	TRUE	2.938	-4.40322	6	4.60943e-06
780		O=C(NO)/C=C/C3=CC=CC(C2=CC=C(CN1C(=O)C=CC1=O)C=C2)=C3	base	0	2	0.880598	2	0.00402152	0.713986	-6.86	1.15435	2	-0.0218678	0.678691	0	0.342444	0.909913	0.16452	0.0832116	0.180321	0.459444	0.0654824	1.127	0.545593	0.000349594	0.0155199	0.999993	0.999993	4	0	0.381049	0.238	0.05	0.191744	3	TRUE	TRUE	0.846488	0.0139325	0.895649	0.153067	2.01711	6.60357	4.59186	TRUE	2.297	-4.30182	6	3.40144e-07
781		O=C(/C=C/C3=CC=CC(C2=CC=C(N1C(=O)C=CC=C1F)C=C2)=C3)NO	base	0	1	0.966197	3	0.00731278	0.405118	-6.56	1.49917	1	-0.0137376	0.80432	0	0.394549	0.803805	0.273816	0.0812123	0.491664	0.907135	0.0313041	1.152	0.549245	0.000261055	0.0148375	0.999842	0.999842	4	0	0.668651	0.19	0	0.113824	2	TRUE	TRUE	0.895966	0.0366384	0.960949	0.0213434	2.22548	6.99393	4.82462	TRUE	3.162	-4.23806	6	3.64562e-06
782		O=C(/C=C/C3=CC=CC(C2=CC=CC(N1C=CC=C1F)=C2OO)=C3)NO	base	0	2	0.928537	3	0.00567243	0.795041	-6.08	1.79245	2	-0.0363205	0.664483	0	0.518505	0.980936	0.379956	0.841193	0.885126	0.943128	0.0147955	1.166	0.576914	0.000262	0.00866583	1	1	5	0	0.663515	0.263	0	0.161971	2	TRUE	TRUE	0.873089	0.0513396	0.971041	0.169298	2.24442	7.82796	5.58347	TRUE	3.654	-5.20205	6	-3.77964e-07
783		O=C(/C=C/C2=CC=CC(C1=CC=C(NCCCC(=O)NO)C=C1)=C2)NO	base	0	2	0.909183	2	0.00520615	0.402895	-6.05	0.851378	1	-0.458731	0.726103	2	0.360169	0.510946	0.0725074	0.0460303	0.301163	0.555823	0.0159529	1.087	0.574913	0.000531124	0.0995608	0.938221	0.938171	4	0	0.347519	0.533	0.15789	0.412626	3	TRUE	TRUE	0.777196	0.0948392	0.779804	0.0405588	2.19904	5.72815	4.18243	TRUE	2.57	-4.29785	6	1.66209e-05
784		O=C(/C=C/C3=CC=CC(C1=CC=CC2=C1NCCC2)=C3)NO	base	0	1	0.899665	2	0.0257825	0.648332	-5.83	2.01866	1	0.730977	0.800367	0	0.650487	0.995367	0.0904372	0.252851	0.476625	0.797377	0.0633345	1.07	0.553887	0.000355532	0.017523	1	1	4	0	0.499696	0.158	0.16667	0.162853	2	TRUE	TRUE	0.87306	0.0300253	0.968852	0.152925	1.84018	8.76637	5.48854	TRUE	3.23	-4.13254	10	1.44079e-05
785		O=C(/C=C/C3=CC=CC(C2=CC=CC(OC(=O)CC1CO1)=C2)=C3)NO	base	0	2	0.951611	3	0.00603171	0.302939	-5.63	1.2673	2	-0.395249	0.709276	0	0.408552	0.735308	0.123381	0.140265	0.633951	0.500642	0.01611	1.113	0.608348	0.000461207	0.0487407	0.0163493	0.0163493	4	0	0.379647	0.333	0.15789	0.41013	7	TRUE	TRUE	0.816579	0.0283929	0.748914	0.0108686	1.93589	6.61422	4.80982	TRUE	2.566	-4.14288	6	2.08975e-05
786		O=C(/C=C/C2=CC=CC(C1=CC=C(/C=C/C(=O)NO)C=C1)=C2)CNO	base	0	2	0.73711	2	0.00513471	0.276054	-6.62	0.977432	1	0.0513143	0.784284	0	0.427061	0.517794	0.192955	0.107808	0.44887	0.446551	0.0147476	1.088	0.572777	0.000513643	0.036253	0.998196	0.998192	5	0	0.512311	0.438	0.05263	0.269502	3	TRUE	TRUE	0.591439	0.0138569	0.861706	0.0467835	1.82104	7.19707	4.72241	TRUE	2.433	-4.87011	6	4.73526e-06
787		O=C(NO)/C=C/C2=CC=CC(CCC1=CC=CC(CCC(=O)O)=C1)=C2	acid	0	1	0.17661	2	0.00454488	0.375481	-7.23	1.33887	1	0.348508	0.5859	0	0.378974	0.0892123	0.307654	0.114716	0.58	0.145866	0.0335485	1.064	0.55659	0.000604828	0.0672502	0.0214185	0.0214177	3	0	0.367021	0.533	0.2	0	2	TRUE	TRUE	0.779742	0.0353743	0.79321	0.0330635	1.60619	6.66784	4.66559	TRUE	3.008	-4.05318	6	8.99476e-06
788		O=C(/C=C/C3=CC=CC(C2=CC=C(N1C(=O)CCC1=O)C=C2)=C3)NO	base	0	2	0.67082	2	0.00698587	0.794847	-7.16	1.27545	1	0.234144	0.725483	0	0.360241	0.741914	0.108468	0.0705869	0.310019	0.132963	0.0840242	1.132	0.563075	0.00028938	0.011297	0.999999	0.999999	4	0	0.306297	0.19	0.10526	0.0989173	3	TRUE	TRUE	0.789778	0.0190733	0.895551	0.0457191	1.72288	6.71248	4.58199	TRUE	2.526	-4.55909	6	1.24721e-05
789		O=C(/C=C/C3=CC=CC(C2=CC=CC(/C=C/C(=O)N1CC1)=C2)=C3)NO	base	0	1	0.502536	3	0.00839375	0.4351	-5.5	1.29038	2	0.461927	0.856698	0	0.406811	0.729919	0.101986	0.166993	0.187002	0.204975	0.0211197	1.082	0.55673	0.000347033	0.07818	0.999993	0.999993	4	0	0.46055	0.263	0.1	0.290724	6	TRUE	TRUE	0.666598	0.0312503	0.869478	0.0818834	1.7671	6.70108	4.82699	TRUE	2.728	-4.48798	6	1.2498e-05
790		O=C(/C=C/C3=CC=CC(C2=CC=CC(OC(=O)OC1CC1)=C2)=C3)NO	base	0	2	0.622281	2	0.0049637	0.242931	-6.46	1.48769	1	0.446225	0.774028	0	0.495371	0.869304	0.0973892	0.0983296	0.894835	0.261775	0.0246659	1.116	0.572624	0.000570606	0.104248	0.259075	0.259075	3	0	0.642018	0.278	0.15789	0.00113284	2	TRUE	TRUE	0.590946	0.0413006	0.850197	0.0535603	1.94704	6.55363	4.972	TRUE	3.55	-5.32679	6	1.53607e-05
791		O=C(/C=C/C2=CC=CC(OC1=CC=CC(OC(=O)CCO)=C1)=C2)NO	base	0	2	0.147285	2	0.00475027	0.361641	-5.61	1.32597	1	-0.204519	0.699434	0	0.327277	0.635602	0.145545	0.0733815	0.429994	0.2278	0.0509918	1.129	0.583873	0.000542536	0.106648	0.00175146	0.00175145	3	0	0.308635	0.467	0.11111	0.225931	2	TRUE	TRUE	0.817857	0.0627141	0.619779	0.202038	1.61874	5.65425	4.37337	TRUE	2.285	-4.33648	6	2.11631e-05
792		O=C(/C=C/C3=CC=CC(C2=CC=CC(/C1=C/C(=O)NC1)=C2O)=C3)NO	base	0	2	0.0992531	2	0.00431017	0.249628	-6.23	0.783312	1	0.00868446	0.659689	0	0.397026	0.359335	0.329372	0.283339	0.300603	0.283948	0.012348	1.132	0.56571	0.000328761	0.106182	1	1	4	0	0.395617	0.2	0.05263	0.3064	2	TRUE	TRUE	0.746069	0.0129847	0.93896	0.0702933	1.66152	7.3063	5.08822	TRUE	2.091	-3.93371	6	3.66415e-06
793		O=C(/C=C/C2=CC=CC(C1=CC=C(OC(=O)NCCO)C=C1)=C2)NO	base	1	2	0.633175	3	0.00959224	0.516872	-5.26	1.02284	1	0.109339	0.719706	0	0.32346	0.498017	0.121475	0.0101732	0.344827	0.0489004	0.0332304	1.115	0.549774	0.000251526	0.0156888	0.807628	0.807628	4	0	0.339736	0.4	0.11111	0.332381	3	TRUE	TRUE	0.81234	0.0207526	0.756711	0.0568541	1.53975	6.67657	4.32021	TRUE	1.953	-3.67325	6	1.38079e-05
794		O=C(/C=C/C2=CC=CC(/C=C/C1=CC=CC(OCC(=O)O)=C1)=C2)NO	acid	0	2	0.101341	2	0.00475511	0.148202	-6.49	1.18196	1	0.239679	0.638367	0	0.409732	0.0905351	0.0684983	0.100608	0.618802	0.0121045	0.0158764	1.113	0.570164	0.000569723	0.199518	2.88307e-05	2.88265e-05	3	0	0.21939	0.438	0.05263	0	2	TRUE	TRUE	0.814823	0.0294151	0.640654	0.0260741	1.61243	6.3499	4.40844	TRUE	2.839	-3.98763	6	1.41522e-05
795		O=C(/C=C/C2=CC=CC(C1=CC=CC(OCCCC(=O)O)=C1)=C2)NO	acid	0	2	0.136127	2	0.00561	0.324105	-6.16	1.32431	1	0.0892573	0.595057	0	0.404668	0.446368	0.0283539	0.129401	0.746759	0.0299568	0.0222725	1.098	0.578926	0.000528091	0.155404	0.82045	0.820449	3	0	0.285829	0.533	0.15789	0.168244	2	TRUE	TRUE	0.701277	0.0353158	0.698853	0.0108648	1.53408	6.06104	4.41245	TRUE	3.116	-4.58103	6	1.77904e-05
796		O=C(/C=C/C3=CC=CC(C2=CC=C(OC(=O)NC1CC1)C=C2)=C3)NO	base	0	2	0.782356	3	0.0103813	0.172942	-5.69	1.35812	1	0.63757	0.750537	0	0.43793	0.640523	0.176712	0.0384641	0.700602	0.289673	0.015011	1.102	0.559245	0.00028444	0.00777817	0.970129	0.970129	5	0	0.418771	0.278	0.15789	0.124562	3	TRUE	TRUE	0.814383	0.0259612	0.924498	0.0799234	2.05164	7.35852	4.86233	TRUE	3.123	-5.23417	6	7.20078e-06
797		O=C(/C=C/C2=CC=CC(C1=CC=C(/C=C/C(=O)NOO)C=C1)=C2)NO	base	0	1	0.925769	2	0.00977864	0.286649	-5.14	1.28153	2	-0.166723	0.808101	0	0.386246	0.729122	0.275401	0.116252	0.361932	0.235763	0.0100368	1.127	0.56138	0.000778225	0.0967776	0.999999	0.999999	3	0	0.558683	0.375	0	0.385209	2	TRUE	TRUE	0.615335	0.0169024	0.862375	0.012268	1.90577	6.69966	4.61689	TRUE	2.406	-4.99568	6	1.3574e-05
798		O=C(/C=C/C2=CC=CC(C1=CC=CC(/C=C/C(=O)NO)=C1)=C2)COC	base	0	2	0.55554	2	0.0110385	0.48854	-5.85	1.40677	1	0.459359	0.603841	0	0.503264	0.951299	0.42615	0.665945	0.438952	0.482003	0.0314198	1.074	0.551086	0.000330777	0.0164781	0.998125	0.998125	4	0	0.401462	0.438	0.1	0.100391	3	TRUE	TRUE	0.601515	0.0357511	0.922204	0.151028	1.802	7.43224	5.35864	TRUE	3.101	-4.21959	6	7.76265e-07
799		O=C(/C=C/C3=CC=CC(C2=CC=C(C1=CC(=O)N=C1O)C=C2)=C3)NO	acid	0	3	0.308547	2	0.0123238	0.533247	-6.45	1.33617	1	0.460512	0.694109	0	0.431628	0.304951	0.255343	0.199312	0.602625	0.0438209	0.0123643	1.145	0.562279	0.000468259	0.150055	1	1	3	0	0.609839	0.2	0	0.0984231	2	TRUE	TRUE	0.507014	0.0122047	0.960618	0.0632794	1.95755	8.12794	5.11959	TRUE	2.752	-4.3866	6	-6.17343e-07
800		O=C(/C=C/C2=CC=CC(C1=CC=C(C(=O)NCCCO)C=C1)=C2)NO	base	0	1	0.818632	2	0.00491895	0.305353	-5.44	1.12137	1	-0.200766	0.743014	0	0.330141	0.453441	0.0847346	0.0311804	0.0890686	0.106635	0.0449632	1.081	0.559212	0.000299709	0.0535887	0.998606	0.998606	3	0	0.21004	0.467	0.15789	0.484838	2	TRUE	TRUE	0.843653	0.029353	0.697128	0.0417404	1.60098	5.43388	4.25715	TRUE	1.984	-3.37632	6	2.08373e-05
801		O=C(/C=C/C3=CC=CC(C1=CC=C2C(=C1)C=CC(=O)N2CO)=C3)NO	base	0	1	0.979874	2	0.00878717	0.630285	-6.49	1.30627	1	0.178981	0.867083	0	0.325883	0.809998	0.404218	0.156482	0.406097	0.353332	0.0914076	1.132	0.562755	0.00019924	0.0124367	0.270316	0.270315	4	0	0.374716	0.2	0.05263	0.184406	2	TRUE	TRUE	0.911531	0.0129211	0.937563	0.00388265	1.79484	7.14447	4.66477	TRUE	2.137	-4.23941	10	8.85039e-06
802		O=C(/C=C/C3=CC=CC(C1=CC=CC(O)=C1/C2=C/C(=O)NC2)=C3)NO	base	0	2	0.135886	2	0.00328745	0.351278	-5.13	1.01287	1	0.0923082	0.683121	0	0.364371	0.747569	0.129808	0.180703	0.216354	0.778197	0.0166466	1.132	0.57922	0.000271863	0.0429965	1	1	4	0	0.482874	0.2	0.05263	0.237385	2	TRUE	TRUE	0.811859	0.0126227	0.950181	0.117415	1.79535	7.27761	4.74971	TRUE	2.091	-3.92893	6	3.57091e-06
803		O=C(/C=C/C3=CC=CC(C2=CC=C(N1C=CC=C1O)C=C2O)=C3)NO	base	0	3	0.542418	2	0.00457411	0.318393	-6.62	1.46886	1	0.0075044	0.760379	0	0.446932	0.971494	0.0927463	0.651334	0.873959	0.661386	0.0218587	1.132	0.569348	0.000294625	0.0545874	0.997878	0.997878	6	0	0.419656	0.211	0	0.21455	2	TRUE	TRUE	0.9224	0.0245574	0.954421	0.0246559	2.13661	7.46003	5.41348	TRUE	3.074	-3.46771	6	5.40412e-06
804		O=C(/C=C/C3=CC=CC(C2=CC=C(N1C=CC=C1O)C=C2F)=C3)NO	base	0	1	0.953678	3	0.00995895	0.323823	-6.29	1.78045	1	0.31623	0.783801	0	0.518478	0.972265	0.123852	0.790631	0.93604	0.665326	0.0242486	1.151	0.566235	0.000294592	0.0310008	0.999998	0.999998	5	0	0.441003	0.211	0	0.0191599	2	TRUE	TRUE	0.903457	0.0295491	0.974367	0.0579111	2.15174	7.75119	5.47129	TRUE	3.508	-4.59666	6	2.44176e-06
805		O=C(/C=C/C3=CC=CC(C2=CC=C(N1C=CC=C1F)C=C2F)=C3)NO	base	0	1	0.952631	3	0.00988475	0.588479	-6.09	1.98279	1	0.540264	0.755563	0	0.559071	0.973338	0.297913	0.735072	0.94712	0.821011	0.0386992	1.17	0.558701	0.000286218	0.014828	1	1	5	0	0.498484	0.211	0	0	2	TRUE	TRUE	0.927172	0.0456165	0.981462	0.208666	2.12846	8.3201	5.6461	TRUE	3.941	-4.70996	6	1.63369e-06
806		O=C(/C=C/C3=CC=CC(C2=CC=CC(N1C=CN=C1O)=C2F)=C3)NO	base	0	1	0.870335	3	0.0117192	0.691718	-5.33	1.37994	1	0.0920991	0.79222	0	0.452343	0.942281	0.31902	0.340238	0.57244	0.793085	0.0213758	1.17	0.56812	0.000260197	0.00943345	1	1	5	0	0.558608	0.211	0	0.134925	2	TRUE	TRUE	0.851221	0.0253363	0.966793	0.113828	2.22741	8.00663	5.19688	TRUE	2.903	-4.51641	6	-2.76544e-06
807		O=C(/C=C/C3=CC=CC(C2=CC=C(N1CC=CC1=O)C(O)=C2)=C3)NO	base	0	2	0.610243	2	0.00762173	0.539271	-6.39	1.18075	1	0.0645239	0.769953	0	0.383001	0.961469	0.110687	0.416056	0.59821	0.536698	0.018799	1.14	0.572216	0.000229244	0.0240928	1	1	5	0	0.621833	0.2	0.05263	0.369503	4	TRUE	TRUE	0.611246	0.0123157	0.965745	0.25313	2.30655	7.8923	5.29636	TRUE	2.481	-3.96906	6	-1.67236e-06
808		O=C(/C=C/C3=CC=CC(C2=CC=C(N1C=CC=C1F)C(F)=C2)=C3)NO	base	0	1	0.989908	3	0.0106139	0.661202	-6.04	1.93094	1	0.561671	0.752875	0	0.591503	0.975453	0.197404	0.609648	0.943845	0.895762	0.0243649	1.174	0.566326	0.00030102	0.0113069	1	1	5	0	0.67013	0.211	0	0	2	TRUE	TRUE	0.817447	0.0424335	0.98223	0.322056	2.16762	8.22865	5.72561	TRUE	3.941	-5.1427	6	2.21402e-06
809		O=C(/C=C/C3=CC=CC(C2=CC=C(N1C=CC=C1O)C(F)=C2)=C3)NO	base	0	1	0.990084	3	0.00811425	0.467669	-5.96	1.71883	1	0.31199	0.800216	0	0.538967	0.966231	0.0479983	0.637657	0.900449	0.741121	0.020983	1.151	0.570283	0.000304776	0.0250657	0.999997	0.999997	5	0	0.627495	0.211	0	0.0182756	2	TRUE	TRUE	0.791601	0.0256977	0.975612	0.238506	2.10276	7.73074	5.40089	TRUE	3.508	-4.87323	6	2.96534e-06
810		O=C(/C=C/C3=CC=CC(C2=CC=C(N1C=CC=C1F)C=C2O)=C3)NO	base	0	3	0.540405	3	0.00575615	0.627547	-6.61	1.63074	1	0.252539	0.713486	0	0.485564	0.980952	0.178697	0.753274	0.954291	0.753037	0.0204724	1.151	0.562306	0.000254103	0.0190146	1	1	6	0	0.587273	0.211	0	0.157321	2	TRUE	TRUE	0.938191	0.0288586	0.981295	0.168336	2.05861	8.15807	5.66599	TRUE	3.508	-3.71954	6	1.26711e-07
811		O=C(/C=C/C3=CC=CC(C2=CC=C(N1CC=CC1=O)C=C2O)=C3)NO	base	0	3	0.164534	2	0.00672934	0.572964	-7.3	1.21201	1	0.181599	0.759333	0	0.372044	0.969694	0.0625309	0.332119	0.586194	0.323317	0.0257549	1.129	0.569458	0.00025522	0.0433069	1	1	5	0	0.552561	0.2	0.05263	0.334052	4	TRUE	TRUE	0.753273	0.0109267	0.96815	0.280508	2.06701	7.65676	5.3625	TRUE	2.481	-3.48537	6	-1.53002e-06
812		O=C(/C=C/C2=CC=CC(C1=CC=CC(OC(=O)CCCO)=C1)=C2)NO	base	0	2	0.460643	2	0.00575196	0.387437	-5.68	1.26294	1	-0.14613	0.661789	0	0.35017	0.893106	0.0832997	0.0614116	0.524037	0.249248	0.0340839	1.094	0.576418	0.000569726	0.0862587	0.00257493	0.00257492	3	0	0.255788	0.467	0.15789	0.374766	2	TRUE	TRUE	0.781595	0.0445348	0.694383	0.046077	1.90379	5.6913	4.39011	TRUE	2.55	-4.08889	6	2.30071e-05
813		O=C(/C=C/C3=CC=CC(C2=CC=C(C1=CC=CC1=O)C=C2O)=C3)NO	base	0	3	0.316185	2	0.00597415	0.15087	-7.7	1.44985	1	0.518119	0.665378	0	0.428689	0.9889	0.142203	0.822893	0.878715	0.754079	0.00990952	1.122	0.557558	0.000300178	0.142153	1	1	4	0	0.499072	0.2	0	0.175997	3	TRUE	TRUE	0.724714	0.0155437	0.970476	0.00569185	1.94264	7.68277	5.69751	TRUE	3.1	-4.14106	6	3.27338e-07
814		O=C(/C=C/C3=CC=CC(C2=CC=C(N1C=CC(=O)C=C1O)O2)=C3)NO	base	0	2	0.847661	2	0.00515817	0.313796	-5.9	1.13682	1	0.00990963	0.891656	0	0.474645	0.926393	0.199741	0.492552	0.467961	0.412153	0.0156591	1.171	0.591633	0.000276735	0.0173876	0.977267	0.977253	4	0	0.35755	0.2	0	0.183604	2	TRUE	TRUE	0.752855	0.0144949	0.961915	0.0329538	1.88089	8.31266	4.98221	TRUE	2.322	-4.08302	6	3.34418e-07
815		O=C(/C=C/C3=CC=CC(C2=CC=C(N1CCC(=O)C1=O)C=C2)=C3)NO	base	0	1	0.644693	2	0.0081488	0.672806	-6.9	1.1268	1	0.124573	0.825895	0	0.34629	0.80683	0.0854599	0.0567623	0.135531	0.0745004	0.0652107	1.129	0.570737	0.000335682	0.0154445	1	1	4	0	0.418203	0.19	0.10526	0.318516	3	TRUE	TRUE	0.748125	0.0180024	0.909049	0.160281	2.01575	6.83223	4.51358	TRUE	2.178	-3.9865	6	1.15512e-05
816		O=C(/C=C/C3=CC=CC(C2=CC=CC(N=C(O)C1CC1)=C2)=C3)NO	acid	0	2	0.941669	2	0.0101145	0.223967	-6.69	1.85761	1	0.338055	0.810737	0	0.556575	0.951288	0.0567314	0.167444	0.95845	0.549568	0.0247673	1.082	0.579767	0.000771279	0.211357	0.723935	0.723935	5	0	0.544095	0.278	0.15789	0.183708	2	TRUE	TRUE	0.755432	0.0382707	0.941706	0.0039759	2.13735	7.34347	5.33564	TRUE	3.87	-4.87622	6	2.39043e-05
817		O=C(/C=C/C2=CC=CC(C1=CC=CC(OCC(O)=NO)=C1)=C2)NO	acid	0	2	0.414665	2	0.0194647	0.350114	-6.35	1.56683	1	-0.278022	0.701147	0	0.416485	0.912652	0.0398199	0.139505	0.386965	0.34893	0.0294363	1.132	0.605037	0.000480226	0.0713397	0.999332	0.999332	5	0	0.366705	0.4	0.05882	0.374227	2	TRUE	TRUE	0.740902	0.0379024	0.670256	0.0141568	2.01522	6.28715	4.35916	TRUE	2.597	-4.27944	6	9.18878e-06
818		O=C(/C=C/C2=CC=CC(C1=CC=CC(N=C(O)CCO)=C1)=C2)NO	acid	0	2	0.890432	2	0.00700237	0.317075	-5.9	1.52941	1	-0.269113	0.846412	0	0.4105	0.909444	0.119176	0.023173	0.836713	0.506908	0.0236478	1.099	0.597873	0.000615649	0.161199	0.876474	0.876474	5	0	0.436069	0.4	0.11111	0.301595	2	TRUE	TRUE	0.781358	0.0317446	0.856426	0.0144031	2.18603	6.81803	4.82061	TRUE	2.843	-3.74079	6	1.52679e-05
819		O=C(/C=C/C3=CC=CC(C2=CC1=CC(O)=CC=C1NC2=O)=C3)NO	base	0	3	0.814133	2	0.00687129	0.254086	-5.72	1.46547	1	0.059989	0.686039	0	0.477443	0.973933	0.319676	0.0730948	0.51681	0.55096	0.0483048	1.147	0.594292	0.00025765	0.0923669	0.00022824	0.000228232	5	0	0.322274	0.15	0	0.156183	2	TRUE	TRUE	0.765836	0.0196144	0.921603	0.0233048	1.73682	6.88663	5.00038	TRUE	2.419	-4.13896	10	1.93228e-05
820		O=C(/C=C/C2=CC=CC(C1=CC=CC(NCC=NO)=C1Cl)=C2)NO	base	0	2	0.614352	3	0.00698477	0.114749	-5.86	1.42109	1	-0.155253	0.791235	0	0.380797	0.936691	0.5808	0.13824	0.892323	0.906435	0.0361346	1.153	0.620989	0.00065535	0.0651533	0.579269	0.579269	6	0	0.284502	0.4	0.05882	0.293981	3	TRUE	TRUE	0.607379	0.040346	0.901431	0.174024	2.24328	6.30609	5.24618	TRUE	3.397	-4.48946	6	9.33628e-06
821		O=C(/C=C/C2=CC=CC(C1=CC=C(/C=C/CC(=O)O)C=C1)=C2)NO	acid	0	1	0.755559	2	0.00702386	0.0720272	-6.38	1.41804	1	0.721515	0.674905	0	0.490782	0.189578	0.0529116	0.0320282	0.913414	0.023755	0.0127199	1.092	0.559069	0.00166393	0.279991	0.999995	0.999995	3	0	0.448372	0.375	0.05263	0	2	TRUE	TRUE	0.497081	0.0173946	0.88134	0.0226857	1.7491	8.09894	5.06229	TRUE	3.36	-4.25469	6	2.00373e-05
822		O=C(/C=C/C2=CC=CC(C1=CC(NC(=O)CCO)=CC=N1)=C2)NO	base	0	1	0.0904852	2	0.0103777	0.475796	-6.16	1.09569	1	-0.0488904	0.690082	0	0.286105	0.333633	0.0706082	0.0115608	0.0561157	0.0982183	0.0340232	1.117	0.566219	0.000251818	0.0556794	0.999922	0.999922	3	0	0.434281	0.4	0.11765	0.190467	3	TRUE	TRUE	0.831633	0.012602	0.874832	0.0923671	1.54437	6.63759	4.40792	TRUE	1.588	-3.3881	6	1.65661e-05
823		O=C(/C=C/C1=CC=CC=C1OC2=CC=CC(OCC(=O)O)=C2)NO	acid	0	2	0.085678	2	0.0123618	0.244499	-6.68	1.12413	1	0.361981	0.621441	0	0.389221	0.297753	0.024685	0.291056	0.357257	0.0232947	0.0233015	1.151	0.569412	0.000305983	0.107801	0.999995	0.999995	3	0	0.218352	0.467	0.05882	0	2	TRUE	TRUE	0.819366	0.0282862	0.729158	0.0384114	1.23086	7.06326	4.58376	TRUE	2.461	-3.88	6	2.32575e-05
824		O=C(/C=C/C2=CC=CC(C1=CC=C(C=C(O)NOO)C=C1)=C2)NO	base	0	1	0.972723	2	0.00521474	0.168881	-5.36	1.45816	2	-0.343415	0.742473	0	0.386617	0.902301	0.125171	0.239021	0.450391	0.487434	0.00858805	1.132	0.590973	0.0003939	0.0495481	0.999982	0.999982	4	0	0.636286	0.4	0	0.26838	2	TRUE	TRUE	0.854982	0.0230514	0.852801	0.00405964	1.78851	7.09501	5.01815	TRUE	2.723	-4.28994	6	1.16121e-05
825		O=C(/C=C/C3=CC=CC(C2=CC=C1C(NC(=O)C=C1)=C2O)=C3)NO	base	0	1	0.105798	2	0.00720483	0.192671	-6.44	0.914124	1	-0.0114726	0.748306	1	0.417	0.944771	0.306264	0.126009	0.564925	0.281117	0.0205841	1.151	0.593933	0.000302746	0.0379513	0.99985	0.99985	5	0	0.454071	0.15	0	0.0279831	2	TRUE	TRUE	0.890848	0.017317	0.925236	0.0174775	1.90344	7.45089	5.05522	TRUE	2.419	-3.95989	10	1.83983e-05
826		O=C(/C=C/C2=CC=CC(C1=CC=C(OC(=O)N=CO)C=C1)=C2)NO	acid	0	4	0.939775	2	0.0174572	0.20979	-5.8	1.58937	1	0.285286	0.785448	0	0.408294	0.954154	0.138926	0.0328774	0.843404	0.138684	0.0145625	1.149	0.590661	0.000543668	0.100143	0.0131632	0.0131632	4	0	0.428035	0.25	0	0.136699	2	TRUE	TRUE	0.404952	0.0190997	0.784548	0.0174229	2.41048	7.43372	4.94311	TRUE	2.957	-4.3192	6	2.02468e-05
827		O=C(/C=C/C2=CC=CC(C1=CC=C(OCCC(=O)O)C=C1)=C2)NO	acid	0	2	0.343899	2	0.00844169	0.209381	-6.38	1.39299	1	0.467367	0.724257	0	0.391869	0.148693	0.028406	0.0461221	0.722178	0.0180875	0.0328138	1.113	0.582155	0.000442316	0.0573539	1	1	3	0	0.33096	0.467	0.11111	0.099458	2	TRUE	TRUE	0.591735	0.0149419	0.76882	0.022092	1.65446	6.7718	4.47094	TRUE	2.726	-4.12352	6	2.32966e-05
828		O=C(/C=C/C2=CC=CC(OC1=CC=C(/C=C/C(=O)O)C=C1)=C2)NO	acid	0	2	0.531134	3	0.00678476	0.0593941	-5.7	1.47722	1	0.713497	0.768244	0	0.422368	0.0632596	0.0518326	0.662554	0.644333	0.0288713	0.0122219	1.13	0.575724	0.000794082	0.317766	0.00105581	0.00105573	3	0	0.245795	0.375	0	0.000434246	2	TRUE	TRUE	0.744732	0.0199378	0.725014	0.0129965	1.63501	8.01814	4.93323	TRUE	3.095	-4.6129	6	2.2172e-05
829		O=C(/C=C/C2=CC=CC(C1=CC=CC(/C=C/C(O)=NO)=C1)=C2)NO	acid	0	1	0.619082	2	0.0131413	0.230586	-6.35	1.6281	1	-0.0367569	0.724451	0	0.450348	0.906223	0.029967	0.15704	0.749278	0.722196	0.0197273	1.107	0.612899	0.000659009	0.148964	0.996495	0.996495	5	0	0.406841	0.312	0	0.346364	2	TRUE	TRUE	0.73578	0.0314506	0.766382	0.00747483	2.13114	6.87377	4.82699	TRUE	3.231	-4.10932	6	1.30862e-05
830		O=C(/C=C/C2=CC=CC(C1=CC=CC(NCCCO)=C1F)=C2)NO	base	0	2	0.918195	3	0.00905752	0.388413	-5.47	1.44302	1	-0.105183	0.805977	0	0.392806	0.958156	0.187369	0.0358533	0.698484	0.536174	0.0419821	1.105	0.582839	0.00073713	0.131773	1	1	4	0	0.275058	0.5	0.16667	0.395441	3	TRUE	TRUE	0.861722	0.0408288	0.921685	0.0324146	2.10353	6.12003	4.85554	TRUE	2.806	-4.09351	6	2.17309e-05
831		O=C(/C=C/C2=CC=CC(C1=CC=C(NCCCO)C=C1F)=C2)NO	base	0	2	0.898148	3	0.00927733	0.421233	-5.92	1.52784	1	-0.0398315	0.786984	0	0.362818	0.964236	0.309572	0.0470308	0.656413	0.596534	0.0429906	1.101	0.571681	0.000686978	0.0896743	1	1	4	0	0.287566	0.5	0.16667	0.273332	3	TRUE	TRUE	0.839726	0.0317473	0.887773	0.0440104	2.15831	6.15477	4.61633	TRUE	2.806	-3.84437	6	2.15761e-05
832		O=C(/C=C/C2=CC=CC(C1=CC=C(/C=C/C(=O)NO)C=C1)=C2)CO	base	0	2	0.900463	2	0.00656646	0.423958	-6.07	1.20562	1	0.453401	0.713537	0	0.407063	0.576782	0.121403	0.0699695	0.212435	0.0925126	0.0347036	1.089	0.554989	0.00087154	0.20393	0.999969	0.999969	4	0	0.336283	0.375	0.05263	0.187321	3	TRUE	TRUE	0.611984	0.0126156	0.90367	0.00949652	1.52229	7.67674	4.67105	TRUE	2.447	-4.69042	6	2.32678e-05
833		O=C(/C=C/C2=CC=CC(C1=CC=C(OC(=O)/C=C/O)C=C1)=C2)NO	base	0	3	0.632769	3	0.00805099	0.151082	-5.91	1.82795	1	0.157596	0.688466	0	0.43829	0.917339	0.0555805	0.0860477	0.671448	0.48508	0.0185021	1.126	0.590215	0.000838412	0.107394	0.231381	0.231381	3	0	0.326548	0.312	0	0.346295	3	TRUE	TRUE	0.725635	0.0323043	0.701608	0.0322813	2.08333	6.37985	4.75264	TRUE	2.849	-4.09201	6	1.43922e-05
834		O=C(/C=C/C3=CC=CC(C2=CC=C1C=C(F)C=CC1=C2F)=C3)NO	base	0	1	0.923321	3	0.0224794	0.519408	-5.69	2.29147	1	0.72432	0.794609	0	0.633897	0.982351	0.0551628	0.0586674	0.963285	0.355979	0.0225591	1.17	0.546993	0.000916719	0.140863	1	1	3	0	0.501579	0.158	0	0	3	TRUE	FALSE	0.795964	0.0715436	0.976884	0.0327377	2.02555	7.79379	5.75486	TRUE	4.304	-6.23373	10	2.14105e-05
835		O=C(/C=C/C2=CC=CC(C1=CC=C(NCCO)C=C1NO)=C2)NO	base	0	2	0.826148	2	0.0111445	0.438408	-6.14	1.21453	1	-0.204922	0.738442	0	0.344519	0.940168	0.34833	0.0456847	0.255127	0.706806	0.0269781	1.102	0.586807	0.000523782	0.0966231	1	1	5	0	0.266046	0.5	0.11765	0.413571	5	TRUE	TRUE	0.840352	0.0279544	0.793164	0.0331848	1.73171	6.32713	4.47152	FALSE	2.077	-3.11599	6	1.4979e-05
836		O=C(/C=C/C3=CC=CC(C2=CC=C(C(=O)C1=CC=CC=C1)C=C2)=N3)NO	base	0	1	0.864785	2	0.00464871	0.361243	-6.95	1.59266	1	0.196878	0.811055	0	0.438416	0.849137	0.0272712	0.19742	0.519033	0.585999	0.0402095	1.107	0.572974	0.000256522	0.0286623	1	1	3	0	0.360741	0.238	0	0	2	TRUE	TRUE	0.810907	0.0429432	0.860191	0.0139971	1.85373	6.37107	4.8734	TRUE	3.498	-4.78359	6	1.3355e-05
837		O=C(/C=C/C3=CC=CC(C2=CC=CC(CC(=O)N1C=CN=C1)=C2)=C3)NO	base	0	1	0.457709	2	0.013611	0.365638	-6.11	1.50144	2	0.26963	0.675843	0	0.404398	0.951877	0.191266	0.920848	0.240195	0.994402	0.0265648	1.11	0.54881	0.000170894	0.00208326	0.999792	0.999792	5	0	0.412235	0.25	0.05	0.250447	2	TRUE	TRUE	0.655912	0.0378365	0.936493	0.0296952	1.8774	6.98252	4.94249	TRUE	2.952	-3.8604	6	-1.99363e-06
838		O=C(/C=C/C3=CC=CC(C(=O)NC2=CC=C(C=1N=N[NH]N=1)C=C2)=C3)NO	base	0	1	0.378733	2	0.0055667	0.273991	-6.01	1.01469	1	-0.221899	0.796611	0	0.302904	0.14556	0.196054	0.0831112	0.101229	0.115815	0.0582788	1.168	0.558927	0.000129238	0.0140491	1	1	4	0	0.28298	0.25	0	0.0912684	3	TRUE	TRUE	0.917376	0.0151195	0.743009	0.227108	1.87691	5.86831	4.3384	TRUE	1.638	-3.80521	6	1.58431e-05
839		O=C(NO)/C=C/C3=CC=CC(C2=CC=CC(N=C(O)C1=CC=CO1)=C2)=C3	acid	0	2	0.887758	2	0.00711176	0.0958346	-6.32	1.72666	1	-0.134985	0.783801	0	0.520732	0.934056	0.174909	0.188475	0.964301	0.640594	0.0491772	1.127	0.577768	0.000376276	0.118838	8.28438e-05	8.28438e-05	6	0	0.451965	0.25	0	0.0526369	2	TRUE	FALSE	0.703543	0.0544267	0.933012	0.0264811	2.19494	6.6758	5.14963	TRUE	4.102	-4.49621	6	1.34758e-05
840		O=C(NO)/C=C/C3=CC=CC(C2=CC=CC(N=C(O)C1=CC=C[NH]1)=C2)=C3	acid	0	2	0.955969	2	0.00803105	0.0707917	-5.39	1.65046	1	-0.215744	0.727546	0	0.512018	0.908673	0.151268	0.236701	0.959657	0.84661	0.0412236	1.113	0.60569	0.000430418	0.13834	0.00292544	0.00292544	6	0	0.475763	0.25	0	0.147938	2	TRUE	TRUE	0.755315	0.0411611	0.942158	0.0116394	2.11844	6.61206	5.08524	TRUE	3.837	-4.5012	6	1.25444e-05
841		O=C(/C=C/C3=CC=CC(C2=CC=CC(OC(=O)N1C=CN=C1)=C2)=C3)NO	base	0	2	0.888134	2	0.0117849	0.19101	-6.12	1.4326	2	0.412127	0.69639	0	0.418805	0.982611	0.206599	0.678772	0.438261	0.992316	0.0166895	1.142	0.552929	0.000193035	0.00276684	0.0008254	0.000825384	4	0	0.349294	0.2	0	0.0312739	2	TRUE	TRUE	0.626424	0.0326034	0.918644	0.0110884	2.00057	7.29351	5.05168	TRUE	3.116	-3.79929	6	-2.08878e-06
842		O=C(/C=C/C3=CC=CC(C2=CC=CC(C(=O)NC1CCCC1)=C2)=C3)NO	base	0	1	0.55894	2	0.00776157	0.304629	-6.67	1.33089	1	0.510881	0.502272	0	0.478792	0.801648	0.115611	0.287895	0.567579	0.877328	0.0254418	1.065	0.558619	0.000214333	0.00852782	0.995076	0.995076	3	0	0.570679	0.25	0.2381	0.154043	2	TRUE	TRUE	0.800804	0.0529753	0.911867	0.0117994	1.9483	6.62488	4.90527	TRUE	3.545	-5.29339	6	6.27084e-06
843		O=C(/C=C/C3=CC=CC(C2=CC=CC(N=C(O)C1=CC=CS1)=C2)=C3)NO	acid	0	3	0.968102	2	0.00715811	0.0937941	-5.46	1.73805	1	-0.214775	0.594842	0	0.50673	0.972303	0.11468	0.328432	0.987004	0.869218	0.0648545	1.146	0.582134	0.000381099	0.140803	4.83385e-09	4.83375e-09	6	0	0.47009	0.25	0	0	2	TRUE	FALSE	0.854039	0.0644638	0.926754	0.0193725	2.23918	6.55881	5.30117	TRUE	4.57	-4.64269	6	1.83496e-05
844		O=C(/C=C/C3=CC=CC(C2=CC=C(C1CC(=O)N1)C=N2)=C3)NO	base	0	1	0.933265	2	0.0194643	0.591785	-5.89	1.35232	2	0.028856	0.623718	0	0.451425	0.390097	0.357237	0.0384578	0.21726	0.032991	0.0414869	1.117	0.597327	0.0002873	0.0238825	0.999989	0.999989	3	0	0.537029	0.211	0.11765	0.521072	2	TRUE	TRUE	0.805736	0.0112183	0.895203	0.00620561	1.65983	7.70094	4.8734	TRUE	1.828	-3.60693	6	-5.90344e-06
845		O=C(/C=C/C2=CC=CC(N(O)CCC1=CC=C(Cl)C=C1)=C2)NO	base	0	2	0.889851	3	0.00694651	0.76412	-6.09	1.83153	1	0.574904	0.705978	0	0.481108	0.972806	0.898728	0.348902	0.699657	0.769742	0.191582	1.132	0.551933	0.000476549	0.0131439	0.999878	0.999878	5	0	0.523887	0.429	0.11765	0.127088	4	TRUE	TRUE	0.769272	0.0400335	0.981432	0.022375	2.05349	7.68553	5.44647	TRUE	3.297	-4.92955	6	4.8866e-06
846		O=C(NO)/C=C/C2=CC=CC(OC(=O)NC1=CN=CC(Br)=C1)=C2	base	1	3	0.12188	4	0.0126066	0.190911	-5.86	1.14934	1	0.340449	0.662696	0	0.427452	0.976063	0.412477	0.878756	0.480497	0.932811	0.0392234	1.351	0.551196	0.000270395	0.0108593	1	1	4	0	0.409075	0.267	0	0	4	TRUE	TRUE	0.706111	0.0881106	0.912432	0.0679317	2.07315	6.93691	4.82864	TRUE	2.974	-4.36202	6	-1.89056e-06
847		O=C(/C=C/C2=CC=CC(C(=O)NC1=CC=C(CCO)S1)=C2)NO	base	0	3	0.985578	2	0.00572244	0.493574	-6.6	1.38803	1	0.143023	0.757697	0	0.344518	0.83408	0.306796	0.040018	0.357727	0.415496	0.0384696	1.154	0.555131	0.000195555	0.0225883	0.980322	0.980322	4	0	0.280545	0.429	0.125	0.00691052	3	TRUE	TRUE	0.884268	0.0154901	0.83992	0.141346	1.44579	6.99692	4.77488	TRUE	2.054	-3.45222	6	1.80812e-05
848		O=C(/C=C/C2=CC=CC(C1=CC=C(N=C(O)CC)C=C1)=C2)NO	acid	0	2	0.866711	2	0.0194945	0.159313	-6.07	2.08573	1	0.693399	0.826156	0	0.710789	0.954063	0.0148579	0.163612	0.95027	0.171688	0.0113039	1.074	0.574297	0.000977605	0.323934	0.838981	0.838981	5	0	0.426895	0.333	0.11111	0.268745	2	TRUE	TRUE	0.796727	0.0339073	0.917346	0.00578672	2.17748	7.97608	5.35627	TRUE	3.87	-4.04803	6	1.15826e-05
849		O=C(/C=C/C2=CC=CC(C1=CC=C(NC(=O)CCO)S1)=C2)NO	base	0	3	0.80457	2	0.00629939	0.657001	-5.39	1.13072	1	0.110136	0.730168	0	0.36123	0.828748	0.153621	0.0245948	0.4408	0.494644	0.0266178	1.15	0.55812	0.000377476	0.0449274	0.26087	0.26087	4	0	0.379961	0.429	0.125	0.106887	3	TRUE	TRUE	0.696246	0.0138509	0.884637	0.0537475	1.65482	7.46622	4.66481	TRUE	2.255	-3.639	6	1.40146e-05
850		O=C(/C=C/C3=CC=CC(C2=CC=C(N1CC(O)C1)C=C2)=C3)NO	base	0	2	0.951826	2	0.0210621	0.792399	-5.71	1.61408	1	0.498111	0.643602	0	0.481895	0.642308	0.0197022	0.0384267	0.0555996	0.0558402	0.0903081	1.085	0.545388	0.000272122	0.017814	1	1	4	0	0.257979	0.222	0.16667	0.307861	3	TRUE	TRUE	0.916735	0.0138858	0.940419	0.0146067	1.64907	7.95387	4.45	TRUE	2.053	-4.15809	6	1.17292e-05
851		O=C(/C=C/C3=CC=CC(C2=CC=CC(C1=CC=CC=C1F)=C2)=N3)NO	base	0	1	0.993474	3	0.0117332	0.679419	-6.22	2.07511	1	0.655679	0.800191	0	0.538577	0.982623	0.185023	0.155823	0.955703	0.944046	0.016443	1.126	0.543475	0.00036839	0.0385236	1	1	3	0	0.59961	0.2	0	0	2	TRUE	FALSE	0.799474	0.116058	0.976188	0.0138022	1.72683	7.36535	5.6925	TRUE	4.073	-5.08297	6	1.30101e-05
852		O=C(/C=C/C3=CC=CC(C2=CC=CC(OC1C=CC(O)=N1)=C2)=C3)NO	acid	0	2	0.883318	2	0.0051771	0.571946	-6.15	1.52502	1	0.4447	0.722858	0	0.580125	0.845744	0.212809	0.409353	0.778036	0.510728	0.0213678	1.129	0.559979	0.000217634	0.0315588	0.997141	0.99714	3	0	0.764555	0.263	0.05263	0.200655	2	TRUE	TRUE	0.76295	0.0203553	0.978171	0.00708975	2.30764	9.03526	5.62833	TRUE	3.103	-4.75461	6	-9.10456e-06
853		O=C(/C=C/C3=CC=CC(C2=CC=CC(C1=CN=CC(O)=C1)=C2)=C3)NO	base	0	2	0.656433	2	0.0201664	0.192105	-6.51	1.70699	1	0.442606	0.662741	0	0.507599	0.928207	0.0568401	0.53552	0.697591	0.98144	0.0256151	1.108	0.553781	0.000268881	0.0385993	0.697041	0.697041	3	0	0.392123	0.2	0	0.0183515	2	TRUE	TRUE	0.742894	0.0330682	0.944525	0.0619962	2.06539	7.13023	5.22829	TRUE	3.64	-4.78545	6	1.37721e-05
854		O=C(/C=C/C3=CC=CC(C2=CC=CC(/C=C1/C(O)=NC=N1)=C2)=C3)NO	acid	0	1	0.108692	2	0.0168673	0.543658	-6.86	1.78326	1	0.451703	0.687219	0	0.451464	0.972268	0.14589	0.19988	0.666115	0.224888	0.00851753	1.126	0.553133	0.000523902	0.109246	1	1	3	0	0.655443	0.2	0	0.159823	2	TRUE	TRUE	0.646929	0.015567	0.961337	0.00409125	2.25906	8.59201	5.63044	TRUE	3.212	-4.45734	6	-7.99002e-07
855		O=C(/C=C/C3=CC=CC(C2=CC=C(OC1=CC=CS1)C=C2F)=C3)NO	base	0	4	0.962457	3	0.0149267	0.178346	-6.54	2.34823	1	0.711005	0.596161	0	0.579249	0.9896	0.266335	0.82356	0.993785	0.643584	0.0514242	1.185	0.556188	0.000385273	0.0517694	0.999999	0.999999	4	0	0.396317	0.263	0	0	2	TRUE	FALSE	0.82487	0.0903223	0.965177	0.110569	2.15181	7.99254	5.82162	TRUE	4.865	-5.79657	6	5.56911e-06
856		O=C(/C=C/C3=CC=CC(C2=CC=CC(NC1=CC=CS1)=C2)=C3O)NO	base	0	5	0.866057	2	0.00514761	0.166686	-6.38	1.64825	1	-0.00786459	0.679231	0	0.527499	0.995616	0.214281	0.525297	0.988268	0.914169	0.0128409	1.148	0.564869	0.000363583	0.114752	0.969352	0.969352	6	0	0.323096	0.263	0	0	3	TRUE	FALSE	0.85759	0.0500009	0.946668	0.0203518	2.06522	7.15278	5.7356	TRUE	4.383	-5.19843	6	8.87142e-06
857		O=C(/C=C/C3=CC=CC(NC(=O)C2=CC=C(N1CCCC1)O2)=C3)NO	base	0	1	0.836434	2	0.00648986	0.722883	-6.16	1.17519	1	0.378898	0.836796	0	0.418373	0.978295	0.374795	0.540991	0.411331	0.731161	0.0258582	1.119	0.559661	0.000203423	0.00516665	0.999712	0.999712	5	0	0.273837	0.263	0.22222	0.179704	3	TRUE	TRUE	0.885998	0.0254614	0.947665	0.271496	2.12681	7.65677	4.72502	TRUE	2.651	-4.80634	6	-2.87694e-06
858		O=C(/C=C/C3=CC=CC(C2=CC=CC(CN1C=CN=C1O)=C2)=C3)NO	base	0	1	0.536827	2	0.00675622	0.659387	-6.68	1.54325	1	0.159832	0.7444	0	0.458312	0.94398	0.130204	0.339576	0.316108	0.922671	0.0213316	1.11	0.546659	0.000196683	0.00394397	1	1	4	0	0.482914	0.263	0.05263	0.243454	2	TRUE	TRUE	0.860605	0.0233269	0.934219	0.133866	1.95205	7.15786	4.89727	TRUE	2.823	-3.98687	6	4.51302e-06
859		O=C(/C=C/C3=CC=CC(C2=CC=C(C1=CC=CC(O)=C1)N=C2)=C3)NO	base	0	2	0.9423	2	0.014126	0.206489	-5.9	1.86433	1	0.599935	0.590123	0	0.536286	0.96315	0.0460072	0.446425	0.901286	0.540412	0.0294873	1.108	0.586698	0.000268912	0.0809077	0.672555	0.672553	4	0	0.462456	0.2	0	0.018007	2	TRUE	TRUE	0.728938	0.0235319	0.942503	0.00399873	2.10959	7.08123	5.26358	TRUE	3.64	-4.40877	6	1.44784e-05
860		O=C(/C=C/C3=CC=CC(C2=CC=C(C1=CC=CN=C1)C(O)=N2)=C3)NO	base	0	2	0.201739	2	0.00950745	0.403165	-6.62	1.56561	1	0.438556	0.62469	0	0.43484	0.941901	0.462143	0.233126	0.696541	0.922065	0.0186637	1.13	0.566973	0.00020031	0.0173275	1	1	3	0	0.520506	0.2	0	0.109149	2	TRUE	TRUE	0.773586	0.0166944	0.958522	0.0435675	1.95237	7.17611	5.34966	TRUE	3.035	-3.75916	6	6.07328e-06
861		O=C(/C=C/C3=CC=CC(C2=CC=CC(CN1C=CN=N1)=C2O)=C3)NO	base	0	2	0.792178	2	0.00676676	0.325948	-6.97	1.18836	1	-0.0919324	0.733766	0	0.359572	0.952238	0.206745	0.093154	0.178626	0.646848	0.0144256	1.129	0.562016	0.000213356	0.00871955	0.998758	0.998758	4	0	0.348495	0.263	0.05556	0.299919	2	TRUE	TRUE	0.879628	0.0156296	0.936668	0.0329145	1.69811	7.17772	4.9186	TRUE	2.218	-3.69273	6	7.54922e-06
862		O=C(/C=C/C3=CC=CC(C2=CC=CC(OC1=CC=NO1)=C2O)=C3)NO	base	0	3	0.535092	2	0.00912191	0.330165	-6.89	1.59782	1	0.290942	0.794282	0	0.458581	0.986628	0.44096	0.64307	0.974008	0.636267	0.0135425	1.163	0.583207	0.000289424	0.0239951	1	1	4	0	0.565894	0.263	0	0	2	TRUE	TRUE	0.86693	0.0171742	0.962336	0.0670713	2.08122	7.86582	5.44833	TRUE	3.358	-4.09197	6	-1.36684e-06
863		O=C(/C=C/C3=CC=CC(C2=CC=C(CN1C=CC=N1)C=C2F)=C3)NO	base	0	1	0.769162	3	0.0197619	0.444379	-6.16	1.8706	1	0.475678	0.759352	0	0.455588	0.974801	0.50056	0.292091	0.760382	0.722771	0.0589042	1.128	0.547351	0.000271796	0.00786573	1	1	3	0	0.49194	0.263	0.05263	0	2	TRUE	TRUE	0.889465	0.0276709	0.971578	0.469189	2.14187	7.19715	5.02729	TRUE	3.256	-4.55701	6	4.83039e-06
864		O=C(/C=C/C3=CC=CC(C2=CC=C(C1=CC=CN=C1)C=C2Cl)=C3)NO	base	0	1	0.41584	3	0.0182269	0.33267	-6.91	2.2153	1	0.950298	0.494027	0	0.527188	0.989445	0.426161	0.416741	0.916854	0.974581	0.0856481	1.146	0.563416	0.00026765	0.029471	1	1	3	0	0.40891	0.2	0	0.0461631	2	TRUE	FALSE	0.679364	0.0798237	0.97413	0.119946	1.99206	7.3059	5.45745	TRUE	4.588	-4.96602	6	8.22925e-06
865		O=C(/C=C/C3=CC=CC(C2=CC=C(CN1C=CC=N1)C=C2O)=C3)NO	base	0	2	0.253453	2	0.00746025	0.229397	-5.16	1.52618	1	0.217767	0.714134	0	0.393674	0.956432	0.289588	0.42912	0.761649	0.586175	0.0348083	1.107	0.551454	0.00025633	0.0222331	0.962359	0.962356	4	0	0.443298	0.263	0.05263	0.140264	2	TRUE	TRUE	0.896066	0.0158768	0.955034	0.307845	1.96455	6.8904	4.99802	TRUE	2.823	-3.49612	6	5.81686e-06
866		O=C(/C=C/C3=CC=CC(C2=CC=CC(N1CCCNC1=O)=C2)=C3)NO	base	0	1	0.877553	2	0.00998792	0.771623	-6.63	1.14638	1	0.345099	0.71528	0	0.418434	0.921268	0.0746069	0.0571503	0.244681	0.574843	0.0555959	1.103	0.562869	0.000202559	0.00412494	1	1	4	0	0.448203	0.19	0.15789	0.314673	3	TRUE	TRUE	0.833686	0.026838	0.941087	0.298961	1.76888	7.1363	4.61901	TRUE	2.792	-4.01114	6	6.15946e-07
867		O=C(/C=C/C3=CC=CC(C2=CC=CC(OC1=CN(O)N=N1)=C2)=C3)NO	base	0	2	0.75825	2	0.00932985	0.613924	-6.39	1.50529	1	-0.251821	0.824379	0	0.412913	0.924082	0.534027	0.353917	0.426674	0.516853	0.0218341	1.163	0.582973	0.000211698	0.00741366	0.941972	0.941972	3	0	0.516154	0.263	0	0.193987	2	TRUE	TRUE	0.781501	0.0219236	0.894928	0.0428096	2.21212	7.65945	4.96325	TRUE	2.493	-4.48759	6	1.0962e-05
868		O=C(/C=C/C3=CC=CC(C2=CC=C(OC1=CC=CS1)C=C2O)=C3)NO	base	0	4	0.789439	2	0.00592266	0.0950471	-5.24	1.81159	1	0.474175	0.581084	0	0.517339	0.988881	0.105465	0.891472	0.993081	0.499208	0.0263115	1.166	0.564998	0.000359033	0.120281	0.00533399	0.00533398	5	0	0.336889	0.263	0	0	2	TRUE	FALSE	0.827883	0.0437741	0.952616	0.0391116	2.09735	7.68054	5.78835	TRUE	4.432	-4.53549	6	5.08267e-06
869		O=C(NO)/C=C/C3=CC=CC(C2=CC=CC(N1CCC(=O)NC1)=C2)=C3	base	0	2	0.0918073	2	0.012757	0.771834	-5.81	1.04236	1	0.37347	0.643983	0	0.388718	0.243487	0.160359	0.019647	0.0812247	0.0756129	0.094031	1.103	0.566531	0.000279425	0.0148829	0.992799	0.992744	4	0	0.413958	0.19	0.15789	0.383938	3	TRUE	TRUE	0.695815	0.0166669	0.948476	0.175699	1.63214	7.25098	4.53613	TRUE	2.156	-4.49873	6	-4.77397e-07
870		O=C(/C=C/C3=CC=CC(C2=CC=C(C(=O)N1C=CN=N1)C=C2)=C3)NO	base	0	1	0.848152	2	0.0114618	0.445096	-5.96	1.24324	2	0.225521	0.812969	0	0.380264	0.901486	0.259713	0.0370523	0.0709956	0.169929	0.0229142	1.141	0.553034	0.000192843	0.00483423	0.999999	0.999999	4	0	0.369233	0.2	0	0.22797	2	TRUE	TRUE	0.771839	0.0170735	0.920296	0.0539119	1.78644	7.5342	4.72048	TRUE	2.152	-4.62193	6	5.43971e-06
871		O=C(/C=C/C3=CC=CC(C2=CC=CC(NC1=CN=N[NH]1)=C2F)=C3)NO	base	0	2	0.977653	3	0.00710802	0.276881	-6.67	1.30719	1	-0.176513	0.806593	0	0.470093	0.9664	0.785234	0.210417	0.816782	0.730935	0.0173157	1.17	0.586558	0.000245425	0.0101884	1	1	4	0	0.563748	0.263	0	0.349801	3	TRUE	TRUE	0.886961	0.0204851	0.967246	0.0220589	2.31878	7.59696	5.14898	TRUE	2.873	-4.66994	6	1.65769e-06
872		O=C(/C=C/C3=CC=CC(C2=CC=CC(N1CCCC=C1O)=C2)=C3)NO	base	0	2	0.811298	2	0.00694963	0.675747	-5.66	1.86232	1	0.5808	0.747317	0	0.560999	0.965561	0.101648	0.311034	0.93543	0.362482	0.0321565	1.078	0.536846	0.000208739	0.02349	1	1	4	0	0.734553	0.2	0.15	0.163817	3	TRUE	TRUE	0.833658	0.0472652	0.985276	0.0426876	2.21667	8.09648	5.59153	TRUE	3.872	-5.98885	6	2.07959e-06
873		O=C(/C=C/C3=CC=CC(C2=CC=CC(N1CC=CC=C1O)=C2)=C3)NO	base	0	2	0.967321	2	0.00528998	0.543281	-6.08	1.81073	1	0.539557	0.836339	0	0.49675	0.990385	0.0514745	0.507785	0.957649	0.711536	0.0185672	1.096	0.545351	0.000214977	0.0560415	1	1	4	0	0.506648	0.2	0.05	0.123337	3	TRUE	TRUE	0.818195	0.0241345	0.98719	0.0554077	2.26977	8.33858	5.62676	TRUE	3.648	-5.4411	6	1.08434e-07
874		O=C(/C=C/C3=CC=CC(C2=CC=C(CN1C=CC(=O)N1)C=C2)=C3)NO	base	0	1	0.967017	2	0.00458258	0.348637	-5.52	1.2569	1	-0.0243894	0.865146	0	0.444692	0.617822	0.257595	0.15729	0.118403	0.568704	0.0280396	1.107	0.564887	0.000282135	0.00666698	0.999747	0.999747	3	0	0.434732	0.25	0.05263	0.218822	2	TRUE	TRUE	0.825919	0.0204086	0.932379	0.0421857	1.94396	7.86992	5.01487	TRUE	2.41	-3.26721	6	4.8288e-06
875		O=C(/C=C/C3=CC=CC(C2=CC=C(C1=CC=CN=C1)C=C2F)=C3)NO	base	0	1	0.825178	3	0.0351842	0.408852	-5.06	2.10619	1	0.834754	0.588859	0	0.533621	0.985223	0.250086	0.350165	0.914927	0.971223	0.0254636	1.126	0.555529	0.00028092	0.038631	1	1	3	0	0.462559	0.2	0	0	2	TRUE	FALSE	0.792377	0.044373	0.96732	0.0925064	1.93745	7.42235	5.30843	TRUE	4.073	-4.82438	6	1.30918e-05
876		O=C(/C=C/C3=CC=CC(C2=CC=C(N1CC=CCC1=O)C=C2)=C3)NO	base	0	1	0.919293	2	0.00966541	0.581049	-7.02	1.45694	1	0.307373	0.833619	0	0.466133	0.948287	0.156049	0.128627	0.769621	0.527454	0.0816588	1.093	0.568858	0.000254565	0.0157371	1	1	4	0	0.341737	0.19	0.1	0.202559	3	TRUE	TRUE	0.705185	0.0232737	0.963914	0.119304	2.21044	7.67681	5.05372	TRUE	3.165	-4.28614	6	4.14471e-06
877		O=C(/C=C/C3=CC=CC(C2=CC=CC(N1C=C(CO)N=N1)=C2)=C3)NO	base	0	1	0.915226	2	0.011677	0.670585	-6.11	1.16388	1	-0.0112936	0.770083	0	0.380227	0.522903	0.132784	0.0271985	0.0716987	0.208671	0.0565144	1.125	0.55128	0.000172999	0.00719137	0.999999	0.999999	4	0	0.362628	0.263	0.05556	0.252473	2	TRUE	TRUE	0.865047	0.0187879	0.914514	0.157374	1.68228	7.06117	4.55142	TRUE	1.945	-3.56491	6	1.30121e-05
878		O=C(/C=C/C3=CC=CC(C2=CC=C(N1C=CC(=O)C=N1)C=C2)=C3)NO	base	0	1	0.982351	2	0.0162177	0.433646	-6.1	1.10864	1	0.432635	0.845467	0	0.430738	0.872922	0.168889	0.0209018	0.167301	0.284441	0.0454715	1.126	0.563187	0.000239419	0.0143264	1	1	4	0	0.430057	0.19	0	0.099756	2	TRUE	TRUE	0.832027	0.0144181	0.944762	0.0545794	2.16239	7.6516	4.85125	TRUE	2.418	-3.8766	6	2.29765e-06
879		O=C(/C=C/C3=CC=CC(C2=CC=C(N1C=CC(=O)N=N1)C=C2)=C3)NO	base	0	1	0.880501	2	0.0119335	0.708554	-6.78	0.953778	1	0.149971	0.856038	0	0.377611	0.46411	0.0393304	0.0620749	0.0366878	0.112981	0.0374624	1.145	0.556829	0.000221485	0.0113362	1	1	4	0	0.255322	0.19	0	0.196674	2	TRUE	TRUE	0.876586	0.0106496	0.906108	0.0895304	1.93626	7.70155	4.68859	TRUE	1.813	-3.5443	6	1.08121e-05
880		O=C(/C=C/C3=CC=CC(C2=CC=C(N1CC=CNC1=O)C=C2)=C3)NO	base	0	1	0.743666	2	0.00712067	0.675905	-6.81	1.28165	1	0.321697	0.772558	0	0.449427	0.853807	0.0697906	0.0976938	0.418815	0.77108	0.031854	1.118	0.565417	0.000290416	0.00922563	1	1	4	0	0.409892	0.19	0.05263	0.185333	3	TRUE	TRUE	0.704258	0.0165973	0.972179	0.180167	2.02438	8.25389	4.97304	TRUE	2.915	-4.14156	6	-2.81187e-06
881		O=C(/C=C/C3=CC=CC(C2=CC=CC(N1CCNC(=O)C1)=C2)=C3)NO	base	0	2	0.650431	2	0.0184397	0.825576	-6.7	1.06904	1	0.200771	0.667932	0	0.36112	0.70519	0.14967	0.0685464	0.0292495	0.220472	0.110244	1.095	0.562813	0.000293559	0.01192	0.997477	0.997474	4	0	0.338279	0.19	0.15789	0.453984	3	TRUE	TRUE	0.823186	0.0181074	0.922924	0.0959621	1.31534	6.74269	4.27456	TRUE	1.808	-4.19087	6	7.96524e-06
882		O=C(/C=C/C3=CC=CC(C2=CC=C(C1=CC=CN=C1O)C=C2)=C3)NO	base	0	2	0.492768	2	0.0098771	0.415395	-6.7	1.85055	1	0.609444	0.627795	0	0.496482	0.955001	0.0290875	0.112991	0.938215	0.619588	0.0207758	1.108	0.556792	0.000274532	0.0431616	1	1	3	0	0.512653	0.2	0	0.0388684	2	TRUE	TRUE	0.80283	0.0232898	0.955869	0.0657342	2.11359	7.3445	5.14597	TRUE	3.64	-5.03045	6	1.25772e-05
883		O=C(/C=C/C3=CC=CC(C2=CC=C(C1=CC=CN=C1)C(F)=C2)=C3)NO	base	0	1	0.6997	3	0.0211151	0.343293	-6.57	2.1439	1	0.885791	0.646434	0	0.523636	0.969144	0.297822	0.507659	0.93865	0.959284	0.0225169	1.126	0.559907	0.000293969	0.0336075	1	1	3	0	0.496276	0.2	0	0.017529	2	TRUE	FALSE	0.682895	0.0409987	0.962631	0.0835399	1.86614	7.42763	5.4114	TRUE	4.073	-4.85018	6	1.31582e-05
884		O=C(/C=C/C3=CC=CC(C2=CC=C(C1=CC=CN=C1)C=C2O)=C3)NO	base	0	2	0.291103	2	0.0122961	0.201335	-5.67	1.67669	1	0.596441	0.549981	0	0.46474	0.982262	0.0847412	0.41012	0.851891	0.955554	0.0175183	1.108	0.561324	0.000247203	0.104343	1	1	4	0	0.3561	0.2	0	0.196089	2	TRUE	TRUE	0.817905	0.0241447	0.95212	0.0407854	1.80486	7.03788	5.29461	TRUE	3.64	-3.66351	6	1.34298e-05
885		O=C(/C=C/C3=CC=CC(C2=CC=C(OC1=CC=C[NH]1)C=C2F)=C3)NO	base	0	2	0.970466	3	0.0158701	0.167545	-5.97	2.17723	1	0.777538	0.79328	0	0.570526	0.96732	0.337326	0.870761	0.990833	0.773715	0.0382679	1.147	0.560931	0.000364683	0.0511265	1	1	4	0	0.517378	0.263	0	0	2	TRUE	FALSE	0.866195	0.0379882	0.971842	0.0448512	2.08982	8.03033	5.61067	TRUE	4.132	-5.18784	6	5.3441e-06
886		O=C(/C=C/C3=CC=CC(C2=CC=C(CN1C=CC=C1O)C=C2)=C3)NO	base	0	1	0.986157	2	0.00528655	0.548828	-6.83	1.87846	1	0.394424	0.820145	0	0.537112	0.984817	0.0698655	0.669453	0.777876	0.952903	0.0258596	1.093	0.538654	0.000339582	0.0177047	1	1	4	0	0.49632	0.263	0.05	0.123381	2	TRUE	TRUE	0.836158	0.0240867	0.958438	0.238755	2.22517	7.60146	5.22328	TRUE	3.428	-4.00015	6	8.38852e-06
887		O=C(/C=C/C3=CC=CC(C2=CC=C(N1C=CC(NO)=N1)C=C2)=C3)NO	base	0	1	0.983922	2	0.00670531	0.671185	-5.25	1.46244	1	-0.0967126	0.902356	0	0.432322	0.975562	0.0744045	0.149319	0.403186	0.867724	0.0278837	1.129	0.573958	0.000233297	0.00978753	0.999428	0.999428	5	0	0.465977	0.263	0	0.154771	5	TRUE	TRUE	0.860947	0.0319414	0.923941	0.104076	2.11473	7.58073	4.93167	TRUE	2.859	-4.65851	6	9.50624e-06
888		O=C(/C=C/C3=CC=CC(C2=CC=C(C1=CC=CN=N1)C=C2F)=C3)NO	base	0	1	0.936526	3	0.026416	0.530997	-6.92	1.78066	1	0.433503	0.718667	0	0.440496	0.967746	0.320819	0.195398	0.80828	0.454262	0.0212205	1.145	0.548618	0.000342902	0.0312781	1	1	3	0	0.525311	0.2	0	0	2	TRUE	TRUE	0.781973	0.0236386	0.971651	0.0586498	2.05487	7.6488	5.23319	TRUE	3.468	-4.81639	6	5.98822e-06
889		O=C(/C=C/C4=CC=CC(C2=CC=C(N1C=CC=C1O)C3=C2C3)=C4)NO	base	0	1	0.989965	2	0.014833	0.502909	-6.59	1.85911	1	0.212771	0.875056	0	0.503235	0.974859	0.0307093	0.733909	0.959145	0.936238	0.0188208	1.119	0.590861	0.000319054	0.0598567	0.00055329	0.000553244	5	0	0.582186	0.19	0.05	0.306852	2	TRUE	TRUE	0.615218	0.0290766	0.954817	0.00622066	2.05241	8.12836	5.43047	TRUE	3.273	-4.4202	7	1.0198e-05
890		O=C(/C=C/C3=CC=CC(C2=CC=CC(N1CC=CCC1)=C2O)=C3)NO	base	0	3	0.560167	2	0.00647322	0.493788	-5.98	1.53504	1	0.0249983	0.695768	0	0.495663	0.983099	0.176055	0.753168	0.914477	0.631943	0.0178505	1.082	0.572251	0.000333386	0.0380308	1	1	5	0	0.45051	0.2	0.15	0.210683	3	TRUE	TRUE	0.814118	0.0387899	0.966813	0.0638586	2.12973	7.63981	5.31057	TRUE	3.344	-4.76035	6	4.37679e-06
891		O=C(/C=C/C3=CC=CC(CNC2=NC1=C(O)C=CC=C1S2)=C3)NO	base	0	3	0.866231	2	0.00466967	0.586818	-5.3	1.4417	1	0.0602735	0.715558	0	0.452568	0.988666	0.44647	0.812969	0.736751	0.953564	0.0453941	1.169	0.560126	0.000240807	0.0302065	0.99997	0.99997	7	0	0.259352	0.278	0.05882	0	3	TRUE	TRUE	0.836853	0.0345182	0.960571	0.0371954	1.92796	6.74976	5.11633	TRUE	3.133	-4.724	9	5.50885e-06
892		O=C(/C=C/C3=CC=CC(C2=CC=CC(C#CC1CCC1)=C2)=C3)NO	base	0	1	0.923797	2	0.0365881	0.229807	-6.37	2.05509	1	0.821921	0.665918	0	0.640479	0.964866	0.0933197	0.28266	0.924133	0.788942	0.0538067	1.044	0.562419	0.000597975	0.123305	0.993452	0.993452	6	0	0.467217	0.158	0.19048	0.171878	2	TRUE	FALSE	0.821407	0.0665766	0.942456	0.00532966	2.13005	8.22835	5.58318	TRUE	4.024	-5.82905	6	2.64461e-05
893		O=C(/C=C/C3=CC=CC(NC(=O)C=1C=NC=C2[NH]C=NC=12)=C3)NO	base	0	1	0.96085	2	0.0159563	0.413102	-5.59	1.11837	1	0.00746983	0.608612	0	0.385952	0.369216	0.4342	0.197454	0.105364	0.806527	0.0460277	1.18	0.582488	0.000175027	0.0221257	0.999976	0.999976	4	0	0.456211	0.211	0	0.187416	3	TRUE	TRUE	0.899203	0.0371219	0.904402	0.0112486	1.39642	6.75686	4.37219	TRUE	1.729	-4.30912	9	6.87001e-06
894		O=C(/C=C/C3=CC=CC(C2=COC(C1=CC=CC(F)=N1)=N2)=C3)NO	base	0	1	0.862833	3	0.0107753	0.741231	-6.76	1.70476	1	0.246115	0.852931	0	0.514237	0.949852	0.641352	0.286675	0.591963	0.2126	0.013945	1.183	0.553139	0.000343082	0.0150049	1	1	3	0	0.6333	0.211	0	0.0700518	2	TRUE	TRUE	0.910301	0.0237089	0.957599	0.00732102	1.91687	7.8371	5.02812	TRUE	3.061	-3.56812	6	1.96602e-05
895		O=C(/C=C/C3=CC=CC(C1=CC=CC2=C1C(=O)NCCC2)=C3)NO	base	0	1	0.47657	2	0.0206213	0.762491	-6.5	1.51678	1	0.342208	0.689846	0	0.43567	0.969983	0.208725	0.19712	0.127955	0.219524	0.0750929	1.096	0.566111	0.000215279	0.0076762	1	1	3	0	0.577163	0.143	0.15789	0.13021	2	TRUE	TRUE	0.880379	0.0211687	0.958282	0.0989958	1.68342	7.76968	4.91561	TRUE	2.548	-4.17271	11	1.75309e-05
896		O=C(/C=C/C3=CC=CC(/C=C/C1=CC=CC2=C1C(=O)NC2)=C3)NO	base	0	1	0.94088	2	0.00424417	0.804728	-5.88	1.75654	1	0.135936	0.749259	0	0.495263	0.97786	0.254245	0.437366	0.190977	0.811391	0.08432	1.108	0.573464	0.000238137	0.0210104	0.999172	0.999172	3	0	0.530042	0.2	0.05263	0.0449016	2	TRUE	TRUE	0.793075	0.0247983	0.919586	0.157416	1.81437	8.05903	5.20911	TRUE	2.619	-4.37614	9	1.79968e-05
897		O=C(/C=C/C3=CC=CC(C1=CC=CC=C1N2C=CC=N2)=C3O)NO	base	0	2	0.308254	2	0.0111143	0.549198	-6.08	1.42674	1	0.120123	0.827316	0	0.424555	0.948065	0.355035	0.345858	0.878205	0.695771	0.0276786	1.128	0.552077	0.000365754	0.0400981	1	1	5	0	0.591082	0.211	0	0.0932962	2	TRUE	TRUE	0.866797	0.0218445	0.934405	0.0966591	1.62884	7.03684	5.11778	TRUE	2.764	-3.73948	6	2.27245e-05
898		O=C(/C=C/C3=CC=CC(C1=CC=CC2=C1CCC(NO)C2)=C3)NO	base	0	1	0.329476	2	0.0169257	0.701072	-6.42	1.78435	1	0.180791	0.80067	0	0.561083	0.86224	0.427216	0.132785	0.364927	0.829075	0.11404	1.078	0.571819	0.000279981	0.00364466	1	1	4	0	0.583792	0.211	0.21053	0.236156	2	TRUE	TRUE	0.883793	0.02444	0.963439	0.00586158	1.89849	8.22435	5.41857	TRUE	2.708	-4.8032	10	5.02644e-06
899		O=C(/C=C/C3=CC=CC(C2=CC=C(N1CCNC1=O)C=C2)=C3)NO	base	0	1	0.978103	2	0.0116433	0.887488	-6.39	1.35062	1	0.395905	0.785497	0	0.39738	0.880301	0.0576098	0.0729982	0.163096	0.465776	0.102136	1.115	0.576679	0.000250439	0.00434241	1	1	4	0	0.388104	0.2	0.11111	0.262577	3	TRUE	TRUE	0.78875	0.0138169	0.927489	0.363287	1.5944	7.44381	4.55058	TRUE	2.402	-3.91187	6	2.31296e-05
900		O=C(/C=C/C3=CC=CC(OC2=CC=CC(OCC1CC1)=C2)=C3)NO	base	0	2	0.659464	2	0.0119953	0.258347	-5.92	2.09136	1	0.893718	0.753332	0	0.577755	0.94564	0.187766	0.824422	0.901726	0.546318	0.0548107	1.085	0.544026	0.000371638	0.0391792	1	1	3	0	0.434265	0.412	0.21053	0	2	TRUE	TRUE	0.859517	0.107867	0.926611	0.143047	1.87665	7.73822	5.35858	TRUE	3.786	-5.48417	6	1.83507e-05
901		O=C(/C=C/C3=CC=CC(OC(=O)C1=CC=CC2=C1NCC2)=C3)NO	base	0	2	0.69663	2	0.00841583	0.486008	-5.84	1.65743	1	-0.0666249	0.78205	0	0.412507	0.976307	0.325203	0.0961699	0.471319	0.290259	0.0528144	1.13	0.591632	0.000350053	0.0314193	0.999999	0.999999	4	0	0.366445	0.211	0.11111	0.197493	2	TRUE	TRUE	0.883248	0.0334596	0.782772	0.166005	1.6832	6.88677	4.65273	TRUE	2.392	-4.26009	9	1.31262e-05
902		O=C(/C=C/C3=CC=CC(C2=CC=C(N1C=CN=N1)C=C2F)=C3)NO	base	0	1	0.892345	3	0.0246576	0.545237	-5.79	1.52972	1	0.27366	0.822687	0	0.440309	0.924779	0.506382	0.202165	0.30819	0.53117	0.0465041	1.162	0.563094	0.000224648	0.00625282	1	1	4	0	0.352487	0.211	0	0.0640991	2	TRUE	TRUE	0.903648	0.0198599	0.953494	0.0800262	1.94025	7.97489	5.00504	TRUE	2.592	-3.98768	6	1.65899e-05
903		O=C(/C=C/C3=CC=CC(C2=CC=C(N1C=CN=C1O)C=C2)=C3)NO	base	0	1	0.814079	2	0.00825946	0.712717	-6.43	1.63944	1	0.277395	0.78298	0	0.476585	0.968406	0.10799	0.111814	0.417071	0.716213	0.032636	1.131	0.564576	0.000245442	0.00823454	1	1	5	0	0.428178	0.211	0	0.173911	2	TRUE	TRUE	0.847899	0.0191165	0.95034	0.0549663	2.11056	7.98589	5.09587	TRUE	2.763	-4.05034	6	2.29918e-05
904		O=C(/C=C/C3=CC=CC(C2=CC=CC(N1C=NN=N1)=C2O)=C3)NO	base	0	2	0.792552	2	0.014348	0.586393	-6.55	0.90175	1	-0.280304	0.745053	0	0.38093	0.87452	0.276378	0.157281	0.117834	0.402856	0.018197	1.167	0.570154	0.000241422	0.0176571	1	1	5	0	0.399669	0.211	0	0.352326	2	TRUE	TRUE	0.883079	0.0119767	0.909701	0.020063	1.56806	7.60822	4.83892	TRUE	1.553	-3.49293	6	7.14465e-06
905		O=C(/C=C/C3=CC=CC(C2=CC=C(C1=CN=NN1O)C=C2)=C3)NO	base	0	1	0.914941	2	0.00844561	0.661192	-6.71	1.5156	1	-0.24004	0.754065	0	0.432856	0.927105	0.135013	0.196676	0.249023	0.871258	0.0293403	1.143	0.583764	0.000266786	0.0193489	1	1	3	0	0.628895	0.211	0	0.261266	2	TRUE	TRUE	0.658137	0.012753	0.915296	0.0169398	2.014	7.53759	4.80986	TRUE	2.368	-4.02254	6	1.20597e-05
906		O=C(/C=C/C3=CC=CC(OC(=O)C1=CC=CC2=C1SCC2)=C3)NO	base	0	4	0.611985	2	0.00385492	0.577319	-5.79	1.72001	1	0.0353034	0.740851	0	0.495831	0.99148	0.279162	0.33467	0.951286	0.131692	0.0513592	1.165	0.576109	0.000274169	0.0279376	4.90617e-05	4.90607e-05	3	0	0.393678	0.211	0.11111	0	2	TRUE	TRUE	0.875902	0.0376772	0.817674	0.32973	2.09326	7.13403	5.03516	TRUE	3.073	-5.20041	9	5.35032e-06
907		O=C(/C=C/C3=CC=CC(C2=CC=CC(OC1CCC1O)=C2)=C3)NO	base	0	2	0.176257	2	0.00710519	0.555454	-6.28	1.63963	1	0.257785	0.678587	0	0.524016	0.624359	0.447141	0.0592544	0.695297	0.163819	0.0424501	1.085	0.556174	0.000217106	0.00706534	0.999992	0.999992	3	0	0.643123	0.278	0.21053	0.206823	2	TRUE	TRUE	0.671281	0.0246858	0.955603	0.00424429	2.02183	8.63819	5.31796	TRUE	2.774	-4.86586	6	3.62428e-06
908		O=C(/C=C/C3=CC=CC(C2=CC=CC(OCCC1CC1)=C2)=C3)NO	base	0	2	0.266762	2	0.0116635	0.307239	-6.01	2.0368	1	0.986574	0.681404	0	0.618252	0.970811	0.045579	0.581921	0.93035	0.53362	0.0360692	1.047	0.545666	0.000400469	0.0339837	1	1	3	0	0.485296	0.412	0.25	0	2	TRUE	FALSE	0.751595	0.0548906	0.940679	0.0108532	2.07297	7.53369	5.24878	TRUE	4.051	-5.83852	6	2.25614e-05
909		O=C(/C=C/C3=CC=CC(C2=CC=C(C1=CC=CC1O)C=C2)=C3)NO	base	0	1	0.967146	2	0.00566924	0.617865	-6.25	1.81263	1	0.677367	0.71085	0	0.594581	0.969111	0.060553	0.163116	0.790824	0.514506	0.0307665	1.086	0.55405	0.000332362	0.0380008	1	1	3	0	0.651321	0.211	0.05	0.0516655	2	TRUE	TRUE	0.787351	0.0217332	0.98156	0.00804894	2.10041	8.92482	5.80489	TRUE	3.186	-4.56439	6	1.12611e-05
910		O=C(/C=C/C3=CC=CC(C2=CC=C(N1C=CN=N1)C=C2O)=C3)NO	base	0	3	0.316358	2	0.0105285	0.28107	-7.02	1.25363	1	0.0453696	0.778675	0	0.400953	0.895187	0.131545	0.166323	0.207331	0.47991	0.0293171	1.143	0.561961	0.000219906	0.0151753	1	1	5	0	0.314304	0.211	0	0.163427	2	TRUE	TRUE	0.90122	0.0141868	0.928948	0.0419861	1.76914	7.62671	4.983	TRUE	2.158	-2.93965	6	1.52171e-05
911		O=C(/C=C/C3=CC=CC(C2=CC=C(N1C=NC=C1F)C=C2)=C3)NO	base	0	1	0.939549	3	0.0151601	0.652332	-6.03	1.91022	1	0.465772	0.807841	0	0.536347	0.983238	0.271558	0.592799	0.477554	0.953046	0.0511778	1.147	0.560249	0.000218992	0.00894551	1	1	5	0	0.673401	0.211	0	0.0898197	2	TRUE	TRUE	0.85477	0.0302024	0.981904	0.0912274	2.16679	8.48583	5.32901	TRUE	3.197	-4.46211	6	1.48787e-05
912		O=C(/C=C/C3=CC=CC(C2=CC=C(C1=CC=NN1O)C=C2)=C3)NO	base	0	1	0.90021	2	0.00922394	0.606863	-6.52	1.82268	1	0.130902	0.740498	0	0.491573	0.975773	0.0646941	0.317681	0.66425	0.836252	0.0331074	1.128	0.587247	0.000368357	0.0297409	1	1	3	0	0.466209	0.211	0	0.173374	2	TRUE	TRUE	0.707781	0.0191684	0.917134	0.0390741	2.21036	7.65759	4.92937	TRUE	2.973	-4.46062	6	2.14351e-05
913		O=C(/C=C/C3=CC=CC(OC2=CC=C(N1CCC1=O)C=C2)=C3)NO	base	0	3	0.785588	2	0.00763655	0.633935	-6.03	1.6146	2	0.40266	0.873898	0	0.433696	0.910996	0.219813	0.742746	0.347759	0.43882	0.100476	1.122	0.570211	0.000272046	0.0267423	1	1	4	0	0.379909	0.263	0.11111	0.233006	3	TRUE	TRUE	0.871528	0.0616511	0.863955	0.137873	1.98843	7.49469	4.74768	TRUE	2.734	-4.1608	6	2.22807e-05
914		O=C(/C=C/C3=CC=CC(C2=CC=C(C1NC(=O)CC1)C=C2)=C3)NO	base	0	1	0.735801	2	0.0107392	0.547509	-6.83	1.49863	1	0.46294	0.721384	0	0.480857	0.386398	0.578962	0.0684353	0.575636	0.0938384	0.0627357	1.093	0.557152	0.000369503	0.013273	1	1	3	0	0.486646	0.2	0.15789	0.200291	2	TRUE	TRUE	0.714216	0.0238575	0.95502	0.0041898	2.04973	8.33175	5.13117	TRUE	2.823	-4.79813	6	1.2676e-05
915		O=C(/C=C/C3=CC=CC(C2=CC=C(N1CC=CC1)C=C2O)=C3)NO	base	0	4	0.446932	2	0.0100002	0.464656	-6.36	1.71175	1	0.0927818	0.722376	0	0.451043	0.98411	0.051512	0.417213	0.73137	0.411672	0.0237855	1.093	0.56153	0.000412205	0.10327	1	1	5	0	0.354386	0.211	0.10526	0.272953	3	TRUE	TRUE	0.867486	0.0159627	0.951567	0.0282357	1.95705	7.81107	5.32784	TRUE	2.954	-4.03876	6	2.33979e-05
916		O=C(/C=C/C3=CC=CC(C2=CC=C(N1C=CN=C1S)C=N2)=C3)NO	base	0	2	0.970211	2	0.00832634	0.387462	-6.07	1.41498	1	-0.00493723	0.792558	0	0.429811	0.982328	0.408948	0.257267	0.370024	0.617774	0.0220308	1.167	0.606208	0.000188876	0.00603774	1	1	5	0	0.608407	0.211	0	0.115712	2	TRUE	TRUE	0.892719	0.0155175	0.945451	0.239421	1.95347	7.12356	4.99478	TRUE	2.742	-4.09354	6	6.68107e-06
917		O=C(/C=C/C3=CC=CC(C2=CC=C(CN1CCC1=O)C=C2)=C3)NO	base	0	1	0.875535	2	0.0139614	0.681048	-6.5	1.46585	2	0.317942	0.789439	0	0.4239	0.831813	0.139733	0.0430111	0.225175	0.209385	0.0580973	1.085	0.549153	0.000461671	0.0123167	1	1	4	0	0.442855	0.263	0.15789	0.344547	2	TRUE	TRUE	0.713671	0.0235687	0.888125	0.22435	1.88263	7.22246	4.60888	TRUE	2.604	-4.06619	6	2.17328e-05
918		O=C(/C=C/C2=CC=CC(C1=CC=C(OCCCC=O)C=C1)=C2)NO	base	0	3	0.950387	2	0.00641195	0.246277	-5.96	1.58333	2	0.103253	0.769462	0	0.469926	0.939195	0.0143875	0.178575	0.920019	0.325896	0.0287484	1.074	0.576709	0.00119165	0.197611	1	1	4	0	0.301193	0.533	0.15789	0.465726	2	TRUE	TRUE	0.780257	0.0433696	0.821516	0.00597451	1.9108	6.66096	4.84318	TRUE	3.23	-4.39432	6	2.05495e-05
919		O=C(NO)/C=C/C2=CC=CC(C1=CC=CC=C1)=C2ONC3=CC=CC=N3	base	0	3	0.0885671	2	0.00437057	0.607612	-5.78	1.8373	1	0.401778	0.818326	0	0.438402	0.983286	0.156757	0.829612	0.866727	0.745029	0.0344855	1.11	0.548222	0.00014783	0.0258994	1	1	4	0	0.665655	0.3	0	0	4	TRUE	TRUE	0.72517	0.0494033	0.941053	0.0045793	2.07415	7.17075	5.09741	TRUE	3.673	-5.74037	6	2.31568e-06
920		O=C(/C=C/C2=CC=C(Br)C(OC1=CC=CC(F)=C1)=C2)NO	base	0	3	0.835251	3	0.00810482	0.678128	-5.24	1.8625	1	0.778978	0.792636	0	0.474017	0.988515	0.222798	0.955157	0.918902	0.152672	0.0345655	1.37	0.557094	0.000553644	0.0358418	1	1	3	0	0.438931	0.286	0	0	2	TRUE	TRUE	0.767037	0.365805	0.963894	0.00518057	2.02848	7.67448	5.24438	TRUE	3.899	-5.29343	6	2.08016e-06
921		O=C(/C=C/C2=CC=CC(/C=C/C1=CC=C(OCC)C=C1)=C2)NO	base	0	2	0.914439	2	0.00795983	0.0737446	-5.83	2.16673	1	0.925277	0.835735	0	0.677485	0.902728	0.0362623	0.62948	0.872471	0.279832	0.0337561	1.052	0.537104	0.000421894	0.176678	0.025276	0.025276	3	0	0.216649	0.4	0.10526	0.0148921	2	TRUE	TRUE	0.890471	0.0630574	0.855777	0.00480686	1.92297	7.67993	5.26817	TRUE	3.774	-4.77506	6	2.54202e-05
922		O=C(/C=C/C2=CC=CC(C1=CC=C(OCCCC)C=C1)=C2)NO	base	0	2	0.598168	2	0.00982163	0.140835	-5.69	2.01545	1	0.919883	0.767051	0	0.690493	0.984947	0.0266696	0.560767	0.965357	0.590315	0.0241338	1.041	0.548283	0.000493601	0.129068	0.999995	0.999995	3	0	0.204753	0.5	0.21053	0.14247	2	TRUE	FALSE	0.682391	0.0423995	0.900428	0.00384485	2.07802	7.22498	5.21219	TRUE	4.051	-5.04002	6	2.75831e-05
923		O=C(/C=C/C3=CC=CC(C2=CC=C(N1C=CN=C1O)S2)=C3)NO	base	0	2	0.903609	2	0.00555594	0.590565	-6.33	1.51487	1	0.214548	0.818345	0	0.50747	0.982172	0.241678	0.477369	0.641643	0.852532	0.0161989	1.186	0.567867	0.00027117	0.0127232	0.999218	0.999218	5	0	0.423341	0.222	0	0.150755	2	TRUE	TRUE	0.76588	0.0158184	0.954643	0.0467934	1.8841	8.82481	5.37348	TRUE	2.825	-4.07687	6	9.06522e-06
924		O=C(/C=C/C2=CC=CC(C1=CC(NCCCO)=CC=N1)=C2)NO	base	0	2	0.731715	2	0.013862	0.354003	-5.53	1.34808	1	-0.132714	0.75716	0	0.333669	0.739052	0.252724	0.022252	0.161339	0.20405	0.0270591	1.077	0.56512	0.000372579	0.0620582	1	1	3	0	0.297528	0.5	0.17647	0.467218	3	TRUE	TRUE	0.876214	0.0235758	0.891987	0.0200442	1.60596	6.48103	4.55189	TRUE	2.061	-3.30268	6	6.29931e-07
925		O=C(/C=C/C3=CC=CC(C2=CC=C(OCC1CC1)C=C2)=C3)NO	base	0	2	0.948538	2	0.0147783	0.212927	-5.69	2.12529	1	1.01924	0.758513	0	0.647465	0.945073	0.101579	0.178166	0.915533	0.394131	0.0409191	1.059	0.545073	0.000377798	0.0273691	1	1	3	0	0.407006	0.353	0.21053	0	2	TRUE	TRUE	0.825207	0.0279376	0.942454	0.0154362	2.01883	8.07509	5.26559	TRUE	3.661	-5.13537	6	3.02504e-05
926		O=C(/C=C/C2=CC=CC(CNC(=O)/C=C(\O)C1=CC=C(F)C=C1)=C2)NO	base	0	1	0.849259	3	0.00174367	0.403397	-5.11	1.43495	1	-0.000105381	0.744428	0	0.33851	0.786033	0.452064	0.0970107	0.529126	0.547733	0.0284511	1.138	0.557026	0.000238113	0.0118418	1	1	3	0	0.463308	0.375	0.05263	0.115411	2	TRUE	TRUE	0.922417	0.0576872	0.848818	0.160434	1.26928	5.54588	4.66901	TRUE	2.56	-4.42556	6	6.32596e-06
927		O=C(/C=C/C3=CC=CC(C2=CC=C(CC1=CC=CN=C1)C=C2)=C3)NO	base	0	1	0.887931	2	0.0109146	0.350054	-6.67	1.92548	1	0.802288	0.598744	0	0.554755	0.971451	0.0487107	0.512394	0.854765	0.990895	0.0390388	1.073	0.538426	0.000222209	0.0107197	0.999999	0.999999	3	0	0.451848	0.25	0.04762	0.131343	2	TRUE	TRUE	0.755678	0.0404049	0.947843	0.0657334	2.04549	7.18916	5.15286	TRUE	3.858	-4.16788	6	1.70528e-05
928		O=C(/C=C/C2=CC=CC(C1=CC=CC(C(O)=NCC(=O)OO)=C1)=C2)NO	acid	0	1	0.627863	2	0.00450321	0.278147	-5.84	1.0564	2	-0.615025	0.693965	0	0.322209	0.769977	0.443769	0.108568	0.419291	0.235367	0.0106214	1.146	0.589546	0.000555001	0.0818708	0.983239	0.983239	4	0	0.593288	0.375	0.05556	0.524999	2	TRUE	TRUE	0.520981	0.0326148	0.766663	0.117983	1.93213	5.76391	4.7333	TRUE	2.193	-4.04637	6	2.34825e-05
929		O=C(/C=C/C4=CC=CC(C3=CC=C(C1=CC=CC2=C1OC2)O3)=C4)NO	base	0	1	0.784088	2	0.0071594	0.319175	-6.94	2.14022	1	0.535346	0.836208	0	0.652637	0.995978	0.0759352	0.853785	0.990436	0.457111	0.0226953	1.134	0.57066	0.0002236	0.0515614	1	1	4	0	0.517686	0.182	0.05	0	2	TRUE	FALSE	0.631848	0.0316013	0.975411	0.0129967	2.21397	8.3794	5.88658	TRUE	4.025	-5.85952	8	6.57221e-06
930		O=C(/C=C/C3=CC=CC(C2=CC=C(OCC1=CC=CO1)C=C2)=C3)NO	base	0	2	0.945991	2	0.00650357	0.297589	-5.81	1.9165	1	0.750491	0.801644	0	0.562532	0.983222	0.074736	0.592611	0.965026	0.584958	0.0404876	1.107	0.531991	0.000284648	0.0248229	1	1	4	0	0.320381	0.316	0.05	0	2	TRUE	FALSE	0.754384	0.0453657	0.93833	0.0264478	2.12661	7.084	5.06467	TRUE	4.044	-5.28742	6	1.47256e-05
931		O=C(/C=C/C2=CC=CC(C1=CC=CC(NC(=O)CCO)=C1OO)=C2)NO	base	0	2	0.149229	2	0.00334154	0.320054	-5.53	0.828971	2	-0.451166	0.701908	0	0.287746	0.705019	0.0743424	0.13728	0.556496	0.340245	0.0131868	1.138	0.573708	0.000218485	0.0462252	0.931884	0.931884	4	0	0.353585	0.467	0.11111	0.342466	3	TRUE	TRUE	0.822692	0.0265505	0.847383	0.107888	1.89567	5.88557	4.59441	TRUE	2.045	-4.93732	6	1.29937e-05
932		O=C(/C=C/C2=CC=CC(C1=CC=CC(/C=C/C(=O)NCO)=C1O)=C2)NO	base	0	2	0.0359585	2	0.00322162	0.196001	-5.45	0.569096	2	-0.465708	0.696125	0	0.289612	0.306101	0.171313	0.115043	0.482326	0.0275908	0.0119273	1.118	0.56741	0.000439544	0.198533	0.0485063	0.0484998	5	0	0.251159	0.375	0.05263	0.410915	4	TRUE	TRUE	0.703278	0.0149934	0.743371	0.0641833	1.8134	5.61925	4.6627	TRUE	1.657	-3.40784	6	1.8617e-05
933		O=C(/C=C/C2=CC=CC(C1=CC=CC(NC(=O)CCCO)=C1O)=C2)NO	base	0	3	0.0586614	2	0.00358588	0.167662	-5.36	0.651168	1	-0.434148	0.725541	0	0.293336	0.64348	0.0765519	0.0736466	0.586709	0.387372	0.0168847	1.107	0.579601	0.000258664	0.138005	0.102594	0.102594	7	0	0.215942	0.467	0.15789	0.366901	3	TRUE	TRUE	0.902067	0.0507469	0.81793	0.123644	1.81171	5.41842	4.51271	TRUE	2.289	-3.78987	6	1.52674e-05
934		O=C(/C=C/C3=CC=CC(/C=C/C2=CC=C(N1C=CC=N1)C=C2)=C3)NO	base	0	1	0.884193	2	0.00651686	0.386311	-6	1.8322	1	0.493153	0.819065	0	0.489361	0.895006	0.265477	0.119213	0.832046	0.536424	0.0964214	1.086	0.553119	0.000357265	0.0483745	0.996365	0.996365	4	0	0.484958	0.25	0	0	2	TRUE	TRUE	0.854851	0.051747	0.933961	0.125629	2.107	7.04786	5.04467	TRUE	3.561	-4.59186	6	1.56974e-05
935		O=C(/C=C/C3=CC=CC(/C=C/C2=CC=CC(N1C=CN=N1)=C2)=C3)NO	base	0	1	0.913229	2	0.00706355	0.336022	-6.81	1.64853	1	0.0370399	0.846409	0	0.445677	0.953995	0.362861	0.174177	0.325993	0.819042	0.043205	1.104	0.565627	0.000233045	0.0151403	0.994138	0.994138	4	0	0.278417	0.25	0	0.0890819	2	TRUE	TRUE	0.900858	0.0436494	0.91308	0.0206742	2.03099	7.54327	4.9945	TRUE	2.956	-4.18149	6	1.1822e-05
936		O=C(/C=C/C3=CC=CC(C2=CC=CC(/C=C/C1=CC=CS1)=C2)=N3)NO	base	0	2	0.99634	2	0.00603466	0.237545	-6.86	2.06599	1	0.634029	0.700004	0	0.590872	0.984105	0.390493	0.150498	0.979277	0.928394	0.027556	1.128	0.55756	0.000271311	0.021163	0.81306	0.81306	4	0	0.371753	0.25	0	0	2	TRUE	FALSE	0.870423	0.0881173	0.968111	0.00894906	2.00799	7.985	5.95512	TRUE	4.499	-4.69226	6	4.41991e-06
937		O=C(/C=C/C2=CC=CC(C1=CC=C(NC(=O)CCO)C=C1OC)=C2)NO	base	0	3	0.0425979	2	0.00395619	0.47058	-5.07	1.1057	1	-0.00205618	0.778176	0	0.340685	0.889429	0.138959	0.128516	0.292436	0.226326	0.0741896	1.103	0.562622	0.000222569	0.0255365	0.969638	0.969638	4	0	0.224329	0.467	0.15789	0.219049	3	TRUE	TRUE	0.898082	0.0877449	0.875255	0.0358269	1.82455	5.99124	4.34188	TRUE	2.202	-4.38301	6	3.88175e-06
938		O=C(/C=C/C2=CC=CC(C1=CC=CC(C(=O)NCCCO)=C1O)=C2)NO	base	0	2	0.385094	2	0.00299921	0.158765	-5.11	0.673647	1	-0.550263	0.709752	0	0.290469	0.300197	0.168335	0.0903803	0.312516	0.193789	0.0304112	1.107	0.582065	0.000226773	0.0858488	0.99256	0.99256	4	0	0.181215	0.467	0.15789	0.504869	2	TRUE	TRUE	0.931188	0.0298415	0.725992	0.0910999	1.71751	4.92908	4.53942	TRUE	1.69	-2.94021	6	2.40893e-05
939		O=C(/C=C/C2=CC=CC(C1=CC=CC(NC(=O)CCCO)=C1F)=C2)NO	base	0	1	0.24535	3	0.00873638	0.412006	-5.41	0.920381	1	-7.90358e-05	0.762967	0	0.350172	0.584193	0.211237	0.0535803	0.52906	0.326306	0.027344	1.123	0.565059	0.00028039	0.0341566	0.999998	0.999998	4	0	0.276045	0.467	0.15789	0.255229	3	TRUE	TRUE	0.811004	0.056083	0.921366	0.0712868	1.98309	6.08318	4.54634	TRUE	2.722	-4.69319	6	2.39568e-06
940		O=C(/C=C/C3=CC=CC(C2=CC=C(OCC1=CC=CN1)C=C2)=C3)NO	base	0	2	0.980921	2	0.00413895	0.208953	-5.57	1.85518	1	0.612705	0.793	0	0.584299	0.973272	0.114356	0.27279	0.948255	0.465864	0.0413299	1.093	0.541481	0.000296605	0.035741	1	1	4	0	0.432643	0.316	0.05	0.162974	2	TRUE	TRUE	0.773994	0.0294565	0.949555	0.0235294	2.08809	7.39281	5.04802	TRUE	3.779	-5.55268	6	1.20923e-05
941		O=C(/C=C/C2=CC=CC(C1=CC=CC(C(=O)NCCCO)=C1F)=C2)NO	base	0	1	0.868745	3	0.00597212	0.319187	-5.56	0.946425	1	-0.343513	0.773035	0	0.339478	0.612699	0.272802	0.108728	0.278593	0.420297	0.0414127	1.127	0.573166	0.000265304	0.0397427	0.999998	0.999998	3	0	0.23451	0.467	0.15789	0.418538	2	TRUE	TRUE	0.914495	0.0444108	0.849919	0.0757944	1.56635	5.22388	4.47804	TRUE	2.123	-3.6879	6	1.18211e-05
942		O=C(/C=C/C3=CC=CC(C2=CC=C(/C=C/C1=CC=C[NH]1)C=C2)=C3)NO	base	0	1	0.995197	2	0.0066791	0.125936	-6.23	1.96771	1	0.932711	0.758055	0	0.696047	0.956302	0.0700003	0.104244	0.97678	0.598902	0.0301242	1.073	0.555003	0.000458554	0.124633	0.999999	0.999999	4	0	0.419893	0.25	0	0.0169469	2	TRUE	FALSE	0.838608	0.0475035	0.964175	0.0372113	2.03278	7.97551	5.65155	TRUE	4.371	-5.38124	6	1.62175e-05
943		O=C(/C=C/C3=CC=CC(C2=NC=C(CC1=CC=CS1)C=N2)=C3)NO	base	0	2	0.945794	2	0.0108052	0.542241	-6.69	2.00385	1	0.475416	0.64282	0	0.464923	0.992492	0.287646	0.15852	0.770427	0.929957	0.101429	1.144	0.549899	0.000207147	0.0112785	8.14222e-08	8.13658e-08	4	0	0.437893	0.263	0.05556	0.0256102	2	TRUE	TRUE	0.794722	0.0204754	0.93506	0.0351011	1.75785	7.37712	5.20584	TRUE	3.315	-4.52623	6	3.71208e-06
944		O=C(/C=C/C2=CC=CC(C1=CC(/C=C/C(=O)NO)=CC=C1O)=C2)NO	base	0	2	0.190357	2	0.0132351	0.0922142	-5.14	1.03892	1	-0.104844	0.713114	0	0.327971	0.362512	0.255456	0.114858	0.301394	0.282939	0.015421	1.134	0.558886	0.000732502	0.223679	0.932867	0.93286	4	0	0.477685	0.312	0	0.38438	2	TRUE	TRUE	0.730028	0.0145613	0.819925	0.0575354	1.74266	6.67712	4.77903	TRUE	2.096	-3.88725	6	1.09104e-05
945		O=C(/C=C/C2=CC=CC(C1=CC=C(NC(=O)CCO)C(F)=C1)=C2)NO	base	0	1	0.465651	3	0.010075	0.570258	-5.99	1.05648	1	0.0790686	0.681365	0	0.304987	0.58935	0.0188471	0.0329943	0.479959	0.0762418	0.0233232	1.14	0.558129	0.000380764	0.05559	0.999997	0.999997	4	0	0.462026	0.4	0.11111	0.135505	3	TRUE	TRUE	0.662333	0.0243761	0.88051	0.293476	1.71245	6.12122	4.50598	TRUE	2.332	-4.52401	6	4.09168e-06
946		O=C(/C=C/C3=CC=CC(C2=CC(OC1=CC=CS1)=NC=N2)=C3)NO	base	0	4	0.877035	2	0.0113372	0.482989	-6.49	1.79334	1	0.46988	0.662283	0	0.494764	0.993822	0.536823	0.265471	0.906871	0.627909	0.0450061	1.183	0.565251	0.000223775	0.0107335	0.999139	0.999139	4	0	0.430193	0.263	0	0	2	TRUE	TRUE	0.736449	0.0274132	0.958658	0.082964	2.1422	7.92248	5.60934	TRUE	3.516	-4.28855	6	-1.84944e-06
947		O=C(/C=C/C2=CC=CC(C1=CC=C(Cl)C(NC(=O)COO)=C1)=C2)NO	base	0	1	0.482066	3	0.00526	0.4116	-5.44	1.14471	2	-0.0134636	0.645445	0	0.367861	0.968874	0.30106	0.153711	0.622337	0.440408	0.0435228	1.186	0.590763	0.000337275	0.0264158	0.998278	0.998278	4	0	0.399383	0.4	0.05882	0.190536	3	TRUE	TRUE	0.582544	0.039293	0.927314	0.376885	2.07511	6.09588	4.85492	TRUE	2.954	-4.78589	6	7.23567e-06
948		O=C(/C=C/C3=CC=CC(C2=CC=C(CN1C=CN=N1)C=C2)=C3)NO	base	0	1	0.981859	2	0.0116211	0.624979	-6.46	1.62715	1	0.3658	0.710152	0	0.447202	0.973103	0.150371	0.0848975	0.0839761	0.902821	0.0552175	1.105	0.554178	0.000230635	0.0035372	1	1	3	0	0.351942	0.263	0.05556	0.184724	2	TRUE	TRUE	0.850012	0.0144022	0.937694	0.0673974	1.82516	7.9892	4.80165	TRUE	2.512	-4.01748	6	2.2523e-05
949		O=C(/C=C/C3=CC=CC(C2=CC=CC(OC1CCCC1)=C2)=C3)NO	base	0	2	0.636787	2	0.0135369	0.309207	-6.83	2.03889	1	0.985938	0.590559	0	0.678858	0.975584	0.107299	0.426478	0.934268	0.668861	0.0280022	1.06	0.546841	0.000329113	0.029791	1	1	3	0	0.520502	0.263	0.25	0	2	TRUE	FALSE	0.716513	0.0808381	0.938955	0.026532	2.05961	7.70288	5.47191	TRUE	4.194	-5.64709	6	2.21553e-05
950		O=C(/C=C/C3=CC=CC(C2=CC=CC(N1CCNCC1)=C2)=C3)NO	base	1	2	0.832465	2	0.0124487	0.876538	-5.29	1.35567	1	0.326247	0.653695	0	0.454098	0.983547	0.110098	0.115238	0.0383509	0.616044	0.0657857	1.06	0.567916	0.000308359	0.0084664	1	1	4	0	0.312581	0.2	0.21053	0.34996	3	TRUE	TRUE	0.858636	0.0316369	0.934004	0.0381977	1.6824	7.27883	4.53915	TRUE	2.282	-4.03345	6	2.32488e-05
951		O=C(/C=C/C2=CC=CC(/C=C/C(=O)NC1=CC=C(C(=O)O)O1)=C2)NO	acid	0	1	0.357211	2	0.00669051	0.12009	-7.51	0.735558	1	0.0794545	0.823063	0	0.329887	0.0353684	0.283568	0.0901887	0.279396	0.0329308	0.00691982	1.168	0.582172	0.000308489	0.0269786	0.0768226	0.0768221	4	0	0.189773	0.375	0	0.163455	3	TRUE	TRUE	0.744429	0.0106886	0.776184	0.229119	1.38864	6.91916	4.54181	TRUE	2.148	-3.83347	6	2.32942e-06
952		O=C(/C=C/C2=CC=CC(C1=CC=C(F)C(/C=C/C(=O)NO)=C1)=C2)NO	base	0	1	0.6079	3	0.0199335	0.358001	-5.93	1.14372	1	0.222836	0.798012	0	0.359524	0.642393	0.240109	0.163195	0.51884	0.107655	0.0188421	1.153	0.566495	0.000719107	0.0987538	1	1	3	0	0.59426	0.312	0	0.190661	2	TRUE	TRUE	0.569129	0.0156394	0.898729	0.249127	1.98884	7.08262	4.89427	TRUE	2.53	-5.00718	6	1.15717e-07
953		O=C(/C=C/C2=CC=CC(C1=CC=C(OCC(=O)N(C)C)C=C1)=C2)NO	base	0	2	0.17875	2	0.0144015	0.496189	-5.17	1.29056	1	0.408522	0.732128	0	0.394128	0.943791	0.0511096	0.0237741	0.303941	0.247677	0.0512549	1.084	0.566238	0.000230862	0.00478448	1	1	3	0	0.280641	0.4	0.15789	0.194524	2	TRUE	TRUE	0.791373	0.0430717	0.866105	0.0188205	1.87438	6.72709	4.55593	TRUE	2.339	-4.41921	6	4.92114e-06
954		O=C(/C=C/C3=CC=CC(C2=CC=C(OC1=CC=CC1)C=C2)=C3)NO	base	0	2	0.983277	2	0.00994245	0.170627	-6.23	2.18036	1	1.10553	0.826406	0	0.618474	0.981221	0.145146	0.559218	0.957433	0.880737	0.0196704	1.086	0.545994	0.000296998	0.018067	1	1	3	0	0.591072	0.263	0.05	0	2	TRUE	FALSE	0.779232	0.0472372	0.974104	0.0561232	2.21525	9.04528	5.93992	TRUE	4.095	-5.43968	6	2.06034e-05
955		O=C(/C=C/C2=CC=CC(C1=CC=C(C(=O)NCCO)C=C1O)=C2)NO	base	0	2	0.347619	2	0.00497538	0.296573	-5.48	0.720419	1	-0.282533	0.595225	0	0.282963	0.40696	0.0215309	0.0328577	0.131629	0.0368134	0.0328393	1.119	0.551454	0.000219496	0.0905373	0.44646	0.44646	4	0	0.208586	0.4	0.11111	0.420605	2	TRUE	TRUE	0.880718	0.0131149	0.722388	0.0576092	1.41575	5.86772	4.33804	TRUE	1.3	-2.34602	6	2.49926e-05
956		O=C(/C=C/C2=CC=CC(C(O)=NCC1=CC=C(C(=O)O)C=C1)=C2)NO	acid	0	1	0.647507	2	0.0037296	0.0697987	-6.3	1.10317	1	-0.383203	0.644518	0	0.311276	0.0575868	0.167538	0.0579117	0.218146	0.0223143	0.0265358	1.131	0.585438	0.000395355	0.112097	0.93095	0.93095	4	0	0.273229	0.375	0.05556	0.20117	2	TRUE	TRUE	0.782973	0.0234051	0.58577	0.105561	1.53725	5.67082	4.68648	TRUE	2.408	-3.45635	6	2.11179e-05
957		O=C(/C=C/C2=CC=CC(C1=CC=C(/C=C/C(=O)NO)C=C1O)=C2)NO	base	0	2	0.383413	2	0.00847352	0.110272	-5.6	0.971717	1	-0.0661364	0.736496	0	0.3134	0.203013	0.172936	0.120774	0.384144	0.130567	0.0112479	1.134	0.560709	0.00130284	0.393379	0.0560379	0.0560025	4	0	0.405382	0.312	0	0.396338	2	TRUE	TRUE	0.678801	0.0126325	0.80604	0.0580815	1.68683	6.52327	4.76793	TRUE	2.096	-3.88085	6	1.20048e-05
958		O=C(/C=C/C3=CC=CC(C2=CC=CC(C1CCNCC1)=C2)=C3)NO	base	0	1	0.477595	2	0.0127005	0.643542	-5.47	1.65516	1	0.545338	0.62211	0	0.574538	0.931251	0.0890073	0.0758943	0.110798	0.148676	0.0315915	1.043	0.550415	0.000476326	0.0173331	0.383939	0.383939	3	0	0.471061	0.2	0.25	0.228696	2	TRUE	TRUE	0.863475	0.0573002	0.940693	0.0556054	1.93575	7.82328	5.02554	TRUE	3.339	-4.18238	6	1.9484e-05
959		O=C(/C=C/C2=CC=CC(C1=CC=C(OCC(=O)NO)C=C1F)=C2)NO	base	0	2	0.203076	3	0.0176964	0.446018	-5.21	1.21863	1	0.0242143	0.7615	2	0.312787	0.497847	0.174991	0.0489869	0.156993	0.0952704	0.0155814	1.174	0.552049	0.000447347	0.0733895	1	1	3	0	0.413835	0.4	0.05882	0.214199	2	TRUE	TRUE	0.685892	0.0188336	0.832162	0.0350029	1.80345	6.46988	4.30342	TRUE	1.895	-4.734	6	6.7227e-06
960		O=C(/C=C/C3=CC=CC(OC2=CC=C(N1C=CN=N1)C=C2)=C3)NO	base	0	3	0.892559	2	0.00739234	0.487624	-5.94	1.61769	1	0.347905	0.877532	0	0.47276	0.924243	0.45703	0.48583	0.238051	0.724352	0.0750301	1.143	0.563483	0.000184026	0.00910497	1	1	4	0	0.242748	0.263	0	0.0556845	2	TRUE	TRUE	0.896881	0.0269509	0.894051	0.0326528	1.88717	8.22187	4.85948	TRUE	2.578	-4.0283	6	2.30991e-05
961		O=C(/C=C/C2=CC=CC(C1=CC=CC(OC(=O)CCO)=C1O)=C2)NO	base	0	3	0.116211	2	0.00439017	0.324796	-5.17	0.860998	1	-0.529765	0.660758	0	0.282652	0.909352	0.143317	0.0355116	0.719139	0.133183	0.0204899	1.133	0.597067	0.000401352	0.0853502	0.72227	0.72227	4	0	0.334254	0.4	0.11111	0.37364	2	TRUE	TRUE	0.826159	0.0275201	0.754952	0.174044	1.72376	5.51693	4.58307	TRUE	1.866	-3.37061	6	2.28349e-05
962		O=C(/C=C/C3=CC=CC(C2=CC=C(CNC1=CC=NS1)O2)=C3)NO	base	0	2	0.825694	2	0.00488848	0.521347	-5.9	1.91168	1	0.232623	0.746161	0	0.5184	0.99089	0.129564	0.628691	0.860744	0.944083	0.026812	1.165	0.565321	0.000298392	0.00672005	0.995043	0.995043	4	0	0.405217	0.333	0.05882	0	3	TRUE	TRUE	0.608361	0.0297034	0.966622	0.0119392	2.19004	8.06458	5.63419	TRUE	3.534	-4.69513	6	-4.41165e-06
963		O=C(/C=C/C2=CC=CC(C1=CC=C(OCC(=O)N(F)F)C=C1)=C2)NO	base	0	2	0.373166	2	0.00582522	0.5415	-5.48	1.28325	2	-0.00728309	0.850155	0	0.452633	0.959636	0.327758	0.432873	0.670089	0.283389	0.0160468	1.185	0.558316	0.000424698	0.0125975	1	1	4	0	0.47725	0.4	0.05882	0.204659	2	TRUE	TRUE	0.563079	0.0399592	0.925361	0.00570596	2.13774	7.26781	4.80976	TRUE	2.849	-4.83544	6	-1.5908e-06
964		O=C(/C=C/C3=CC=CC(C2=CC=C(C1=CC=NN=N1)C=C2)=C3)NO	base	0	1	0.902724	2	0.0136609	0.391229	-7.12	1.70295	1	0.395013	0.784072	0	0.463782	0.950986	0.0570065	0.0804092	0.253623	0.28361	0.0301392	1.125	0.567135	0.000327415	0.0182743	1	1	3	0	0.346152	0.2	0	0.00985011	2	TRUE	TRUE	0.761371	0.0128239	0.930161	0.0174338	1.92656	7.84679	4.91481	TRUE	2.724	-4.78317	6	2.33269e-05
965		O=C(/C=C/C3=CC=CC(C2=CC=C(N1CC=CCC1)C=C2)=C3)NO	base	0	2	0.981277	2	0.0103927	0.579005	-6.39	1.99263	1	0.622164	0.790117	0	0.589965	0.98017	0.0332609	0.189802	0.756605	0.517804	0.0406716	1.057	0.554791	0.000468805	0.0413487	1	1	4	0	0.342087	0.2	0.15	0.151157	3	TRUE	TRUE	0.787314	0.0290405	0.964287	0.100565	2.05304	8.13898	5.18148	TRUE	3.639	-5.55614	6	2.57571e-05
966		O=C(/C=C/C3=CC=CC(C2=CC=CC(OC1CCNC1)=C2)=C3)NO	base	0	2	0.320405	2	0.0103123	0.717797	-5.53	1.31749	1	0.279545	0.664283	0	0.524929	0.92272	0.199662	0.0376899	0.269729	0.568658	0.0166459	1.078	0.57457	0.000319967	0.00868421	0.998022	0.998022	3	0	0.483469	0.263	0.21053	0.249529	2	TRUE	TRUE	0.705485	0.0212002	0.930851	0.0217212	1.94699	7.79071	4.92988	TRUE	2.613	-4.02131	6	1.10314e-05
967		O=C(/C=C/C3=CC=CC(C2=CC=C(C1=CN=CC=N1)C=C2)=C3)NO	base	0	1	0.820948	2	0.0207652	0.494174	-6.21	1.93767	1	0.699494	0.635405	0	0.545965	0.96015	0.151422	0.338921	0.495246	0.914113	0.10585	1.106	0.555587	0.000264029	0.0221012	1	1	3	0	0.441086	0.2	0	0	2	TRUE	TRUE	0.776569	0.0252256	0.94522	0.0959817	1.96102	7.26713	5.03815	TRUE	3.329	-4.35459	6	2.59961e-05
968		O=C(/C=C/C2=CC=CC(C1=CC=CC(OCCC(=O)O)=C1O)=C2)NO	acid	0	3	0.0293679	2	0.00655926	0.190733	-6.27	0.917609	1	-0.044561	0.662853	1	0.330149	0.134775	0.0982392	0.0880884	0.764017	0.0121685	0.0167992	1.133	0.591712	0.000385967	0.105429	1	1	4	0	0.370852	0.467	0.11111	0.188197	2	TRUE	TRUE	0.769962	0.0212773	0.788923	0.0474953	1.68965	6.15559	4.64041	TRUE	2.431	-3.38814	6	4.67456e-06
969		O=C(/C=C/C3=CC=CC(C2=CC=C(/C1=C/CCCC1)C=C2)=C3)NO	base	0	1	0.843469	2	0.0136438	0.200063	-6.62	2.54563	1	1.33983	0.661892	0	0.86917	0.970758	0.0619815	0.69567	0.960466	0.625788	0.0471738	1.04	0.537928	0.000421706	0.083168	1	1	3	0	0.494031	0.2	0.19048	0	2	TRUE	FALSE	0.737234	0.0792763	0.977803	0.0247202	2.19311	8.28854	5.89674	TRUE	4.83	-5.92484	6	2.79313e-05
970		O=C(/C=C/C2=CC=CC(C1=CC=CC(OCCC(=O)O)=C1F)=C2)NO	acid	0	2	0.198572	3	0.0152009	0.354706	-6.16	1.26757	1	0.272768	0.727142	0	0.384492	0.190335	0.123893	0.048292	0.74986	0.0168928	0.0213585	1.151	0.591636	0.000434175	0.0424389	1	1	3	0	0.454364	0.467	0.11111	0	2	TRUE	TRUE	0.669588	0.0264685	0.882667	0.0432229	1.68535	6.51137	4.65718	TRUE	2.865	-4.3925	6	1.8592e-06
971		O=C(/C=C/C3=CC=CC(C2=CC=C(OC1=CC=NO1)C=C2)=C3)NO	base	0	2	0.961985	2	0.0115036	0.345856	-6.05	2.06031	1	0.774276	0.828825	0	0.545187	0.982883	0.154128	0.381979	0.946462	0.806677	0.0423268	1.139	0.569753	0.000287219	0.0149767	1	1	3	0	0.568396	0.263	0	0	2	TRUE	TRUE	0.797111	0.0182708	0.94826	0.0371217	2.06197	8.32818	5.38099	TRUE	3.653	-4.82114	6	1.80644e-05
972		O=C(/C=C/C3=CC=CC(C2=CC=C(OC=1C=CON=1)C=C2)=C3)NO	base	0	2	0.971821	2	0.00894576	0.541948	-6.54	1.8337	1	0.63917	0.853617	0	0.55104	0.979612	0.0688299	0.203828	0.898255	0.569161	0.0607305	1.139	0.543546	0.000260128	0.0272046	1	1	3	0	0.571539	0.263	0	0	2	TRUE	TRUE	0.786941	0.0239196	0.95294	0.0217894	2.06084	8.25551	5.14693	TRUE	3.653	-4.8717	6	2.05517e-05
973		O=C(/C=C/C3=CC=CC(C2=CC=C(OC=1C=C[NH]N=1)C=C2)=C3)NO	base	0	2	0.987404	2	0.00705281	0.375568	-6.51	1.77136	1	0.424033	0.858864	0	0.571726	0.980348	0.148912	0.380534	0.857373	0.653652	0.0522829	1.128	0.552068	0.000244797	0.023077	1	1	3	0	0.484258	0.263	0	0.0366027	2	TRUE	TRUE	0.752617	0.0218573	0.945517	0.00483498	2.0892	8.57015	5.33858	TRUE	3.388	-4.5241	6	2.35275e-05
974		O=C(/C=C/C3=CC=CC(C2=CC=C(OC1C=CCC1)C=C2)=C3)NO	base	0	2	0.98396	2	0.00611214	0.382684	-6.61	2.0814	1	0.721471	0.831023	0	0.659184	0.981766	0.100532	0.35635	0.970709	0.534183	0.0318794	1.071	0.566311	0.000319646	0.055043	1	1	3	0	0.750624	0.263	0.15	0.108661	2	TRUE	TRUE	0.711887	0.0421801	0.97134	0.00825483	2.2526	8.85008	5.76397	TRUE	3.97	-5.47221	6	2.11823e-05
975		O=C(/C=C/C3=CC=CC(C2=CC=C(OC=1C=CSN=1)C=C2)=C3)NO	base	0	2	0.968934	2	0.00867381	0.498705	-5.91	2.08182	1	0.5723	0.775027	0	0.582065	0.98436	0.166301	0.469784	0.964672	0.560556	0.0558319	1.163	0.544325	0.000302898	0.0239325	1	1	3	0	0.652604	0.263	0	0	2	TRUE	FALSE	0.723846	0.0291115	0.961692	0.0242974	2.20908	8.61447	5.5963	TRUE	4.121	-5.46567	6	5.0756e-06
976		O=C(/C=C/C3=CC=CC(OC2=CC=C(N1C=NN=N1)C=C2)=C3)NO	base	0	3	0.930678	2	0.00821252	0.65508	-5.95	1.35331	1	0.181934	0.850638	0	0.439749	0.823397	0.313212	0.31339	0.0812522	0.285206	0.0843602	1.163	0.559596	0.000179311	0.0127274	1	1	4	0	0.252249	0.263	0	0.136786	2	TRUE	TRUE	0.924109	0.0162711	0.861225	0.0142673	1.808	7.98207	4.5935	TRUE	1.973	-3.92404	6	1.85379e-05
977		O=C(/C=C/C3=CC=CC(C2=CC=C(N1C=CC=CN1)C=N2)=C3)NO	base	0	2	0.987435	2	0.00913651	0.192362	-6.11	1.39471	2	0.601214	0.813013	0	0.4648	0.905443	0.261571	0.372367	0.479151	0.458362	0.035614	1.108	0.573356	0.000223183	0.0226019	1	1	3	0	0.466423	0.2	0	0.16529	4	TRUE	TRUE	0.853889	0.0154747	0.982942	0.0944201	1.75411	8.65272	5.29445	TRUE	2.619	-4.13352	6	7.43648e-06
978		O=C(/C=C/C3=CC=CC(C2=CC=C(N1C=CC=CN1)C=C2)=C3)NO	base	0	2	0.99041	2	0.00792279	0.158114	-5.92	1.62336	2	0.772609	0.842094	0	0.498701	0.855143	0.102047	0.358065	0.687283	0.653563	0.0344833	1.09	0.555715	0.000324872	0.0357105	1	1	4	0	0.335064	0.2	0	0.0286429	4	TRUE	TRUE	0.751037	0.0243886	0.97541	0.357346	1.89458	8.88168	5.35616	TRUE	3.224	-4.69463	6	1.7649e-05
979		O=C(/C=C/C3=CC=CC(C2=CC=C(C1=CC=NC=C1)C=C2)=C3)NO	base	0	1	0.920923	2	0.0138674	0.396795	-6.49	2.14137	1	0.923314	0.657958	0	0.622436	0.979623	0.0304921	0.927486	0.722851	0.986936	0.0459157	1.087	0.558367	0.000343741	0.0424777	1	1	3	0	0.326524	0.2	0	0	2	TRUE	TRUE	0.719477	0.0392003	0.936966	0.026934	2.02657	7.6594	5.23047	TRUE	3.934	-4.95281	6	2.81383e-05
980		O=C(/C=C/C2=CC=CC(OC1=CC=CC(C=C(O)O)=C1F)=C2)NO	base	0	2	0.971097	3	0.0176476	0.344745	-6.06	1.97275	1	0.0701461	0.823082	0	0.562472	0.96993	0.169356	0.753852	0.929203	0.769729	0.0138631	1.175	0.582911	0.00025648	0.113883	1	1	3	0	0.458895	0.333	0	0	2	TRUE	TRUE	0.872279	0.0656019	0.914303	0.00394163	2.06795	7.92254	5.43769	TRUE	3.551	-4.77341	6	1.46436e-05
981		O=C(/C=C/C2=CC=CC(/C=C(/NO)C1=CC=C(O)C(F)=C1)=C2)NO	base	0	2	0.712222	3	0.00617531	0.0822873	-5.56	1.70151	1	-0.342679	0.76536	0	0.444041	0.658067	0.335489	0.25866	0.332593	0.752676	0.0102735	1.155	0.555498	0.000669669	0.107863	0.999745	0.999745	6	0	0.480988	0.333	0	0.149206	2	TRUE	TRUE	0.894401	0.0226099	0.880055	0.0465597	2.25093	7.14904	4.9461	TRUE	2.527	-3.50517	6	2.00444e-05
982		O=C(/C=C/C2=CC=CC(C1=CC=CC(NC(=O)CC)=C1)=C2O)NO	base	0	2	0.0627286	2	0.00651571	0.408984	-5.31	1.23304	1	0.25401	0.738955	0	0.435188	0.990851	0.0897513	0.868827	0.748515	0.737557	0.00866571	1.099	0.567466	0.000425992	0.089366	0.999533	0.999533	5	0	0.295296	0.333	0.11111	0.195931	3	TRUE	TRUE	0.866803	0.0294996	0.918632	0.00682788	1.6466	7.06561	5.19625	TRUE	2.926	-4.62239	6	2.35932e-05
983		O=C(/C=C/C2=CC=CC(/C=C/C1=CC=CC(C(=O)O)=C1)=C2O)NO	acid	0	2	0.271575	2	0.00436311	0.0562025	-6.76	1.10356	1	-0.0216733	0.699449	0	0.372874	0.224912	0.113319	0.304748	0.631212	0.0198175	0.0055932	1.13	0.584622	0.00051395	0.326877	2.74705e-05	2.74705e-05	4	0	0.182228	0.312	0	0.0825499	2	TRUE	TRUE	0.817734	0.0180161	0.705687	0.0184449	1.10338	6.86151	5.04953	TRUE	2.779	-3.92012	6	2.12613e-05
984		O=C(/C=C/C2=CC=CC(C1=CC=C(CCC(=O)O)C=C1F)=C2)NO	acid	0	1	0.386719	3	0.016739	0.214485	-6.67	1.59429	1	0.492915	0.617349	0	0.407691	0.118187	0.180146	0.0854147	0.810912	0.0817718	0.0113445	1.132	0.570885	0.0006511	0.103071	1	1	3	0	0.433344	0.4	0.11111	0	2	TRUE	TRUE	0.785487	0.0145301	0.925676	0.03137	1.47708	7.24663	4.93799	TRUE	3.028	-3.97346	6	1.44055e-05
985		O=C(/C=C/C2=CC=CC(OC(=O)C1=CC=C(O)C=C1CO)=C2)NO	base	0	3	0.56597	2	0.00447237	0.209215	-5.21	1.48815	1	-0.34737	0.655396	0	0.362674	0.428352	0.0557836	0.0368323	0.194124	0.181906	0.0809432	1.151	0.558741	0.000346166	0.142953	6.51072e-06	6.50823e-06	4	0	0.203302	0.333	0.05882	0.322947	2	TRUE	TRUE	0.778249	0.0149752	0.729594	0.0610393	1.4868	5.88967	4.30917	TRUE	1.622	-3.48005	6	3.52944e-06
986		O=C(/C=C/C2=CC=CC(C1=CC=C(O)C(/C=C/C(=O)O)=C1)=C2)NO	acid	0	2	0.228289	3	0.00979581	0.0509438	-6.09	1.21623	1	0.316241	0.70089	0	0.38497	0.233311	0.0446136	0.150345	0.634854	0.0515752	0.00610019	1.13	0.582025	0.000589163	0.277757	0.0648425	0.0648421	4	0	0.349028	0.312	0	0.232975	2	TRUE	TRUE	0.712502	0.0177298	0.826312	0.0330779	1.53843	7.51958	5.10148	TRUE	2.676	-4.2115	6	2.32284e-05
987		O=C(/C=C/C2=CC=CC(OC(=O)C1=CC=CC=C1NO)=C2O)NO	base	0	4	0.516958	2	0.00720562	0.276348	-5.17	1.22719	1	-0.591064	0.748042	0	0.30769	0.91317	0.0941589	0.114923	0.426343	0.376769	0.00891075	1.175	0.583136	0.000480371	0.259832	0.99997	0.99997	6	0	0.235555	0.333	0	0.521762	5	TRUE	TRUE	0.805199	0.0275226	0.663654	0.0666439	1.58798	5.92556	4.6969	TRUE	1.931	-4.07921	6	1.99227e-06
988		O=C(/C=C/C2=CC=CC(C1=CC(F)=CC=C1OCC(=O)O)=C2)NO	acid	0	2	0.178543	3	0.0135045	0.596921	-6.55	1.15011	1	0.51627	0.544022	0	0.356079	0.579909	0.12636	0.0779343	0.342583	0.0208097	0.0313316	1.171	0.571866	0.000280349	0.0173854	1	1	3	0	0.46987	0.4	0.05882	0.107392	2	TRUE	TRUE	0.833168	0.017586	0.906487	0.0133851	1.26888	6.93878	4.56973	TRUE	2.475	-4.381	6	1.49231e-05
989		O=C(/C=C/C2=CC=CC(C1=CC=C(OCC(=O)O)C=C1O)=C2)NO	acid	0	2	0.0414996	2	0.00708383	0.0941449	-6.76	1.01528	1	0.128497	0.562801	0	0.337183	0.0407402	0.0301355	0.0697931	0.510325	0.00663741	0.015018	1.151	0.575275	0.000450393	0.232453	0.962724	0.962723	4	0	0.230339	0.4	0.05882	0.192341	2	TRUE	TRUE	0.761231	0.0100352	0.784368	0.010943	1.16745	6.49513	4.54809	TRUE	2.041	-2.95732	6	2.15429e-05
990		O=C(/C=C/C2=CC=CC(C1=CC=CC(NC(=O)NC)=C1)=C2F)NO	base	0	1	0.329291	3	0.0104916	0.453684	-5.98	1.37602	1	0.182285	0.795686	0	0.446327	0.981785	0.144028	0.211225	0.367743	0.555377	0.0155615	1.14	0.561655	0.000291412	0.0139694	1	1	4	0	0.491354	0.267	0.05882	0.18895	3	TRUE	TRUE	0.785476	0.0238141	0.926283	0.0083873	1.45023	7.10704	4.94437	TRUE	2.763	-5.05402	6	1.88566e-05
991		O=C(/C=C/C3=CC=C(C2=CC=CC(N1C=CC=N1)=C2)C=C3)NO	base	0	1	0.986557	2	0.0206304	0.399958	-5.72	1.78764	1	0.749363	0.871316	0	0.571281	0.94735	0.0525456	0.0670386	0.638872	0.392679	0.0639203	1.102	0.54368	0.000349091	0.0139627	1	1	4	0	0.412072	0.211	0	0.0442036	2	TRUE	TRUE	0.839925	0.0207267	0.96432	0.130338	1.99595	7.93837	5.09072	TRUE	3.058	-4.33358	6	1.93829e-05
992		O=C(/C=C/C2=CC=CC(OCC1=CC=C(C(=O)O)C=C1F)=C2)NO	acid	0	2	0.451954	3	0.00501792	0.203953	-6.33	1.3329	1	0.377643	0.60954	0	0.363686	0.258326	0.105181	0.06533	0.132285	0.0145967	0.0154019	1.171	0.572865	0.000282917	0.0360675	1	1	3	0	0.191279	0.4	0.05882	0	2	TRUE	TRUE	0.840491	0.0206718	0.810709	0.069154	1.02237	6.60793	4.48918	TRUE	2.622	-4.62975	6	1.39044e-05
993		O=C(/C=C/C2=CC=CC(C1=CC=C(OCC(=O)O)C=C1F)=C2)NO	acid	0	2	0.177283	3	0.0186232	0.201742	-6.1	1.34456	1	0.397694	0.624229	0	0.38561	0.0771689	0.0838002	0.0576822	0.596678	0.0109207	0.0158809	1.171	0.575751	0.000432375	0.0831855	1	1	3	0	0.277174	0.4	0.05882	0.00329575	2	TRUE	TRUE	0.75571	0.012706	0.855785	0.0183688	1.35223	6.8934	4.53211	TRUE	2.475	-3.9872	6	1.58001e-05
994		O=C(/C=C/C2=CC=CC(C1=CC=CC(NCC(=O)O)=C1)=C2F)NO	acid	0	2	0.436973	3	0.00871979	0.184649	-6.07	0.874473	1	0.00693655	0.73533	0	0.36602	0.473879	0.0154522	0.0600419	0.619188	0.209024	0.00681248	1.155	0.582604	0.000501392	0.131718	1	1	4	0	0.260574	0.4	0.05882	0.288212	3	TRUE	TRUE	0.739704	0.0136457	0.859523	0.0157974	1.48055	6.81746	4.69692	TRUE	2.508	-4.23268	6	2.07038e-05
995		O=C(/C=C/C3=CC=CC(C2=CC=C(C1CCCC1)C=C2)=C3)NO	base	0	1	0.839789	2	0.0151701	0.163957	-6.82	2.4378	1	1.36127	0.613307	0	0.825425	0.908326	0.093014	0.408448	0.961533	0.625686	0.0394598	1.035	0.536336	0.000432937	0.0636262	1	1	3	0	0.388993	0.211	0.25	0	2	TRUE	FALSE	0.839268	0.0345726	0.956786	0.0059197	2.26389	8.5397	5.81836	TRUE	4.53	-5.65788	6	3.25332e-05
996		O=C(/C=C/C3=CC=CC(C2=CC=C(N1CC=CCC1)S2)=C3)NO	base	0	2	0.993975	2	0.00688614	0.572676	-6.28	1.89313	1	0.416991	0.778195	0	0.634481	0.99006	0.195345	0.599268	0.900706	0.793118	0.0356195	1.11	0.570971	0.000422028	0.0335175	0.999921	0.999921	4	0	0.415604	0.211	0.16667	0.162694	3	TRUE	TRUE	0.711432	0.0229687	0.970679	0.0351328	1.98076	9.00156	5.66806	TRUE	3.7	-4.6793	6	1.24744e-05
997		O=C(/C=C/C3=CC=CC(C1=CC=CC=C1C2=CC(=O)N2)=C3O)NO	base	0	2	0.294699	2	0.00453411	0.144921	-6.22	0.816242	2	0.0968718	0.723478	0	0.353335	0.752325	0.42426	0.552256	0.502013	0.665974	0.017757	1.139	0.571269	0.000455716	0.30803	1	1	4	0	0.4765	0.211	0	0.28816	2	TRUE	TRUE	0.796341	0.00985094	0.896973	0.0352289	1.38377	7.37318	5.17669	TRUE	2.048	-4.12059	6	1.41389e-05
998		O=C(/C=C/C3=CC=CC(C2=CC=C(N1CC(=O)N1)C=C2F)=C3)NO	base	0	2	0.798702	3	0.0199673	0.476974	-6.16	1.19358	1	0.216773	0.842101	0	0.321118	0.57721	0.410414	0.413761	0.143089	0.114401	0.0414486	1.165	0.557089	0.000318236	0.0512354	1	1	4	0	0.287827	0.211	0.05882	0.406517	4	TRUE	TRUE	0.608573	0.0123746	0.949269	0.0397782	1.54554	7.70749	4.75831	TRUE	1.862	-4.4461	6	1.28373e-05
999		O=C(/C=C/C3=CC=CC(C2=CC=C(C(=O)N1CC1)C=C2F)=C3)NO	base	0	1	0.72138	4	0.0209564	0.225015	-5.99	1.29728	2	0.584397	0.812608	0	0.414548	0.19591	0.22054	0.0660655	0.234588	0.0306803	0.0170331	1.137	0.528385	0.000407271	0.152759	1	1	4	0	0.426675	0.222	0.11111	0.279218	5	TRUE	TRUE	0.749723	0.0187443	0.907377	0.134616	1.07475	6.5354	4.70933	TRUE	2.467	-4.31511	6	2.20414e-05
1000		O=C(/C=C/C3=CC=CC(C2=CC=C(/C=C/C(=O)NC1CC1)C=C2)=C3)NO	base	0	1	0.747124	2	0.0105058	0.297088	-5.61	1.32622	1	0.480681	0.761822	0	0.461592	0.59053	0.0713908	0.0638365	0.406433	0.34603	0.0199597	1.069	0.555109	0.000395352	0.0327841	0.998601	0.998601	4	0	0.463607	0.316	0.14286	0.0526074	2	TRUE	TRUE	0.611825	0.0269308	0.93716	0.0317026	2.05219	7.14054	4.87691	TRUE	3.164	-5.26	6	3.05445e-06
1001		O=C(NO)/C=C/C3=CC=CC(C2=CC=CC(N1CCCC1=O)=C2[N+](=O))=C3	base	0	1	0.94166	2	0.0274274	0.0729468	-6.39	0.856291	1	0.5099	0.874436	0	0.47908	0.50585	0.771943	0.0629998	0.403903	0.28562	0.0115925	1.13	0.551229	0.000272455	0.0162743	0.998097	0.998096	5	1	0.53934	0.238	0.15789	0.194947	7	TRUE	TRUE	0.630792	0.020334	0.72783	0.861814	1.87316	7.65919	5.14027	TRUE	2.733	-4.84288	6	-6.88989e-06
1002		O=C(/C=C/C3=CC=CC(C2=CC=C(N1C=CC=C1O)C=C2CO)=C3)NO	base	0	1	0.497468	2	0.00277389	0.519697	-6.22	1.34433	1	0.00440747	0.77458	0	0.428863	0.900566	0.206625	0.3844	0.760729	0.584908	0.0830462	1.116	0.563791	0.000204001	0.00879656	0.0417254	0.0417252	5	0	0.292945	0.263	0.05	0.221962	2	TRUE	TRUE	0.921067	0.0306366	0.952451	0.086709	2.11592	6.88995	5.1891	TRUE	2.861	-3.85071	6	-2.19938e-06
1003		O=C(/C=C/C3=CC=CC(C2=CC=CC(N1C(=O)CCC1CO)=C2)=C3)NO	base	0	1	0.28898	2	0.00884607	0.776668	-6.63	0.82292	1	0.212599	0.71714	0	0.352364	0.31255	0.142871	0.0376031	0.498804	0.21279	0.124233	1.101	0.559775	0.000151738	0.00203825	1	1	4	0	0.340307	0.25	0.2	0.187549	3	TRUE	TRUE	0.810282	0.0238686	0.969944	0.422586	1.72027	7.46554	4.9006	TRUE	2.36	-3.73531	6	-6.50824e-06
1004		O=C(/C=C/C3=CC=CC(C2=CC=C(N1C=CN=C1O)C=C2NO)=C3)NO	base	0	2	0.30944	2	0.00749425	0.518584	-7.07	1.16214	1	-0.272622	0.762548	0	0.402403	0.8928	0.330331	0.406551	0.451686	0.923654	0.013366	1.151	0.584428	0.000192149	0.0126306	0.999936	0.999936	6	0	0.316008	0.263	0	0.292474	5	TRUE	TRUE	0.928345	0.0360499	0.926224	0.157024	2.18389	6.96896	5.00147	TRUE	2.565	-3.37691	6	3.16542e-06
1005		O=C(NO)/C=C/C3=CC=CC(C2=CC=CC(/C=C1/C(O)=CC=C1O)=C2)=C3	base	0	1	0.555007	2	0.00406529	0.171847	-5.67	1.35999	1	0.425913	0.574363	0	0.492123	0.97701	0.0717871	0.66741	0.964396	0.671025	0.0168413	1.11	0.540519	0.000267017	0.182016	1	1	3	0	0.597323	0.2	0	0	2	TRUE	FALSE	0.807384	0.0282727	0.973959	0.00648859	2.03841	7.591	5.86745	TRUE	4.153	-5.46306	6	-5.36413e-07
1006		O=C(/C=C/C3=CC=CC(C2=CC=C(C(=O)N1CCCC1=O)C=C2)=C3)NO	base	0	1	0.557344	2	0.0104244	0.721425	-7.05	0.968841	1	0.117711	0.706492	0	0.362537	0.90125	0.225387	0.140269	0.201994	0.177732	0.0395902	1.112	0.559812	0.000208609	0.00551586	0.999998	0.999998	4	0	0.440047	0.19	0.15	0.319635	2	TRUE	TRUE	0.7832	0.0341288	0.863518	0.100505	1.62901	6.46171	4.48116	TRUE	2.635	-4.28456	6	1.83364e-06
1007		O=C(/C=C/C3=CC=CC(C2=CC=C(N1CC=CC1=O)C=C2OO)=C3)NO	base	0	3	0.565764	2	0.00516493	0.696314	-7.85	1.30942	2	-0.111622	0.750615	0	0.385652	0.950731	0.229653	0.662843	0.704095	0.242517	0.0148381	1.144	0.58464	0.000263302	0.0264173	1	1	4	0	0.519194	0.25	0.05263	0.496179	4	TRUE	TRUE	0.758535	0.017836	0.956556	0.15157	2.35487	7.45273	5.33951	TRUE	2.627	-4.89489	6	-1.0514e-06
1008		O=C(/C=C/C3=CC=CC(C2=CC=C(N1C(=O)CCCC1=O)C=C2)=C3)NO	base	0	1	0.420056	2	0.00729309	0.738163	-5.25	1.1149	1	0.207267	0.710082	0	0.366188	0.734077	0.106326	0.122595	0.394023	0.156673	0.0801674	1.116	0.555084	0.000245926	0.00852836	0.999813	0.999813	4	0	0.391606	0.182	0.15	0.0139286	3	TRUE	TRUE	0.770742	0.0259434	0.919926	0.0322482	1.91715	6.49094	4.51007	TRUE	2.916	-4.79159	6	3.52177e-06
1009		O=C(NO)/C=C/C3=CC=CC(C2=CC=CC(N1CCC[C@@H]1C(=O)O)=C2)=C3	acid	0	2	0.102248	2	0.00651958	0.276945	-7.7	1.07104	1	0.151318	0.632726	0	0.37845	0.54455	0.0657262	0.0281474	0.755054	0.0389021	0.0191084	1.098	0.560954	0.000247765	0.00414582	0.999999	0.999999	4	0	0.512577	0.25	0.2	0.267496	3	TRUE	TRUE	0.824036	0.015262	0.945898	0.0590911	2.00171	7.57097	5.14162	TRUE	2.926	-4.21049	6	-6.57883e-06
1010		O=C(/C=C/C3=CC=CC(C2=CC=C(N1CC=CC1=O)C(OO)=C2)=C3)NO	base	0	2	0.771781	2	0.00652613	0.625133	-6.49	1.36607	2	-0.184505	0.753369	0	0.401789	0.964738	0.176723	0.650825	0.585436	0.596985	0.0190071	1.151	0.58243	0.000251726	0.0182125	1	1	4	0	0.65963	0.25	0.05263	0.393417	4	TRUE	TRUE	0.667694	0.0174123	0.951983	0.176106	2.43986	7.61285	5.24075	TRUE	2.627	-4.88731	6	-1.05213e-06
1011		O=C(/C=C/C3=CC=CC(C2=CC=CC(CNC(=O)C1CCCC1)=C2)=C3)NO	base	0	1	0.352481	2	0.00551271	0.294012	-6.36	1.32446	1	0.346731	0.532143	0	0.439186	0.533942	0.568662	0.051442	0.759864	0.964883	0.0695536	1.053	0.536294	0.000231687	0.00629969	0.999745	0.999745	3	0	0.631589	0.3	0.27273	0.189356	2	TRUE	TRUE	0.725451	0.118091	0.939467	0.13308	2.05982	6.06413	5.1238	TRUE	3.679	-5.95212	6	4.25954e-06
1012		O=C(NO)/C=C/C3=CC=CC(C2=CC=C(OC(=O)C1CCC1)C=C2)=C3	base	0	2	0.694399	2	0.00588289	0.160426	-6.11	1.65982	1	0.35924	0.73186	0	0.438617	0.901678	0.0829582	0.118208	0.846668	0.331653	0.0220106	1.085	0.573246	0.000661028	0.105424	0.996342	0.996342	3	0	0.416838	0.263	0.2	0.233653	2	TRUE	TRUE	0.655404	0.0539638	0.874992	0.0290286	1.99141	6.74943	4.81509	TRUE	3.578	-5.28656	6	2.20886e-05
1013		O=C(/C=C/C2=CC=CC(N=C(O)C1=CC=C(Cl)C=C1C)=C2)NO	acid	0	2	0.656446	3	0.013646	0.356765	-6.12	2.13741	1	0.325899	0.679655	0	0.495556	0.978285	0.26684	0.4589	0.947849	0.649025	0.0908487	1.153	0.572601	0.000440831	0.100837	0.999997	0.999997	5	0	0.270396	0.267	0.05882	0	2	TRUE	TRUE	0.79357	0.080852	0.961641	0.012253	2.10847	7.45437	5.22633	TRUE	3.803	-4.11522	6	2.46452e-05
1014		O=C(/C=C/C2=CC=CC(N=C(O)C1=CC=C(F)C(O)=C1)=C2)NO	acid	0	3	0.958224	3	0.0223645	0.242638	-5.49	1.56284	1	0.0372168	0.748168	0	0.450042	0.638667	0.128628	0.101758	0.625775	0.481962	0.0188276	1.176	0.572981	0.000466908	0.082735	0.999487	0.999487	6	0	0.356835	0.267	0	0.211278	2	TRUE	TRUE	0.849195	0.0224808	0.914728	0.00368585	1.95193	7.62681	5.02159	TRUE	2.686	-3.25481	6	4.68267e-06
1015		O=C(/C=C/C3=CC=CC(C2=CC1=C(SC(=O)C=C1CO)C=C2)=C3)NO	base	0	2	0.640101	2	0.00771556	0.260437	-6.23	1.31431	1	0.223716	0.72797	0	0.462847	0.917317	0.356583	0.125816	0.713449	0.809247	0.0360231	1.162	0.556941	0.000497426	0.0125678	0.000181212	0.000181211	3	0	0.294569	0.2	0.05263	0.14336	2	TRUE	TRUE	0.750529	0.0310998	0.960341	0.111899	1.90975	7.27662	5.34222	TRUE	2.939	-4.44178	10	-5.28913e-06
1016		O=C(/C=C/C3=CC=CC(C2=CC=CC(N1CCOC1=O)=C2O)=C3)NO	base	1	3	0.315448	3	0.00787623	0.434444	-6.12	1.03425	1	0.0925762	0.837896	0	0.394021	0.680515	0.260756	0.198317	0.657405	0.626703	0.0296793	1.154	0.565191	0.000260793	0.0127511	1	1	5	0	0.480207	0.2	0.11111	0.277633	4	TRUE	TRUE	0.607216	0.0145785	0.950245	0.172633	1.81883	7.27218	4.93661	TRUE	2.534	-4.07848	6	-3.2793e-06
1017		O=C(/C=C/C2=CC=CC(C(O)=NC1=CC=CC(OCCO)=C1)=C2)NO	acid	0	3	0.871216	2	0.00494626	0.321069	-5.06	1.3978	1	-0.536673	0.801768	0	0.323502	0.608718	0.228366	0.0687564	0.623062	0.0666917	0.0513345	1.119	0.581017	0.000325783	0.0522446	0.999981	0.999981	5	0	0.262641	0.467	0.11111	0.0865106	2	TRUE	TRUE	0.78686	0.049459	0.724179	0.0215683	2.005	5.64859	4.53443	TRUE	2.213	-3.47777	6	2.2447e-05
1018		O=C(/C=C/C3=CC=CC(C2=CC=CC(N1CCCC1=O)=C2O)=C3)NO	base	0	2	0.332066	2	0.00961317	0.65028	-5.89	0.98057	1	0.195268	0.664567	0	0.370911	0.940441	0.292007	0.339031	0.737253	0.433261	0.0368818	1.12	0.569017	0.000218168	0.00912357	1	1	5	0	0.534987	0.2	0.15789	0.303154	3	TRUE	TRUE	0.829767	0.0231088	0.957238	0.20707	1.92943	7.39144	5.02344	TRUE	2.705	-3.59077	6	-1.3375e-06
1019		O=C(/C=C/C3=CC=CC(C2=CC=C(/C=C/C(=O)C1CC1)C=C2)=C3)NO	base	0	2	0.887065	2	0.00953462	0.0923018	-6.02	1.66005	1	0.866377	0.79712	0	0.559662	0.824682	0.193728	0.300921	0.792369	0.449759	0.0145375	1.062	0.561578	0.000416886	0.0563888	1	1	3	0	0.458577	0.316	0.14286	0.0975365	3	TRUE	TRUE	0.644126	0.0293314	0.966211	0.0215474	2.13522	7.97167	5.48183	TRUE	3.865	-5.59489	6	8.44288e-06
1020		O=C(/C=C/C3=CC=CC(C2=CC=CC(OC1=CC=CN=C1)=C2OO)=C3)NO	base	0	2	0.357017	2	0.00845426	0.471927	-6.59	1.71271	2	0.122893	0.592609	0	0.481668	0.987141	0.506971	0.946058	0.927171	0.959837	0.0201344	1.142	0.586585	0.000184868	0.02427	1	1	3	0	0.514137	0.3	0	0.0602769	2	TRUE	TRUE	0.797202	0.0655916	0.951583	0.0128343	1.98607	6.58935	5.25729	TRUE	3.911	-5.21863	6	9.93761e-06
1021		O=C(NO)/C=C/C2=CC=CC(C1=CC=CC(N=C(O)C=CC=C)=C1)=C2	acid	0	2	0.725603	2	0.00733073	0.072462	-6.74	1.99065	1	0.0808504	0.764864	0	0.583979	0.840573	0.0385958	0.215345	0.992112	0.714126	0.0126019	1.075	0.607554	0.000737961	0.491735	0.35592	0.35592	7	0	0.539258	0.353	0	0.0136642	2	TRUE	FALSE	0.570123	0.0474744	0.933802	0.0107707	2.30692	7.55918	5.71423	TRUE	4.202	-3.98228	6	2.43571e-05
1022		O=C(/C=C/C3=CC=CC(C2=CC=C(/C=C/C(=O)N1CC1)C=C2)=C3)NO	base	0	1	0.759565	3	0.00950136	0.362483	-6.84	1.2883	2	0.476963	0.86461	0	0.410423	0.671782	0.0383386	0.0630134	0.196854	0.138488	0.0195103	1.082	0.548346	0.000519891	0.0969062	1	1	4	0	0.429131	0.263	0.1	0.22232	6	TRUE	TRUE	0.700325	0.0236155	0.905546	0.0316571	1.74032	7.20276	4.69283	TRUE	2.728	-4.5278	6	1.46211e-05
1023		O=C(/C=C/C2=CC=CC(/C=C/C(=O)NC1=CC=CN=C1CO)=C2)NO	base	0	1	0.159248	2	0.00946141	0.288121	-5.86	0.995432	1	0.177966	0.784421	0	0.336423	0.0913183	0.567742	0.0457046	0.176908	0.122277	0.0620637	1.116	0.568472	0.000274885	0.0390388	0.482497	0.482495	3	0	0.203364	0.375	0.05556	0.209251	3	TRUE	TRUE	0.834207	0.0108409	0.885735	0.0785256	1.3492	6.41796	4.36384	TRUE	1.744	-3.43514	6	1.19559e-05
1024		O=C(/C=C/C2=CC=CC(C1=CC=C(OC(=O)C=CC=N)C=C1)=C2)NO	base	0	3	0.725533	3	0.00685791	0.0915275	-5.92	1.38733	1	-0.328889	0.680336	0	0.369167	0.836093	0.105505	0.186019	0.977466	0.207702	0.0158619	1.106	0.587422	0.0018075	0.185505	0.999845	0.999845	4	0	0.31314	0.353	0	0.314086	3	TRUE	TRUE	0.419823	0.0311024	0.815834	0.0214755	2.17801	6.9922	4.99246	TRUE	2.983	-4.08323	6	2.15893e-05
1025		O=C(/C=C/C3=CC=CC(C2=CC=C(N1C=NC=C1O)C=C2O)=C3)NO	base	0	3	0.0991046	2	0.00792835	0.238455	-5.42	1.3628	1	-0.176053	0.689167	0	0.384276	0.785228	0.250249	0.527412	0.536339	0.750316	0.0306943	1.151	0.571096	0.000175454	0.0333175	0.999999	0.999999	6	0	0.578701	0.211	0	0.253067	2	TRUE	TRUE	0.90088	0.0233753	0.955811	0.0182075	2.04901	7.49714	5.24725	TRUE	2.469	-2.91239	6	6.11571e-06
1026		O=C(/C=C/C3=CC=C2C(C1=CC=CC(Br)=C1C2)=C3)NO	base	0	2	0.976663	3	0.00813728	0.591853	-5.59	2.19565	1	0.635934	0.874447	0	0.473132	0.984876	0.297498	0.0137545	0.892271	0.300316	0.0518742	1.321	0.553758	0.0007773	0.0590955	1	1	3	0	0.420132	0.118	0.0625	0	2	TRUE	TRUE	0.720975	0.0455288	0.972695	0.00399672	1.95133	7.66124	5.20137	TRUE	3.539	-5.57571	13	9.57322e-06
1027		O=C(/C=C/C3=CC=CC(C2=CC=CC(N1CCNC1=O)=C2F)=C3)NO	base	0	1	0.966798	3	0.0202237	0.891703	-6.02	1.07472	1	0.169855	0.805265	0	0.379631	0.912938	0.459666	0.21395	0.333721	0.787413	0.0605926	1.157	0.574701	0.000265805	0.00450406	1	1	4	0	0.562358	0.2	0.11111	0.314492	3	TRUE	TRUE	0.714221	0.0183506	0.957767	0.267118	1.65593	7.31293	4.72488	TRUE	2.541	-4.22871	6	-4.61689e-06
1028		O=C(/C=C/C2=CC=CC(C1=CC=C(OC(=O)CCCO)C=C1)=C2)NO	base	0	2	0.542018	2	0.0057803	0.376562	-6.22	1.27172	1	-0.141236	0.710048	0	0.349131	0.864392	0.0763767	0.0305618	0.631205	0.15489	0.0298067	1.098	0.575065	0.000504031	0.0719733	0.0497005	0.0497005	3	0	0.289833	0.467	0.15789	0.337594	2	TRUE	TRUE	0.703298	0.0434719	0.720864	0.0632723	1.92089	5.87256	4.3741	TRUE	2.55	-4.15686	6	2.2717e-05
1029		O=C(/C=C/C3=CC=CC(C2=CC=C(N1C=CN=C1O)C=C2F)=C3)NO	base	0	1	0.707007	3	0.00999747	0.607114	-6.3	1.48616	1	0.160283	0.758921	0	0.437929	0.908363	0.317319	0.31245	0.700934	0.484237	0.0242939	1.17	0.570923	0.000223009	0.00877497	1	1	5	0	0.421691	0.211	0	0.0682634	2	TRUE	TRUE	0.896739	0.0236498	0.965617	0.0693988	2.0942	7.74398	5.12386	TRUE	2.903	-4.30907	6	-1.98371e-06
1030		O=C(/C=C/C3=CC=CC(C2=CC=CC(N1C(=O)CC1)=C2OO)=C3)NO	base	0	2	0.439882	2	0.00968602	0.676542	-6.43	1.20356	3	-0.308766	0.754729	0	0.365814	0.949201	0.329243	0.587228	0.620861	0.598246	0.0300854	1.142	0.576539	0.00025066	0.0170183	1	1	4	0	0.56177	0.263	0.11111	0.479072	3	TRUE	TRUE	0.738069	0.0329352	0.878637	0.151505	2.15532	6.91327	4.79059	TRUE	2.461	-4.3225	6	1.50678e-05
1031		O=C(/C=C/C3=CC=CC(C2=CC=C(OCC(=O)N1CC1)C=C2)=C3)NO	base	0	2	0.451179	3	0.010057	0.503025	-5.33	1.22608	2	0.194594	0.809459	0	0.362737	0.659345	0.0343556	0.0279983	0.0919723	0.208802	0.0392911	1.099	0.534697	0.000261548	0.0484651	0.999993	0.999993	4	0	0.365904	0.333	0.15789	0.23367	5	TRUE	TRUE	0.740294	0.0307635	0.841831	0.0461091	1.65441	6.64065	4.23285	TRUE	2.093	-4.46138	6	2.04446e-05
1032		O=C(/C=C/C3=CC=CC(C=2C=CC=C(OCC1=C(F)C=NC1)C=2)=C3)NO	base	0	2	0.719466	2	0.00711426	0.343075	-6.11	1.62197	1	0.496436	0.543625	0	0.532273	0.977497	0.219426	0.716814	0.825956	0.579999	0.0157253	1.129	0.542656	0.000233457	0.009257	1	1	3	0	0.815947	0.316	0.1	0.0528755	3	TRUE	TRUE	0.594677	0.0253214	0.977632	0.337837	2.21952	8.00242	5.53654	TRUE	3.559	-5.55033	6	-7.25328e-06
1033		O=C(/C=C/C3=CC=CC(C2=CC=CC(OCC1=CC=C(O)N1)=C2)=C3)NO	base	0	2	0.885875	2	0.0033721	0.230454	-6.01	1.66102	1	0.108426	0.768369	0	0.515649	0.985096	0.107026	0.697615	0.831931	0.806181	0.0399349	1.112	0.574058	0.000232889	0.0248577	0.0241105	0.0241102	4	0	0.623274	0.316	0.05	0.16144	2	TRUE	TRUE	0.715521	0.0387898	0.942831	0.00712379	2.28813	7.0806	5.09856	TRUE	3.485	-5.18554	6	2.7751e-06
1034		O=C(NO)/C=C/C3=CC=CC(/C=C/C2=CC(N1C=CC=C1F)=CC=N2)=C3	base	0	1	0.898707	3	0.00672716	0.52568	-5.32	1.92012	1	0.43468	0.772195	0	0.506249	0.97835	0.228075	0.303842	0.70663	0.820856	0.0338644	1.131	0.560239	0.000242905	0.012647	1	1	4	0	0.666433	0.25	0	0	2	TRUE	TRUE	0.90101	0.0522877	0.986709	0.138449	1.97711	8.36927	5.73322	TRUE	3.7	-4.58651	6	-8.22387e-06
1035		O=C(NO)/C=C/C3=CC=CC(C2=CC=C(C1=CC=CN=C1)C=C2OC)=C3	base	0	2	0.198093	2	0.0120412	0.244427	-7.28	1.98215	1	0.738669	0.65069	0	0.531427	0.990491	0.446133	0.756182	0.851352	0.987236	0.0251515	1.093	0.562599	0.000195498	0.0269805	1	1	3	0	0.43815	0.25	0.04762	0.144159	2	TRUE	TRUE	0.849279	0.120667	0.948968	0.0779412	2.06541	7.16051	5.27403	TRUE	3.943	-4.60555	6	8.45404e-06
1036		O=C(/C=C/C3=CC=CC(C2=CC=C(OCC1=CC=CS1)N=C2O)=C3)NO	base	0	3	0.780363	2	0.00466298	0.396832	-5.73	1.44793	1	0.227098	0.610507	0	0.468564	0.97998	0.424412	0.671052	0.906711	0.277588	0.0489687	1.166	0.548382	0.000204866	0.00670985	0.998395	0.998395	4	0	0.317004	0.316	0.05263	0	2	TRUE	TRUE	0.90071	0.0240316	0.971978	0.0198936	2.16865	7.11356	5.44498	TRUE	3.613	-4.32186	6	3.00868e-06
1037		O=C(/C=C/C3=CC=CC(C2=CC=CC(C(=O)N1CCNCC1)=C2)=C3)NO	base	0	1	0.307317	2	0.0119598	0.699098	-5.14	0.725189	1	0.173028	0.612408	0	0.346246	0.452462	0.0377565	0.153884	0.0686684	0.570148	0.0514853	1.085	0.553163	0.000232905	0.0111027	0.999883	0.999883	3	0	0.3743	0.19	0.2	0.331442	2	TRUE	TRUE	0.743396	0.0245506	0.888343	0.044598	1.42862	6.13978	4.21712	TRUE	1.918	-3.43445	6	-1.59978e-06
1038		O=C(/C=C/C3=CC=CC(/C=C/C2=C(C1=CC=CC=C1)C=C[NH]2)=C3O)NO	base	0	2	0.830464	2	0.00249369	0.416844	-5.83	1.49365	1	0.0624885	0.597131	0	0.640264	0.987349	0.235865	0.96001	0.941158	0.8874	0.0305924	1.093	0.577614	0.000242297	0.158563	0.00056197	0.00056197	5	0	0.631178	0.25	0	0	2	TRUE	FALSE	0.714829	0.0523665	0.946753	0.00436856	1.91239	7.67803	5.88771	TRUE	4.076	-5.08058	6	4.20947e-06
1039		O=C(/C=C/C3=CC=CC(C2=CC=CC(CCN1C=CN=C1)=C2O)=C3)NO	base	0	2	0.305116	2	0.00589376	0.183256	-5.01	1.39562	1	0.0395024	0.692699	0	0.427505	0.989459	0.396069	0.799105	0.318475	0.987766	0.0178043	1.099	0.559935	0.000159505	0.00329924	0.0344742	0.0344671	5	0	0.416359	0.316	0.1	0.249927	2	TRUE	TRUE	0.907643	0.0511614	0.963087	0.0148138	1.71706	6.63906	5.23548	TRUE	3.017	-3.35141	6	-5.22545e-07
1040		O=C(/C=C/C3=CC=CC(C2=CC=CC(OC1=CC=C(O)C=C1)=C2)=C3)NO	base	0	3	0.717903	2	0.00660224	0.0733577	-6.56	1.77654	1	0.596116	0.717152	0	0.559853	0.948547	0.0388889	0.91329	0.950626	0.878835	0.0234528	1.11	0.569307	0.000377611	0.251905	0.0673615	0.0673613	4	0	0.373015	0.25	0	0	2	TRUE	FALSE	0.629132	0.0637332	0.90126	0.0360542	2.16866	6.66485	5.32873	TRUE	4.37	-5.48632	6	1.46244e-05
1041		O=C(/C=C/C3=CC=CC(C2=CC=C(OC(=O)N1C=CN=N1)C=C2)=C3)NO	base	0	2	0.804453	2	0.00721989	0.258164	-7.02	1.2789	2	0.136545	0.799801	0	0.371247	0.884727	0.205402	0.022058	0.335496	0.551744	0.0270429	1.16	0.550679	0.000182908	0.0024801	0.00504067	0.00504056	3	0	0.499344	0.2	0	0.0491366	2	TRUE	TRUE	0.636139	0.0169056	0.918698	0.0157967	2.02401	7.75719	4.94077	TRUE	2.511	-4.67566	6	-6.78275e-06
[truncated: 450 more rows]
[truncated: 42 more columns]

## Sheet: Sheet2
Supplementary Table 5B: Molecules optimized from Belinostat with the R4 group of cinnamic hydroxamic acid fixed as the base scaffold using AI-based Pangu drug optimizer.
[truncated: 1,240 more rows]
[truncated: 42 more columns]
