# Supplementary material for: Cinnamic‐Hydroxamic‐Acid Derivatives Exhibit Antibiotic, Anti‐Biofilm, and Supercoiling Relaxation Properties by Targeting Bacterial Nucleoid‐Associated Protein HU
Source: Adv Sci (Weinh). 2025 Nov 21;13(13):e09876. doi: 10.1002/advs.202509876 (PMC12955902; doi:10.1002/advs.202509876)
Supplement: Supplementary file 3 — Supplemental Data [file ADVS-13-e09876-s001.zip › advs72933-sup-0007-Supplementary Table 6.xlsx]

## Sheet: Sheet1
Supplementary Table 6: bacterial strains used in this study.
Species	Strain	Description	Source	Drug Resistance Profile
Acinetobacter baumannii	BAA-1605	Control strain	ATCC	Resistant to: Ceftazidime, Gentamicin, Ticarcillin, Piperacillin, Aztreonam, Cefepime, Ciprofloxacin, Minocycline
Acinetobacter baumannii	CI	MDR	Clinical isolate, Xi'an, China	Resistant to: Piperacillin,Ticarcillin, Cefepime, Ceftazidime, Imipenem, Meropenem, Ciprofloxacin, Gentamicin, Amikacin, Tobramycin, Doxycycline
Bacillus subtilis	ATCC 6051	Resistance test strain
Bacillus subtilis	168	Laboratory strain	ATCC	Susecptible
Escherichia coli	MG1655	Resistance test strain	ATCC	Susceptible
Escherichia coli	CI	MDR	Clinical isolate, Xi'an, China	Resistant to: Amoxicillin, Piperacillin, Ticarcillin, Cefepime, Imipenem, Meropenem, Ertapenem, Ciprofloxacin, Gentamicin, Amikacin, Tobramycin
Klebsiella pneumoniae	ATCC 13883	Resistance test strain	ATCC	Susecptible
Klebsiella pneumoniae	CI		Clinical isolate, Xi'an, China	Resistant to: all conventional antibiocis except Tigecycline and Polymyxin B
Pseudomonas aeruginosa	PAO1	Resistance test strain	ATCC	Susceptible
Pseudomonas aeruginosa	CI	XDR	Clinical isolate, Xi'an, China	Resistant to: Piperacillin, Ticarcillin, Cefepime, Imipenem, Meropenem, Ertapenem, Ciprofloxacin, Gentamicin, Amikacin, Tobramycin
Staphylococcus aureus	ATCC 29213	Control strain	ATCC	Susceptible
Staphylococcus aureus (50 strains)	CI	Methicillin resistant S. aureus (MRSA)	Clinical isolate, Xi'an, China	Supplimentary figure 7A
Mycobacterium tuberculosis	H37Rv	Resistance test strain	ATCC	Susceptible
Mycobacterium tuberculosis	CI	XDR	CDC, China	Resistant to: Isoniazid, Rifampicin, Kanamycin, Amikacin, Levofloxacin, Moxifloxacin
Abbreviations: MDR, Multi-drug Resistant; XDR, Extensively drug resistant; CDC, Centers for Disease Control; CI, Clinical isolate.
